# Supplementary material for: Soy Protein Isolate Affects Blood and Brain Biomarker Expression in a Mouse Model of Fragile X
Source: Int J Mol Sci. 2025 Jun 26;26(13):6137. doi: 10.3390/ijms26136137 (PMC12250412; doi:10.3390/ijms26136137)
Supplement: Supplementary file 1 [file ijms-26-06137-s001.zip]

Archive with 36 entries (36 files):
- Supplementary File S1.pdf
- Supplementary File S10 Array 12 Service Report.xlsx
- Supplementary File S10b Array 12 Graphs.pdf
- Supplementary File S11 Array 13 Service Report.xlsx
- Supplementary File S11b Array 13 Graphs.pdf
- Supplementary File S12 Array 14 Service Report.xlsx
- Supplementary File S12b Array 14 Graphs.pdf
- Supplementary File S13 Array 15 Service Report.xlsx
- Supplementary File S13b Array 15 Graphs.pdf
- Supplementary File S14 Array 16 Service Report.xlsx
- Supplementary File S14b Array 16 Graphs.pdf
- Supplementary File S15 Array 17 Service Report.xlsx
- Supplementary File S15b Array 17 Graphs.pdf
- Supplementary File S16 Array 18 Service Report.xlsx
- Supplementary File S16b Array 18 Graphs.pdf
- Supplementary File S17 Array 19 Service Report.xlsx
- Supplementary File S17b Array 19 Graphs.pdf
- Supplementary File S18.pdf
- Supplementary File S19.pdf
- Supplementary File S2 Array 4 Service Report.xlsx
- Supplementary File S2b Array 4 Graphs.pdf
- Supplementary File S3 Array 5 Service Report.xlsx
- Supplementary File S3b Array 5 Graphs.pdf
- Supplementary File S4 Arrray 6 Service Report.xlsx
- Supplementary File S4b Array 6 Graphs.pdf
- Supplementary File S5 Array 7 Service Report.xlsx
- Supplementary File S5b Array 7 Graphs.pdf
- Supplementary File S6 Array 8 Service Report.xlsx
- Supplementary File S6b Array 8 Graphs.pdf
- Supplementary File S7 Array 9 Service Report.xlsx
- Supplementary File S7b Array 9 Graphs.pdf
- Supplementary File S8 Array 10 Service Report.xlsx
- Supplementary File S8b Array 10 Graphs.pdf
- Supplementary File S9 Array 11 Service Report.xlsx
- Supplementary File S9b Array 11 Graphs.pdf
- Supplementary Table S1.pdf
