# Supplementary material for: Soy Protein Isolate Affects Blood and Brain Biomarker Expression in a Mouse Model of Fragile X
Source: Int J Mol Sci. 2025 Jun 26;26(13):6137. doi: 10.3390/ijms26136137 (PMC12250412; doi:10.3390/ijms26136137)
Supplement: Supplementary file 1 [file ijms-26-06137-s001.zip › Supplementary File S10 Array 12 Service Report.xlsx]

## Sheet: Cover Sheet
	PROPRIETARY INFORMATION
	RayBiotech Life, Inc	Form: FO-TF-028
	Service Reports; Revision 1.0
	Raybiotech Life, Inc.
	3607 Parkway Ln, Suite 200
	Peachtree Corners, GA 30092
	770-729-2992
	1-888-494-8555
	Fax: 770-206-2393
	Email: info@raybiotech.com
	Customer Contact Name:	Cara Westmark
	Customer Institution:	University of Wisconsin
	Contact Phone Number:	6082629730
	Customer Email Address:	westmark@wisc.edu	4500828256
	Purchase Order Number	314521
	Sales Order Number	S075944
	Protocol Number	121823 QAM-CAA-640 SA186; QAM-CAA-4000 SA62 University of Wisconsin S075944
	Study Director assigned:	Rose Lawson
	Service Provided
	Type of Service Provided:	Full Testing
	Sample Type and Preparation:	Brain Tissue Lysates
	Test procedure:	SOP-TF-QAH-001, SOP-TF-QAH-003
	Stability of sample and Standards or Positive Controls	Stable to conditions of test
	Protocol sign off Date:	2024-12-19
	Final Report completed date:	2024-12-19
	Storage of Records and samples	According to in house procedures
	Sign off:
	Study Director: Sunny Zhen Date:	2024-12-19
	Laboratory Manager: Mike Mao Date:	2024-12-19

## Sheet: Sample186
	Sample #	Sample ID	SA Type	Brain Region	protein conc.
	SA1	F33853 (HC)	Brain tissue lysate	Hippocampus	1ug/ml
	SA2	M33854 (HC)	Brain tissue lysate	Hippocampus	1ug/ml
	SA3	M33855 (HC)	Brain tissue lysate	Hippocampus	1ug/ml
	SA4	M33856 (HC)	Brain tissue lysate	Hippocampus	1ug/ml
	SA5	M33857 (HC)	Brain tissue lysate	Hippocampus	1ug/ml
	SA6	F33873 (HC)	Brain tissue lysate	Hippocampus	1ug/ml
	SA7	F33874 (HC)	Brain tissue lysate	Hippocampus	1ug/ml
	SA8	F33875 (HC)	Brain tissue lysate	Hippocampus	1ug/ml
	SA9	M33876 (HC)	Brain tissue lysate	Hippocampus	1ug/ml
	SA10	F33877 (HC)	Brain tissue lysate	Hippocampus	1ug/ml
	SA11	F33878 (HC)	Brain tissue lysate	Hippocampus	1ug/ml
	SA12	F33879 (HC)	Brain tissue lysate	Hippocampus	1ug/ml
	SA13	F33880 (HC)	Brain tissue lysate	Hippocampus	1ug/ml
	SA14	M33881 (HC)	Brain tissue lysate	Hippocampus	1ug/ml
	SA15	M33882 (HC)	Brain tissue lysate	Hippocampus	1ug/ml
	SA16	M33883 (HC)	Brain tissue lysate	Hippocampus	1ug/ml
	SA17	M33884 (HC)	Brain tissue lysate	Hippocampus	1ug/ml
	SA18	F33885 (HC)	Brain tissue lysate	Hippocampus	1ug/ml
	SA19	F33886 (HC)	Brain tissue lysate	Hippocampus	1ug/ml
	SA20	F33887 (HC)	Brain tissue lysate	Hippocampus	1ug/ml
	SA21	M33888 (HC)	Brain tissue lysate	Hippocampus	1ug/ml
	SA22	M33889 (HC)	Brain tissue lysate	Hippocampus	1ug/ml
	SA23	F33903 (HC)	Brain tissue lysate	Hippocampus	1ug/ml
	SA24	F33904 (HC)	Brain tissue lysate	Hippocampus	1ug/ml
	SA25	F33905 (HC)	Brain tissue lysate	Hippocampus	1ug/ml
	SA26	M33906 (HC)	Brain tissue lysate	Hippocampus	1ug/ml
	SA27	M33907 (HC)	Brain tissue lysate	Hippocampus	1ug/ml
	SA28	M33908 (HC)	Brain tissue lysate	Hippocampus	1ug/ml
	SA29	M33909 (HC)	Brain tissue lysate	Hippocampus	1ug/ml
	SA30	F33910 (HC)	Brain tissue lysate	Hippocampus	1ug/ml
	SA31	F33911 (HC)	Brain tissue lysate	Hippocampus	1ug/ml
	SA32	F33912 (HC)	Brain tissue lysate	Hippocampus	1ug/ml
	SA33	F33913 (HC)	Brain tissue lysate	Hippocampus	1ug/ml
	SA34	M33914 (HC)	Brain tissue lysate	Hippocampus	1ug/ml
	SA35	M33915 (HC)	Brain tissue lysate	Hippocampus	1ug/ml
	SA36	M33916 (HC)	Brain tissue lysate	Hippocampus	1ug/ml
	SA37	M33917 (HC)	Brain tissue lysate	Hippocampus	1ug/ml
	SA38	M33927 (HC)	Brain tissue lysate	Hippocampus	1ug/ml
	SA39	M33928 (HC)	Brain tissue lysate	Hippocampus	1ug/ml
	SA40	F33934 (HC)	Brain tissue lysate	Hippocampus	1ug/ml
	SA41	F33935 (HC)	Brain tissue lysate	Hippocampus	1ug/ml
	SA42	F33936 (HC)	Brain tissue lysate	Hippocampus	1ug/ml
	SA43	F33937 (HC)	Brain tissue lysate	Hippocampus	1ug/ml
	SA44	M33938 (HC)	Brain tissue lysate	Hippocampus	1ug/ml
	SA45	M33939 (HC)	Brain tissue lysate	Hippocampus	1ug/ml
	SA46	M33940 (HC)	Brain tissue lysate	Hippocampus	1ug/ml
	SA47	F33953 (HC)	Brain tissue lysate	Hippocampus	1ug/ml
	SA48	F33954 (HC)	Brain tissue lysate	Hippocampus	1ug/ml
	SA49	F33955 (HC)	Brain tissue lysate	Hippocampus	1ug/ml
	SA50	F33956 (HC)	Brain tissue lysate	Hippocampus	1ug/ml
	SA51	M33957 (HC)	Brain tissue lysate	Hippocampus	1ug/ml
	SA52	M33958 (HC)	Brain tissue lysate	Hippocampus	1ug/ml
	SA53	M33959 (HC)	Brain tissue lysate	Hippocampus	1ug/ml
	SA54	M33960 (HC)	Brain tissue lysate	Hippocampus	1ug/ml
	SA55	F33968 (HC)	Brain tissue lysate	Hippocampus	1ug/ml
	SA56	F33969 (HC)	Brain tissue lysate	Hippocampus	1ug/ml
	SA57	F33970 (HC)	Brain tissue lysate	Hippocampus	1ug/ml
	SA58	F33971 (HC)	Brain tissue lysate	Hippocampus	1ug/ml
	SA59	M33972 (HC)	Brain tissue lysate	Hippocampus	1ug/ml
	SA60	M33973 (HC)	Brain tissue lysate	Hippocampus	1ug/ml
	SA61	M33974 (HC)	Brain tissue lysate	Hippocampus	1ug/ml
	SA62	M33975 (HC)	Brain tissue lysate	Hippocampus	1ug/ml
	SA63	F33853 (CT)	Brain tissue lysate	Cortex	1ug/ml
	SA64	M33854 (CT)	Brain tissue lysate	Cortex	1ug/ml
	SA65	M33855 (CT)	Brain tissue lysate	Cortex	1ug/ml
	SA66	M33856 (CT)	Brain tissue lysate	Cortex	1ug/ml
	SA67	M33857 (CT)	Brain tissue lysate	Cortex	1ug/ml
	SA68	F33873 (CT)	Brain tissue lysate	Cortex	1ug/ml
	SA69	F33874 (CT)	Brain tissue lysate	Cortex	1ug/ml
	SA70	F33875 (CT)	Brain tissue lysate	Cortex	1ug/ml
	SA71	M33876 (CT)	Brain tissue lysate	Cortex	1ug/ml
	SA72	F33877 (CT)	Brain tissue lysate	Cortex	1ug/ml
	SA73	F33878 (CT)	Brain tissue lysate	Cortex	1ug/ml
	SA74	F33879 (CT)	Brain tissue lysate	Cortex	1ug/ml
	SA75	F33880 (CT)	Brain tissue lysate	Cortex	1ug/ml
	SA76	M33881 (CT)	Brain tissue lysate	Cortex	1ug/ml
	SA77	M33882 (CT)	Brain tissue lysate	Cortex	1ug/ml
	SA78	M33883 (CT)	Brain tissue lysate	Cortex	1ug/ml
	SA79	M33884 (CT)	Brain tissue lysate	Cortex	1ug/ml
	SA80	F33885 (CT)	Brain tissue lysate	Cortex	1ug/ml
	SA81	F33886 (CT)	Brain tissue lysate	Cortex	1ug/ml
	SA82	F33887 (CT)	Brain tissue lysate	Cortex	1ug/ml
	SA83	M33888 (CT)	Brain tissue lysate	Cortex	1ug/ml
	SA84	M33889 (CT)	Brain tissue lysate	Cortex	1ug/ml
	SA85	F33903 (CT)	Brain tissue lysate	Cortex	1ug/ml
	SA86	F33904 (CT)	Brain tissue lysate	Cortex	1ug/ml
	SA87	F33905 (CT)	Brain tissue lysate	Cortex	1ug/ml
	SA88	M33906 (CT)	Brain tissue lysate	Cortex	1ug/ml
	SA89	M33907 (CT)	Brain tissue lysate	Cortex	1ug/ml
	SA90	M33908 (CT)	Brain tissue lysate	Cortex	1ug/ml
	SA91	M33909 (CT)	Brain tissue lysate	Cortex	1ug/ml
	SA92	F33910 (CT)	Brain tissue lysate	Cortex	1ug/ml
	SA93	F33911 (CT)	Brain tissue lysate	Cortex	1ug/ml
	SA94	F33912 (CT)	Brain tissue lysate	Cortex	1ug/ml
	SA95	F33913 (CT)	Brain tissue lysate	Cortex	1ug/ml
	SA96	M33914 (CT)	Brain tissue lysate	Cortex	1ug/ml
	SA97	M33915 (CT)	Brain tissue lysate	Cortex	1ug/ml
	SA98	M33916 (CT)	Brain tissue lysate	Cortex	1ug/ml
	SA99	M33917 (CT)	Brain tissue lysate	Cortex	1ug/ml
	SA100	M33927 (CT)	Brain tissue lysate	Cortex	1ug/ml
	SA101	M33928 (CT)	Brain tissue lysate	Cortex	1ug/ml
	SA102	F33934 (CT)	Brain tissue lysate	Cortex	1ug/ml
	SA103	F33935 (CT)	Brain tissue lysate	Cortex	1ug/ml
	SA104	F33936 (CT)	Brain tissue lysate	Cortex	1ug/ml
	SA105	F33937 (CT)	Brain tissue lysate	Cortex	1ug/ml
	SA106	M33938 (CT)	Brain tissue lysate	Cortex	1ug/ml
	SA107	M33939 (CT)	Brain tissue lysate	Cortex	1ug/ml
	SA108	M33940 (CT)	Brain tissue lysate	Cortex	1ug/ml
	SA109	F33953 (CT)	Brain tissue lysate	Cortex	1ug/ml
	SA110	F33954 (CT)	Brain tissue lysate	Cortex	1ug/ml
	SA111	F33955 (CT)	Brain tissue lysate	Cortex	1ug/ml
	SA112	F33956 (CT)	Brain tissue lysate	Cortex	1ug/ml
	SA113	M33957 (CT)	Brain tissue lysate	Cortex	1ug/ml
	SA114	M33958 (CT)	Brain tissue lysate	Cortex	1ug/ml
	SA115	M33959 (CT)	Brain tissue lysate	Cortex	1ug/ml
	SA116	M33960 (CT)	Brain tissue lysate	Cortex	1ug/ml
	SA117	F33968 (CT)	Brain tissue lysate	Cortex	1ug/ml
	SA118	F33969 (CT)	Brain tissue lysate	Cortex	1ug/ml
	SA119	F33970 (CT)	Brain tissue lysate	Cortex	1ug/ml
	SA120	F33971 (CT)	Brain tissue lysate	Cortex	1ug/ml
	SA121	M33972 (CT)	Brain tissue lysate	Cortex	1ug/ml
	SA122	M33973 (CT)	Brain tissue lysate	Cortex	1ug/ml
	SA123	M33974 (CT)	Brain tissue lysate	Cortex	1ug/ml
	SA124	M33975 (CT)	Brain tissue lysate	Cortex	1ug/ml
	SA125	F33853 (PL)	Plasma		1ug/ml
	SA126	M33854 (PL)	Plasma		1ug/ml
	SA127	M33855 (PL)	Plasma		1ug/ml
	SA128	M33856 (PL)	Plasma		1ug/ml
	SA129	M33857 (PL)	Plasma		1ug/ml
	SA130	F33873 (PL)	Plasma		1ug/ml
	SA131	F33874 (PL)	Plasma		1ug/ml
	SA132	F33875 (PL)	Plasma		1ug/ml
	SA133	M33876 (PL)	Plasma		1ug/ml
	SA134	F33877 (PL)	Plasma		1ug/ml
	SA135	F33878 (PL)	Plasma		1ug/ml
	SA136	F33879 (PL)	Plasma		1ug/ml
	SA137	F33880 (PL)	Plasma		1ug/ml
	SA138	M33881 (PL)	Plasma		1ug/ml
	SA139	M33882 (PL)	Plasma		1ug/ml
	SA140	M33883 (PL)	Plasma		1ug/ml
	SA141	M33884 (PL)	Plasma		1ug/ml
	SA142	F33885 (PL)	Plasma		1ug/ml
	SA143	F33886 (PL)	Plasma		1ug/ml
	SA144	F33887 (PL)	Plasma		1ug/ml
	SA145	M33888 (PL)	Plasma		1ug/ml
	SA146	M33889 (PL)	Plasma		1ug/ml
	SA147	F33903 (PL)	Plasma		1ug/ml
	SA148	F33904 (PL)	Plasma		1ug/ml
	SA149	F33905 (PL)	Plasma		1ug/ml
	SA150	M33906 (PL)	Plasma		1ug/ml
	SA151	M33907 (PL)	Plasma		1ug/ml
	SA152	M33908 (PL)	Plasma		1ug/ml
	SA153	M33909 (PL)	Plasma		1ug/ml
	SA154	F33910 (PL)	Plasma		1ug/ml
	SA155	F33911 (PL)	Plasma		1ug/ml
	SA156	F33912 (PL)	Plasma		1ug/ml
	SA157	F33913 (PL)	Plasma		1ug/ml
	SA158	M33914 (PL)	Plasma		1ug/ml
	SA159	M33915 (PL)	Plasma		1ug/ml
	SA160	M33916 (PL)	Plasma		1ug/ml
	SA161	M33917 (PL)	Plasma		1ug/ml
	SA162	M33927 (PL)	Plasma		1ug/ml
	SA163	M33928 (PL)	Plasma		1ug/ml
	SA164	F33934 (PL)	Plasma		1ug/ml
	SA165	F33935 (PL)	Plasma		1ug/ml
	SA166	F33936 (PL)	Plasma		1ug/ml
	SA167	F33937 (PL)	Plasma		1ug/ml
	SA168	M33938 (PL)	Plasma		1ug/ml
	SA169	M33939 (PL)	Plasma		1ug/ml
	SA170	M33940 (PL)	Plasma		1ug/ml
	SA171	F33953 (PL)	Plasma		1ug/ml
	SA172	F33954 (PL)	Plasma		1ug/ml
	SA173	F33955 (PL)	Plasma		1ug/ml
	SA174	F33956 (PL)	Plasma		1ug/ml
	SA175	M33957 (PL)	Plasma		1ug/ml
	SA176	M33958 (PL)	Plasma		1ug/ml
	SA177	M33959 (PL)	Plasma		1ug/ml
	SA178	M33960 (PL)	Plasma		1ug/ml
	SA179	F33968 (PL)	Plasma		1ug/ml
	SA180	F33969 (PL)	Plasma		1ug/ml
	SA181	F33970 (PL)	Plasma		1ug/ml
	SA182	F33971 (PL)	Plasma		1ug/ml
	SA183	M33972 (PL)	Plasma		1ug/ml
	SA184	M33973 (PL)	Plasma		1ug/ml
	SA185	M33974 (PL)	Plasma		1ug/ml
	SA186	M33975 (PL)	Plasma		1ug/ml

## Sheet: Raw Data
	Raw_Data	0	1	4	12	37	111	333	1000	F33853 (HC)	M33854 (HC)	M33855 (HC)	M33856 (HC)	M33857 (HC)	F33873 (HC)	F33874 (HC)	F33875 (HC)	M33876 (HC)	F33877 (HC)	F33878 (HC)	F33879 (HC)	F33880 (HC)	M33881 (HC)	M33882 (HC)	M33883 (HC)	M33884 (HC)	F33885 (HC)	F33886 (HC)	F33887 (HC)	M33888 (HC)	M33889 (HC)	F33903 (HC)	F33904 (HC)	F33905 (HC)	M33906 (HC)	M33907 (HC)	M33908 (HC)	M33909 (HC)	F33910 (HC)	F33911 (HC)	F33912 (HC)	F33913 (HC)	M33914 (HC)	M33915 (HC)	M33916 (HC)	M33917 (HC)	M33927 (HC)	M33928 (HC)	F33934 (HC)
	POS1	177813	174084	184728	182636	165330	185450	188527	163383	157494	146306	165211	146891	169821	155498	135021	183189	165474	156098	176969	155892	206629	193800	180960	157519	178595	173963	216507	173957	197115	169614	168010	174130	186690	187130	208104	195537	228789	173830	172375	167110	179480	163773	169518	165405	170146	172216	132950	165057
	POS1	183716	179530	177228	192644	169997	184395	189026	163061	162422	146694	161722	146467	167720	156203	152551	176510	172051	156977	180658	159380	216558	187590	206761	234034	185580	168977	180384	179629	202352	177813	171672	176036	179197	196924	214820	201522	221346	181173	191905	169952	185807	167800	178542	164449	181984	170693	162741	163269
	POS1	200333	177604	175103	191299	171161	188930	185155	173774	169820	153894	170929	149008	170164	156822	170779	173045	171128	165080	188347	161683	232654	183750	249529	242326	205329	165157	186598	181626	203371	178820	180272	189276	186784	224046	211660	209625	219386	176495	213870	181961	196234	169923	179449	170009	184015	167605	169034	169458
	POS1	221085	201300	197215	219435	193351	214642	214343	186795	192721	170660	183475	172438	194291	178036	199943	187312	196960	188260	212876	184122	280737	206023	280666	231305	195455	198990	221441	201317	224770	201905	212978	229632	210897	244870	232861	228671	248130	199466	266726	205680	236677	192448	217129	196670	221076	192232	203613	204934
	POS2	63025.2	51622.7	48232	55934	46291.5	51946.6	50130.8	46966.7	46941	43332.4	48861.4	44646.7	51282.7	42733.9	49332.6	48203.9	52312.2	53278	52198.8	48377.4	65081.1	50952.8	64588.8	55739.6	67125.2	50287.1	55647.8	51743.4	53650.8	53880.1	52674	56311.1	52991.7	59974.8	56686	58369.5	59191.5	50994.7	61532.7	51201.6	62886.3	50717.2	50400.4	50482.2	50426.4	50763.2	52771.7	49095.8
	POS2	56317.3	51909.5	49986.4	54859.2	49472.9	51793	49847	52559.5	47833.2	44058.4	47827.8	42654.5	46358.5	45331.7	46968.7	45836.9	49806.1	51680	55414.9	46008.8	63855.2	43769.3	62127.4	59341.1	69102.9	68208	56319.7	50953.5	53369.4	52951.1	55612.2	55120.2	51464.7	60354.1	56875	60182.1	58151.4	49177.4	63016.7	53364.9	61928.6	49632.1	52368.9	49562.4	53345.6	51699.2	55541.5	50180.6
	POS2	53072.6	51729.6	52380.6	57506.8	48810.5	53486.1	51800.3	46004.7	51346.8	44150.7	48407.7	44400.6	51874.9	44004.3	47812.5	48192.2	51909.2	55042.9	55090.7	46722.9	60221.2	51567.6	59661.1	64736.6	79147	65848.3	59513	52346.3	56051.4	53920.4	54654.9	56101.4	55337.6	63814.5	55220.2	66439	59393.6	50066.2	62530.4	55858	62011.6	49381.4	53979.6	50139.3	52124.8	55794.5	54721.3	51244
	POS2	58720.3	54521.9	54412.6	59423.5	55640.4	56401.6	53297	47882.9	51666.8	44817.6	52052.7	45939.9	56011.4	46740.8	51155.5	48584.3	54706.6	53238.5	60019.8	49191.3	64909.5	61623	61322	63115.2	80049.9	65849.7	64097.9	50892.6	57026.7	60631.3	57481.5	54710.6	56935.1	69856.8	57146.9	67897.2	60102	61607.6	62661.5	59984.3	62047.4	53678.8	58190.5	55244.1	58563.3	62551.1	57223	54162.9
	ASAM	1732.75	1665	1582.64	1828.8	1889	2854	3580.11	4257.96	1735.2	1649.23	1650.12	1538.19	1790.51	1608.66	1841.46	2136.28	2135.81	2224.92	2298.38	1991.58	2101.4	2552.45	2332.12	2085.7	2885.41	2818.88	2643.86	1916.68	2079.62	2156.02	2001.28	2450.55	2177.33	2846.82	1879.74	2617.02	2245.3	3567.25	2232.47	2914.59	2356.23	2732.05	2334.7	1855.37	1856	2030.89	2057.92	1816.26
	ASAM	1699.06	1775.25	1697.81	1998	2000.51	2865	3478.58	4155.97	1869.06	1741.35	1695.4	1416.88	1838.22	1511	1876.22	1999.19	2103.27	2383.32	2136.49	2154.41	1988.82	2705.5	2343.23	2241.21	2693.64	2731.16	2203.48	1804.77	2164.53	2228.86	2115.12	2409.47	1920.35	2420.72	1925.7	3084.67	2803.11	3337.49	2580.68	3043.11	2412.78	2851.44	2509.77	1874.84	1867.35	1941.09	2175	1898.49
	ASAM	1657.1	1681.67	1684.78	1996	2051.47	2968	3451.98	3965.47	1986.89	1720.21	1697.43	1590.05	1893.25	1757.24	1695.61	1971.47	1876.73	2125.49	2298.38	2655.36	2001.47	2451.55	2493.27	2084.97	2577.39	2700.52	2294.55	1857.1	2046.65	2255.52	2158.55	2399.94	1999.56	2282.02	1885.7	2747.66	2455.69	3546.11	2755.67	2646.97	2339.58	2539.26	2767.84	1815.35	1813.73	1825.58	2208.33	1656.37
	ASAM	1645.3	1563	1795.7	1844.41	2084.08	2184.07	3392.91	4091.27	1873.48	1620.57	1834.18	1753.32	1798.48	1704.66	1862.03	1806.64	1980.56	2304.12	2137.49	2480.19	2102.09	2365.48	2226.61	1968.86	2115.3	2551.97	2046.76	1886.89	2237.09	2081.38	2144.45	3132.71	2187.72	2696.32	1916.22	2773.83	2040.39	3204.99	2225.46	2556.42	2527.38	2489.17	2986.78	2066.29	1808.45	1875.08	2221.38	1925.55
	Cystatin B	572.256	595.713	535.503	408.697	783.757	1375.13	2409.71	3283.29	367.29	402.37	526.05	551.16	606.02	377.49	364.09	506.57	269.48	479.52	383.16	358.7	503.69	468.695	515.24	392.8	375.98	466.88	549.57	532.97	422.7	542.02	636.54	600.02	544.03	636.85	540.75	491.945	472.98	586.54	511.44	327.34	466.39	445.62	361.54	418.98	426.22	526.02	256.885	544.64
	Cystatin B	580.358	545.833	524.237	571.377	716.353	1484.54	2394.57	3028.94	424.41	456.49	407.26	530.78	578.41	649.57	349.83	398	319.78	496.86	482.56	426.03	460.92	390.71	535.74	442.65	457.25	480.78	399.43	546.21	641.85	739.16	698.49	650.44	518.08	494.7	544.29	487.97	488.75	689.98	486.49	498.86	615.71	435.2	352.55	383.27	351.84	380.17	256.885	322.56
	Cystatin B	599.252	601.047	453.79	658.217	920.413	1560.43	2402.14	3238.03	487.94	537.35	431.25	562.27	514.71	546.18	281.83	424.84	335.24	409.15	358.37	361.95	512.75	429.44	535.53	530.98	565.78	429.87	484.72	508.86	737.66	664.13	671.17	612.15	600.92	566.2	618.05	495.92	424.38	462.94	517.27	417.34	622.86	474.27	295.25	463.81	418.8	341.29	295.87	441.9
	Cystatin B	641.67	581.993	606.477	643.013	1052.42	1418.24	2386.73	3192.77	478.38	433.72	546.32	570.62	473.88	513.51	401.59	566.71	327.51	409.71	431.74	344.41	494.63	507.95	628.61	486.815	419.91	488.85	623.9	540.68	610.08	657.88	781.69	631.295	560.3	596.02	664.89	607.97	516.82	686.25	514.355	507.2	538.3	601.25	425.37	437.9	415.66	504.12	217.9	489.18
	DLL1	183.306	172.807	165.41	488.96	1195.51	4033.61	7989.74	12965.6	0	38.375	117.42	68.09	321.66	87.95	21.49	17.835	48.24	127.005	77.27	83.99	0	2.865	94.68	120.87	29.41	64.14	45.295	131.12	104.98	111.65	13.26	205.27	0	17.72	0	219.29	46.5	23.235	0	75.09	35.33	95.97	57.71	57.095	0	129.02	30.54	46.52
	DLL1	239.372	161.983	220.237	483.667	1179.07	4013.33	7708.31	13150.8	0	38.375	88.02	44.05	307.88	61.65	21.49	17.835	48.24	133.8	58.735	83.99	0	2.865	98.085	149.1	24.57	64.14	33.03	147.49	104.98	58.26	13.26	256.27	0	17.72	0	215.86	46.5	23.235	0	86.97	35.33	69.95	68.13	57.095	0	114.75	30.54	53.67
	DLL1	164.734	138.7	224.163	572.023	1392.12	4045.97	7700.84	17408.3	0	38.375	58.62	61.56	229.19	81.82	21.49	17.835	48.24	120.21	40.2	83.99	0	2.865	98.085	92.64	19.73	64.14	57.56	127.68	77.05	90.55	13.26	167.45	0	17.72	0	131.21	60.08	23.235	0	112.98	30.41	95.97	47.29	51.5	0	120.08	30.54	63.82
	DLL1	211.339	211.897	262.403	500.16	1540.09	3812.02	7689.41	12039.7	0	38.375	88.02	64.825	268.535	71.735	21.49	17.835	48.24	167.21	58.735	83.99	0	2.865	101.49	120.87	24.57	64.14	60.87	163.86	132.91	82.17	13.26	259.88	0	17.72	0	169.56	32.92	23.235	0	99.975	40.25	70.95	57.71	62.69	0	82.03	30.54	58.745
	Kallikrein 7	203.644	96.7933	256.037	458.767	1504.27	4582.77	6495.97	8474.16	0	0	37.14	0	0	40.875	0	0	0	0	4.08	12.03	44.35	16.66	0	13.475	14.33	0	6.255	22.445	0	15.49	0	68.185	0	6.635	0	0	0	73.555	0	43.315	12.79	17.445	0.41	0	0	0	0	0
	Kallikrein 7	198.806	78.5767	252.72	462.937	1462.72	4659.99	6274.48	8380.56	0	0	37.14	0	0	40.875	0	0	0	0	4.08	12.03	44.35	16.66	0	13.475	14.33	0	6.255	22.445	0	15.49	0	68.185	0	6.635	0	0	0	82.74	0	43.315	12.79	17.445	0.41	0	0	0	0	0
	Kallikrein 7	146.344	87.685	264.437	502.9	1470.68	5250.73	7252.37	8714.24	0	0	37.14	0	0	40.875	0	0	0	0	4.08	12.03	44.35	16.66	0	13.475	14.33	0	6.255	22.445	0	15.49	0	68.185	0	6.635	0	0	0	64.37	0	43.315	12.79	17.445	0.41	0	0	0	0	0
	Kallikrein 7	190.66	87.685	201.6	424.117	1019.2	4366.35	8463.37	8267.88	0	0	37.14	0	0	40.875	0	0	0	0	4.08	12.03	44.35	16.66	0	13.475	14.33	0	6.255	22.445	0	15.49	0	68.185	0	6.635	0	0	0	73.555	0	43.315	12.79	17.445	0.41	0	0	0	0	0
	Kremen-2	457.028	410.625	460.91	386.893	624.86	1022.06	1542.69	1655.41	271.48	477.33	498.34	463.6	546.67	414.58	265.87	336.02	253.1	305.38	384.28	306.68	469.06	455.65	458.79	433.84	425.57	413.09	411.84	681.39	451.03	323.16	443	377.38	367.16	432.56	516.11	529.7	357.96	370.09	442.19	378.975	450.22	272.19	203.98	314.78	425.43	506.02	239.67	442.56
	Kremen-2	473.51	298.33	468.667	471.203	684.157	1196.83	1824.67	2408.31	374.18	406.905	415.685	346.76	472.14	557.44	272.05	302.84	226.06	464.48	423.57	336.84	403.75	340.35	422.11	336.51	370.17	255.08	429.63	448.61	405.17	431.22	387.23	462.42	451.05	497.17	424.86	449.66	398.94	252.97	462.34	350.35	514.22	250.245	198.27	392.6	302.92	494.26	266.625	403.75
	Kremen-2	494.88	522.92	468.83	518.473	790.173	1319.49	1937.3	1510.02	342.875	382.12	425.4	415.9	446.44	496.11	264.4	247.64	280.14	393.34	264.22	282.16	516.23	324.67	306.38	407.24	396.03	258.23	394.05	505.5	473.62	508.05	434.71	549.52	414.57	657.79	524.98	418.38	316.98	311.53	540.61	407.6	528.23	228.3	346.14	431.05	404.78	477	293.58	312.27
	Kremen-2	535.284	410.625	516.787	611.193	737.165	1258.16	1880.99	2031.86	311.57	431.69	405.97	368.2	527.12	663.45	342.08	383.79	303.75	321.05	292.69	299.22	479.66	398	438.86	412.97	462.77	375.78	523.66	531.71	502.5	511.08	449.77	577.64	398.97	710.37	363.25	539.05	357.96	311.53	543	378.975	547.11	250.245	315.83	496.14	360.55	592.61	304.54	566.51
	LAMP1	258.924	331.283	695.427	2162.83	5664.03	14729.4	19810.9	24998.6	2935.32	2463.39	1624.95	2270.97	1097.56	2398.71	2878.56	3283.2	4966.69	5796.86	5611.73	5740.53	5616.75	3723.76	3474.69	4877.92	4492.39	3311.02	2543.95	6278.39	3973.91	2160.23	2998.12	4461.72	643.36	6309.12	4787.21	1216.53	3896.39	5534.56	3299	2717.95	3434.05	4896.16	1671.39	1794.98	3031.26	495.67	7621.62	4386.81
	LAMP1	306.782	267.973	732.47	2184.66	5849.07	14295.5	19280.8	24798.3	3302.18	2858.43	1666	2295.49	1143.23	2113.48	2815.66	2852.59	4724.5	6479.27	6146.13	5769.28	6564.73	3678.7	3706.74	5459.02	4724.03	3238.67	3180.27	6094.32	4722.89	2511.21	2978.23	4511.67	770.44	6530.39	3936.56	1130.58	3450.1	5887.39	2869.38	2891.52	3243.08	5217.46	2349.08	1757.05	2407.65	403.28	8114.79	4335.41
	LAMP1	238.688	243.84	708.137	2373.28	5873.35	13778.6	19242.4	28155.4	3548.39	2835.49	1583.9	2118.16	1383.2	2031.14	3063.38	3017.35	5217.08	5214.35	6088.24	5711.79	5948.34	3877.54	3661.16	5614.63	5565.42	4886.55	3061.85	5838.18	5030.73	2777.72	2929.67	4827.16	870.95	6973.41	3615.64	1344.11	3659.86	5979.19	2573.37	2992.92	2749.52	5928.62	2588.83	1998.35	2798.51	348.71	8108.47	4294.97
	LAMP1	322.16	262.817	861.983	2248.84	6595.29	14247.8	22330.5	26213.4	3444.02	2851.96	1715.86	2374.33	1263.22	1786.56	2912.64	3428.98	5236.1	5575.3	6793.09	6163.88	4346.83	3997.13	4610.84	6223.17	5144.73	5218.54	4105.48	5439.56	4694.65	3043.64	3161.4	4312.86	1001.08	7413.67	4029.27	1620.94	3778.12	7695.57	2437.05	3967.2	2791.8	6749.71	3188.94	2229.54	3020.59	408.28	8757.18	4541.46
	LIGHT	361.238	156.523	376.52	544.397	1450.4	1931.12	2985.74	4037.57	17.4	99.4	205.05	91.27	237.23	164.27	138.59	123.38	39.635	163.62	312.73	22.29	357.875	142.05	56.79	121.46	246.565	153.03	125.65	167.34	82.49	175.65	79.22	173.54	88.505	54.605	44.38	91.63	102.56	247.69	47.895	202.12	81.635	30.825	112.34	87.77	70.5	192.94	0	6.97
	LIGHT	273.67	216.743	370.093	486.92	1236	1921.6	3066.85	3643.88	26.475	131.55	221.135	58.23	264.32	138.55	105.42	123.38	39.635	106.89	272.29	22.29	383.43	142.05	54.34	121.46	332.13	174.68	119.92	167.34	110.36	151.895	121.64	173.54	88.505	54.21	25.89	62.45	74.76	220.94	47.895	202.12	93.94	30.825	112.34	91.045	92.9	126.2	0	6.97
	LIGHT	206.93	177.72	464.743	556.983	1254	2021.77	2802.63	3895.32	26.475	77.5	237.22	74.75	210.14	92.58	138.59	123.38	39.635	144.86	353.17	22.29	376.28	137.17	59.24	121.46	161	147.6	131.86	167.34	54.62	151.895	105.97	173.54	94.82	55	35.135	66.35	102.56	374.77	47.895	147.02	69.33	30.825	112.34	94.32	70.84	159.57	0	6.97
	LIGHT	339.698	207.713	456.037	601.087	1247	1863.81	3069.67	3766.31	35.55	115.475	221.135	74.75	237.23	124.43	171.76	123.38	39.635	195.52	312.73	22.29	339.47	146.93	56.79	121.46	246.565	163.855	131.38	167.34	82.49	128.14	137.31	173.54	82.19	54.605	35.135	78.99	130.36	311.23	47.895	257.22	81.635	30.825	112.34	91.045	70.16	159.57	0	6.97
	LIMPII	163.11	165.22	365.347	1121.55	3714.89	9324.73	16544.7	19450.8	57.415	123.41	96.6	88.185	256.05	89.245	72.29	193.685	175.81	171.03	245.58	421.16	171.65	137.195	97.87	53.175	139.89	270.995	243.39	275.4	298.665	183.555	162.62	261.77	39.575	164.52	171.035	99.19	224.97	98.83	8.21	361.75	181.76	382.9	154.34	63.69	178.76	126.395	288.77	122.96
	LIMPII	279.822	179.357	589.367	1197.1	3683.43	9382.82	15191.9	18952.8	57.415	80.58	98.81	88.185	217.51	86.41	39.77	213.26	118.46	149.85	328.36	543.34	195.42	137.195	101.38	53.175	214.92	270.995	241.67	309.13	298.665	229.97	141.55	285.48	39.575	146.655	146.81	84.49	128.35	118.89	8.21	221.84	159.69	383.31	126.345	85.685	106.44	83.08	310.08	122.96
	LIMPII	222.802	172.288	403.007	1670.21	3733.63	9484.03	15731.2	18591.2	57.415	101.995	98.81	58.45	178.97	92.08	56.03	174.11	142.27	215.37	395.23	543.34	134.03	137.195	68.26	53.175	191.08	270.995	241.67	209.93	324.41	221.22	120.48	292.02	39.575	146.655	171.035	111.92	176.66	166.24	8.21	328.89	169.51	383.72	126.345	65.53	155.19	126.395	267.46	122.96
	LIMPII	244.584	151.287	649.63	1495.66	3402.85	8671.69	13978.2	18115	57.415	101.995	101.02	117.92	217.51	89.245	56.03	193.685	180.95	232.03	266.6	665.52	183.535	137.195	99.625	53.175	203	270.995	239.95	270.02	272.92	145.89	141.55	278.94	39.575	128.79	195.26	91.84	176.66	142.565	8.21	190.59	115.18	259.19	98.35	105.84	133.26	169.71	266.57	122.96
	LRPAP	427.69	297.828	354.107	495.217	869.46	2098.55	2688.92	3144.65	4405.89	4016.22	3290.86	4039.68	3104.86	4319.95	4041.44	4510.54	5319	5159.27	5768.39	5030.21	6477.38	5245.51	5158.06	6867.07	4677.25	4441.24	4505.75	6168.24	4452.02	4047.5	4511.5	5042.05	2660.03	7440.23	5645.55	5616.83	6654.58	5708.98	5477.02	4018.31	4909.02	4999.46	2996.09	4004.49	3922.4	3420.95	5999.86	4872.03
	LRPAP	393.144	303.473	340.517	520.813	902.217	2135.58	2597.49	3411.07	4410.59	4104.68	3165.86	4067.02	3805.51	4235.32	4807.88	4292.14	5757.64	5587.02	6128.11	4272.14	5933.06	5212.89	5948.06	6094.55	4297.63	4179.56	4918.95	6517.33	5576.76	4540.24	4705.44	5177.17	2717.87	6778.61	5805.33	5029.87	5479.59	6176.34	4966.31	4819.94	5273.4	4538.75	3339.94	3717.57	3910.1	3415.26	6450.57	4457.18
	LRPAP	307.802	251.303	446.153	552.987	1028.77	2049.69	2716.32	3581.06	4554.86	3663.56	2805.73	3964.43	3843	4407.39	4758.69	4456.29	5403.82	6834.39	6219.19	4963.03	6361.03	4256.81	5848.52	5563.23	5374.27	4494.43	4988.7	6985.47	4775.26	5219.49	5106.91	4787.08	2711.09	7345.77	4033.85	5433.92	4619.06	6859.74	4744.12	4561.38	5273.53	4846.43	3680.53	3906.98	3648.06	3673.98	7006.05	4927.27
	LRPAP	372.71	292.183	328.813	468.333	1240.56	2002.78	3074.86	3840.18	5315.44	4368.29	3350.56	4049.27	4569.24	4788.83	4919.48	4315.77	5968.97	7014.52	6414.02	5731.83	5602.06	4739.89	6177.89	6100.74	6232.15	4467.84	5296.22	7023.72	5913.64	5256.71	4260.17	5267.32	2609.48	8436.37	5142.97	6608.75	5536.08	7801.16	4189.38	5490.59	5910.73	4804.89	3976.56	4154.71	4022.97	3349.06	7279.68	4710.2
	LRRC32	443.642	424.02	468.393	638.807	1569	3831.78	7700.01	12714.3	1866.95	3865	782.18	1210.42	4663.66	1133.58	1209.42	5081.94	1305.84	1916.62	2276.93	1282.51	1650.97	1744.62	933.59	2222.55	1208.38	1466.86	1401.92	969.56	2273.37	2226.52	1374.77	1149	1548.02	3498	1185.23	2991.41	1695.92	2460.27	1117.73	1589.02	2433.61	2238.69	368.12	1465.71	860.42	1644.51	1814.92	798.41
	LRRC32	354.134	456.9	579.413	748.363	1658	3876.41	7081.19	9609.54	1837.77	4782.91	898.18	1263.55	5974.64	1202.35	1229.68	4534.07	920.24	2274.36	2346.73	969.91	1577.11	1563.66	1205.85	2740.25	948.54	1500.91	1704.6	1562.25	1605.87	2640.12	1594.92	1285.52	1071.21	3058.93	1236.89	3679.1	2174.2	2560.76	926.18	2218.08	2565.87	2414.94	355.02	1410.58	643.42	1467.87	1583.1	798.41
	LRRC32	416.268	435.02	463.203	849.827	1598	3564.85	7329.06	10629.3	1973.86	4966.56	1097.4	1392.64	4663.66	1289.37	1516.56	5081.94	952.97	2003.05	1960.39	1595.11	2129.03	1433.15	965.59	1935.58	948.54	1265.89	1729.66	1303.81	2002.14	2672	2185.22	1498.55	1626.15	2706.79	1679.48	3145.02	1721.77	2853.22	1455.76	1864.76	2433.61	2237.69	523.585	1492.03	511.5	2186.32	1534.51	798.41
	LRRC32	259.568	454.81	347.307	799.095	1987	4110.92	8448.73	14169.8	2247.91	4874.74	1076.31	1576.25	5974.64	1500.07	1701.29	4534.07	1220.17	2321.39	1930.28	1282.51	2204.63	1423.85	850.56	1641.69	688.7	1366.38	2304.1	1330.53	1852.49	2425.75	1693.34	1516.42	1961.97	2850.6	1458.18	3322.71	1131	2479.1	1298.92	2238.13	2565.87	2414.94	679.05	1560.12	696.34	1821.16	1558.8	798.41
	Matrilin-2	446.806	277.767	355.643	397.397	1295.44	3882.94	7486.82	10292.7	62	19.525	289.35	279.17	365.79	230.15	244.27	324.13	380	292.055	431.19	512.7	218.03	235.36	378.06	206.93	277.72	393.56	239.91	539.8	408.49	212.27	225.48	421.97	163.77	203.71	333.11	253.87	288.965	331.11	172.27	184.24	285.59	335.735	224.94	96.66	316.17	222.51	305.33	409.71
	Matrilin-2	404.272	291.74	241.273	416.187	1001.03	3556.37	6697.16	10505.4	50.225	19.525	346.32	353.84	442.97	362.08	189.78	399	315.79	230.63	459.29	453.4	317.11	170.17	320.2	254.25	252.32	383.34	232.62	474.62	413.775	205.01	215.73	356.2	127.72	261.05	289.48	265.37	190.58	262.13	174.69	233.72	279.785	335.735	295.59	122.39	224.31	314.17	408.36	472.42
	Matrilin-2	314.554	298.54	272.67	361.043	1034.36	3584.52	9718.86	10307.5	38.45	19.525	266.23	266.5	398.335	278.11	158.78	361.565	352.41	204.34	508.28	394.1	227.08	119.31	231.38	224.17	290.46	316.13	261.83	347.57	470.98	205.01	229.96	307.22	246.27	306.09	464.82	262.27	288.965	266.875	168.96	307.27	273.98	220.21	287.82	108.32	187.59	308.17	523.71	441.065
	Matrilin-2	553.946	316.44	421.677	406.792	886.56	3855.1	7123.46	10875.9	50.225	19.525	317.835	212.26	430.88	303.95	220.78	288.88	366.205	353.48	492.94	453.4	283.81	191.44	427.06	239.21	219.87	348.79	304.95	498	419.06	197.75	234.44	407.92	223.98	245.84	372.16	323.98	387.35	271.62	165.65	254.65	255.68	451.26	234.65	115.355	248.73	271.52	511.39	441.065
	Mcpt6	178.925	115.78	103.68	261.86	683.515	2307.07	3993.77	4913.76	0	0	0	8.585	0	0	0	0	61.07	0	0	0	5.945	0	0	0	0	38.26	36.07	0	15.54	11.32	0.47	7.07	0	0	0	6.31	0	0	0	0	0	0	0	0	0	3.62	0	4.945
	Mcpt6	178.925	118.557	124.993	239.407	702.78	2272	3957.42	4812.36	0	0	0	8.585	0	0	0	0	61.07	0	0	0	5.945	0	0	0	0	43.95	36.07	0	15.54	11.32	0.47	5.66	0	0	0	6.31	0	0	0	0	0	0	0	0	0	4.78	0	4.945
	Mcpt6	198.986	121.333	149.237	295.21	664.25	2187.83	3780.23	5080.21	0	0	0	8.585	0	0	0	0	61.07	0	0	0	5.945	0	0	0	0	38.26	36.07	0	15.54	11.32	0.47	4.25	0	0	0	6.31	0	0	0	0	0	0	0	0	0	5.94	0	4.945
	Mcpt6	158.864	135.08	157.017	265.17	615.377	2291.74	3961.39	5116.42	0	0	0	8.585	0	0	0	0	61.07	0	0	0	5.945	0	0	0	0	32.57	36.07	0	15.54	11.32	0.47	5.66	0	0	0	6.31	0	0	0	0	0	0	0	0	0	4.78	0	4.945
	MEP1A	488.696	592.76	1424.03	3167.71	6057.04	10784.7	15931.2	14876.6	101.65	190.22	288.93	139.89	315.51	116.64	104.755	71.45	236.68	121.8	141.525	71.42	530.185	230.72	170.92	374.39	344.305	267.66	187.74	330.76	131.39	133.14	131.575	243.735	77.77	176.545	23.34	266.94	0	128.71	255.39	222.1	96.11	102.25	156.745	51.375	275.76	79.54	15.225	362.94
	MEP1A	416.032	638.33	1527.82	3024.14	6582.97	10933.4	12838.5	14458.2	86.41	227.56	328.08	151.74	428.35	177.93	104.755	88.28	208.84	167.4	107.88	89.925	530.185	230.72	190.89	318.05	331.64	332.79	249.065	242.72	127.42	142.9	131.575	213.42	92.44	176.545	25.285	237.37	0	119.495	255.39	279.11	103.95	102.25	156.745	34.2	234.28	78.29	15.225	276.01
	MEP1A	397.458	538.63	1614.04	3152.39	6738.43	10852.6	13286.2	15283.7	116.89	190.815	249.78	108.73	397.75	163	107.23	62.72	192.98	160.42	175.17	108.43	532.05	230.72	201.77	271.79	344.305	402.155	249.065	292.92	89.3	183.25	131.575	274.05	107.11	176.545	25.285	318.55	0	110.28	255.39	344.44	165.48	102.25	156.745	68.55	255.02	58.58	15.225	276.01
	MEP1A	414.882	472.93	1441.59	3173.78	5530.46	10058.7	13624.2	14676.6	101.65	191.41	288.93	89.83	334.69	166.38	102.28	105.11	196.06	163.91	141.525	89.925	528.32	230.72	196.33	421.63	356.97	471.52	310.39	255.08	132.94	192.25	131.575	307.55	92.44	176.545	27.23	353.52	0	119.495	255.39	340.81	134.715	102.25	156.745	51.375	255.02	78.915	15.225	189.08
	MEPE	144.208	58.3267	144.957	258	458	889	2214	3698	349.85	142.18	145.14	214.69	241.92	133.45	357.19	594.3	271.04	351.62	353.36	375.315	311.83	332.8	372.33	13.5	267.44	536.93	187.59	251.87	423.69	199.33	234.7	321.05	123.62	310.34	385.85	225.63	317.18	574.29	181.38	448.02	338.12	141.68	241.28	207.11	198.54	168.76	195.71	305.99
	MEPE	162.192	79.2167	146.62	269	421	865	2025	3658	303.13	154.23	137.11	217.94	183.525	101.68	285.5	381.68	271.04	395.52	505.92	337.15	368.81	288.62	290.45	13.5	346.31	411.74	182.34	333.52	337.02	150.84	221.03	430.64	98.97	324.39	391.61	245.43	360.41	644.98	217.77	355.39	361.66	141.68	235.2	189.73	187.23	182.14	221.86	351.53
	MEPE	118.506	57.8	143.293	224	412	869	2365	3358	304.46	130.13	167.82	211.44	125.13	117.565	351.84	345.47	271.04	338.73	453.38	270.89	385.57	285.87	390.55	13.5	306.875	385.24	183.16	360.4	350.73	237.09	234.7	447.22	142.34	377.94	437.9	307.1	513.95	722.77	217.77	398.62	286.69	141.68	171.86	245.4	141.6	195.45	283.62	305.99
	MEPE	175.934	68.7717	165.963	274	432	854	2145	3478	303.91	159.51	156.48	266.5	183.525	117.565	318.67	498.8	271.04	288.54	411.7	413.48	436.23	313.74	343.84	13.5	306.875	327.81	182.75	425.16	323.31	218.21	248.37	416.92	132.98	279.78	414.755	202.57	566.62	885.61	254.16	506.52	332.26	141.68	203.53	262.75	245.44	139.29	252.74	260.45
	MESDC2	714.576	812.48	776.61	900.495	1458	2587	4569	6589	6340.69	6232.34	6238.06	6596.67	8404.53	9888.23	5609.57	7664.89	9415.31	7331.1	10280.4	8988.75	12420	6789.2	9865.2	11379.4	8395.03	8562.25	8122.73	11139.2	8484.11	7085.59	6299.95	7503.7	4536.95	8900.02	8065.45	9486.76	9454	8397.73	10062.3	6425.68	9653.91	13474.9	4450.02	3969.82	6313.37	4753.05	9817.67	8065.14
	MESDC2	686.842	902.65	817.293	812.248	1425	2698	4585	6632	5154.39	5920.63	6164.49	6848.72	8000.19	10674.2	6638.67	6415.37	9148.03	7694.1	11440.5	7917.57	12827.6	7064.16	9425.2	12046.9	7177.77	7927	8425.75	9975.16	7621.97	7038.6	7051.48	8228.17	4941.76	8591.65	6769.29	8423.88	10328.2	9761.77	9915.4	8213.11	11489.1	11838	4599.98	5400.54	6853.52	4963.7	10381.5	7867.71
	MESDC2	721.298	753.507	820.807	751.524	1369	2854	4258	6325	6067.53	5479.44	5789.34	6053.26	6576.69	10902.3	6924.9	6848.6	9380.09	7928.91	11708.3	8021.91	10295.6	6763.7	8846.41	11290.8	7430.97	7984.84	9847.72	10862.4	8109.97	7644.06	5442.06	7990.33	3714.61	7916.59	6457.95	9997.8	8381.56	12794.5	8695.28	6625.43	11250.8	7723.75	4254.5	5536.31	7637.97	4274.19	9442.94	7160.69
	MESDC2	847.338	1076.08	952.787	957.284	1478	2789	4147	6987	6534.77	6473.45	6536.18	6359.56	6673.61	10273	7305.53	6980.05	10000.1	9360.47	10283.4	10570.8	9866.36	7223.28	9338.39	11423.5	7730.32	8662.7	10193.5	10553.9	7379.35	7776.85	6018.58	7625.68	3913.41	8774.83	7362.47	12572.1	7309.98	13025	8530.46	7091.52	11682.3	8401.33	5049.91	6253.14	6103.47	4264.62	9567.82	7169.85
	METRNL	241.176	192.987	276.613	606.043	1345.74	2830.26	5450.21	7112.34	2753.48	1158.7	649.41	1842.94	1751.03	1083.52	1676.58	1951.03	2724.97	2759.03	2390.79	1540.32	2758.87	1998.71	2009.76	2635.81	1846.63	2588.79	2294.39	2681.98	2388.43	2675.97	1740.27	2068.84	1783.88	2092.1	2356.16	3010.64	2269.61	3437.69	1044.51	2460.52	3222.17	2920.68	1812.44	1780.41	1361.25	1442.89	1647.1	1916.05
	METRNL	210.392	201.093	434.233	510.927	1512.52	2737.61	5575.67	6920.61	2883.62	969.45	709.41	1583.42	1741.59	1429.48	1949.86	1810.44	2722.02	3114.73	2534.28	1043.38	2804.57	2089.56	2177.31	2660.12	1558.41	2503.64	2354.44	2516.63	2080.72	2428	1594.97	1999.41	2003.43	1938.57	2198.28	2400.05	2187.31	3370.06	1290.77	2365.94	2908.73	3038.02	2108.57	1725.67	1253.59	1354.63	1754.61	1566.43
	METRNL	257.114	153.21	362.12	489.607	1466.97	2645.47	5067.41	6604.93	2692.89	1768.34	1010.77	1766.75	1836.77	926.41	2013.4	2087.67	3150.44	3066.4	2851.8	1041.74	2522.57	1744.24	2072.89	2495.08	1846.63	1838.5	2490.81	2417.59	2174.54	2582.44	1714.67	1963.98	2048.62	2128.51	1994.98	2163.72	2421.51	3424.44	798.24	2621.11	2189.52	2614.54	1744.88	1913.7	1605.69	1201.94	1694.48	1216.81
	METRNL	197.52	171.59	426.097	463.993	1533.89	2624.7	5707.32	7166	2837.59	1748.46	860.09	1728.84	1842.13	1256.5	1987.34	2269.66	3190.16	3435.36	2914.66	2037.25	2479.03	1964.49	2041.32	2999.42	2134.85	1800.08	2440.73	2318.55	2619.06	2327.18	1533.08	2313.3	1927.64	2164.91	2489.92	2314.44	2447.1	3126.7	780.84	2705.03	3075.23	3163.78	1677.32	1824.48	1145.93	1305.92	1670.79	1566.43
	Mimecan	421.426	245.017	410.65	331.713	707.147	1343.89	3553.61	2887.23	399.36	320.79	320.55	335.86	249.785	151.755	196.68	446.45	252.73	186.73	217.18	248.59	424.12	215.07	218.32	317.09	386.16	319.45	305.38	416.3	393.33	294.26	350.48	222.45	404.56	353.49	485.17	560.19	391.06	274.33	264.255	238.81	638.36	302.23	238.39	369.42	191.39	354.79	164.975	216.21
	Mimecan	468.548	291.513	482.003	442.673	769.203	1291.79	3251.51	3353.38	423.17	414.46	396.84	393.47	292.19	151.755	241.58	423.05	297.52	246.47	302.43	304.17	358.81	231.08	374.58	215.61	378.32	380.39	315.62	469.52	244.86	261.44	470.4	248.525	372.39	519.14	330.89	539.72	482.83	295.305	330.49	281.26	492.32	338.66	244.19	351.21	191.39	472.22	161.97	200.5
	Mimecan	368.21	213.167	398.83	264.963	892.7	1240.42	2576.45	3282.64	311.91	428.24	366.43	274.62	207.38	151.755	196.68	334.31	257.16	306.21	259.805	276.38	362.51	161.06	347.87	418.57	324.92	345.52	415.21	285.53	328.19	296.16	419.7	231.77	476.05	430.63	495.63	497.58	412.15	316.28	264.255	365.61	466.63	257.55	249.99	236.94	212.31	591.19	213.8	306.755
	Mimecan	444.987	268.265	530.79	365.443	769.78	1286.2	2370.56	3229.28	449.36	421.35	328.87	335.41	169.59	151.755	151.78	447.83	254.945	246.47	306.13	229.25	373.59	199.06	304.06	317.09	370.48	383.62	514.8	350.915	298.47	339.24	362.7	265.28	373.78	501.33	474.71	591.8	384.86	197.05	198.02	273.83	412.47	215.14	217.79	333	170.47	498.53	167.98	397.3
	Nectin-2	350.938	367	415.083	584.883	1256.52	2865.18	6856.81	9342.92	398.03	406.75	399	372.03	436.88	198.885	207.02	491.55	670.55	423.31	746.03	622.14	671.52	360.69	386.55	429.77	452.34	426.23	444.86	688.08	626.97	510.74	515.81	439.06	222.345	623.83	484.94	210.8	462.11	593.48	381.82	291.25	638.68	660.86	136.88	294.72	308.77	329.4	718.27	666.06
	Nectin-2	340.02	253.907	372.01	533.367	1213.68	2985.9	6538.12	8888.88	424.94	389.19	380.03	394.44	445.43	198.885	145.13	423.67	683.78	558.48	910.37	483.34	522.89	285.86	364.87	416.31	443.46	390.23	412.2	677.31	700	619.48	349.23	516.89	229.14	762.94	490.88	199.68	602.35	506.77	358.31	274.9	530.19	739.42	136.88	324.46	323.87	289.32	745.12	808.52
	Nectin-2	317.46	307.18	388.087	543.017	1134.25	2934.42	7302.84	7991.83	449.9	387.75	373.43	325.81	379.02	198.885	200.05	418.05	585.97	453.66	1108.71	627.58	452.05	362.46	358.62	509.98	508.58	408.23	370.48	406.65	510.02	475.89	515.02	677.66	222.345	599.44	411.2	242.09	485.31	512.68	238.15	252.85	811.59	645.17	136.88	273.36	422.65	231.94	806.84	523.6
	Nectin-2	338.01	233.037	341.677	556.413	1411.19	3198.08	6282.31	8674.42	437.42	345.4	395.77	313.5	369.82	198.885	223.77	384.71	643.98	502.27	789.43	702.64	689.38	314.64	300.92	387.83	314.15	384.89	428.53	523.34	512.59	500.63	432.125	538.25	215.55	667.85	368.43	224.82	382.09	553.08	255.19	275.83	664.32	703.78	136.88	266.68	300.42	260.63	791.95	666.06
	Neurturin	499.774	446.06	1032.96	2535.92	6793.63	21310.9	32509.9	34791.3	58.75	238.23	282.17	216.06	193.05	166.27	74.18	200.1	178.54	155.42	137.05	169.9	174.565	120.02	103.59	142.52	163.95	279.52	306.75	140.995	180.95	136.58	133.28	219.61	196.92	177.08	69.295	307.21	102.02	113.84	226.28	253.915	218.89	109.7	104.05	179.75	138.74	311.75	94.09	107.9
	Neurturin	434.312	465.49	965.903	2588.17	6399.28	22146	33926.5	33116	92.76	183.46	230.31	186.64	301.66	154.095	77.66	254.56	178.54	128.7	122.56	158.58	161.44	181.745	103.49	210.64	226.175	546.7	289.37	147.05	144.03	186.05	155.67	277.24	235.05	215.295	79.62	270.62	83.845	69.35	241.62	262.25	265.52	145.28	55.83	148.05	128.95	201.83	76.825	123.15
	Neurturin	395.608	469.933	991.29	2606.03	6460.09	21458.5	34886.8	33408.7	81.38	262.53	304.52	201.35	295.97	141.92	108.03	203.92	165.54	190.32	151.54	150.705	187.69	243.47	194.75	146.23	288.4	280.81	298.06	134.94	201.73	163.875	110.58	229.62	220.79	215.295	58.97	271.85	65.67	112.88	257.56	282.89	263.05	140.68	79.94	163.9	128.95	320.08	59.56	66.15
	Neurturin	445.64	511.827	916.383	2317.8	5510.69	20401.2	40604.5	39409.5	70	221.83	340.17	230.16	275.68	126.55	92.845	229.24	191.54	182.14	137.05	142.83	174.565	181.745	149.17	166.7	226.175	413.755	325.87	140.995	191.34	141.7	152.42	237.74	155.48	253.51	84.39	294.61	83.845	91.115	296.52	245.58	217.44	149.88	79.94	163.9	119.16	256.79	76.825	81.42
	NGF R	384.46	287.467	464.693	434.9	510.18	1124.23	1558	1854	535.47	451.05	476.55	392.6	581.63	543.58	438.68	475.95	488.65	464.45	495.84	704.92	533.4	355.24	392.98	495.48	501.12	624.91	514.5	739.72	1040.33	640.85	555.06	603.56	579.11	974.6	660.15	567.81	586.06	373.97	506.375	409.16	952.125	504.74	293.77	550.98	543.79	532.7	703.48	424.94
	NGF R	398.462	239.863	489.537	404.08	376.373	606.692	1563	1869	442.03	542.75	485.36	532.15	520.09	666.39	470.38	423.84	937.51	479.45	557.64	557.9	679.59	401.81	422.2	662.86	516.6	513.39	674.97	734.31	692.74	450.28	542.56	383.13	598.76	722.62	709.83	600.92	443.58	329.78	485.2	418.14	655.61	718.7	269.62	460.46	496.15	514.35	849.49	308.26
	NGF R	429.888	401.21	336	482.11	413.06	734.744	1535.54	1406.08	460.02	396.16	423.42	439.3	566.31	575.35	425.56	365.24	528.48	474.03	599.56	633.82	761.78	303.27	490.16	463.11	595.74	451.85	889.48	657.65	654.49	655.38	724.68	439.78	465.5	961.08	758.19	618.62	733.06	325.97	349.76	413.65	952.125	494.42	384.61	505.72	518.74	438.06	564.67	366.6
	NGF R	514.592	422.81	396	458.505	607.3	996.92	1513.08	1998	497.745	625.2	621.44	588.34	667.22	804.48	516.92	449.895	732.995	476.74	578.6	806.37	720.685	499.82	456.18	579.17	556.17	658.05	782.225	836.82	866.535	778.02	765.75	669.11	606.44	967.84	734.01	736.22	659.56	351.875	527.55	519.74	1248.64	611.72	339.19	505.72	644.87	523.525	502.83	366.6
	NgR	124.638	135.932	158.737	149.19	309.003	732.521	1963.98	3193.42	10914	4512.63	4723.73	6107.19	4421.66	5069.08	14777.2	16304.8	20851.3	17497.1	32589.5	19216.6	13506	11586.3	14513.8	13213.5	20001.8	8487.95	17947.2	20240.4	21079.1	12662	10932.2	19576	4337.28	10111.4	18965.7	2924.66	31666.1	22337.7	8979.77	18014.8	17154.5	27081.6	19297.9	12738	15239.3	1424.76	26191.4	9825.13
	NgR	135.852	123.47	162.453	191.503	287.433	710.367	2116.49	2699.91	10959.8	4313	4563.35	5377.08	4969.67	5290.85	15517.5	16246.8	20499.2	18326.3	28982.5	20071.5	14034.7	11317.5	13978.6	10772.9	19154.4	8452.2	17125.8	20231	19917.3	13581.1	10738.1	20467	4357.32	8448.16	15510.9	2582.02	29451.2	21034.9	7067.84	14918.2	17742	23320.4	18363.1	12265.3	15244.7	1400.52	25987.5	9666.18
	NgR	125.144	118.56	105.347	210.217	359.32	691.15	2041.9	3349.18	10560.4	3866.49	4807.5	5408.5	4168.72	5106.98	14852.6	15144	20962.3	18158.5	28641	19224.7	12983	12127.5	13263	13995.1	18225	9446.2	17539.5	18057.1	19369.8	13240.3	9499.48	18262	4103.91	7440	14508.4	3037.94	25001.1	23648.4	7438.27	16356	17717.6	21722.7	17779.2	12325.8	14902.9	1003.55	29013.5	9636.9
	NgR	146.56	148.393	136.32	241.463	334.162	819.271	2091.76	3058.44	10009.6	3871.38	4347.19	4690.88	3497.3	4671.32	13876.9	14181	18517	20802.6	25878.2	19942.8	15761.6	11527.8	14225.1	13319.9	16948.2	11276.2	20949.2	17895	19373.6	12454.8	8874.69	17614.7	3838.03	7834.02	14151.9	3970.26	23471	20676.5	6399.77	16597.5	17428	21916	16544.5	11329	13356.2	1899.15	28773.3	9984.08
	Olfactomedin-1	248.205	346.6	563.143	411.177	1093.88	1643.19	3593.98	4554.73	6491	3644.74	3389.09	3707.58	3474.48	4506.16	6256.37	5048.98	6036.82	6493.3	6487.59	7841.73	6061.67	6111.63	5960.05	6512.4	3540.49	6041.75	8547.98	6775	9021.22	7322.76	6826.97	7970.3	4903.89	5073.05	4325.95	6426.83	8585.09	9049.46	5776	7490.86	7148.89	8731.62	6449.08	8373.35	5822.97	2471.7	7672.15	3637.05
	Olfactomedin-1	270.274	410.263	495.81	458.25	1053.03	1730.15	3138.93	4680.72	5923.97	3797.53	2944.62	4175.02	4675.42	4255.29	6500.86	5216.59	5597.77	7026.52	6287.38	6867.48	6131.44	5843.13	5260.98	5915.97	4543.96	6389.31	9166.6	5019.44	8502.81	7093.98	6459.21	8774.89	4822.72	5033.11	5976.58	5508.81	8095.83	9406.49	5746.25	7223.54	6423.23	8993.11	5322.17	8300.75	4645.86	2196	9507.64	4558.79
	Olfactomedin-1	220.202	251.93	560.047	472.487	1117.66	1690.96	3205.28	4465.02	3801.17	3836.02	2827	3903.57	3819.87	4230.87	6151.75	3985.14	6276.38	7094.08	6278.69	7111.02	5018.38	5231.14	5232.18	6121.34	3539.49	4484.27	8398.2	4989.08	8574.11	6743.06	6003.48	9016.19	4809.22	4931.5	5462.98	4621.8	8119.91	9874.11	3738.2	8289.31	6845.4	7707.12	5931.37	7418.58	4065.92	1997.55	7316.4	5023.09
	Olfactomedin-1	226.136	282.937	424.18	470.88	955.377	1819.97	3764.58	5265.56	3207.55	4306.29	2738.05	3594.19	3898.6	4122.67	6387.86	4146.71	5469.23	6891.84	5725.35	9859.46	5441.25	4259.16	4590.65	5965.23	4543.96	5276.5	5619.89	5601.05	6424.03	5137.49	5139.15	8276.37	4191.08	4738.92	6700.25	4438.42	8468.03	8191.88	4935.14	7257.59	5005.8	7561.89	6476.8	6849.36	4423.91	1939.92	6606.61	3411.75
	Oncostatin M	478.94	406.18	453.443	619.497	1635.23	3952.18	9313.79	10302.6	77.98	489.12	188.98	155.76	309.19	276.29	86.05	589.36	231	179.515	262.21	144.365	213.3	118.71	160.62	265.7	173.03	180.87	198.74	358.33	173.13	219.49	121.27	278.38	13.64	283.59	97.49	278.165	199.11	408.81	13.155	300.9	52.955	177.165	160.81	128.875	130.83	149.75	196	105.745
	Oncostatin M	490.392	562.233	486.367	649.74	1915.86	3969.5	9467.02	9774.19	69.38	563.48	123.64	140.31	274.55	265.01	110.27	372.4	163.35	165.36	256.85	151.02	314.48	151.52	203.84	188.27	158.37	177.6	264.455	291.19	164.75	248.48	120.58	272.86	13.64	179.84	91.81	245.06	223.21	414.16	13.155	294	51.88	177.165	113.94	172.52	167.52	172.58	196	105.745
	Oncostatin M	475.59	582.64	447.077	615.137	1728.84	3823.11	9289.73	10592.5	86.58	556.08	178.42	216.37	343.83	253.73	88.52	484.7	231.33	193.67	279.74	137.71	314.48	127.29	242.54	226.985	189.05	144.95	257.8	280.06	181.51	190.5	97.92	232.09	13.64	231.715	82.69	347.44	268.115	399.02	13.155	256.79	52.955	177.165	146.36	128.875	94.14	115.03	196	105.745
	Oncostatin M	541.712	620.823	514.597	837.967	1642.44	3778.3	8116.7	9709.06	77.98	486.05	195.59	200.29	357.42	253.14	130.68	501.88	230.82	179.515	270.975	127.4	415.66	118.91	175.55	226.985	231.78	175.52	271.11	215.62	142.06	162.2	109.25	201.79	13.64	231.715	66.89	311.27	313.02	364.43	13.155	219.58	54.03	177.165	131.91	85.23	130.83	196.39	196	105.745
	OSM R beta	208.726	164.417	188.13	394.583	646.73	1568.17	4269.61	5200.02	1422.4	945.65	809.03	1128.1	221.52	860.115	1042.43	1340.98	1384.75	1475.02	2353.22	943.97	1454.53	1245.51	1293.34	1665.81	1375.97	953.1	1413.19	1476.13	1372.65	1168.03	801	1210.59	789.11	1822.92	1575.64	917.41	2510.61	3754.72	1011.34	1540.9	1985.05	1730.86	1332.19	1201.95	640.58	752.75	2008.8	545.42
	OSM R beta	193.298	164.73	176.09	355.633	638.973	1440.87	3771.76	5154.02	1369.25	948.22	858.84	1253.58	405.83	707.34	1032.08	1253.8	1393.64	1613.2	2284.16	1556.4	1493.79	1076.14	1261.31	1559.43	1279.03	1278.31	1272.56	1599.29	1024.65	1191.84	815.6	1264.34	706.98	1822.42	1482.76	1164.23	2059.89	3377.97	788.5	1586.02	1569	1657.77	1757.29	1120.49	510.32	719.11	1925.35	467.54
	OSM R beta	176.65	164.573	274.23	373.647	689.177	1266.43	3347.08	4720.79	1499	1058.77	875.26	1213.27	370.22	1012.89	1024.89	1375.51	1395.62	1527.71	2162.4	1180.57	1415.08	1182.4	1299.34	1449.52	1182.09	953.9	1419.11	1560.51	1041.88	1141.84	739.9	1086.82	714.43	1793	1407.43	1173.72	2286.85	2511.75	865.02	1872	1861.03	1523.32	1297.19	1144.15	705.97	813.94	1922.95	623.3
	OSM R beta	192.438	164.573	229.243	361.72	667.953	1217.74	3341.11	4679.4	1348.94	856.46	635.08	1155.69	255.05	1047.05	896.11	1112.7	1241.91	1475.98	1935.42	1129.62	1148.71	1194.48	920.45	1301.21	1092.22	1151.76	1508.83	1616.81	976.97	982.38	668.51	1166.62	625.55	1823.42	1235.64	1111.55	2097.48	2225.19	1083.22	1784.16	1611.62	2279.75	1242.8	758.25	673.3	1053.5	1764.05	442.03
	Osteoadherin	113.77	187.33	175.597	259.327	684.287	1066.48	1441.86	2751.98	2293.37	1178.05	694.54	1514.1	788.295	856.64	1537.28	1775.92	2170.4	2469.58	2554.67	2184.78	2371.91	1960.83	1582.82	2488.84	2315.25	2453.21	2472.16	2298.42	1643.65	1557.72	1042.13	1750.71	810.05	2752.43	1210.31	2254.86	2552.7	3293.23	2071.67	2257.75	1817.62	2642.79	1670.29	1354.66	150.215	1419.98	1169.2	372.42
	Osteoadherin	112.834	159.36	248.923	387.363	457.62	1122.44	1751.06	2873.75	2555.25	1513.23	655.19	1320.93	736.44	803.34	1461.55	1744.9	1941.72	2173.81	2032.67	2207.29	2070.13	2084.61	2399.63	2243.78	2211.34	2450.3	3045.62	2297.42	1752.67	1765.15	872.79	1855.23	754.235	2849.64	1678	1885.8	3133.99	3356.97	2026.28	2377.14	1783.6	2963.69	1366.31	1524.11	128.73	949.9	1022.34	434.69
	Osteoadherin	113.302	159.36	212.26	321.243	501.977	1115.67	1680.31	3870.71	2120.57	1582.55	478.33	997.57	840.15	997.29	1153.12	1719.59	1951.17	2420.18	2536.82	1327	2371.91	2002.31	1582.82	2155.3	2314.25	2453.21	3155.73	2353.44	1428.11	1745.25	924.06	1711.32	698.42	2455.6	1340.77	1909.87	2552.7	3567.7	2072.67	2355.73	1786.88	2768.05	1333	1676.95	171.7	1303.45	1182.97	369.56
	Osteoadherin	134.828	131.39	140.487	323.323	521.28	1054.41	1855.66	3398.36	2374.8	1514.48	733.89	1503.81	943.42	909.94	1385.83	1397.84	2071.07	2415	2115.03	1553.02	2070.13	2085.61	2399.63	2261.95	2210.34	2450.3	3053.84	2128.2	1213.51	1432.92	712.94	1677.16	589.27	2509.34	1685.06	1460.78	3133.99	3795.51	2026.28	2332.1	1781.3	2832.29	1349.65	1353.39	150.215	1076.98	1095.77	433.61
	OX40	182.396	126.633	233.737	386.92	747.537	2252.84	7753.92	11319.6	0	53.85	182.29	161.38	117.11	117.31	6.865	78.385	19.28	30.66	54.55	0	176.02	39.075	84.035	93.3	6.485	38.11	116.345	173.015	46.855	112.07	0	37.695	0	55.13	0	0	0	0	0	0	0	0	131.5	41.41	56.98	92.23	0	0
	OX40	171.404	129.248	149.093	381.527	921.717	2399.04	7804.24	11470.8	0	58.38	171.145	161.38	128.97	82.72	6.865	78.385	19.28	30.66	54.55	0	176.02	39.075	84.035	79.99	6.485	38.11	85.38	119.22	46.855	75.95	0	37.695	0	55.26	0	0	0	0	0	0	0	0	131.5	41.41	78.335	79.17	0	0
	OX40	203.252	131.863	206.947	336.69	954.237	2274.9	7455.13	11347.4	0	49.32	160	161.38	89.95	151.9	6.865	78.385	19.28	30.66	54.55	0	176.02	39.075	84.035	106.61	6.485	38.11	147.31	173.015	46.855	138.44	0	37.695	0	55	0	0	0	0	0	0	0	0	131.5	54.38	55.89	59.68	0	0
	OX40	193.388	162.207	220.923	346.827	743.087	2323.73	7375.76	11514.4	0	53.85	171.145	161.38	98.74	117.31	6.865	78.385	19.28	30.66	54.55	0	176.02	39.075	84.035	93.3	6.485	38.11	76.14	226.81	46.855	85.7	0	37.695	0	36.63	0	0	0	0	0	0	0	0	131.5	28.44	99.69	69.425	0	0
	PD-1	129.776	152.927	219.447	370.05	760.703	1869.76	4564.62	6660.79	23.075	96.73	125.54	158.91	131.92	117.345	59.57	94.54	101.45	14.26	82.845	229.085	48.98	41.845	16.085	18.385	241.405	167.64	223.56	156.69	78.215	189.98	73.015	99.79	69.17	100.75	0	42.405	108.985	140.835	0	92.3	32.07	137.69	104.43	87.24	72.12	99.655	83.595	26.24
	PD-1	139.456	141.5	174.59	374.773	719.84	1873.64	4575.78	6707.12	23.075	98.935	141.375	105.21	169.41	156.06	59.57	112.41	83.26	14.26	65.2	229.085	48.98	41.845	16.085	18.385	241.405	131.73	169.49	156.69	78.215	184.02	73.015	102.88	69.17	115.19	0	42.405	128.59	140.835	0	112	32.07	124.785	75.18	90.76	107.29	96.8	87.09	24.355
	PD-1	124.476	168.727	148.753	342.58	807.393	1702.92	4252.29	6570.36	23.075	101.14	157.21	132.42	163.6	117.345	59.57	173.23	125.38	14.26	72.43	229.085	55.8	41.845	16.085	18.385	241.405	95.82	115.42	156.69	78.215	254.65	84.85	121.56	69.17	107.97	0	44.09	89.38	151.9	0	120.83	32.07	111.88	86.55	90.76	107.29	75.26	83.595	22.47
	PD-1	134.616	136.84	224.047	328.927	983.677	1701.7	4267.31	6104.31	23.075	98.935	141.375	117.58	157.79	78.63	59.57	142.82	113.415	14.26	93.26	229.085	42.16	41.845	16.085	18.385	241.405	131.73	169.49	156.69	78.215	249.17	61.18	119.69	69.17	107.97	0	40.72	108.985	129.77	0	116.415	32.07	124.785	122.31	94.28	142.46	102.51	80.1	24.355
	PDGF R beta	541.268	742.017	1029.04	1353.83	3360.77	7708.68	18063.1	20685.5	1088.78	699.97	623.74	542.71	832.21	896.47	562.38	724.37	817.43	842.44	815.38	856.52	738.92	625.08	829.3	865.21	1223.07	870	883.62	788.65	1242.14	1505.32	805.52	767.6	693.14	1700.37	916.83	1199	1473.78	1685.61	950.31	839.31	1419.59	1741.97	926.53	991.14	648.94	643.18	1299.09	807.265
	PDGF R beta	672.134	763.137	1235.19	1477.18	4349.62	8385.49	19084.6	23693	977.74	755	713.05	566.22	811.83	665.94	698.89	820.34	643.3	1025.92	851.27	937.33	588.19	735.11	898.59	863.14	1308.35	972.11	1231.78	1199.11	1053.87	1007.32	1213.25	805.06	718.03	1512.94	1135.86	1128.76	1672.18	1346.53	632.56	1021.48	1613.56	1288.33	995.28	1310.42	835.14	657.06	1162.4	673.58
	PDGF R beta	651.338	762.693	828.37	1681.89	4312.46	8456.9	17263.7	22870.6	789.03	962.35	475.8	866.03	886.11	1058	819.34	849.52	1105.69	738.74	895.8	992.57	812.51	627.18	803.09	1125.9	1215.36	1073.52	1202.75	1087.95	1099.27	1227.52	965.58	887.45	919.67	1847.41	1042.69	1103.78	1275.63	2024.69	727.65	854.97	1239.95	1662.83	788.51	1007.61	966.62	988.43	1010.77	552.16
	PDGF R beta	890.828	915.323	944.967	1882.28	3834.06	8875.11	19833.7	23850.8	1128.41	1001.58	716.84	825.03	1025.69	878.97	759.115	834.93	958.25	934.18	1116.7	1172.86	865.05	686.46	872.75	993.68	1230.78	607.72	1260.8	1421.89	1428.42	1101.57	1248.48	846.255	915.97	1773.89	1224.16	1336.97	1865.88	1685.61	1172.97	938.225	1658.57	1707.92	899.66	1183.2	800.06	1042.77	1102.47	940.95
	PD-L2	714.778	556.527	753.407	1213.42	2064.78	5030.23	14238.9	18005	823.44	738.86	439.3	573.77	421.74	832.66	793.07	860.08	821.51	906.83	1250.48	896.83	737.48	855.41	714.85	734.81	557.81	687.95	867.54	989.95	998.02	1111.44	1018.32	860.98	594.94	1490.15	1165.4	882.92	1695.72	1075.59	711.55	817.24	1169.2	991.67	586.02	532.44	572.04	770.05	550.06	566.23
	PD-L2	570.724	693.867	791.86	1197.29	1979.78	5084.81	12541.9	16026.9	593.11	574.67	447.38	644.33	414.8	580.25	658.05	895.91	899.54	872.71	918.74	764.08	898.52	863.7	1001.94	921.83	697.73	739.11	920.26	1089.64	1171.71	739.75	721.05	872.91	629.925	1333.28	755.56	706.36	1197.86	1498.15	937.67	647.77	1106.34	1081.68	503.2	532.2	705.44	760.27	436.22	708.18
	PD-L2	709.232	755.283	768.237	1037.69	2368.17	4927.95	13459.5	16365.5	906.98	710.48	534.97	483.8	320.95	673.05	585.14	733.36	786.65	966.35	751.22	636.09	1024.25	737.56	832.97	962.13	956.79	903.97	958.97	857.9	1286.45	961.33	879.36	928.8	664.91	1805.14	1149.16	963.14	1337.51	1294.09	668.75	800.97	751.55	1190.38	533.65	649.15	572.04	581.05	493.14	552.73
	PD-L2	636.78	552.85	890.8	1116	2016.98	4795.29	12979.2	16999.6	1013.42	782.13	613.95	373.75	428.68	441.33	618.55	811.86	677.38	719.4	1035.62	682.35	953.52	972.71	864.68	866.46	780.94	864.37	960.71	836.44	1124.92	1356.68	774.59	958.44	629.925	1647.02	1215.88	803.77	1247.14	1351.79	717.83	982.48	1043.47	1101.77	559.835	765.86	438.64	879.02	423.06	539.23
	PILR-beta	213.9	213.14	360.977	727.843	1803.86	3992.35	9521.1	10910.6	181.74	123.15	214.36	145.53	206.51	146.16	7.18	77.38	86.68	80.145	42.735	150.23	58.87	99.75	177.065	14.73	109.895	172.655	321.755	73.85	67.445	108.79	132.05	137.75	58.58	60.025	33.235	39.295	70.34	6.08	36.155	157.775	55.98	0	78.98	51.74	83.55	100.92	136.575	38.32
	PILR-beta	176.966	236.563	296.717	700.763	1555.62	3829.41	9592.39	10675.6	181.74	133.585	161.38	113.27	226.83	115.95	6.065	56.79	86.68	80.145	42.735	225.415	58.87	99.75	145.6	14.73	147.15	161.42	321.755	62.87	67.445	168.95	120.55	97.31	58.58	60.025	33.235	39.295	69.525	6.08	44.31	154.23	39.75	0	58.23	71.975	74.205	97.55	136.575	27.05
	PILR-beta	205.572	215.897	320.73	698.903	1555.02	3718.67	9309.28	11090.5	181.74	122.05	277.95	119.11	269.44	146.16	4.95	48.43	86.68	80.145	42.735	300.6	52.69	99.75	177.065	14.73	72.64	183.89	282.67	73.85	67.64	93.16	143.55	77.52	58.58	40.87	33.235	39.295	68.71	6.08	28	161.32	47.865	0	82.98	71.975	74.205	145.11	136.575	40.39
	PILR-beta	249.806	216.743	384.56	778.94	1914.94	3638.01	9296.04	11047.4	181.74	144.02	240.56	173.67	306.75	176.37	6.065	67.085	86.68	80.145	42.735	225.415	65.05	99.75	208.53	14.73	109.895	172.655	360.84	84.83	67.25	138.87	132.05	145.62	58.58	79.18	33.235	39.295	69.525	6.08	36.155	157.775	47.865	0	97.73	92.21	64.86	152.76	136.575	39.355
	PLA2G2A	2825.9	1232.5	2944.3	8947.12	19786.9	33234.9	42049.7	37214	5.315	40.77	158.85	163.755	158.53	30.185	3.715	128.465	47.68	176.355	0	8.18	198.1	19.5	83.025	99.47	153.14	186.295	109.475	93.955	0	201.86	11.41	144.71	0	64.64	0	62.75	0	12.08	99.41	96.84	256.275	0	144.26	1.585	0	77.73	14.93	43.745
	PLA2G2A	2499.45	1174.96	3259.93	7994.12	19707.4	32434.1	42795.3	35448.9	5.315	43.13	158.03	163.755	187.94	30.185	3.715	142.25	38.28	157.23	0	8.18	198.1	19.5	83.025	81.72	127.455	186.295	109.475	93.955	0	188.65	11.41	149.17	0	64.64	0	62.75	0	12.08	77.35	96.855	256.275	0	144.26	1.585	0	77.73	14.93	43.745
	PLA2G2A	2219.29	1226.26	2777.61	8137.36	20328	31428.7	39689.2	38362.1	5.315	78.4	147.07	163.755	158.86	30.185	3.715	128.465	42.98	176.355	0	8.18	198.1	19.5	83.025	117.22	127.455	186.295	109.475	93.955	0	175.44	11.41	149.17	0	64.64	0	43.03	0	12.08	121.47	96.87	256.275	0	144.26	1.585	0	77.73	14.93	43.745
	PLA2G2A	2057.47	1152.26	2440.69	7828.79	15933.1	32271.7	38597.3	43695	5.315	60.765	136.11	163.755	124.92	30.185	3.715	114.68	51.17	195.48	0	8.18	198.1	19.5	83.025	99.47	101.77	186.295	109.475	93.955	0	188.65	11.41	153.63	0	64.64	0	82.47	0	12.08	99.41	123.89	256.275	0	144.26	1.585	0	77.73	14.93	43.745
	Plexin A1	178.149	194.25	195.433	849.827	1864.34	5838.81	15666.1	17737.1	3218.17	1935.36	2244.27	1883.98	1303.35	1261.26	7327.69	5828.78	7293.86	5591.44	22693.2	11502.9	8006.43	2643	3921.44	4555.92	6746.02	2663.6	4030.21	8722.4	6244.45	4680.83	1917.25	5071.68	1790.12	5640.33	6004.92	1508.98	9476.08	7616.94	1717.85	4259	2492.98	9037.65	6942.05	3142.49	4927.02	752.34	16431.8	8744.86
	Plexin A1	191.114	131.277	297.683	792.777	1917.96	6012.07	15296	18253.8	3897.85	2320.02	2094.39	2191.41	1455.03	1710.46	6505.1	4914.72	9078.49	6906.73	17934.6	13647.4	8277.75	3687.89	6052.08	4473.17	7750.67	3190.25	5288.71	9535.71	6169.77	3492.38	1977.98	4829.27	2679.28	4650.76	4979.21	1743.9	7531.44	7705.61	1396.21	4747.8	2596.61	8508.51	7175.15	3068.78	4445.3	716.58	15632.1	7842.87
	Plexin A1	133.102	257.223	287.677	876.993	1946.07	6316.29	14644.8	18085	4128.49	3538.08	2201.47	2256.53	1382.38	1917.3	5417.11	4678.97	8843.44	7211.05	17904.1	9491.28	7735.11	4486.22	6546.25	4529.23	5741.37	3853.06	5678.53	7909.08	6479.14	3456.39	2251.34	5494.74	2594.21	4131.08	4806.92	1704.08	7221.02	7483.83	1810.24	4371.55	2564.25	9566.78	6484.25	3098.33	5074.61	759.72	15659.9	7179.67
	Plexin A1	165.184	194.25	272.11	755.84	2081.07	5918.48	15895.2	18022.7	4275.73	3601.12	2306.81	2450.75	1710.73	1770.12	4926.78	5062.02	9088.95	6376.4	16447.8	10017.2	6849.46	4024.21	5251.25	4326.19	8895.97	3055	4904.72	6794.09	6826.91	3140.72	2404.6	5000.98	1862.65	4179.17	5261.41	1422.95	8469.39	7794.29	2155.11	5160.43	2235.94	8210.34	5572.4	3186.65	5032.21	827.24	17068.7	7282.52
	Plexin C1	109.688	64.8	232.29	416.163	1338.71	3383.34	9588.78	11417.6	343.36	514.86	203.13	248.28	210.59	194.4	453.8	556.02	818.35	718.52	951.11	544.88	402.875	334.12	324.95	153.12	529.95	610.54	284.3	602.55	713.03	411.33	292.94	691.63	150.69	425.705	465.295	123.185	757.26	1048.92	196.25	763.19	153.03	577.06	411.42	341.59	336.37	97.12	1033.67	401.34
	Plexin C1	152.412	68.2033	195.353	386.357	1327.88	3266.64	9514.88	11249.1	307.05	452.7	253.82	206.61	191.48	306.02	464.48	438.37	676.1	644.045	974.23	484.68	448.8	318.95	341.55	192.84	586.61	471.08	285.73	632.18	714.72	375.62	326.08	670.68	212.74	394.27	511.67	130.66	790.5	993.96	147.055	699.26	174.67	630.84	506.105	324.44	265.7	78.215	1165.12	290.18
	Plexin C1	128.388	56.03	138.357	354.96	1231.59	3318.18	9125.03	11941.8	325.205	443.77	174.03	160.88	142.36	221.35	414.68	453.08	721.72	569.57	943.76	342.5	356.95	401.65	358.15	134.78	549.68	461.17	410.3	699.88	794.35	428.19	275.67	686.14	235.31	457.14	460.61	127.53	848.85	1305.78	162.72	713.545	127.33	797.03	600.79	399.98	256.14	76.03	1194.39	443.13
	Plexin C1	119.14	61.3967	163.743	369.113	1555.25	3241.22	9014.05	11702.1	325.205	418.88	170.26	243.29	201.035	263.685	431.39	521.38	603.89	728.97	824.71	514.78	343.95	469.18	318.84	172.98	420.48	371.92	348.015	604.91	552.88	327.81	309.51	817.22	166.97	370.08	469.98	118.84	907.75	1108.4	131.39	727.83	163.85	749.66	659.59	292.18	256.24	80.4	1079.28	564.56
	Podocalyxin	151.192	106.027	279.793	256.827	875.687	2432.79	5984.54	9039.54	638.94	249.205	135.09	245.16	84.09	76.435	175.75	672.49	472.84	605.49	484.19	471.84	502.765	310.25	255.11	445.2	760.73	649.3	266.34	651.36	667.84	679.2	185.165	784.52	264.3	1243	415.88	282.1	603.15	1553.61	568.19	1226.98	688.77	1187.88	249.84	227.91	49.3	202.43	60.13	396.41
	Podocalyxin	193.968	149.763	237.2	322.1	876.43	1918.62	6311	6123.62	586.48	208.77	118.81	249.68	166.69	58.06	214.365	637.81	454.26	624.13	427.13	471.84	502.765	400.98	394.1	538.19	737.475	671.28	234.09	707.95	621.27	887.59	185.165	658.13	188.74	1197.84	578.7	189.59	599.87	1414.6	433.43	1063.65	755.455	1009.3	318.65	213.82	30.11	193.08	109.48	385.16
	Podocalyxin	212.974	127.967	258.497	261.973	771.683	1849.36	6229.34	7691.77	612.71	248.71	101.08	200.7	125.39	94.81	283.53	561.7	564.13	586.85	572.41	471.84	442.58	258.03	332.14	566.08	865.47	492.58	252.17	679.655	582.68	720.3	185.165	685.59	286.27	929.695	531.49	188.11	596.59	1060.28	565.92	1281.92	822.14	1243.06	286.46	242	39.705	202.43	84.805	319.135
	Podocalyxin	212.19	157.41	305.683	323.253	848.827	1931.68	6018.1	7695.54	685.74	249.7	126.95	240.64	125.39	57.87	252.98	603.13	330.03	462.44	528.3	471.84	562.95	355.615	270.3	352.21	714.22	501.38	259.255	611.38	544.09	788.12	185.165	461.19	339.53	661.55	433.28	264.47	599.87	1367.71	326.54	966.7	755.455	977.11	227.19	227.91	39.705	211.78	84.805	253.11
	Podoplanin	292.724	396	353.14	414.483	697.107	1087.94	1494.24	2104.22	4998.25	2243.89	1717.12	2828.61	1139.94	1236.56	8123.17	8694.38	10543.5	12116.4	21403.1	15204.4	10597.8	6084.54	7529.35	6311.49	9290.25	5397.1	6461.21	10188.6	11037.9	4974.87	4120.86	8509.59	1058.71	7880.06	9718.17	827.21	15274.4	11234.2	3219.66	9096.84	4648.6	12515.2	9867.27	6475.05	7481.8	623.61	13449.4	8768.13
	Podoplanin	250.438	568.257	529.463	601.25	639.287	1092.25	1713.53	2139.43	4682.68	2427.44	1545	2975.95	1105.89	1192.87	7912.84	8822.28	12210.7	12670.4	22810.5	14438.8	9991.69	8164.66	10332.5	7485.45	10925.1	4618.25	9680.08	11148.1	11077.4	5054.1	4335.6	8421.17	1333.13	8565.67	9030.59	766.36	16474.2	14063.7	3629.09	8834.37	8212.6	11676.7	10668	4687.72	7637.01	543.44	13686.7	7695.64
	Podoplanin	304.608	316.527	399.19	625.513	970.01	1161.11	1478.2	2279.83	4194.06	2381	1416.49	3059.59	1078	1477.52	8549.88	8699.84	12656.1	13460.9	22041.4	15324.6	8331.33	6899.67	8070.75	8841.49	12064.9	5142.41	8411.23	11344.5	10789.9	5438.81	4378.98	8202.72	1492.27	7872.71	9120.19	997.16	13349.1	14033.5	3834.59	10164.6	4650.6	13282	10183.8	6418.07	7481.8	595.53	19234	8417.77
	Podoplanin	316.492	514.607	548.85	608.94	756.72	1110.04	2040.66	2153.98	5004.11	2165.41	1335.29	2864.02	975.37	1357	7458.11	8420.98	12297.5	12619.1	23594.4	13757.8	8892.86	5624.84	8612.15	7359.37	11753.8	4776.38	8220.11	10762.9	9484.89	4872.85	3604.61	8702.02	1346.41	7022.57	11060.1	808.2	12763.4	12444.5	3928.55	8752.53	8211.6	13123.9	8650.62	5507.55	7637.01	624.92	18588.3	8223.21
	Protocadherin-12	341.608	391.123	537.77	1023.4	2230.59	4715.14	5552.69	8022.97	332.03	427.22	240.56	341.06	306	291.4	568.21	330.02	335.25	361.86	535.48	295.98	627.29	447.55	220.28	439.68	434.94	683.895	357.62	567.9	586.81	494.97	460.16	480.31	337.77	453.76	428.95	331.44	398.115	763.3	487.75	400.06	382.535	406.92	234.12	506.255	173.43	328.4	314.825	397.77
	Protocadherin-12	332.982	379.843	700.98	1107.34	1968.61	4430	5335.79	6561.63	376.64	420.23	254.89	335.08	348.42	222.97	390.34	357.01	332.45	287.31	425.56	280.27	491.83	459.66	409.51	334.89	401.29	827.6	331.34	488.71	526.19	440.02	426.51	485.53	241.69	577.21	336.6	396.755	457.32	784.255	428.2	486.555	370.39	509.47	207.54	649.57	140.31	284.28	301.83	252.44
	Protocadherin-12	333.23	385.56	593.683	1205.97	2103.78	4730.97	6130.29	7444.19	336.68	349.12	269.22	260.74	355.7	146	526.38	384	329.65	295.26	510.64	358.05	517.37	463.52	359.54	340.14	502.65	540.19	448.82	369.84	461.135	480.98	332.68	590.43	228.16	455.28	354.63	307.28	326.35	805.21	439.51	573.05	394.68	727.07	230.49	362.94	206.55	352.69	254.71	310.71
	Protocadherin-12	271.462	350.377	481.833	1091.68	2636.77	4803.62	6564.31	7519.53	289.84	362.36	198.98	293.62	412.43	154.54	389.89	409.68	332.45	410.02	685.54	288.125	363.69	561.09	297.82	337.515	415.09	537.51	373.1	290.86	396.08	415.17	487.48	659.62	279.25	462.39	372.66	462.07	338.91	880.06	527.7	486.555	382.535	755.09	284.28	506.255	173.43	362.61	327.82	280.08
	Prss34	462.8	475.617	455.827	851.787	675.883	1165.52	1942.42	2987	303.32	333.73	398.36	448.06	449.49	421.84	372.55	450.64	401.03	248.59	330.78	377.78	409.43	360.22	253.89	262.48	370.45	416.84	692.92	391.86	400.33	276.19	334.37	449.62	476.62	502.05	339.335	454.78	224.87	426.86	371.66	310.04	448.39	302.65	402.02	482.46	414.4	382.51	259.88	272.6
	Prss34	477.76	547.29	669	687.49	773.53	1399.92	1671.87	2889	333.14	326.35	412.83	383.26	371.11	309.25	275.9	425.66	419.335	241.85	258.03	267.4	388.21	353.91	196.22	358.965	295.56	333.88	578.21	498.75	343.06	390.78	243.62	389.55	397.22	450.75	332.12	390.8	223.95	328.1	458.63	422.24	581.94	304.2	434.25	373.27	352.72	461.31	208.29	258.66
	Prss34	488.49	506.667	549.17	795.587	925.507	1569.74	1931.56	2965	301.83	360.63	387.16	261.11	442.44	341.42	297.91	403.47	437.64	230.51	339.09	335.37	477.71	361.37	313	358.965	306.78	318.84	511.16	500.53	293.45	324.85	393.24	342.44	393.24	501.16	346.55	363.62	193.92	349.44	432.74	440.42	593.32	373.62	550.86	430.59	421.48	563.08	296.75	300.33
	Prss34	633.51	606.94	724.78	669	849.518	1484.83	1936.99	2532.89	422.39	396.14	360.3	343.43	456.22	361.34	405.6	408.95	481.09	245.22	254.02	411.98	449.5	422.14	349.33	455.45	298.89	375.36	515.25	624.47	338.88	456.85	467.02	419.585	550.75	481.26	402.18	428.75	223.03	402.03	573.92	529.45	570.56	305.75	374.55	413.63	382.46	572.88	361.6	286.465
	RANK	290.842	166.327	245.293	569	1025	1985	2895	4569	155.245	217.62	269.14	229.45	302.11	250.91	242.9	217.73	247.08	240.98	282.13	162.54	366.06	254.61	271.02	284.5	357.98	371.86	395.95	252.53	195.45	450.95	267.52	446.41	247.21	339.81	293.23	270.11	173.92	232.52	362.475	212.69	570.315	255.285	158.08	305.47	194.45	196.15	258.72	300.82
	RANK	329.754	182.003	288.292	658	1023	1854	2885	4854	155.02	231.32	261.8	200.81	307.76	272.4	264.65	249	222.78	179.18	290.1	259.63	362.25	257.38	356.75	216.175	504.65	236.91	354.43	294.975	291.34	298.37	275.82	410.08	310.68	345.79	237	169.48	219.58	188.62	386.8	195.3	395.48	255.285	238.95	291.77	194.45	220.55	191.29	189.94
	RANK	273.744	197.087	270.297	685	1123	1856	2854	4258	155.245	165.03	265.47	233.8	303.84	224.38	279.29	208.22	277.78	195.38	256.67	249.03	349.535	170.42	324.12	147.85	467.205	218.63	395.38	337.42	221.05	436.31	255.14	278.95	266.09	310	177	218.02	128.26	144.72	338.15	159.08	424.84	255.285	211.18	190.92	217.23	172.89	322.11	280.9
	RANK	326.846	166.92	306.287	613.5	1014	1963	2785	4123	155.47	233.03	211.56	231.625	297.95	339.13	300.23	218.69	236.43	251.66	290.65	205.785	336.82	265.71	377.39	216.175	429.76	366.79	367.85	294.975	232.64	246.44	199.31	359.65	211.11	300.12	325.92	274.48	122.06	188.62	362.475	203.995	715.79	255.285	232.24	216.75	171.67	181.05	263.7	262.39
	Reg2	185.254	111.283	461.47	1248.23	2958.89	5427.63	8810.39	8096.55	83.36	117.48	67.98	88.85	102.13	145.215	199.49	209.73	122.925	100.375	157.59	38.805	135.54	87.36	51.265	32.97	184.89	232.01	292.06	152.11	23.85	121.58	218.515	133.6	78.11	11.65	103.63	70.45	0	365.78	13.295	377.57	74.45	115.035	22.93	427.895	36.685	174.61	3.295	102.73
	Reg2	195.242	116.397	411.81	1233.21	2765.39	5099.42	8339.82	9987	83.36	89.51	63.835	130.3	102.795	145.215	196.89	255.23	143.6	94.42	166.3	38.805	125.08	114.26	51.265	51.37	179	252.37	240.84	188.77	24.36	106.4	218.515	173.655	78.11	11.65	85.31	88.65	0	365.33	13.295	389.84	81.56	115.035	19.38	427.895	36.685	146.3	3.295	118.88
	Reg2	183.642	140.257	462.883	1023.3	2734.35	5122.62	8752.24	9985	105.14	79.5	59.69	142.95	103.46	128.02	202.09	339.62	102.25	106.33	150.66	43.22	92.3	141.16	51.265	42.17	166.73	242.51	213.03	186.77	24.36	92.49	218.515	213.71	78.11	11.65	79.75	72.44	0	364.88	13.295	365.3	67.34	150.88	21.155	427.895	36.685	161.08	3.295	80.98
	Reg2	144.1	128.327	414.023	1056.9	3585.13	5059.73	8985.07	8628.18	61.58	95.89	63.835	136.625	102.795	162.41	225.15	300.73	122.925	114.77	116.38	34.39	146	149.6	51.265	42.17	154.46	221.51	204	250.55	24.87	121.16	218.515	221.03	78.11	11.65	74.64	104.86	0	365.33	13.295	377.57	74.45	79.19	21.155	427.895	36.685	132.18	3.295	86.58
	Relaxin-1	295.724	282.307	1036.12	1730.1	3152.92	4238.59	5734.3	7017.38	221.55	104.48	71.19	684.98	181.82	16.525	494.31	299.4	418.25	390.27	802.51	413.47	281.45	559.11	242.45	693.77	537.06	380.7	510.1	447.98	279.64	105.605	22.52	257.41	46.69	615.48	85.06	382.95	78.26	165.88	68.65	328.265	183.555	380.11	246.44	314.97	106.73	169.785	79.62	444.6
	Relaxin-1	304.694	282.493	907.62	1411.61	2369	4074.17	6735.51	6817.58	232.54	104.48	97.97	640.49	185.98	16.525	488.92	231.97	511.41	426.81	737.91	312.455	220.55	569.82	229.525	783.48	416.595	326.24	525.95	412.57	279.64	105.605	22.52	225.83	37.915	479.09	66.785	278.57	96.14	166.59	68.65	328.265	183.555	344.4	235.27	315.81	106.4	169.785	81.395	365.75
	Relaxin-1	315.948	262.677	1078.81	1413.48	3089.76	4615.7	5904.88	7336.47	259.77	104.48	97.97	594.11	181.82	16.525	329.2	300.77	543.37	307.79	519.1	211.44	294.31	459.33	216.6	738.625	296.13	353.47	521.32	276.18	279.64	105.605	22.52	176.38	29.14	479.09	74.87	291.95	60.38	165.17	68.65	328.265	133.48	292.315	151.02	366.74	101.63	169.785	83.17	331.56
	Relaxin-1	265.88	293.733	913.097	1502.88	2654	4144.82	5941.81	6569.92	278	104.48	124.75	547.73	177.66	16.525	409.06	265.685	575.33	318.09	689.71	312.455	287.88	580.53	229.525	656.05	416.595	353.47	515.71	344.375	279.64	105.605	22.52	241.62	37.915	342.7	58.7	285.26	78.26	165.88	68.65	328.265	233.63	240.23	145.36	280.85	107.06	169.785	81.395	348.655
	Average	0	1	4	12	37	111	333	1000	F33853 (HC)	M33854 (HC)	M33855 (HC)	M33856 (HC)	M33857 (HC)	F33873 (HC)	F33874 (HC)	F33875 (HC)	M33876 (HC)	F33877 (HC)	F33878 (HC)	F33879 (HC)	F33880 (HC)	M33881 (HC)	M33882 (HC)	M33883 (HC)	M33884 (HC)	F33885 (HC)	F33886 (HC)	F33887 (HC)	M33888 (HC)	M33889 (HC)	F33903 (HC)	F33904 (HC)	F33905 (HC)	M33906 (HC)	M33907 (HC)	M33908 (HC)	M33909 (HC)	F33910 (HC)	F33911 (HC)	F33912 (HC)	F33913 (HC)	M33914 (HC)	M33915 (HC)	M33916 (HC)	M33917 (HC)	M33927 (HC)	M33928 (HC)	F33934 (HC)
	POS1	195737	183129	183568	196504	174960	193354	194263	171753	170614	154389	170334	153701	175499	161640	164573	180014	176403	166604	189712	165269	234144	192791	229479	216296	191240	176772	201232	184132	206902	182038	183233	192268	190892	213243	216861	208839	229413	182741	211219	181175	199550	173486	186160	174133	189305	175686	167084	175680
	POS2	57783.8	52445.9	51252.9	56930.9	50053.8	53406.8	51268.8	48353.4	49446.9	44089.8	49287.4	44410.4	51381.9	44702.7	48817.3	47704.3	52183.5	53309.8	55681.1	47575.1	63516.7	51978.2	61924.8	60733.1	73856.2	62548.3	58894.6	51483.9	55024.6	55345.7	55105.6	55560.8	54182.2	63500	56482	63222	59209.6	52961.5	62435.3	55102.2	62218.5	50852.4	53734.9	51357	53615	55202	55064.4	51170.8
	ASAM	1683.55	1671.23	1690.23	1916.8	2006.27	2717.77	3475.89	4117.67	1866.16	1682.84	1719.28	1574.61	1830.11	1645.39	1818.83	1978.4	2024.09	2259.46	2217.68	2320.39	2048.45	2518.74	2348.81	2095.18	2567.93	2700.63	2297.16	1866.36	2131.97	2180.44	2104.85	2598.17	2071.24	2561.47	1901.84	2805.8	2386.12	3413.96	2448.57	2790.27	2408.99	2652.98	2649.77	1902.96	1836.38	1918.16	2165.66	1824.17
	Cystatin B	598.384	581.147	530.002	570.326	868.235	1459.59	2398.29	3185.76	439.505	457.483	477.72	553.707	543.255	521.688	349.335	474.03	313.002	448.81	413.958	372.773	492.998	449.199	553.78	463.311	454.73	466.595	514.405	532.18	603.072	650.798	696.972	623.476	555.832	573.442	591.995	520.951	475.733	606.428	507.389	437.685	560.815	489.085	358.678	425.99	403.13	437.9	256.885	449.57
	DLL1	199.688	171.347	218.053	511.202	1326.7	3976.23	7772.07	13891.1	0	38.375	88.02	59.6312	281.816	75.7887	21.49	17.835	48.24	137.056	58.735	83.99	0	2.865	98.085	120.87	24.57	64.14	49.1887	142.538	104.98	85.6575	13.26	222.218	0	17.72	0	183.98	46.5	23.235	0	93.7537	35.33	83.21	57.71	57.095	0	111.47	30.54	55.6887
	Kallikrein 7	184.863	87.685	243.698	462.18	1364.22	4714.96	7121.55	8459.21	0	0	37.14	0	0	40.875	0	0	0	0	4.08	12.03	44.35	16.66	0	13.475	14.33	0	6.255	22.445	0	15.49	0	68.185	0	6.635	0	0	0	73.555	0	43.315	12.79	17.445	0.41	0	0	0	0	0
	Kremen-2	490.175	410.625	478.798	496.941	709.089	1199.14	1796.41	1901.4	325.026	424.511	436.349	398.615	498.092	532.895	286.1	317.572	265.762	371.062	341.19	306.225	467.175	379.668	406.535	397.64	413.635	325.545	439.795	541.803	458.08	443.377	428.678	491.74	407.938	574.472	457.3	484.198	357.96	311.53	497.035	378.975	509.945	250.245	266.055	408.643	373.42	517.472	276.104	431.272
	LAMP1	281.639	276.478	749.504	2242.4	5995.43	14262.9	20166.1	26041.4	3307.48	2752.32	1647.68	2264.74	1221.8	2082.47	2917.56	3145.53	5036.09	5766.45	6159.8	5846.37	5619.16	3819.28	3863.36	5543.68	4981.64	4163.7	3222.89	5912.61	4605.55	2623.2	3016.86	4528.35	821.457	6806.65	4092.17	1328.04	3696.12	6274.18	2794.7	3142.4	3054.61	5697.99	2449.56	1944.98	2814.5	413.985	8150.52	4389.66
	LIGHT	295.384	189.675	416.848	547.347	1296.85	1934.57	2981.22	3835.77	26.475	105.981	221.135	74.75	237.23	129.958	138.59	123.38	39.635	152.722	312.73	22.29	364.264	142.05	56.79	121.46	246.565	159.791	127.203	167.34	82.49	151.895	111.035	173.54	88.505	54.605	35.135	74.855	102.56	288.658	47.895	202.12	81.635	30.825	112.34	91.045	76.1	159.57	0	6.97
	LIMPII	227.579	167.038	501.837	1371.13	3633.7	9215.82	15361.5	18777.5	57.415	101.995	98.81	88.185	217.51	89.245	56.03	193.685	154.373	192.07	308.942	543.34	171.159	137.195	91.7837	53.175	187.222	270.995	241.67	266.12	298.665	195.159	141.55	279.553	39.575	146.655	171.035	96.86	176.66	131.631	8.21	275.767	156.535	352.28	126.345	80.1863	143.412	126.395	283.22	122.96
	LRPAP	375.337	286.197	367.397	509.338	1010.25	2071.65	2769.4	3494.24	4671.69	4038.19	3153.25	4030.1	3830.65	4437.87	4631.87	4393.69	5612.36	6148.8	6132.43	4999.3	6093.38	4863.78	5783.13	6156.4	5145.33	4395.77	4927.41	6673.69	5179.42	4765.98	4646	5068.41	2674.62	7500.25	5156.93	5672.34	5572.33	6636.55	4844.21	4722.56	5341.67	4797.38	3498.28	3945.94	3875.88	3464.81	6684.04	4741.67
	LRRC32	368.403	442.687	464.579	759.023	1703	3845.99	7639.75	11780.7	1981.62	4622.3	963.518	1360.72	5319.15	1281.34	1414.24	4808	1099.81	2128.86	2128.58	1282.51	1890.44	1541.32	988.898	2135.02	948.54	1400.01	1785.07	1291.54	1933.47	2491.1	1712.06	1362.37	1551.84	3028.58	1389.95	3284.56	1680.72	2588.34	1199.65	1977.5	2499.74	2326.57	481.444	1482.11	677.92	1779.97	1622.83	798.41
	Matrilin-2	429.894	296.122	322.816	395.355	1054.35	3719.73	7756.58	10495.4	50.225	19.525	304.934	277.942	409.494	293.572	203.403	343.394	353.601	270.126	472.925	453.4	261.507	179.07	339.175	231.14	260.092	360.455	259.827	464.998	428.076	205.01	226.402	373.328	190.435	254.172	364.893	276.373	288.965	282.934	170.393	244.97	273.759	335.735	260.75	110.681	244.2	279.093	437.197	441.065
	Mcpt6	178.925	122.688	133.732	265.412	666.48	2264.66	3923.2	4980.69	0	0	0	8.585	0	0	0	0	61.07	0	0	0	5.945	0	0	0	0	38.26	36.07	0	15.54	11.32	0.47	5.66	0	0	0	6.31	0	0	0	0	0	0	0	0	0	4.78	0	4.945
	MEP1A	429.267	560.663	1501.87	3129.5	6227.22	10657.4	13920	14823.8	101.65	200.001	288.93	122.547	369.075	155.988	104.755	81.89	208.64	153.382	141.525	89.925	530.185	230.72	189.977	346.465	344.305	368.531	249.065	280.37	120.263	162.885	131.575	259.689	92.44	176.545	25.285	294.095	0	119.495	255.39	296.615	125.064	102.25	156.745	51.375	255.02	73.8313	15.225	276.01
	MEPE	150.21	66.0288	150.208	256.25	430.75	869.25	2187.25	3548	315.338	146.512	151.637	227.642	183.525	117.565	328.3	455.062	271.04	343.602	431.09	349.209	375.61	305.258	349.292	13.5	306.875	415.43	183.96	342.738	358.688	201.368	234.7	403.958	124.478	323.113	407.529	245.183	439.54	706.913	217.77	427.137	329.683	141.68	212.968	226.248	193.202	171.41	238.483	305.99
	MESDC2	742.514	886.18	841.874	855.388	1432.5	2732	4389.75	6633.25	6024.35	6026.47	6182.02	6464.55	7413.76	10434.4	6619.67	6977.23	9485.88	8078.65	10928.2	8874.75	11352.4	6960.09	9368.8	11535.2	7683.52	8284.2	9147.43	10632.7	7898.85	7386.27	6203.02	7836.97	4276.68	8545.77	7163.79	10120.1	8868.44	10994.8	9300.87	7088.94	11019	10359.5	4588.6	5289.95	6727.08	4563.89	9802.48	7565.85
	METRNL	226.55	179.72	374.766	517.643	1464.78	2709.51	5450.15	6950.97	2791.89	1411.24	807.42	1730.49	1792.88	1173.98	1906.8	2029.7	2946.9	3093.88	2672.88	1415.67	2641.26	1949.25	2075.32	2697.61	1846.63	2182.75	2395.09	2483.69	2315.69	2503.4	1645.75	2086.38	1940.89	2081.02	2259.84	2472.21	2331.38	3339.72	978.589	2538.15	2848.91	2934.26	1835.8	1811.07	1341.62	1326.35	1691.75	1566.43
	Mimecan	425.793	254.49	455.568	351.198	784.708	1290.58	2938.03	3188.13	395.95	396.21	353.173	334.84	229.736	151.755	196.68	412.91	265.589	246.47	271.386	264.597	379.757	201.567	311.207	317.09	364.97	357.245	387.752	380.566	316.213	297.775	400.82	242.006	406.695	451.147	446.6	547.322	417.725	270.741	264.255	289.877	502.445	278.395	237.59	322.643	191.39	479.183	177.181	280.191
	Nectin-2	336.607	290.281	379.214	554.42	1253.91	2995.9	6745.02	8724.52	427.572	382.273	387.058	351.445	407.787	198.885	193.993	429.495	646.07	484.43	888.635	608.925	583.96	330.913	352.74	435.972	429.632	402.395	414.017	573.845	587.395	526.685	453.046	542.965	222.345	663.515	438.863	219.348	482.965	541.502	308.368	273.707	661.195	687.307	136.88	289.805	338.928	277.822	765.545	666.06
	Neurturin	443.833	473.327	976.633	2511.98	6290.92	21329.1	35481.9	35181.4	75.7225	226.513	289.293	208.552	266.59	147.209	88.1788	221.955	178.54	164.145	137.05	155.504	174.565	181.745	137.75	166.522	226.175	380.196	305.013	140.995	179.512	157.051	137.987	241.053	202.06	215.295	73.0688	286.072	83.845	96.7963	255.495	261.159	241.225	136.385	79.94	163.9	128.95	272.613	76.825	94.655
	NGF R	431.851	337.837	421.558	444.899	476.728	865.646	1542.4	1781.77	483.816	503.79	501.693	488.097	583.812	647.45	462.885	428.731	671.909	473.667	557.91	675.752	673.864	390.035	440.38	550.155	542.408	562.05	715.294	742.125	813.524	631.133	647.012	523.895	562.452	906.535	715.545	630.892	605.565	345.399	467.221	440.172	952.125	582.395	321.798	505.72	550.888	502.159	655.117	366.6
	NgR	133.048	131.589	140.714	198.093	322.48	738.327	2053.53	3075.24	10611	4140.88	4610.44	5395.91	4264.34	5034.56	14756	15469.1	20207.5	18696.1	29022.8	19613.9	14071.3	11639.8	13995.1	12825.3	18582.3	9415.64	18390.4	19105.9	19934.9	12984.6	10011.1	18979.9	4159.13	8458.4	15784.2	3128.72	27397.4	21924.4	7471.41	16471.6	17510.5	23510.2	17996.2	12164.5	14685.8	1431.99	27491.4	9778.07
	Olfactomedin-1	241.204	322.933	510.795	453.198	1054.99	1721.07	3425.69	4741.51	4855.92	3896.15	2974.69	3845.09	3967.09	4278.75	6324.21	4599.35	5845.05	6876.44	6194.75	7919.92	5663.19	5361.27	5260.97	6128.73	4041.97	5547.96	7933.17	5596.14	8130.54	6574.32	6107.2	8509.44	4681.73	4944.15	5616.44	5248.97	8317.22	9130.48	5048.9	7565.32	6355.83	8248.44	6044.85	7735.51	4739.66	2151.29	7775.7	4157.67
	Oncostatin M	496.658	542.969	475.371	680.585	1730.59	3880.77	9046.81	10094.6	77.98	523.683	171.657	178.183	321.248	262.043	103.88	487.085	214.125	179.515	267.444	140.124	314.48	129.108	195.637	226.985	188.058	169.735	248.026	286.3	165.363	205.168	112.255	246.28	13.64	231.715	84.72	295.484	250.864	396.605	13.155	267.817	52.955	177.165	138.255	128.875	130.83	158.438	196	105.745
	OSM R beta	192.778	164.573	216.923	371.396	660.708	1373.3	3682.39	4938.56	1409.9	952.275	794.553	1187.66	313.155	906.849	998.878	1270.75	1353.98	1522.98	2183.8	1202.64	1378.03	1174.63	1193.61	1493.99	1232.33	1084.27	1403.42	1563.18	1104.04	1121.02	756.253	1182.09	709.017	1815.44	1425.37	1091.73	2238.71	2967.41	937.02	1695.77	1756.67	1797.92	1407.37	1056.21	632.543	834.825	1905.29	519.572
	Osteoadherin	118.684	159.36	194.317	322.814	541.291	1089.75	1682.22	3223.7	2336	1447.08	640.487	1334.1	827.076	891.803	1384.45	1659.56	2033.59	2369.64	2309.8	1818.02	2221.02	2033.34	1991.22	2287.47	2262.8	2451.76	2931.84	2269.37	1509.49	1625.26	887.98	1748.61	712.994	2641.75	1478.53	1877.83	2843.34	3503.35	2049.22	2330.68	1792.35	2801.7	1429.81	1477.28	150.215	1187.58	1117.57	402.57
	OX40	187.61	137.488	202.675	362.991	841.644	2312.63	7597.26	11413	0	53.85	171.145	161.38	108.692	117.31	6.865	78.385	19.28	30.66	54.55	0	176.02	39.075	84.035	93.3	6.485	38.11	106.294	173.015	46.855	103.04	0	37.695	0	50.505	0	0	0	0	0	0	0	0	131.5	41.41	72.7237	75.1262	0	0
	PD-1	132.081	149.998	191.709	354.083	817.903	1787.01	4415	6510.64	23.075	98.935	141.375	128.53	155.68	117.345	59.57	130.75	105.876	14.26	78.4338	229.085	48.98	41.845	16.085	18.385	241.405	131.73	169.49	156.69	78.215	219.455	73.015	110.98	69.17	107.97	0	42.405	108.985	140.835	0	110.386	32.07	124.785	97.1175	90.76	107.29	93.5562	83.595	24.355
	PDGF R beta	688.892	795.793	1009.39	1598.79	3964.23	8356.55	18561.3	22775	995.99	854.725	632.357	699.997	888.96	874.845	709.931	807.29	881.168	885.32	919.787	989.82	751.168	668.457	850.933	961.982	1244.39	880.838	1144.74	1124.4	1205.93	1210.43	1058.21	826.591	811.703	1708.65	1079.88	1192.13	1571.87	1685.61	870.872	913.496	1482.92	1600.26	902.495	1123.09	812.69	832.86	1143.68	743.489
	PD-L2	657.879	639.632	801.076	1141.1	2107.43	4959.57	13304.9	16849.2	834.238	701.535	508.9	518.912	396.543	631.822	663.702	825.303	796.27	866.322	989.015	744.837	903.442	857.345	853.61	871.308	748.317	798.85	926.87	943.483	1145.28	1042.3	848.33	905.282	629.925	1568.9	1071.5	839.048	1369.56	1304.9	758.95	812.115	1017.64	1091.38	545.676	619.913	572.04	747.597	475.62	591.592
	PILR-beta	211.561	220.586	340.746	726.612	1707.36	3794.61	9429.7	10931	181.74	130.701	223.562	137.895	252.382	146.16	6.065	62.4213	86.68	80.145	42.735	225.415	58.87	99.75	177.065	14.73	109.895	172.655	321.755	73.85	67.445	127.442	132.05	114.55	58.58	60.025	33.235	39.295	69.525	6.08	36.155	157.775	47.865	0	79.48	71.975	74.205	124.085	136.575	36.2788
	PLA2G2A	2400.53	1196.49	2855.63	8226.85	18938.9	32342.4	40782.9	38680	5.315	55.7662	150.015	163.755	157.562	30.185	3.715	128.465	45.0275	176.355	0	8.18	198.1	19.5	83.025	99.47	127.455	186.295	109.475	93.955	0	188.65	11.41	149.17	0	64.64	0	62.75	0	12.08	99.41	103.614	256.275	0	144.26	1.585	0	77.73	14.93	43.745
	Plexin A1	166.887	194.25	263.226	818.859	1952.36	6021.41	15375.5	18024.6	3880.06	2848.64	2211.73	2195.67	1462.87	1664.79	6044.17	5121.12	8576.19	6521.4	18744.9	11164.7	7717.19	3710.33	5442.76	4471.13	7283.51	3190.48	4975.54	8240.32	6430.07	3692.58	2137.79	5099.17	2231.57	4650.34	5263.11	1594.98	8174.48	7650.17	1769.85	4634.69	2472.45	8830.82	6543.46	3124.06	4869.78	763.97	16198.1	7762.48
	Plexin C1	127.407	62.6075	182.436	381.648	1363.36	3302.34	9310.68	11577.6	325.205	457.553	200.31	214.765	186.366	246.364	441.087	492.212	705.015	665.276	923.453	471.71	388.144	380.975	335.873	163.43	521.68	478.678	332.086	634.88	693.745	385.738	301.05	716.418	191.428	411.799	476.889	125.054	826.09	1114.26	159.354	725.956	154.72	688.648	544.476	339.548	278.612	82.9412	1118.12	424.803
	Podocalyxin	192.581	135.292	270.293	291.038	843.157	2033.11	6135.74	7637.62	630.967	239.096	120.483	234.045	125.39	71.7938	231.656	618.783	455.315	569.727	503.007	471.84	502.765	331.219	312.913	475.42	769.474	578.635	252.964	662.586	603.97	768.803	185.165	647.358	269.71	1008.02	489.838	231.068	599.87	1349.05	473.52	1134.81	755.455	1104.34	270.535	227.91	39.705	202.43	84.805	338.454
	Podoplanin	291.065	448.847	457.661	562.547	765.781	1112.83	1681.66	2169.37	4719.78	2304.43	1503.47	2932.04	1074.8	1315.99	8011	8659.37	11926.9	12716.7	22462.3	14681.4	9453.42	6693.43	8636.18	7499.45	11008.5	4983.53	8193.16	10861	10597.5	5085.16	4110.01	8458.88	1307.63	7835.25	9732.27	849.733	14465.3	12944	3652.97	9212.09	6430.85	12649.5	9842.42	5772.1	7559.41	596.875	16239.6	8276.19
	Protocadherin-12	319.821	376.726	578.567	1107.1	2234.94	4669.93	5895.77	7387.08	333.797	389.733	240.913	307.625	355.638	203.727	468.705	370.178	332.45	338.613	539.305	305.606	500.045	482.955	321.787	363.056	438.493	647.299	377.72	429.327	492.554	457.785	426.708	553.972	271.717	487.16	373.21	374.386	380.174	808.206	470.79	486.555	382.535	599.638	239.107	506.255	173.43	331.995	299.796	310.25
	Prss34	515.64	534.128	599.694	750.966	806.11	1405	1870.71	2843.47	340.17	354.212	389.663	358.965	429.815	358.462	337.99	422.18	434.774	241.543	295.48	348.132	431.212	374.41	278.11	358.965	317.92	361.23	574.385	503.902	343.93	362.168	359.562	400.299	454.457	483.805	355.046	409.487	216.442	376.608	459.237	425.538	548.553	321.555	440.42	424.987	392.765	494.945	281.63	279.514
	RANK	305.296	178.084	277.542	631.375	1046.25	1914.5	2854.75	4451	155.245	211.75	251.993	223.921	302.915	271.705	271.767	223.41	246.017	216.8	279.888	219.246	353.666	237.03	332.32	216.175	439.899	298.548	378.403	294.975	235.12	358.017	249.447	373.773	258.773	323.93	258.288	233.023	160.955	188.62	362.475	192.766	526.606	255.285	210.113	251.227	194.45	192.66	258.955	258.512
	Reg2	177.059	124.066	437.547	1140.41	3010.94	5177.35	8721.88	9174.18	83.36	95.595	63.835	124.681	102.795	145.215	205.905	276.327	122.925	103.974	147.732	38.805	124.73	123.095	51.265	42.17	171.27	237.1	237.482	194.55	24.36	110.407	218.515	185.499	78.11	11.65	85.8325	84.1	0	365.33	13.295	377.57	74.45	115.035	21.155	427.895	36.685	153.543	3.295	97.2925
	Relaxin-1	295.562	280.303	983.913	1514.52	2816.42	4268.32	6079.13	6935.34	247.965	104.48	97.97	616.827	181.82	16.525	430.373	274.456	512.09	360.74	687.308	312.455	271.048	542.197	229.525	717.981	416.595	353.47	518.27	370.276	279.64	105.605	22.52	225.31	37.915	479.09	71.3538	309.683	78.26	165.88	68.65	328.265	183.555	314.264	194.523	319.592	105.455	169.785	81.395	372.641
	POS-Ave	195737	180392	178591	194675	172256	187132	183965	167773	169055	151869	168645	152068	174775	156533	164968	170804	176585	173592	189163	163213	224650	184431	219621	211012	220710	194324	200366	179264	196646	184758	184949	190237	187214	214171	204094	211498	214990	181071	211356	183914	205154	172872	184090	174050	185460	181339	176805	174508
	Normalization	0	1	4	12	37	111	333	1000	F33853 (HC)	M33854 (HC)	M33855 (HC)	M33856 (HC)	M33857 (HC)	F33873 (HC)	F33874 (HC)	F33875 (HC)	M33876 (HC)	F33877 (HC)	F33878 (HC)	F33879 (HC)	F33880 (HC)	M33881 (HC)	M33882 (HC)	M33883 (HC)	M33884 (HC)	F33885 (HC)	F33886 (HC)	F33887 (HC)	M33888 (HC)	M33889 (HC)	F33903 (HC)	F33904 (HC)	F33905 (HC)	M33906 (HC)	M33907 (HC)	M33908 (HC)	M33909 (HC)	F33910 (HC)	F33911 (HC)	F33912 (HC)	F33913 (HC)	M33914 (HC)	M33915 (HC)	M33916 (HC)	M33917 (HC)	M33927 (HC)	M33928 (HC)	F33934 (HC)
	POS1	182565	185335	187653	184280	185431	188635	192784	186897	184249	185594	184394	184525	183322	188522	182128	192410	182378	175215	183095	184866	190281	190841	190759	187137	158188	166075	183355	187523	192087	179878	180871	184514	186151	181774	193985	180269	194813	184249	182447	179847	177578	183214	184617	182653	186350	176875	172528	183791
	POS2	53895.5	53077.7	52393.4	53389.3	53049.5	52103.4	50878.6	52616.8	53398.5	53001.3	53355.6	53316.8	53672.1	52137	54024.5	50989.2	53950.8	56065.3	53738.9	53216.2	51617.7	51452.4	51476.4	52545.7	61091.8	58763.5	53662.4	52432	51084.6	54688.9	54395.5	53320.1	52836.7	54129.1	50524	54573.2	50279.7	53398.4	53930.4	54698	55367.8	53703.8	53289.6	53869.6	52778.1	55575.4	56858.5	53533.5
1: Linear	ASAM	1570.26	1691.36	1727.84	1797.56	2126.34	2651.44	3449.44	4480.72	2043.86	2051.65	1887.57	1917.19	1938.79	1946.23	2224.11	2336.58	2312.29	2625.67	2364.99	2867.95	1839.43	2754.97	2157.44	2003	2347.08	2803.53	2312.78	2100.23	2023.91	2203.11	2124.54	2549.56	2065.31	2232.66	1739.55	2476.53	2071.9	3519.68	2162.68	2832.21	2192.05	2864.87	2746.83	2086.47	1889.59	2018.6	2337.5	1994.83
1: Linear	Cystatin B	558.118	588.147	541.795	534.847	920.198	1423.96	2380.04	3466.65	481.355	557.745	524.482	674.174	575.513	617.072	427.176	559.853	357.569	521.552	441.454	460.74	442.694	491.328	508.661	442.927	415.621	484.373	517.901	598.867	572.504	657.563	703.491	611.813	554.242	499.831	541.48	459.817	413.085	625.207	448.147	444.264	510.31	528.147	371.816	467.068	414.81	460.829	277.268	491.629
4: 4-PL	DLL1	186.25	173.411	222.905	479.402	1406.1	3879.19	7712.93	15115.9	0	46.7853	96.6358	72.6048	298.55	89.6459	26.2785	21.064	55.1087	159.27	62.6363	103.81	0	3.1337	90.0935	115.552	22.4568	66.5839	49.5231	160.399	99.6589	86.5479	13.384	218.06	0	15.4453	0	162.39	40.3766	23.9545	0	95.1629	32.1483	89.8558	59.8239	62.6007	0	117.307	32.9633	60.8986
4: 4-PL	Kallikrein 7	172.424	88.7412	249.121	433.429	1445.86	4599.89	7067.35	9205.06	0	0	40.7754	0	0	48.3485	0	0	0	0	4.35101	14.8689	39.8247	18.2225	0	12.8821	13.0975	0	6.29752	25.2576	0	15.651	0	66.9094	0	5.78328	0	0	0	75.8328	0	43.9661	11.6382	18.8383	0.425018	0	0	0	0	0
1: Linear	Kremen-2	457.191	415.571	489.453	466.027	751.527	1169.87	1782.74	2069.05	355.976	517.548	479.061	485.339	527.669	630.329	349.85	375.069	303.603	431.203	363.853	378.489	419.506	415.275	373.413	380.145	378.06	337.949	442.784	609.696	434.861	447.986	432.687	482.541	406.77	500.729	418.278	427.376	310.822	321.177	439.002	384.671	464.021	270.232	275.8	448.048	384.239	544.567	298.012	471.62
4: 4-PL	LAMP1	262.687	279.809	766.182	2102.91	6354.25	13914.8	20012.7	28337.5	3622.42	3355.52	1808.96	2757.46	1294.35	2463.23	3567.67	3715.03	5753.16	6701.05	6568.95	7226.01	5045.8	4177.48	3548.59	5299.78	4553.19	4322.34	3244.79	6653.52	4372.1	2650.47	3045.07	4443.64	819.107	5932.89	3742.98	1172.19	3209.39	6468.47	2468.4	3189.63	2779.52	6153.08	2539.29	2132.54	2896.05	435.661	8797.24	4800.33
4: 4-PL	LIGHT	275.507	191.96	426.124	513.297	1374.46	1887.36	2958.53	4173.97	28.996	129.208	242.781	91.0128	251.316	153.719	169.471	145.718	45.2784	177.475	333.502	27.55	327.095	155.372	52.163	116.116	225.359	165.88	128.067	188.309	78.3088	153.474	112.073	170.294	88.2517	47.5955	32.1369	66.0706	89.0543	297.596	42.3029	205.158	74.2832	33.2869	116.455	99.8245	78.3048	167.925	0	7.62207
4: 4-PL	LIMPII	212.265	169.05	513.004	1285.83	3851.17	8990.9	15244.6	20433.1	62.8821	124.348	108.482	107.371	230.426	105.562	68.5149	228.752	176.353	223.2	329.463	671.558	153.694	150.062	84.3057	50.8355	171.12	281.32	243.313	299.467	283.527	197.187	142.874	274.323	39.4617	127.829	156.44	85.4933	153.396	135.708	7.25142	279.912	142.438	380.416	130.973	87.9186	147.568	133.013	305.693	134.463
1: Linear	LRPAP	350.079	289.644	375.573	477.653	1070.71	2021.09	2748.32	3802.33	5116.54	4923.2	3461.91	4906.9	4058.11	5249.29	5663.97	5189.16	6411.47	7145.38	6539.76	6179.05	5471.63	5319.93	5311.95	5885.54	4702.8	4563.25	4960.9	7509.97	4916.89	4815.53	4689.46	4973.59	2666.96	6537.46	4716.88	5006.68	4838.53	6842.07	4278.61	4793.54	4860.62	5180.54	3626.42	4326.45	3988.18	3646.23	7214.4	5185.27
1: Linear	LRRC32	343.613	448.02	474.917	711.806	1804.92	3752.13	7581.61	12819.4	2170.32	5635.33	1057.83	1656.76	5635	1515.62	1729.37	5678.49	1256.4	2473.89	2269.97	1585.16	1697.54	1685.88	908.327	2041.08	866.96	1453.35	1797.2	1453.38	1835.47	2516.99	1728.08	1336.89	1547.4	2639.81	1271.34	2899.11	1459.39	2668.49	1059.58	2007.22	2274.62	2512.38	499.079	1625.03	697.561	1873.17	1751.6	873.104
4: 4-PL	Matrilin-2	400.966	299.689	329.999	370.76	1117.45	3628.95	7697.55	11420.8	55.0075	23.8041	334.782	338.413	433.809	347.249	248.726	405.565	403.949	313.907	504.338	560.394	234.824	195.864	311.541	220.971	237.723	374.189	261.594	523.266	406.378	207.141	228.52	366.344	189.89	221.545	333.756	243.94	250.912	291.695	150.498	248.652	249.105	362.55	270.301	121.354	251.275	293.706	471.888	482.328
4: 4-PL	Mcpt6	166.885	124.165	136.707	248.901	706.368	2209.39	3893.35	5419.83	0	0	0	10.4528	0	0	0	0	69.7655	0	0	0	5.33839	0	0	0	0	39.7178	36.3152	0	14.7523	11.4377	0.474396	5.55412	0	0	0	5.56951	0	0	0	0	0	0	0	0	0	5.03028	0	5.40762
4: 4-PL	MEP1A	400.381	567.416	1535.29	2934.82	6599.92	10397.3	13814.1	16130.8	111.329	243.834	317.212	149.209	390.99	184.508	128.097	96.7162	238.347	178.242	150.925	111.146	476.087	252.359	174.499	331.222	314.693	382.573	250.758	315.503	114.167	164.578	132.806	254.831	92.1755	153.882	23.1274	259.582	0	123.195	225.571	301.073	113.801	110.417	162.486	56.3291	262.409	77.6971	16.4331	301.832
1: Linear	MEPE	140.102	66.8241	153.551	240.309	456.53	848.036	2170.61	3860.83	345.364	178.622	166.481	277.169	194.423	139.06	401.454	537.452	309.632	399.292	459.724	431.616	337.284	333.887	320.834	12.906	280.482	431.259	185.21	385.686	340.507	203.461	236.895	396.401	124.121	281.635	372.754	216.41	381.659	728.804	192.344	433.558	299.992	152.996	220.768	248.065	198.8	180.385	257.405	334.617
1: Linear	MESDC2	692.549	896.854	860.608	802.176	1518.23	2665.33	4356.34	7218.1	6597.99	7347.23	6787.14	7871	7853.98	12342.3	8094.7	8240.46	10836.5	9388	11654	10969	10194	7612.85	8605.48	11027.6	7022.7	8599.84	9209.61	11965	7498.48	7463.06	6261.03	7690.36	4264.44	7448.77	6552.5	8932.52	7700.59	11335.2	8214.92	7195.49	10026.7	11186.9	4756.68	5800.06	6921.98	4802.86	10580.3	8273.66
1: Linear	METRNL	211.306	181.885	383.105	485.441	1552.44	2643.39	5408.68	7563.83	3057.74	1720.53	886.454	2106.98	1899.34	1388.63	2331.68	2397.18	3366.49	3595.33	2850.42	1749.74	2371.75	2132.06	1906.23	2578.92	1687.81	2265.92	2411.37	2794.92	2198.31	2529.42	1661.14	2047.35	1935.34	1813.89	2067	2182.09	2024.37	3443.14	864.331	2576.3	2592.35	3168.61	1903.05	1985.71	1380.49	1395.79	1825.98	1712.98
1: Linear	Mimecan	397.14	257.556	465.706	329.351	831.671	1259.08	2915.68	3469.23	433.653	483.044	387.743	407.689	243.378	179.502	240.505	487.667	303.405	286.417	289.412	327.038	341.008	220.472	285.852	303.139	333.581	370.857	390.388	428.255	300.185	300.87	404.569	237.479	405.531	393.235	408.491	483.093	362.716	279.125	233.401	294.235	457.197	300.63	246.293	353.755	196.935	504.273	191.24	306.404
1: Linear	Nectin-2	313.956	293.777	387.652	519.931	1328.95	2922.78	6693.69	9493.76	468.287	466.052	424.945	427.906	432.002	235.249	237.219	507.255	738.061	562.945	947.661	752.62	524.375	361.948	324.001	416.791	392.682	417.727	416.832	645.753	557.622	532.16	457.283	532.808	221.709	578.341	401.414	193.607	419.365	558.271	272.363	277.822	601.65	742.202	141.894	317.751	348.747	292.369	826.289	728.372
1: Linear	Neurturin	413.967	479.029	998.365	2355.72	6667.43	20808.6	35211.9	38283.3	82.9329	276.155	317.61	253.926	282.42	174.124	107.827	262.14	203.961	190.749	146.153	192.2	156.753	198.79	126.527	159.196	206.723	394.683	307.086	158.663	170.414	158.684	139.278	236.543	201.482	187.658	66.8337	252.501	72.8038	99.7938	225.664	265.084	219.501	147.278	82.8682	179.705	132.686	286.887	82.9209	103.51
1: Linear	NGF R	402.791	341.907	430.938	417.223	505.26	844.52	1530.67	1938.87	529.886	614.201	550.801	594.29	618.479	765.829	566.028	506.353	767.579	550.438	594.968	835.218	605.105	426.615	404.5	525.95	495.758	583.465	720.156	835.12	772.289	637.693	653.064	514.094	560.843	790.165	654.487	556.856	525.821	356.095	412.669	446.789	866.38	628.91	333.585	554.487	566.848	528.452	707.099	400.897
1: Linear	NgR	124.095	133.174	143.845	185.77	341.78	720.309	2037.91	3346.38	11621.3	5048.4	5061.74	6569.86	4517.55	5955.07	18044.1	18269.8	23084.7	21726.3	30950.6	24242.4	12635.5	12731.4	12854.9	12261.1	16984.2	9774.39	18515.4	21500.1	18924.5	13119.5	10104.8	18624.9	4147.23	7372.61	14437.3	2761.56	23789.5	22603.3	6599.06	16719.2	15933.6	25387.9	18655.4	13337.6	15111.3	1506.97	29672.8	10692.8
1: Linear	Olfactomedin-1	224.973	326.822	522.161	425.006	1118.12	1679.07	3399.62	5159.57	5318.31	4750.03	3265.87	4681.64	4202.65	5061.07	7733.41	5432.07	6677.3	7990.94	6606.23	9788.88	5085.33	5864.08	4832.33	5859.09	3694.34	5759.35	7987.09	6297.39	7718.43	6642.66	6164.32	8350.25	4668.33	4309.48	5137.19	4632.99	7221.95	9413.23	4459.4	7679.04	5783.45	8907.22	6266.27	8481.45	4876.99	2263.93	8392.68	4546.64
1: Linear	Oncostatin M	463.238	549.509	485.949	638.247	1834.17	3786.06	8977.97	10984.6	85.4054	638.454	188.46	216.948	340.323	309.954	127.027	575.272	244.613	208.61	285.208	173.19	282.391	141.216	179.698	216.998	171.884	176.202	249.712	322.176	156.981	207.3	113.305	241.673	13.601	201.97	77.4908	260.808	217.829	408.887	11.619	271.843	48.1861	191.315	143.319	141.302	134.621	166.733	211.552	115.638
1: Linear	OSM R beta	179.806	166.556	221.75	348.292	700.251	1339.79	3654.37	5373.99	1544.15	1160.98	872.327	1446.05	331.75	1072.66	1221.45	1500.82	1546.77	1769.82	2328.85	1486.44	1237.42	1284.8	1096.36	1428.26	1126.34	1125.58	1412.96	1759.07	1048.08	1132.68	763.326	1159.98	706.988	1582.4	1303.74	963.612	1943.9	3059.3	827.615	1721.26	1598.47	1941.52	1458.92	1158.06	650.869	878.537	2056.47	568.18
1: Linear	Osteoadherin	110.697	161.28	198.641	302.733	573.686	1063.16	1669.42	3507.93	2558.43	1764.22	703.182	1624.35	876.187	1054.86	1692.94	1960.03	2323.14	2753.71	2463.22	2247.04	1994.39	2224.04	1828.99	2186.83	2068.18	2545.17	2951.77	2553.74	1432.97	1642.15	896.285	1715.89	710.953	2302.64	1352.37	1657.46	2468.92	3611.84	1809.96	2365.71	1630.94	3025.47	1482.19	1619.73	154.567	1249.76	1206.25	440.232
1: Linear	OX40	174.985	139.144	207.185	340.41	892.016	2256.19	7539.45	12419.3	0	65.6518	187.898	196.49	115.147	138.759	8.3947	92.5766	22.0252	35.6293	58.1734	0	158.059	42.7397	77.1883	89.1951	5.92725	39.5621	107.016	194.695	44.4801	104.111	0	36.9898	0	44.0218	0	0	0	0	0	0	0	0	136.317	45.4032	74.8308	79.0599	0	0
1: Linear	PD-1	123.193	151.805	195.975	332.056	866.854	1743.39	4381.4	7084.69	25.2722	120.618	155.213	156.493	164.924	138.8	72.8437	154.422	120.951	16.5712	83.6435	283.145	43.9822	45.7695	14.7745	17.5761	220.643	136.749	170.642	176.325	74.2505	221.736	73.6979	108.904	68.9721	94.1101	0	37.4287	94.6332	145.196	0	112.045	29.1819	134.751	100.675	99.512	110.398	98.4549	90.228	26.6335
1: Linear	PDGF R beta	642.535	805.378	1031.85	1499.34	4201.48	8152.6	18420	24783	1090.83	1042.05	694.256	852.291	941.746	1034.8	868.122	953.45	1006.63	1028.81	980.882	1223.4	674.521	731.15	781.603	919.658	1137.37	914.399	1152.52	1265.3	1144.8	1223.02	1068.1	811.128	809.38	1489.32	987.738	1052.23	1364.87	1737.81	769.191	927.227	1349.37	1728.07	935.553	1231.39	836.236	876.469	1234.43	813.045
1: Linear	PD-L2	613.609	647.336	818.901	1070.11	2233.55	4838.53	13203.6	18334.8	913.675	855.284	558.714	631.809	420.089	747.344	811.593	974.724	909.647	1006.73	1054.71	920.606	811.258	937.753	784.062	832.973	683.958	829.288	933.17	1061.71	1087.22	1053.13	856.264	888.347	628.122	1367.5	980.068	740.584	1189.21	1345.31	670.336	824.322	925.994	1178.54	565.664	679.691	588.614	786.742	513.359	646.938
1: Linear	PILR-beta	197.325	223.243	348.328	681.411	1809.54	3702	9357.94	11894.8	199.046	159.346	245.446	167.896	267.369	172.884	7.41644	73.7226	99.022	93.1346	45.5736	278.609	52.8631	109.105	162.639	14.0819	100.443	179.234	323.942	83.1041	64.0264	128.767	133.285	112.407	58.4124	52.3197	30.399	34.6837	60.3695	6.26828	31.9336	160.146	43.5544	0	82.3913	78.9156	76.3549	130.582	147.412	39.6728
4: 4-PL	PLA2G2A	2238.99	1210.91	2919.18	7715.07	20072.3	31553	40472.5	42090.4	5.8211	67.9881	164.699	199.382	166.918	35.704	4.5428	151.724	51.4388	204.938	0	10.1103	177.887	21.3288	76.2605	95.0936	116.493	193.393	110.219	105.728	0	190.611	11.5167	146.379	0	56.3423	0	55.3862	0	12.4541	87.8031	105.171	233.196	0	149.544	1.73784	0	81.8	16.1147	47.8375
1: Linear	Plexin A1	155.657	196.59	269.083	767.92	2069.21	5874.46	15258.5	19613.9	4249.53	3472.96	2428.23	2673.36	1549.74	1969.17	7390.97	6048.3	9797.31	7578.37	19990	13799.4	6929.75	4058.31	4999.31	4274.41	6657.09	3312.04	5009.36	9272.91	6104.15	3730.96	2157.79	5003.78	2225.18	4053.38	4814.01	1407.8	7098.02	7887.07	1563.21	4704.36	2249.79	9536.12	6783.15	3425.32	5010.88	803.972	17483.4	8488.69
1: Linear	Plexin C1	118.834	63.3616	186.495	357.907	1444.95	3221.75	9239.83	12598.4	356.171	557.83	219.917	261.49	197.432	291.409	539.373	581.328	805.399	773.102	984.791	583.025	348.539	416.705	308.507	156.24	476.813	496.916	334.343	714.436	658.581	389.747	303.866	703.015	190.88	358.937	436.196	110.378	717.306	1148.77	140.748	736.868	140.786	743.649	564.42	372.29	286.685	87.2841	1206.83	464.544
1: Linear	Podocalyxin	179.622	136.921	276.308	272.933	893.619	1983.49	6089.05	8311.03	691.049	291.497	132.276	284.965	132.836	84.9204	283.275	730.813	520.145	662.067	536.419	583.186	451.464	362.283	287.418	454.503	703.295	600.682	254.683	745.615	573.356	776.794	186.897	635.247	268.938	878.624	448.039	203.951	520.876	1390.83	418.233	1151.87	687.421	1192.54	280.445	249.887	40.8554	213.029	91.5341	370.117
1: Linear	Podoplanin	271.479	454.254	467.845	527.552	811.612	1085.68	1668.86	2360.64	5169.2	2809.48	1650.64	3569.95	1138.62	1556.6	9796.06	10227.1	13625.1	14777.8	23954.4	18145.9	8488.82	7321.18	7932.55	7169.5	10061.7	5173.42	8248.85	12222	10060.4	5138.02	4148.45	8300.63	1303.89	6829.46	8901.8	750.015	12560.4	13344.8	3226.46	9350.55	5851.71	13659.7	10202.9	6328.7	7778.42	628.128	17528.2	9050.46
4: 4-PL	Protocadherin-12	298.299	381.264	591.441	1038.22	2368.69	4555.96	5850.9	8038.4	365.582	475.147	264.494	374.553	376.755	240.977	573.145	437.198	379.786	393.494	575.127	377.724	449.022	528.25	295.57	347.083	400.78	671.962	380.287	483.126	467.588	462.544	430.698	543.609	270.94	424.624	341.364	330.451	330.11	833.234	415.821	493.868	348.085	647.529	247.866	555.073	178.455	349.378	323.584	339.275
1: Linear	Prss34	480.942	540.562	613.039	704.25	854.354	1370.71	1856.47	3094.18	372.561	431.842	427.805	437.063	455.337	424.003	413.303	498.616	496.679	280.691	315.107	430.285	387.213	409.525	255.451	343.172	290.577	374.994	578.289	567.046	326.497	365.932	362.925	392.81	453.157	421.7	324.75	361.433	187.94	388.27	405.618	431.934	499.152	347.237	456.552	465.969	404.144	520.86	303.977	305.663
1: Linear	RANK	284.753	180.229	283.718	592.098	1108.87	1867.78	2833.03	4843.44	170.028	258.157	276.659	272.638	320.902	321.383	332.324	263.858	281.047	251.938	298.478	270.984	317.579	259.26	305.244	206.664	402.065	309.923	380.975	331.938	223.202	361.739	251.781	366.78	258.032	282.348	236.248	205.677	139.759	194.461	320.153	195.664	479.182	275.674	217.809	275.453	200.084	202.748	279.502	282.697
1: Linear	Reg2	165.145	125.56	447.283	1069.47	3191.14	5050.99	8655.51	9983.07	91.2977	116.546	70.0835	151.807	108.899	171.766	251.786	326.357	140.428	120.825	157.545	47.9623	112.003	134.64	47.0882	40.3147	156.54	246.134	239.097	218.929	23.1253	111.555	220.559	182.029	77.8865	10.1545	78.5084	74.2307	0	376.643	11.7427	383.245	67.7453	124.223	21.9299	469.157	37.7479	161.582	3.55645	106.395
4: 4-PL	Relaxin-1	275.673	283.679	1005.81	1420.3	2984.98	4164.15	6032.87	7546.83	271.577	127.378	107.56	751.026	192.616	19.5464	526.271	324.147	585.004	419.207	732.96	386.189	243.391	593.049	210.824	686.392	380.766	366.938	521.793	416.675	265.466	106.703	22.7306	221.095	37.8065	417.59	65.2651	273.341	67.9543	171.017	60.6346	333.199	167.025	339.363	201.648	350.411	108.51	178.675	87.8535	407.503
	POS-Ave	182565	182565	182565	182565	182565	182565	182565	182565	182565	182565	182565	182565	182565	182565	182565	182565	182565	182565	182565	182565	182565	182565	182565	182565	182565	182565	182565	182565	182565	182565	182565	182565	182565	182565	182565	182565	182565	182565	182565	182565	182565	182565	182565	182565	182565	182565	182565	182565
[truncated: 146 more columns]

## Sheet: Standard Curves
	POS1	0.00137174	0.00411523	0.0123457	0.037037	0.111111	0.333333	1						Standard Cytokine Data				3	4	5	6	7			Linear Regression Curve								Log-log Regression Curve								4-PL Regression Curve
	POS2	0.00137174	0.00411523	0.0123457	0.037037	0.111111	0.333333	1	Std3 Intercept	Slope	Intercept	Linear
	ASAM	13.7174	41.1523	123.457	370.37	1111.11	3333.33	10000	#N/A	0.521934	1.39565	1.03932		ASAM		1.98924	2.23826	2.48729	2.73631	2.98534	3.23436	3.48339
	Cystatin B	274.348	823.045	2469.14	7407.41	22222.2	66666.7	200000	#N/A	0.974485	-1.65142	0.0291297		Concentration (pg/ml)	0	13.7174	41.1523	123.457	370.37	1111.11	3333.33	10000
	DLL1	2.74348	8.23045	24.6914	74.0741	222.222	666.667	2000	#N/A	2.10926	-0.616268	16.6104		Signal-BKG	0	121.096	157.58	227.299	556.075	1081.18	1879.18	2910.46
	Kallikrein 7	27.4348	82.3045	246.914	740.741	2222.22	6666.67	20000	#N/A	1.7262	-1.8241	2.00314		Log (Concentration)		1.13727	1.61439	2.09151	2.56864	3.04576	3.52288	4
	Kremen-2	54.8697	164.609	493.827	1481.48	4444.44	13333.3	40000	#N/A	1.16948	-1.41057	0.174931		Log (Signal-BKG)		2.08313	2.1975	2.3566	2.74513	3.0339	3.27397	3.46396
	LAMP1	27.4348	82.3045	246.914	740.741	2222.22	6666.67	20000	#N/A	1.72208	-0.963038	8.1151			Slope				Intercept		N	R2
	LIGHT	54.8697	164.609	493.827	1481.48	4444.44	13333.3	40000	#N/A	1.9609	-2.82671	0.789524		Linear regression	1.03932				0		5	0.96819
	LIMPII	137.174	411.523	1234.57	3703.7	11111.1	33333.3	100000	#N/A	2.34946	-4.41525	0.814899		log-log regression	0.521934				1.39565		7	0.981938
	LRPAP	27.4348	82.3045	246.914	740.741	2222.22	6666.67	20000	#N/A	1.55838	-1.66062	0.806369			0.521934	#N/A	#N/A	0.987815	1.39565	0.0513852	0.561293	1.26952
	LRRC32	54.8697	164.609	493.827	1481.48	4444.44	13333.3	40000	#N/A	0.799526	0.515815	0.788549
	Matrilin-2	54.8697	164.609	493.827	1481.48	4444.44	13333.3	40000	#N/A	1.58862	-2.38515	0.573434
	Mcpt6	548.697	1646.09	4938.27	14814.8	44444.4	133333	400000	#N/A	1.74065	-4.5735	0.0458734
	MEP1A	137.174	411.523	1234.57	3703.7	11111.1	33333.3	100000	#N/A	1.06002	0.0943161	1.72266		Cystatin B		0.657867	1.12281	1.58776	2.05271	2.51766	2.9826	3.44755
	MEPE	13.7174	41.1523	123.457	370.37	1111.11	3333.33	10000	#N/A	1.05997	-0.35652	0.643998		Concentration (pg/ml)	0	274.348	823.045	2469.14	7407.41	22222.2	66666.7	200000
	MESDC2	1.37174	4.11523	12.3457	37.037	111.111	333.333	1000	#N/A	0.632147	1.88926	18.1518		Signal-BKG	23.2707	53.2998	6.94818	1	385.351	889.117	1845.19	2931.8
	METRNL	137.174	411.523	1234.57	3703.7	11111.1	33333.3	100000	#N/A	1.34787	-1.98314	0.165689		Log (Concentration)		2.4383	2.91542	3.39254	3.86967	4.34679	4.82391	5.30103
	Mimecan	54.8697	164.609	493.827	1481.48	4444.44	13333.3	40000	#N/A	1.03876	-0.884233	0.204066		Log (Signal-BKG)		1.72673	0.841871	0	2.58586	2.94896	3.26604	3.46713
	Nectin-2	5.48697	16.4609	49.3827	148.148	444.444	1333.33	4000	#N/A	1.43918	-0.352701	4.93388			Slope				Intercept		N	R2
	Neurturin	13.7174	41.1523	123.457	370.37	1111.11	3333.33	10000	#N/A	1.26211	0.555052	18.1742		Linear regression	0.0291297				0		6	0.969765
	NGF R	1.37174	4.11523	12.3457	37.037	111.111	333.333	1000	#N/A	0.949544	0.656107	3.67558		log-log regression	0.974485				-1.65142		7	0.586805
	NgR	1.37174	4.11523	12.3457	37.037	111.111	333.333	1000	#N/A	0.943788	0.797679	5.70481			0.974485	#N/A	#N/A	0.764404	-1.71822	0.25075	1.39453	-3.54405
	Olfactomedin-1	13.7174	41.1523	123.457	370.37	1111.11	3333.33	10000	#N/A	0.596936	1.33677	1.00536
	Oncostatin M	5.48697	16.4609	49.3827	148.148	444.444	1333.33	4000	#N/A	0.949513	0.816887	6.5212
	OSM R beta	13.7174	41.1523	123.457	370.37	1111.11	3333.33	10000	#N/A	1.16481	-0.555225	1.05216
	Osteoadherin	137.174	411.523	1234.57	3703.7	11111.1	33333.3	100000	#N/A	0.649279	0.297231	0.0359341		DLL1		0.719189	1.72556	2.73193	3.7383	4.74467	5.75104	6.75742
	OX40	1.37174	4.11523	12.3457	37.037	111.111	333.333	1000	#N/A	1.29965	0.575243	21.8612		Concentration (pg/ml)	0	2.74348	8.23045	24.6914	74.0741	222.222	666.667	2000
	PD-1	13.7174	41.1523	123.457	370.37	1111.11	3333.33	10000	#N/A	0.866998	0.514612	1.30391		Signal-BKG	12.8398	1	49.4948	305.991	1232.69	3705.78	7539.52	14942.5
	PDGF R beta	54.8697	164.609	493.827	1481.48	4444.44	13333.3	40000	#N/A	0.878182	0.66035	1.3809		Log (Concentration)		0.438302	0.915424	1.39254	1.86967	2.34679	2.82391	3.30103
	PD-L2	54.8697	164.609	493.827	1481.48	4444.44	13333.3	40000	#N/A	1.03901	-0.140646	0.946529		Log (Signal-BKG)		0	1.69456	2.48571	3.09085	3.56888	3.87734	4.17442
	PILR-beta	5.48697	16.4609	49.3827	148.148	444.444	1333.33	4000	#N/A	1.03963	0.823206	7.0186			Slope				Intercept		N	R2
	PLA2G2A	137.174	411.523	1234.57	3703.7	11111.1	33333.3	100000	#N/A	2.81005	-5.18662	5.09341		Linear regression	16.6104	1.30535			0		5	0.999039
	Plexin A1	54.8697	164.609	493.827	1481.48	4444.44	13333.3	40000	#N/A	1.1041	-0.292048	1.14974		log-log regression	2.10926				-0.616268		4	0.940138
	Plexin C1	27.4348	82.3045	246.914	740.741	2222.22	6666.67	20000	#N/A	1.47982	-1.36655	1.38603			2.10926	#N/A	#N/A	0.99412	-0.205303	0.255729	1.46325	0.386068
	Podocalyxin	13.7174	41.1523	123.457	370.37	1111.11	3333.33	10000	#N/A	1.20747	-0.514369	1.7756
	Podoplanin	1.37174	4.11523	12.3457	37.037	111.111	333.333	1000	#N/A	0.40279	2.09272	4.64389
	Protocadherin-12	137.174	411.523	1234.57	3703.7	11111.1	33333.3	100000	#N/A	0.894853	0.0736242	0.56473
	Prss34	274.348	823.045	2469.14	7407.41	22222.2	66666.7	200000	#N/A	0.56596	0.427396	0.0417881		Kallikrein 7		0.988031	1.81164	2.63524	3.45884	4.28245	5.10605	5.92966
	RANK	5.48697	16.4609	49.3827	148.148	444.444	1333.33	4000	#N/A	1.99182	-0.998755	6.46576		Concentration (pg/ml)	0	27.4348	82.3045	246.914	740.741	2222.22	6666.67	20000
	Reg2	5.48697	16.4609	49.3827	148.148	444.444	1333.33	4000	#N/A	2.29019	-1.09003	20.4991		Signal-BKG	83.6825	1	160.38	344.688	1357.12	4511.15	6978.61	9116.32
	Relaxin-1	13.7174	41.1523	123.457	370.37	1111.11	3333.33	10000	#N/A	1.63136	-0.458245	7.61461		Log (Concentration)		1.4383	1.91542	2.39254	2.86967	3.34679	3.82391	4.30103
														Log (Signal-BKG)		0	2.20515	2.53743	3.13262	3.65429	3.84377	3.95982
															Slope				Intercept		N	R2
														Linear regression	2.00314				0		5	0.997214
														log-log regression	1.7262				-1.8241		5	0.86054
															1.7262	#N/A	#N/A	0.988167	-1.49476	0.353422	1.03592	0.15675
														Kremen-2		0.623551	1.18154	1.73952	2.29751	2.8555	3.41348	3.97147
														Concentration (pg/ml)	0	54.8697	164.609	493.827	1481.48	4444.44	13333.3	40000
														Signal-BKG	41.6196	1	73.8814	50.456	335.956	754.3	1367.17	1653.48
														Log (Concentration)		1.73933	2.21645	2.69357	3.1707	3.64782	4.12494	4.60206
														Log (Signal-BKG)		0	1.86853	1.70291	2.52628	2.87754	3.13582	3.2184
															Slope				Intercept		N	R2
														Linear regression	0.174931				0		5	0.978326
														log-log regression	1.16948				-1.41057		6	0.845972
															1.16948	#N/A	#N/A	0.886856	-1.41057	0.284798	0.777414	-0.0427236
														LAMP1		1.88753	2.70916	3.5308	4.35244	5.17408	5.99572	6.81736
														Concentration (pg/ml)	0	27.4348	82.3045	246.914	740.741	2222.22	6666.67	20000
														Signal-BKG	0	17.1221	503.496	1840.22	6091.57	13652.1	19750	28074.8
														Log (Concentration)		1.4383	1.91542	2.39254	2.86967	3.34679	3.82391	4.30103
														Log (Signal-BKG)		1.23356	2.702	3.26487	3.78473	4.1352	4.29557	4.44832
															Slope				Intercept		N	R2
														Linear regression	8.1151				0		4	0.998672
														log-log regression	1.72208				-0.963038		4	0.927933
															1.72208	#N/A	#N/A	0.999474	-0.589342	0.290802	1.13465	0.535825
														LIGHT		1.36254	2.29812	3.23371	4.16929	5.10488	6.04046	6.97605
														Concentration (pg/ml)	0	54.8697	164.609	493.827	1481.48	4444.44	13333.3	40000
														Signal-BKG	83.5474	1	234.164	321.338	1182.51	1695.4	2766.57	3982.01
														Log (Concentration)		1.73933	2.21645	2.69357	3.1707	3.64782	4.12494	4.60206
														Log (Signal-BKG)		0	2.36952	2.50696	3.0728	3.22927	3.44194	3.6001
															Slope				Intercept		N	R2
														Linear regression	0.789524				0		4	0.975693
														log-log regression	1.9609				-2.82671		4	0.789455
															1.9609	#N/A	#N/A	0.889929	-2.04811	0.641551	0.737006	0.664581
														LIMPII		1.41441	2.53539	3.65637	4.77734	5.89832	7.0193	8.14027
														Concentration (pg/ml)	0	137.174	411.523	1234.57	3703.7	11111.1	33333.3	100000
														Signal-BKG	43.2153	1	343.954	1116.78	3682.12	8821.85	15075.6	20264
														Log (Concentration)		2.13727	2.61439	3.09151	3.56864	4.04576	4.52288	5
														Log (Signal-BKG)		0	2.5365	3.04797	3.5661	3.94556	4.17827	4.30673
															Slope				Intercept		N	R2
														Linear regression	0.814899				0		5	0.992284
														log-log regression	2.34946				-4.41525		4	0.836857
															2.34946	#N/A	#N/A	0.999986	-3.60702	0.524072	1.07897	-0.285458
														LRPAP		0.871212	1.61475	2.35829	3.10182	3.84536	4.5889	5.33244
														Concentration (pg/ml)	0	27.4348	82.3045	246.914	740.741	2222.22	6666.67	20000
														Signal-BKG	60.435	1	85.9284	188.008	781.07	1731.45	2458.68	3512.68
														Log (Concentration)		1.4383	1.91542	2.39254	2.86967	3.34679	3.82391	4.30103
														Log (Signal-BKG)		0	1.93414	2.27418	2.89269	3.23841	3.3907	3.54564
															Slope				Intercept		N	R2
														Linear regression	0.806369				0		5	0.984911
														log-log regression	1.55838				-1.66062		5	0.865579
															1.55838	#N/A	#N/A	0.985408	-1.37021	0.343197	0.949723	0.0860309
														LRRC32		1.90646	2.28793	2.6694	3.05087	3.43234	3.81381	4.19528
														Concentration (pg/ml)	0	54.8697	164.609	493.827	1481.48	4444.44	13333.3	40000
														Signal-BKG	0	104.407	131.304	368.193	1461.31	3408.51	7238	12475.8
														Log (Concentration)		1.73933	2.21645	2.69357	3.1707	3.64782	4.12494	4.60206
														Log (Signal-BKG)		2.01873	2.11828	2.56608	3.16474	3.53257	3.85962	4.09607
															Slope				Intercept		N	R2
														Linear regression	0.788549				0		5	0.990453
														log-log regression	0.799526				0.515815		7	0.979091
															0.799526	#N/A	#N/A	0.978249	0.515815	0.0404332	0.846589	0.336651
														Matrilin-2		0.377986	1.13595	1.89391	2.65188	3.40984	4.1678	4.92577
														Concentration (pg/ml)	0	54.8697	164.609	493.827	1481.48	4444.44	13333.3	40000
														Signal-BKG	101.278	1	30.3105	71.0718	817.759	3329.26	7397.86	11121.1
														Log (Concentration)		1.73933	2.21645	2.69357	3.1707	3.64782	4.12494	4.60206
														Log (Signal-BKG)		0	1.48159	1.8517	2.91263	3.52235	3.86911	4.04615
															Slope				Intercept		N	R2
														Linear regression	0.573434				0		6	0.984721
														log-log regression	1.58862				-2.38515		6	0.95862
															1.58862	#N/A	#N/A	0.968764	-2.38515	0.11434	1.35095	-1.55598
														Mcpt6		0.194716	1.02522	1.85572	2.68622	3.51672	4.34722	5.17772
														Concentration (pg/ml)	0	548.697	1646.09	4938.27	14814.8	44444.4	133333	400000
														Signal-BKG	42.7195	1	12.5421	124.736	582.203	2085.23	3769.18	5295.67
														Log (Concentration)		2.73933	3.21645	3.69357	4.1707	4.64782	5.12494	5.60206
														Log (Signal-BKG)		0	1.09837	2.09599	2.76507	3.31915	3.57625	3.72392
															Slope				Intercept		N	R2
														Linear regression	0.0458734				0		5	0.994423
														log-log regression	1.74065				-4.5735		5	0.979237
															1.74065	#N/A	#N/A	0.981211	-4.5735	0.0880539	1.5366	-3.72246
														MEP1A		2.35987	2.86562	3.37138	3.87714	4.3829	4.88865	5.39441
														Concentration (pg/ml)	0	137.174	411.523	1234.57	3703.7	11111.1	33333.3	100000
														Signal-BKG	0	167.035	1134.91	2534.44	6199.53	9996.89	13413.7	15730.4
														Log (Concentration)		2.13727	2.61439	3.09151	3.56864	4.04576	4.52288	5
														Log (Signal-BKG)		2.22281	3.05496	3.40388	3.79236	3.99986	4.12755	4.19674
															Slope				Intercept		N	R2
														Linear regression	1.72266				0		4	0.989498
														log-log regression	1.06002				0.0943161		4	0.953141
															1.06002	#N/A	#N/A	0.999042	0.0943161	0.221657	0.772758	1.02807
														MEPE		0.905546	1.41128	1.91701	2.42274	2.92847	3.43421	3.93994
														Concentration (pg/ml)	0	13.7174	41.1523	123.457	370.37	1111.11	3333.33	10000
														Signal-BKG	73.278	1	86.7267	173.485	389.706	781.212	2103.78	3794
														Log (Concentration)		1.13727	1.61439	2.09151	2.56864	3.04576	3.52288	4
														Log (Signal-BKG)		0	1.93815	2.23926	2.59074	2.89277	3.323	3.5791
															Slope				Intercept		N	R2
														Linear regression	0.643998				0		6	0.995269
														log-log regression	1.05997				-0.35652		7	0.84128
															1.05997	#N/A	#N/A		-0.299923	0.285288	0.704102	0.78395
														MESDC2		1.95376	2.25537	2.55698	2.85859	3.1602	3.46181	3.76342
														Concentration (pg/ml)	0	1.37174	4.11523	12.3457	37.037	111.111	333.333	1000
														Signal-BKG	0	204.306	168.059	109.627	825.685	1972.78	3663.8	6525.55
														Log (Concentration)		0.137272	0.614394	1.09151	1.56864	2.04576	2.52288	3
														Log (Signal-BKG)		2.31028	2.22546	2.03992	2.91681	3.29508	3.56393	3.81462
															Slope				Intercept		N	R2
														Linear regression	18.1518				0		5	0.97846
														log-log regression	0.632147				1.88926		7	0.85657
															0.632147	#N/A	#N/A	0.915965	1.86698	0.141087	0.772255	1.58035
														METRNL		1.07716	1.72025	2.36335	3.00645	3.64955	4.29264	4.93574
														Concentration (pg/ml)	0	137.174	411.523	1234.57	3703.7	11111.1	33333.3	100000
														Signal-BKG	29.4207	1	201.22	303.556	1370.56	2461.5	5226.79	7381.95
														Log (Concentration)		2.13727	2.61439	3.09151	3.56864	4.04576	4.52288	5
														Log (Signal-BKG)		0	2.30367	2.48224	3.1369	3.3912	3.71824	3.86817
															Slope				Intercept		N	R2
														Linear regression	0.165689				0		6	0.967364
														log-log regression	1.34787				-1.98314		6	0.806623
															1.34787	#N/A	#N/A	0.970111	-1.80361	0.374501	0.783467	0.21054
														Mimecan		0.92251	1.41812	1.91374	2.40935	2.90496	3.40057	3.89619
														Concentration (pg/ml)	0	54.8697	164.609	493.827	1481.48	4444.44	13333.3	40000
														Signal-BKG	139.585	1	208.15	71.7951	574.115	1001.52	2658.12	3211.67
														Log (Concentration)		1.73933	2.21645	2.69357	3.1707	3.64782	4.12494	4.60206
														Log (Signal-BKG)		0	2.31838	1.8561	2.759	3.00066	3.42457	3.50673
															Slope				Intercept		N	R2
														Linear regression	0.204066				0		6	0.986824
														log-log regression	1.03876				-0.884233		7	0.77924
															1.03876	#N/A	#N/A	0.824762	-0.884233	0.323438	0.652058	0.587873
														Nectin-2		0.853598	1.54026	2.22692	2.91359	3.60025	4.28691	4.97358
														Concentration (pg/ml)	0	5.48697	16.4609	49.3827	148.148	444.444	1333.33	4000
														Signal-BKG	20.1788	1	93.875	226.153	1035.18	2629	6399.91	9199.98
														Log (Concentration)		0.739332	1.21645	1.69357	2.1707	2.64782	3.12494	3.60206
														Log (Signal-BKG)		0	1.97255	2.3544	3.01501	3.41979	3.80617	3.96379
															Slope				Intercept		N	R2
														Linear regression	4.93388				0		6	0.992379
														log-log regression	1.43918				-0.352701		6	0.883856
															1.43918	#N/A	#N/A	0.990407	-0.210434	0.260182	0.991915	0.760441
														Neurturin		1.99041	2.59259	3.19477	3.79695	4.39913	5.00131	5.60349
														Concentration (pg/ml)	0	13.7174	41.1523	123.457	370.37	1111.11	3333.33	10000
														Signal-BKG	0	65.0617	584.398	1941.75	6253.46	20394.6	34797.9	37869.3
														Log (Concentration)		1.13727	1.61439	2.09151	2.56864	3.04576	3.52288	4
														Log (Signal-BKG)		1.81333	2.76671	3.28819	3.79612	4.30952	4.54155	4.57829
															Slope				Intercept		N	R2
														Linear regression	18.1742				0		5	0.999347
														log-log regression	1.26211				0.555052		5	0.978828
															1.26211	#N/A	#N/A	0.999974	0.555052	0.112224	1.07653	1.03174
														NGF R		0.838884	1.29193	1.74498	2.19803	2.65107	3.10412	3.55717
														Concentration (pg/ml)	0	1.37174	4.11523	12.3457	37.037	111.111	333.333	1000
														Signal-BKG	60.8837	1	89.0311	75.3156	163.353	502.613	1188.76	1596.96
														Log (Concentration)		0.137272	0.614394	1.09151	1.56864	2.04576	2.52288	3
														Log (Signal-BKG)		0	1.94954	1.87689	2.21313	2.70123	3.07509	3.20329
															Slope				Intercept		N	R2
														Linear regression	3.67558				0		6	0.991782
														log-log regression	0.949544				0.656107		7	0.819813
															0.949544	#N/A	#N/A	0.933756	0.708537	0.297063	0.619878	1.38295
														NgR		0.927235	1.37754	1.82784	2.27814	2.72844	3.17874	3.62904
														Concentration (pg/ml)	0	1.37174	4.11523	12.3457	37.037	111.111	333.333	1000
														Signal-BKG	0	9.07835	19.7499	61.6749	217.684	596.213	1913.81	3222.29
														Log (Concentration)		0.137272	0.614394	1.09151	1.56864	2.04576	2.52288	3
														Log (Signal-BKG)		0.958007	1.29556	1.79011	2.33783	2.7754	3.2819	3.50816
															Slope				Intercept		N	R2
														Linear regression	5.70481				0		6	0.999483
														log-log regression	0.943788				0.797679		7	0.992985
															0.943788	#N/A	#N/A	0.989593	0.797679	0.00959855	0.956687	0.76924
														Olfactomedin-1		2.01565	2.30046	2.58527	2.87008	3.15489	3.4397	3.72451
														Concentration (pg/ml)	0	13.7174	41.1523	123.457	370.37	1111.11	3333.33	10000
														Signal-BKG	0	101.849	297.188	200.033	893.151	1454.09	3174.65	4934.59
														Log (Concentration)		1.13727	1.61439	2.09151	2.56864	3.04576	3.52288	4
														Log (Signal-BKG)		2.00796	2.47303	2.3011	2.95093	3.16259	3.5017	3.69325
															Slope				Intercept		N	R2
														Linear regression	1.00536				0		6	0.967502
														log-log regression	0.596936				1.33677		7	0.949021
															0.596936	#N/A	#N/A	0.920128	1.33677	0.00382841	0.593713	1.3471
														Oncostatin M		1.51889	1.97193	2.42496	2.87799	3.33102	3.78406	4.23709
														Concentration (pg/ml)	0	5.48697	16.4609	49.3827	148.148	444.444	1333.33	4000
														Signal-BKG	0	86.2719	22.7112	175.01	1370.93	3322.82	8514.73	10521.4
														Log (Concentration)		0.739332	1.21645	1.69357	2.1707	2.64782	3.12494	3.60206
														Log (Signal-BKG)		1.93587	1.35624	2.24306	3.13701	3.52151	3.93017	4.02207
															Slope				Intercept		N	R2
														Linear regression	6.5212				0		6	0.993875
														log-log regression	0.949513				0.816887		7	0.883607
															0.949513	#N/A	#N/A	0.920919	0.816887	0.119195	1.1243	0.326281
														OSM R beta		0.820777	1.37653	1.93229	2.48804	3.04379	3.59955	4.1553
														Concentration (pg/ml)	0	13.7174	41.1523	123.457	370.37	1111.11	3333.33	10000
														Signal-BKG	13.25	1	55.1946	181.736	533.695	1173.23	3487.81	5207.43
														Log (Concentration)		1.13727	1.61439	2.09151	2.56864	3.04576	3.52288	4
														Log (Signal-BKG)		0	1.7419	2.25944	2.72729	3.06938	3.54255	3.71662
															Slope				Intercept		N	R2
														Linear regression	1.05216				0		6	0.998241
														log-log regression	1.16481				-0.555225		7	0.882689
															1.16481	#N/A	#N/A	0.98463	-0.503927	0.227275	0.842257	0.478483
														Osteoadherin		1.68492	1.9947	2.30449	2.61427	2.92406	3.23384	3.54363
														Concentration (pg/ml)	0	137.174	411.523	1234.57	3703.7	11111.1	33333.3	100000
														Signal-BKG	0	50.5825	87.9435	192.035	462.989	952.459	1558.72	3397.24
														Log (Concentration)		2.13727	2.61439	3.09151	3.56864	4.04576	4.52288	5
														Log (Signal-BKG)		1.704	1.9442	2.28338	2.66557	2.97885	3.19277	3.53113
															Slope				Intercept		N	R2
														Linear regression	0.0359341				0		7	0.965876
														log-log regression	0.649279				0.297231		7	0.995983
															0.649279	#N/A	#N/A	0.994133	0.297231	0.00865843	0.657278	0.263595
														OX40		0.803893	1.42398	2.04407	2.66416	3.28425	3.90434	4.52444
														Concentration (pg/ml)	0	1.37174	4.11523	12.3457	37.037	111.111	333.333	1000
														Signal-BKG	35.8414	1	68.0409	201.266	752.872	2117.04	7400.3	12280.2
														Log (Concentration)		0.137272	0.614394	1.09151	1.56864	2.04576	2.52288	3
														Log (Signal-BKG)		0	1.83277	2.30377	2.87672	3.32573	3.86925	4.0892
															Slope				Intercept		N	R2
														Linear regression	21.8612				0		6	0.997773
														log-log regression	1.29965				0.575243		7	0.907249
															1.29965	#N/A	#N/A	0.98962	0.625487	0.195662	0.983734	1.27177
														PD-1		1.50063	1.91429	2.32795	2.74162	3.15528	3.56894	3.98261
														Concentration (pg/ml)	0	13.7174	41.1523	123.457	370.37	1111.11	3333.33	10000
														Signal-BKG	0	28.6121	72.782	208.863	743.661	1620.2	4258.21	6961.49
														Log (Concentration)		1.13727	1.61439	2.09151	2.56864	3.04576	3.52288	4
														Log (Signal-BKG)		1.45655	1.86202	2.31986	2.87137	3.20957	3.62923	3.8427
															Slope				Intercept		N	R2
														Linear regression	1.30391				0		6	0.995007
														log-log regression	0.866998				0.514612		7	0.990136
															0.866998	#N/A	#N/A	0.984856	0.514612	0.0152308	0.848523	0.573823
														PDGF R beta		2.1878	2.6068	3.0258	3.4448	3.8638	4.2828	4.7018
														Concentration (pg/ml)	0	54.8697	164.609	493.827	1481.48	4444.44	13333.3	40000
														Signal-BKG	0	162.843	389.317	856.801	3558.95	7510.07	17777.5	24140.5
														Log (Concentration)		1.73933	2.21645	2.69357	3.1707	3.64782	4.12494	4.60206
														Log (Signal-BKG)		2.21177	2.5903	2.93288	3.55132	3.87564	4.24987	4.38275
															Slope				Intercept		N	R2
														Linear regression	1.3809				0		6	0.987419
														log-log regression	0.878182				0.66035		6	0.992873
															0.878182	#N/A	#N/A	0.988654	0.66035	0.0120316	0.893252	0.607772
														PD-L2		1.66653	2.16226	2.65799	3.15372	3.64946	4.14519	4.64092
														Concentration (pg/ml)	0	54.8697	164.609	493.827	1481.48	4444.44	13333.3	40000
														Signal-BKG	0	33.7275	205.293	456.505	1619.94	4224.92	12590	17721.2
														Log (Concentration)		1.73933	2.21645	2.69357	3.1707	3.64782	4.12494	4.60206
														Log (Signal-BKG)		1.52798	2.31237	2.65945	3.2095	3.62582	4.10003	4.24849
															Slope				Intercept		N	R2
														Linear regression	0.946529				0		6	0.999674
														log-log regression	1.03901				-0.140646		6	0.989089
															1.03901	#N/A	#N/A	0.996555	-0.140646	0.0618798	0.951892	0.163272
														PILR-beta		1.59184	2.08787	2.5839	3.07993	3.57597	4.072	4.56803
														Concentration (pg/ml)	0	5.48697	16.4609	49.3827	148.148	444.444	1333.33	4000
														Signal-BKG	0	25.9182	151.003	484.087	1612.22	3504.68	9160.62	11697.5
														Log (Concentration)		0.739332	1.21645	1.69357	2.1707	2.64782	3.12494	3.60206
														Log (Signal-BKG)		1.4136	2.17899	2.68492	3.20742	3.54465	3.96192	4.06809
															Slope				Intercept		N	R2
														Linear regression	7.0186				0		6	0.994549
														log-log regression	1.03963				0.823206		6	0.981843
															1.03963	#N/A	#N/A	0.993451	0.823206	0.0805668	0.927563	1.10212
														PLA2G2A		1.91153	3.25227	4.593	5.93374	7.27447	8.61521	9.95594
														Concentration (pg/ml)	0	137.174	411.523	1234.57	3703.7	11111.1	33333.3	100000
														Signal-BKG	1028.09	1	1708.27	6504.17	18861.4	30342.1	39261.6	40879.5
														Log (Concentration)		2.13727	2.61439	3.09151	3.56864	4.04576	4.52288	5
														Log (Signal-BKG)		0	3.23256	3.81319	4.27557	4.48205	4.59397	4.61151
															Slope				Intercept		N	R2
														Linear regression	5.09341				0		4	0.9929
														log-log regression	2.81005				-5.18662		4	0.800536
															2.81005	#N/A	#N/A	0.995734	-4.09432	0.622132	1.09303	0.394649
														Plexin A1		1.62835	2.15514	2.68193	3.20872	3.7355	4.26229	4.78908
														Concentration (pg/ml)	0	54.8697	164.609	493.827	1481.48	4444.44	13333.3	40000
														Signal-BKG	0	40.9327	113.426	612.263	1913.55	5718.8	15102.9	19458.2
														Log (Concentration)		1.73933	2.21645	2.69357	3.1707	3.64782	4.12494	4.60206
														Log (Signal-BKG)		1.61207	2.05471	2.78694	3.28184	3.75731	4.17906	4.2891
															Slope				Intercept		N	R2
														Linear regression	1.14974				0		6	0.997759
														log-log regression	1.1041				-0.292048		6	0.993022
															1.1041	#N/A	#N/A	0.987825	-0.292048	0.00658516	1.09386	-0.256342
														Plexin C1		0.91425	1.6203	2.32636	3.03241	3.73846	4.44452	5.15057
														Concentration (pg/ml)	0	27.4348	82.3045	246.914	740.741	2222.22	6666.67	20000
														Signal-BKG	55.4719	1	123.134	294.545	1381.59	3158.39	9176.47	12535.1
														Log (Concentration)		1.4383	1.91542	2.39254	2.86967	3.34679	3.82391	4.30103
														Log (Signal-BKG)		0	2.09038	2.46915	3.14038	3.49947	3.96268	4.09813
															Slope				Intercept		N	R2
														Linear regression	1.38603				0		6	0.998241
														log-log regression	1.47982				-1.36655		6	0.875652
															1.47982	#N/A	#N/A	0.991347	-1.21418	0.273108	1.00078	0.160519
														Podocalyxin		0.916105	1.49221	2.06832	2.64443	3.22054	3.79664	4.37275
														Concentration (pg/ml)	0	13.7174	41.1523	123.457	370.37	1111.11	3333.33	10000
														Signal-BKG	42.7006	1	139.387	136.012	756.697	1846.57	5952.13	8174.1
														Log (Concentration)		1.13727	1.61439	2.09151	2.56864	3.04576	3.52288	4
														Log (Signal-BKG)		0	2.14422	2.13358	2.87892	3.26637	3.77467	3.91244
															Slope				Intercept		N	R2
														Linear regression	1.7756				0		6	0.998562
														log-log regression	1.20747				-0.514369		7	0.859818
															1.20747	#N/A	#N/A	0.95391	-0.457112	0.247764	0.847453	0.639399
														Podoplanin		2.14801	2.34019	2.53237	2.72455	2.91673	3.10891	3.30109
														Concentration (pg/ml)	0	1.37174	4.11523	12.3457	37.037	111.111	333.333	1000
														Signal-BKG	0	182.775	196.365	256.073	540.133	814.196	1397.38	2089.16
														Log (Concentration)		0.137272	0.614394	1.09151	1.56864	2.04576	2.52288	3
														Log (Signal-BKG)		2.26192	2.29307	2.40836	2.7325	2.91073	3.14531	3.31997
															Slope				Intercept		N	R2
														Linear regression	4.64389				0		6	0.913792
														log-log regression	0.40279				2.09272		7	0.969663
															0.40279	#N/A	#N/A	0.990039	2.09272	0.0791298	0.450536	1.98745
														Protocadherin-12		1.98617	2.41312	2.84008	3.26703	3.69398	4.12094	4.54789
														Concentration (pg/ml)	0	137.174	411.523	1234.57	3703.7	11111.1	33333.3	100000
														Signal-BKG	0	82.9644	293.142	739.926	2070.4	4257.66	5552.6	7740.1
														Log (Concentration)		2.13727	2.61439	3.09151	3.56864	4.04576	4.52288	5
														Log (Signal-BKG)		1.91889	2.46708	2.86919	3.31605	3.62917	3.7445	3.88875
															Slope				Intercept		N	R2
														Linear regression	0.56473				0		4	0.998803
														log-log regression	0.894853				0.0736242		5	0.991899
															0.894853	#N/A	#N/A	0.995402	0.0736242	0.0579962	0.82435	0.325226
														Prss34		1.80738	2.07741	2.34744	2.61747	2.8875	3.15754	3.42757
														Concentration (pg/ml)	0	274.348	823.045	2469.14	7407.41	22222.2	66666.7	200000
														Signal-BKG	0	59.6204	132.097	223.308	373.413	889.772	1375.53	2613.24
														Log (Concentration)		2.4383	2.91542	3.39254	3.86967	4.34679	4.82391	5.30103
														Log (Signal-BKG)		1.77539	2.12089	2.3489	2.57219	2.94928	3.13847	3.41718
															Slope				Intercept		N	R2
														Linear regression	0.0417881				0		5	0.979723
														log-log regression	0.56596				0.427396		7	0.995488
															0.56596	#N/A	#N/A	0.993998	0.427396	0.016951	0.552553	0.487804
														RANK		1.10568	2.05602	3.00636	3.9567	4.90704	5.85738	6.80773
														Concentration (pg/ml)	0	5.48697	16.4609	49.3827	148.148	444.444	1333.33	4000
														Signal-BKG	104.523	1	103.489	411.869	928.638	1687.55	2652.8	4663.21
														Log (Concentration)		0.739332	1.21645	1.69357	2.1707	2.64782	3.12494	3.60206
														Log (Signal-BKG)		0	2.01489	2.61476	2.96785	3.22726	3.4237	3.66869
															Slope				Intercept		N	R2
														Linear regression	6.46576				0		4	0.972153
														log-log regression	1.99182				-0.998755		4	0.856165
															1.99182	#N/A	#N/A	0.978135	-0.366936	0.469678	0.998649	0.841212
														Reg2		1.40743	2.50013	3.59282	4.68552	5.77822	6.87092	7.96362
														Concentration (pg/ml)	0	5.48697	16.4609	49.3827	148.148	444.444	1333.33	4000
														Signal-BKG	39.5846	1	321.723	943.907	3065.58	4925.43	8529.95	9857.51
														Log (Concentration)		0.739332	1.21645	1.69357	2.1707	2.64782	3.12494	3.60206
														Log (Signal-BKG)		0	2.50748	2.97493	3.48651	3.69244	3.93095	3.99377
															Slope				Intercept		N	R2
														Linear regression	20.4991				0		4	0.997805
														log-log regression	2.29019				-1.09003		4	0.831117
															2.29019	#N/A	#N/A	0.999323	-0.285785	0.539137	1.02598	1.25207
														Relaxin-1		2.05522	2.83358	3.61194	4.39029	5.16865	5.947	6.72536
														Concentration (pg/ml)	0	13.7174	41.1523	123.457	370.37	1111.11	3333.33	10000
														Signal-BKG	0	8.00619	730.134	1144.63	2709.31	3888.48	5757.19	7271.15
														Log (Concentration)		1.13727	1.61439	2.09151	2.56864	3.04576	3.52288	4
														Log (Signal-BKG)		0.903426	2.8634	3.05867	3.43286	3.58978	3.76021	3.8616
															Slope				Intercept		N	R2
														Linear regression	7.61461				0		4	0.963566
														log-log regression	1.63136				-0.458245		4	0.787466
															1.63136	#N/A	#N/A	0.968139	0.199926	0.65667	0.596762	1.87017

## Sheet: Protein Information
	Target	Uniprot	GeneName	GeneID	Description
	ASAM	Q8R373	Clmp Acam Asam Asp5	71566	CXADR-like membrane protein (Adipocyte adhesion molecule) (Adipocyte-specific protein 5) (Coxsackie- and adenovirus receptor-like membrane protein) (CAR-like membrane protein)																					m_ASAM
	Cystatin B	Q62426	Cstb Cst6 Stfb	13014	Cystatin-B (Stefin-B)																					m_Cystatin B
	DLL1	Q61483	Dll1	13388	Delta-like protein 1 (Drosophila Delta homolog 1) (Delta1) [Cleaved into: Dll1-soluble form (Dll1-EC) (Shed form); Dll1-derived cell-associated form (Dll1-TMIC) (Membrane-associated fragment); Dll1-intracellular form (Dll1-IC)]																					m_DLL1
	Kallikrein 7	Q91VE3	Klk7 Prss6 Scce	23993	Kallikrein-7 (EC 3.4.21.117) (Serine protease 6) (Stratum corneum chymotryptic enzyme) (Thymopsin)																					m_Kallikrein 7
	Kremen-2	Q8K1S7	Kremen2	73016	Kremen protein 2 (Dickkopf receptor 2) (Kringle domain-containing transmembrane protein 2) (Kringle-containing protein marking the eye and the nose)																					m_Kremen-2
	LAMP1	P11438	Lamp1 Lamp-1	16783	Lysosome-associated membrane glycoprotein 1 (LAMP-1) (Lysosome-associated membrane protein 1) (120 kDa lysosomal membrane glycoprotein) (CD107 antigen-like family member A) (LGP-120) (Lysosomal membrane glycoprotein A) (LGP-A) (P2B) (CD antigen CD107a)																					m_LAMP1
	LIGHT	Q9QYH9	Tnfsf14 Light	50930	Tumor necrosis factor ligand superfamily member 14 (CD antigen CD258) [Cleaved into: Tumor necrosis factor ligand superfamily member 14, membrane form; Tumor necrosis factor ligand superfamily member 14, soluble form]																					m_LIGHT
	LIMPII	O35114	Scarb2	12492	Lysosome membrane protein 2 (85 kDa lysosomal membrane sialoglycoprotein) (LGP85) (Lysosome membrane protein II) (LIMP II) (Scavenger receptor class B member 2)																					m_LIMPII
	LRPAP	P55302	Lrpap1	16976	Alpha-2-macroglobulin receptor-associated protein (Alpha-2-MRAP) (Heparin-binding protein 44) (HBP-44) (Low density lipoprotein receptor-related protein-associated protein 1) (RAP)																					m_LRPAP
	LRRC32	G3XA59	Lrrc32 mCG_51019	434215	Leucine-rich repeat-containing 32 (MCG51019, isoform CRA_b)																					m_LRRC32
	Matrilin-2	O08746	Matn2	17181	Matrilin-2																					m_Matrilin-2
	Mcpt6	P21845	Tpsb2 Mcpt6	0	Tryptase beta-2 (Tryptase-2) (EC 3.4.21.59) (Mast cell protease 6) (mMCP-6)																					m_Mcpt6
	MEP1A	P28825	Mep1a	17287	Meprin A subunit alpha (EC 3.4.24.18) (Endopeptidase-2) (MEP-1)																					m_MEP1A
	MEPE	D6C6N6	MEPE	0	Matrix extracellular phosphoglycoprotein																					m_MEPE
	MESDC2	Q9ERE7	Mesd Mesdc2	67943	LRP chaperone MESD (LDLR chaperone MESD) (Mesoderm development candidate 2) (Mesoderm development protein)																					m_MESDC2
	METRNL	Q8VE43	Metrnl	210029	Meteorin-like protein (Subfatin)																					m_METRNL
	Mimecan	Q62000	Ogn Og	18295	Mimecan (Osteoglycin)																					m_Mimecan
	Nectin-2	P32507	Nectin2 Mph Pvr Pvrl2 Pvs	19294	Nectin-2 (Herpes virus entry mediator B) (Herpesvirus entry mediator B) (HveB) (Murine herpes virus entry protein B) (mHveB) (Nectin cell adhesion molecule 2) (Poliovirus receptor homolog) (Poliovirus receptor-related protein 2) (CD antigen CD112)																					m_Nectin-2
	Neurturin	P97463	Nrtn	18188	Neurturin																					m_Neurturin
	NGF R	Q9Z0W1	Ngfr Tnfrsf16	0	Tumor necrosis factor receptor superfamily member 16 (Low affinity neurotrophin receptor p75NTR) (Low-affinity nerve growth factor receptor) (NGF receptor) (CD antigen CD271)																					m_NGF R
	NgR	Q99PI8	Rtn4r Ngr1 Nogor	65079	Reticulon-4 receptor (Nogo receptor) (NgR) (Nogo-66 receptor) (Nogo66 receptor-1) (NgR1)																					m_NgR
	Olfactomedin-1	O88998	Olfm1 Noe1 Noel Noel1	56177	Noelin (Neuronal olfactomedin-related ER localized protein) (Olfactomedin-1) (Pancortin)																					m_Olfactomedin-1
	Oncostatin M	P53347	Osm	18413	Oncostatin-M (OSM)																					m_Oncostatin M
	OSM R beta	O70458	Osmr Osmrb	18414	Oncostatin-M-specific receptor subunit beta (Interleukin-31 receptor subunit beta) (IL-31 receptor subunit beta) (IL-31R subunit beta) (IL-31R-beta) (IL-31RB)																					m_OSM R beta
	Osteoadherin	O35103	Omd	27047	Osteomodulin (Keratan sulfate proteoglycan osteomodulin) (KSPG osteomodulin) (Osteoadherin) (OSAD)																					m_Osteoadherin
	OX40	P47741	Tnfrsf4 Ox40 Txgp1	22163	Tumor necrosis factor receptor superfamily member 4 (OX40 antigen) (OX40L receptor) (CD antigen CD134)																					m_OX40
	PD-1	Q02242	Pdcd1 Pd1	18566	Programmed cell death protein 1 (Protein PD-1) (mPD-1) (CD antigen CD279)																					m_PD-1
	PDGF R beta	P05622	Pdgfrb Pdgfr Pdgfr1	18596	Platelet-derived growth factor receptor beta (PDGF-R-beta) (PDGFR-beta) (EC 2.7.10.1) (Beta platelet-derived growth factor receptor) (Beta-type platelet-derived growth factor receptor) (CD140 antigen-like family member B) (Platelet-derived growth factor receptor 1) (PDGFR-1) (CD antigen CD140b)																					m_PDGF R beta
	PD-L2	Q9WUL5	Pdcd1lg2 B7dc Btdc Cd273 Pdl2	58205	Programmed cell death 1 ligand 2 (PD-1 ligand 2) (PD-L2) (PDCD1 ligand 2) (Programmed death ligand 2) (Butyrophilin B7-DC) (B7-DC) (CD antigen CD273)																					m_PD-L2
	PILR-beta	Q2YFS2	Pilrb Fdfact Pilrb1	170741	Paired immunoglobulin-like type 2 receptor beta (Activating receptor PILR-beta) (Cell surface receptor FDFACT)																					m_PILR-beta
	PLA2G2A	P31482	Pla2g2a	18780	Phospholipase A2, membrane associated (EC 3.1.1.4) (Enhancing factor) (EF) (GIIC sPLA2) (Group IIA phospholipase A2) (Phosphatidylcholine 2-acylhydrolase 2A)																					m_PLA2G2A
	Plexin A1	P70206	Plxna1 Kiaa4053	18844	Plexin-A1 (Plex 1) (Plexin-1)																					m_Plexin A1
	Plexin C1	Q9QZC2	Plxnc1 Vespr	54712	Plexin-C1 (Virus-encoded semaphorin protein receptor) (CD antigen CD232)																					m_Plexin C1
	Podocalyxin	Q9R0M4	Podxl Pclp1	27205	Podocalyxin (Podocalyxin-like protein 1) (PC) (PCLP-1)																					m_Podocalyxin
	Podoplanin	Q62011	Pdpn Gp38 Ots8	14726	Podoplanin (Glycoprotein 38) (Gp38) (OTS-8) (PA2.26 antigen) (Transmembrane glycoprotein E11) (E11)																					m_Podoplanin
	Protocadherin-12	O55134	Pcdh12	53601	Protocadherin-12 (Vascular cadherin-2) (Vascular endothelial cadherin-2) (VE-cad-2) (VE-cadherin-2) [Cleaved into: Protocadherin-12, secreted form]																					m_Protocadherin-12
	Prss34	Q80UR4	Prss34 Mcp11	328780	Mast cell protease-11 (Protease serine 34) (Protease, serine 34)																					m_Prss34
	RANK	O35305	Tnfrsf11a Rank	21934	Tumor necrosis factor receptor superfamily member 11A (Osteoclast differentiation factor receptor) (ODFR) (Receptor activator of NF-KB) (CD antigen CD265)																					m_RANK
	Reg2	Q08731	Reg2	19693	Lithostathine-2 (Islet of Langerhans regenerating protein 2) (REG-2) (Pancreatic stone protein 2) (PSP) (Pancreatic thread protein 2) (PTP)																					m_Reg2
	Relaxin-1	P47932	Rln1 Rln Rlx	0	Prorelaxin 1 [Cleaved into: Relaxin B chain; Relaxin A chain]																					m_Relaxin-1

## Sheet: Bioinformatics
Need help making sense of your data?
RayBiotech offers affordable Biostatistics & Bioinformatics services.
	DATA CLEAN-UP				DIFFERENTIAL EXPRESSION ANALYSIS					CLUSTER ANALYSIS
	Data outliers are identified & removed from further analyses.				Identifies differentially-expressed proteins across groups using volcano plots & jitter plots.					Clusters samples based on similar expression profiles. Includes heatmaps and more!
	BIOMARKER SELECTION				PATHWAY ANALYSIS
	Uses various models to identify statistically-significant biomarkers between groups. Provides p-values.				Identifies the specific protein functions, biological pathways, and physical interactions enriched in a particular group.					Contact us at info@raybiotech.com for more information.

## Sheet: Data Statistics
	Target	LOD (pg/ml)	Best Confident Range	Maximum Value	Highest Reported Value	Lowest Reported Value	% Below LOD	% Above LOD but <3xLOD	% in Best Confidence	% Above Maximum
	ASAM	20	60.0 - 1,852	5555.56	2109.13	0	1.6129	1.07527	96.2366	0
	Cystatin B	400	1,200.0 - 66,667	200000	13990.7	0	53.2258	5.37634	41.3978	0
	DLL1	7.59946	22.8 - 667	2000	38.4976	6.72267	79.5699	19.3548	1.07527	0
	Kallikrein 7	59.816	179.4 - 6,667	20000	232.747	52.8398	88.172	11.2903	0.537634	0
	Kremen-2	80	240.0 - 7,407	22222.2	4295.45	0	48.3871	8.60215	43.0108	0
	LAMP1	50.8146	152.4 - 6,667	20000	1490.33	48.4362	32.2581	6.98925	60.7527	0
	LIGHT	72.6481	217.9 - 13,333	40000	320.779	59.7677	88.7097	10.7527	0.537634	0
	LIMPII	199.467	598.4 - 33,333	100000	785.634	179.446	56.4516	43.0108	0.537634	0
	LRPAP	40	120.0 - 3,704	11111.1	10149.4	0	18.8172	10.2151	16.6667	0
	LRRC32	65.3629	196.1 - 7,407	22222.2	7645.45	0	23.1183	6.45161	69.8925	0
	Matrilin-2	290.025	870.1 - 13,333	40000	1156.28	213.412	65.0538	32.7957	2.15054	0
	Mcpt6	2090.09	6,270.3 - 133,333	400000	12662.5	1701.59	81.7204	17.2043	1.07527	0
	MEP1A	110.018	330.1 - 33,333	100000	164.372	94.4855	97.3118	2.68817	0	0
	MEPE	15.5647	46.7 - 3,333	10000	1291.16	0	13.4409	1.6129	84.9462	0
	MESDC2	2	6.0 - 185	555.556	748.552	0	1.6129	1.6129	34.4086	10.7527
	METRNL	164.663	494.0 - 33,333	100000	21564.2	0	12.9032	10.2151	76.8817	0
	Mimecan	80	240.0 - 13,333	40000	5061.61	0	15.5914	14.5161	69.8925	0
	Nectin-2	8	24.0 - 1,333	4000	147.263	0	45.1613	13.9785	40.8602	0
	Neurturin	3.41667	10.3 - 1,852	5555.56	4.48228	0	99.4624	0.537634	0	0
	NGF R	2	6.0 - 333	1000	336.965	0	11.828	1.6129	86.0215	0
	NgR	2	6.0 - 333	1000	5403.59	0	15.0538	6.98925	12.9032	56.9892
	Olfactomedin-1	20	60.0 - 3,333	10000	11160.3	9.41607	1.07527	1.6129	41.9355	0.537634
	Oncostatin M	8	24.0 - 1,333	4000	117.578	0	93.0108	4.30108	2.68817	0
	OSM R beta	20	60.0 - 3,333	10000	2749.33	0	25.8065	3.22581	70.9677	0
	Osteoadherin	200	600.0 - 33,333	100000	97432.3	0	9.67742	0	42.4731	0
	OX40	0.954733	2.9 - 333	1000	20.5446	0	76.8817	11.828	11.2903	0
	PD-1	14.1719	42.5 - 3,333	10000	318.427	0	48.3871	21.5054	30.1075	0
	PDGF R beta	69.7952	209.4 - 13,333	40000	793.158	0	46.7742	25.8065	27.4194	0
	PD-L2	80	240.0 - 13,333	40000	989.746	0	45.1613	27.4194	27.4194	0
	PILR-beta	4.21718	12.7 - 1,333	4000	78.0745	0	65.5914	20.4301	13.9785	0
	PLA2G2A	182.838	548.5 - 33,333	100000	153.184	153.184	100	0	0	0
	Plexin A1	20.3078	60.9 - 13,333	40000	17251.2	0	24.7312	3.76344	70.4301	0
	Plexin C1	6.85717	20.6 - 6,667	20000	1065.9	0	19.3548	4.30108	76.3441	0
	Podocalyxin	11.5669	34.7 - 3,333	10000	947.613	0	38.7097	5.37634	55.914	0
	Podoplanin	2	6.0 - 333	1000	5099.79	0	1.07527	0	38.172	44.6237
	Protocadherin-12	191.064	573.2 - 33,333	100000	2964.65	157.843	43.5484	53.2258	3.22581	0
	Prss34	400	1,200.0 - 37,037	111111	4023.86	0	90.3226	4.83871	4.83871	0
	RANK	4.18116	12.5 - 247	740.741	80.5527	0	16.129	19.8925	63.9785	0
	Reg2	0.918773	2.8 - 247	740.741	129.875	0	45.1613	19.3548	35.4839	0
	Relaxin-1	12.884	38.7 - 3,333	10000	34.9344	11.383	80.1075	19.8925	0	0

## Sheet: Result
			1: Linear
			2: Log-logit	0	Below LOD
			3: Std3	1585.64	Above MAX
			4: 4-PL
	(pg/ml)		4: Indiv_Nor	Experimental Result - Dilution factor not accounted for
186	LOD	MAX	Curve(s)	(pg/ml)	F33853 (HC)	M33854 (HC)	M33855 (HC)	M33856 (HC)	M33857 (HC)	F33873 (HC)	F33874 (HC)	F33875 (HC)	M33876 (HC)	F33877 (HC)	F33878 (HC)	F33879 (HC)	F33880 (HC)	M33881 (HC)	M33882 (HC)	M33883 (HC)	M33884 (HC)	F33885 (HC)	F33886 (HC)	F33887 (HC)	M33888 (HC)	M33889 (HC)	F33903 (HC)	F33904 (HC)	F33905 (HC)	M33906 (HC)	M33907 (HC)	M33908 (HC)	M33909 (HC)	F33910 (HC)	F33911 (HC)	F33912 (HC)	F33913 (HC)	M33914 (HC)	M33915 (HC)	M33916 (HC)	M33917 (HC)	M33927 (HC)	M33928 (HC)	F33934 (HC)	F33935 (HC)	F33936 (HC)	F33937 (HC)	M33938 (HC)	M33939 (HC)
mCYT12	20	5555.56	1: Linear	ASAM	455.678	463.181	305.308	333.801	354.582	361.746	629.115	737.332	713.961	1015.48	764.664	1248.6	258.983	1139.89	564.964	416.371	747.43	1186.62	714.426	509.922	436.485	608.908	533.306	942.255	476.323	637.34	162.888	871.985	482.664	1875.67	570.006	1214.21	598.263	1245.63	1132.06	496.676	307.245	431.373	738.211	408.502	246.246	693.66	567.861	400.14	393.302
mCYT12	400	200000	1: Linear	Cystatin B	0	786.071	0	4782.98	1396.03	2822.73	0	858.441	0	0	0	0	0	0	0	0	0	0	0	2197.76	1292.75	4212.73	5789.42	2642.17	665.809	0	227.693	0	0	3101.98	0	0	0	0	0	0	0	0	0	0	0	0	0	0	0
mCYT12	7.59946	2000	4: 4-PL	DLL1	6.72267	6.72267	6.72267	6.72267	11.1477	6.72267	6.72267	6.72267	6.72267	6.72267	6.72267	6.72267	6.72267	6.72267	6.72267	6.72267	6.72267	6.72267	6.72267	6.72267	6.72267	6.72267	6.72267	8.24239	6.72267	6.72267	6.72267	6.72267	6.72267	6.72267	6.72267	6.72267	6.72267	6.72267	6.72267	6.72267	6.72267	6.72267	6.72267	6.72267	6.72267	6.72267	6.72267	6.72267	6.72267
mCYT12	59.816	20000	4: 4-PL	Kallikrein 7	52.8398	52.8398	52.8398	52.8398	52.8398	52.8398	52.8398	52.8398	52.8398	52.8398	52.8398	52.8398	52.8398	52.8398	52.8398	52.8398	52.8398	52.8398	52.8398	52.8398	52.8398	52.8398	52.8398	52.8398	52.8398	52.8398	52.8398	52.8398	52.8398	52.8398	52.8398	52.8398	52.8398	52.8398	52.8398	52.8398	52.8398	52.8398	52.8398	52.8398	52.8398	52.8398	52.8398	52.8398	52.8398
mCYT12	80	22222.2	1: Linear	Kremen-2	0	582.953	362.941	398.83	640.81	1227.67	0	0	0	89.36	0	0	22.4933	0	0	0	0	0	155.565	1109.72	110.272	185.303	97.8423	382.835	0	486.807	15.4754	67.4836	0	0	133.944	0	276.966	0	0	185.655	0	737.413	0	320.404	275.516	0	0	507.691	1557.39
mCYT12	50.8146	20000	4: 4-PL	LAMP1	342.19	312.61	162.063	250.188	119.919	221.422	336.035	352.704	618.092	765.217	743.743	853.788	518.412	407.16	333.901	553.243	453.833	424.894	300.652	757.453	431.061	239.58	279.544	439.995	84.7147	644.769	355.903	110.521	296.867	727.625	221.916	294.763	252.396	678.215	228.735	190.622	264.18	59.1026	1152.09	485.746	162.831	288.551	395.468	577.373	294.13
mCYT12	72.6481	40000	4: 4-PL	LIGHT	59.7677	59.7677	83.3996	59.7677	87.7776	59.7677	59.7677	59.7677	59.7677	59.7677	136.115	59.7677	131.938	59.7677	59.7677	59.7677	74.8312	59.7677	59.7677	59.7677	59.7677	59.7677	59.7677	59.7677	59.7677	59.7677	59.7677	59.7677	59.7677	113.604	59.7677	65.5077	59.7677	59.7677	59.7677	59.7677	59.7677	59.7677	59.7677	59.7677	59.7677	59.7677	74.6291	59.7677	59.7677
mCYT12	199.467	100000	4: 4-PL	LIMPII	179.446	179.446	179.446	179.446	228.005	179.446	179.446	226.676	185.206	222.27	307.057	586.319	179.446	179.446	179.446	179.446	181.078	268.524	238.243	283.026	270.286	201.665	179.446	262.94	179.446	179.446	179.446	179.446	179.446	179.446	179.446	267.4	179.446	348.049	179.446	179.446	179.446	179.446	288.007	179.446	179.446	179.446	179.446	179.446	179.446
mCYT12	40	11111.1	1: Linear	LRPAP	5985.96	5746.2	3934.01	5725.98	4673.38	6150.59	6664.85	6076.02	7591.85	8501.98	7750.94	7303.61	6426.32	6238.2	6228.3	6939.61	5472.87	5299.82	5792.95	8954.11	5738.37	5612.67	5456.33	5808.69	2948.18	7748.08	5490.33	5849.73	5641.19	8125.84	4946.82	5585.4	5668.59	6065.33	4138.02	5006.15	4586.65	4162.59	8587.58	6071.2	3975.18	5594.01	5599.36	6800.26	4376.68
mCYT12	65.3629	22222.2	1: Linear	LRRC32	2316.54	6710.7	905.738	1665.27	6710.27	1486.28	1757.35	6765.44	1157.55	2701.52	2442.91	1574.47	1716.99	1702.19	716.144	2152.65	663.684	1407.32	1843.37	1407.35	1891.9	2756.17	1755.71	1259.62	1526.58	2911.92	1176.5	3240.76	1414.98	2948.3	907.954	2109.71	2448.81	2750.33	197.155	1625.03	448.86	1939.7	1785.54	671.476	674.464	7645.45	1578.88	1325.15	1227.98
mCYT12	290.025	40000	4: 4-PL	Matrilin-2	213.412	213.412	273.665	279.714	430.279	294.316	213.412	387.105	384.603	238.247	534.466	614.438	213.412	213.412	234.157	213.412	213.412	337.881	213.412	561.712	388.362	213.412	213.412	325.331	213.412	213.412	271.949	213.412	213.412	213.412	213.412	213.412	213.412	319.223	213.412	213.412	213.412	213.412	487.098	502.434	213.412	213.412	213.412	257.615	289.536
mCYT12	2090.09	400000	4: 4-PL	Mcpt6	1701.59	1701.59	1701.59	1701.59	1701.59	1701.59	1701.59	1701.59	1701.59	1701.59	1701.59	1701.59	1701.59	1701.59	1701.59	1701.59	1701.59	1701.59	1701.59	1701.59	1701.59	1701.59	1701.59	1701.59	1701.59	1701.59	1701.59	1701.59	1701.59	1701.59	1701.59	1701.59	1701.59	1701.59	1701.59	1701.59	1701.59	1701.59	1701.59	1701.59	1701.59	1701.59	1701.59	1701.59	1701.59
mCYT12	110.018	100000	4: 4-PL	MEP1A	94.4855	94.4855	94.4855	94.4855	94.4855	94.4855	94.4855	94.4855	94.4855	94.4855	94.4855	94.4855	114.145	94.4855	94.4855	94.4855	94.4855	94.4855	94.4855	94.4855	94.4855	94.4855	94.4855	94.4855	94.4855	94.4855	94.4855	94.4855	94.4855	94.4855	94.4855	94.4855	94.4855	94.4855	94.4855	94.4855	94.4855	94.4855	94.4855	94.4855	94.4855	94.4855	94.4855	94.4855	94.4855
mCYT12	15.5647	10000	1: Linear	MEPE	432.518	173.601	154.747	326.624	198.135	112.169	519.613	730.791	377.033	516.257	610.096	566.449	419.97	414.695	394.427	0	331.768	565.895	183.83	495.129	424.975	212.17	264.086	511.767	88.9711	333.559	475.048	232.277	488.876	1027.92	194.907	569.464	362.064	133.807	239.045	281.43	204.932	176.338	295.935	415.828	0	161.59	310.559	5.11099	455.337
mCYT12	2	555.556	1: Linear	MESDC2	325.337	366.614	335.758	395.468	394.531	641.795	407.792	415.822	558.843	479.042	603.88	566.142	523.446	381.247	435.932	569.371	348.735	435.621	469.214	621.013	374.946	372.994	306.774	385.517	196.779	372.207	322.831	453.949	386.08	586.317	414.415	358.254	514.228	578.144	223.897	281.378	343.186	226.441	544.726	417.651	235.792	297.641	359.592	458.943	354.958
mCYT12	164.663	100000	1: Linear	METRNL	17357	9286.35	4252.37	11618.7	10365.6	7283.19	12974.9	13370.2	19220.4	20601.5	16105.7	9462.69	13216.8	11770.2	10407.2	14467.1	9088.89	12578	13455.9	15770.7	12170	14168.4	8927.93	11258.9	10582.8	9849.81	11377.5	12072.1	11120.2	19683.1	4118.85	14451.3	14548.2	18026.1	10387.9	10886.8	7234.06	7326.44	9922.81	9240.78	1374.17	10670.4	4819.26	15411.5	12022.7
mCYT12	80	40000	1: Linear	Mimecan	862.942	1104.98	637.965	735.708	0	0	0	1127.63	224.676	141.43	156.109	340.487	408.948	0	138.661	223.375	372.55	555.217	650.928	836.489	208.897	212.257	720.418	0	725.134	664.877	739.64	1105.22	515.326	105.699	0	179.739	978.314	211.079	0	471.412	0	1209	0	239.375	0	3076.58	0	363.6	915.506
mCYT12	8	4000	1: Linear	Nectin-2	35.3696	34.9166	26.585	27.1853	28.0153	0	0	43.2677	90.0475	54.5549	132.529	92.9984	46.7375	13.8168	6.12563	24.9324	20.046	25.1222	24.9407	71.3386	53.476	48.3154	33.1395	48.4467	0	57.6755	21.8158	0	25.4542	53.6077	0	0	62.3997	90.8867	0	4.85898	11.1413	0	107.93	88.0839	8.36178	28.958	14.3429	20.629	2.65591
mCYT12	3.41667	5555.56	1: Linear	Neurturin	0	0	0	0	0	0	0	0	0	0	0	0	0	0	0	0	0	0	0	0	0	0	0	0	0	0	0	0	0	0	0	0	0	0	0	0	0	0	0	0	0	0	0	0	0
mCYT12	2	1000	1: Linear	NGF R	51.1427	74.082	56.8329	68.6647	75.2457	115.335	60.9756	44.7402	115.811	56.7341	68.8493	134.213	71.6072	23.0462	17.0295	50.0718	41.8575	65.7198	102.909	134.187	117.092	80.4734	84.6552	46.8463	59.565	121.956	85.0424	58.4804	50.0366	3.86004	19.252	28.5347	142.691	78.0837	0	57.8357	61.1989	50.7525	99.3564	16.0491	25.7993	29.9553	67.1727	72.8957	101.316
mCYT12	2	1000	1: Linear	NgR	2015.36	863.183	865.522	1129.88	770.131	1022.11	3141.2	3180.77	4024.78	3786.67	5403.59	4227.71	2193.14	2209.94	2231.58	2127.5	2955.41	1691.61	3223.83	3747	3295.53	2277.98	1749.51	3243.01	705.218	1270.6	2508.98	462.323	4148.32	3940.4	1135	2908.97	2771.26	4428.5	3248.36	2316.2	2627.11	242.406	5179.61	1852.6	744.289	1154.41	2245.55	2130.69	2518.42
mCYT12	20	10000	1: Linear	Olfactomedin-1	5066.19	4500.94	3024.69	4432.92	3956.48	4810.32	7468.42	5179.35	6417.94	7724.58	6347.25	9512.94	4834.46	5609.06	4582.8	5604.09	3450.88	5504.88	7720.75	6040.06	7453.52	6383.49	5907.7	8081.98	4419.68	4062.74	4886.04	4384.53	6959.69	9139.29	4211.86	7414.34	5528.85	8635.98	6009.11	8212.48	4627.22	2028.1	8124.18	4298.63	4262.17	4896.3	4305.48	5942.2	5051.48
mCYT12	8	4000	1: Linear	Oncostatin M	0	26.8687	0	0	0	0	0	17.18	0	0	0	0	0	0	0	0	0	0	0	0	0	0	0	0	0	0	0	0	0	0	0	0	0	0	0	0	0	0	0	0	0	80.7761	0	0	0
mCYT12	20	10000	1: Linear	OSM R beta	1309.3	945.121	670.782	1216.06	157.004	861.178	1002.6	1268.11	1311.78	1523.78	2055.1	1254.45	1017.77	1062.8	883.708	1199.15	912.202	911.479	1184.61	1513.56	837.818	918.223	567.184	944.172	513.64	1345.65	1080.81	757.54	1689.23	2749.33	628.286	1477.63	1360.93	1686.97	1228.29	942.349	460.303	676.683	1796.22	381.713	290.852	1050.23	349.568	1460.64	1062.57
mCYT12	200	100000	1: Linear	Osteoadherin	68117.3	46015.4	16488.1	42123.1	21302.6	26274.8	44031.7	51464.4	61569.5	73551.5	65467.7	59451.7	52420.8	58811.6	47817.9	57776	54474.3	67748.3	79063.2	67986.8	36797.2	42618.5	21861.9	44670.5	16704.3	60998.8	34554.2	43044.4	65626.2	97432.3	47288.3	62754.1	42306.3	81114.4	38166.8	41994.5	1220.85	31698.6	30487.7	9170.53	4761.07	45260.8	16738.5	64390.6	31143.3
mCYT12	0.954733	1000	1: Linear	OX40	0	0	2.23014	2.6232	0	0	0	0	0	0	0	0	0.865252	0	0	0	0	0	0	2.5411	0	0	0	0	0	0	0	0	0	0	0	0	0	0	0	0	0	0	0	0	0	0	0	0	0
mCYT12	14.1719	10000	1: Linear	PD-1	0	0	24.5572	25.5388	32.0045	11.9695	0	23.9504	0	0	0	122.671	0	0	0	0	74.7365	10.3965	36.3897	40.7479	0	75.5751	0	0	0	0	0	0	0	16.8748	0	0	0	8.86433	0	0	0	0	0	0	0	0	67.6853	4.91317	0
mCYT12	69.7952	40000	1: Linear	PDGF R beta	324.639	289.313	37.4541	151.898	216.677	284.064	163.362	225.153	263.666	279.726	245.019	420.641	23.1627	64.1717	100.708	200.683	358.339	196.874	369.311	450.983	363.722	420.363	308.182	122.089	120.823	613.209	249.983	296.686	523.092	793.158	91.7195	206.163	511.865	786.107	212.193	426.43	140.271	169.406	428.63	123.477	0	295.853	21.5369	186.531	210.979
mCYT12	80	40000	1: Linear	PD-L2	317.017	255.328	0	19.2281	0	141.29	209.168	381.515	312.762	415.332	466.018	324.34	208.815	342.455	180.083	231.756	74.3235	227.863	337.614	473.415	500.371	464.356	256.363	290.259	15.3334	796.482	387.161	134.148	608.114	773.041	59.9322	222.616	330.032	596.846	0	69.8152	0	182.914	0	35.2123	0	150.244	50.6221	0	0
mCYT12	4.21718	4000	1: Linear	PILR-beta	0.245182	0	6.85624	0	9.97977	0	0	0	0	0	0	11.5812	0	0	0	0	0	0	18.0402	0	0	0	0	0	0	0	0	0	0	0	0	0	0	0	0	0	0	0	0	0	0	0	0	0	0
mCYT12	182.838	100000	4: 4-PL	PLA2G2A	153.184	153.184	153.184	153.184	153.184	153.184	153.184	153.184	153.184	153.184	153.184	153.184	153.184	153.184	153.184	153.184	153.184	153.184	153.184	153.184	153.184	153.184	153.184	153.184	153.184	153.184	153.184	153.184	153.184	153.184	153.184	153.184	153.184	153.184	153.184	153.184	153.184	153.184	153.184	153.184	153.184	153.184	153.184	153.184	153.184
mCYT12	20.3078	40000	1: Linear	Plexin A1	3560.7	2885.27	1976.61	2189.81	1212.52	1577.33	6293.02	5125.22	8385.97	6456.02	17251.2	11866.8	5891.87	3394.39	4212.84	3582.35	5654.72	2745.31	4221.58	7929.87	5173.79	3109.68	1741.38	4216.73	1800	3390.11	4051.67	1089.07	6038.22	6724.52	1224.24	3956.3	1821.4	8158.8	5764.36	2843.84	4222.9	563.881	15071.1	7247.78	838.296	1350.44	2839.2	3243.67	4003.46
mCYT12	6.85717	20000	1: Linear	Plexin C1	211.258	356.752	112.953	142.947	96.7301	164.532	343.435	373.705	535.368	512.067	664.797	374.929	205.751	254.932	176.869	67.01	298.299	312.803	195.509	469.741	429.442	235.482	173.52	461.5	92.0023	213.253	268.994	33.9219	471.811	783.106	55.833	485.925	55.8608	490.817	361.506	222.887	161.124	17.2597	824.998	289.447	167.82	101.385	305.395	173.506	236.741
mCYT12	11.5669	10000	1: Linear	Podocalyxin	312.079	87.0553	0	83.3764	0	0	82.4249	334.473	215.828	295.756	224.993	251.331	177.147	126.921	84.7581	178.859	318.975	261.185	66.3222	342.809	245.796	360.37	28.1457	280.652	74.3505	417.719	175.218	37.7506	216.239	706.186	158.432	571.608	310.036	594.512	80.8307	63.6213	0	42.8632	0	131.334	87.8522	0	5.54788	105.625	106.308
mCYT12	2	1000	1: Linear	Podoplanin	1054.66	546.524	296.985	710.281	186.727	276.734	2050.99	2143.82	2875.53	3123.74	5099.79	3849.03	1769.49	1518.06	1649.71	1485.4	2108.19	1055.57	1717.82	2573.39	2107.91	1047.94	834.855	1728.97	222.316	1412.17	1858.43	103.046	2646.25	2815.17	636.315	1955.06	1201.63	2882.99	2138.61	1304.34	1616.52	76.7995	3716	1890.44	192.931	623.371	1661.57	1354.81	1400.52
mCYT12	191.064	100000	4: 4-PL	Protocadherin-12	208.551	300.406	157.843	215.649	217.403	157.843	391.724	267.336	219.825	230.888	393.658	218.176	277.5	348.845	157.843	194.161	236.84	492.188	220.227	307.525	293.715	289.279	261.803	363.318	157.843	256.668	189.78	181.51	181.254	673.738	249.287	317.198	194.932	466.578	157.843	374.254	157.843	195.928	176.368	188.188	162.213	276.757	157.843	157.843	258.308
mCYT12	400	111111	1: Linear	Prss34	0	0	0	0	0	0	0	422.944	376.6	0	0	0	0	0	0	0	0	0	2329.55	2060.51	0	0	0	0	0	0	0	0	0	0	0	0	435.77	0	0	0	0	955.266	0	0	0	0	0	0	437.264
mCYT12	4.18116	740.741	1: Linear	RANK	0	12.0524	14.9139	14.292	21.7565	21.831	23.5231	12.9341	15.5925	11.0906	18.2885	14.0363	21.2427	12.223	19.3349	4.08841	34.3093	20.0585	31.0474	23.4634	6.64626	28.0725	11.0662	28.8521	12.033	15.7937	8.66385	3.93576	0	2.2011	21.6407	2.3871	46.2362	14.7616	5.81208	14.7274	3.07071	3.48272	15.3537	15.8478	0	14.8161	2.02978	18.2527	14.1672
mCYT12	0.918773	740.741	1: Linear	Reg2	0	0	0	1.2804	0	2.25403	6.15761	9.79536	0.725272	0	1.56031	0	0	0.442919	0	0	1.51126	5.8819	5.5386	4.55477	0	0	4.63427	2.75467	0	0	0	0	0	12.2485	0	12.5705	0	0	0	16.7615	0	1.75723	0	0	0	0	0	0	1.30973
mCYT12	12.884	10000	4: 4-PL	Relaxin-1	11.383	11.383	11.383	34.9344	11.383	11.383	22.0331	13.1526	25.0861	17.0219	33.7729	15.6172	11.383	25.5214	11.383	30.8816	15.3927	14.8282	21.8092	16.9119	11.383	11.383	11.383	11.383	11.383	16.9516	11.383	11.383	11.383	11.383	11.383	13.4981	11.383	13.7361	11.383	14.1683	11.383	11.383	11.383	16.5165	11.383	11.383	11.383	11.383	11.678
[truncated: 141 more columns]
