# Supplementary material for: Soy Protein Isolate Affects Blood and Brain Biomarker Expression in a Mouse Model of Fragile X
Source: Int J Mol Sci. 2025 Jun 26;26(13):6137. doi: 10.3390/ijms26136137 (PMC12250412; doi:10.3390/ijms26136137)
Supplement: Supplementary file 1 [file ijms-26-06137-s001.zip › Supplementary File S11 Array 13 Service Report.xlsx]

## Sheet: Cover Sheet
	PROPRIETARY INFORMATION
	RayBiotech Life, Inc	Form: FO-TF-028
	Service Reports; Revision 1.0
	Raybiotech Life, Inc.
	3607 Parkway Ln, Suite 200
	Peachtree Corners, GA 30092
	770-729-2992
	1-888-494-8555
	Fax: 770-206-2393
	Email: info@raybiotech.com
	Customer Contact Name:	Cara Westmark
	Customer Institution:	University of Wisconsin
	Contact Phone Number:	6082629730
	Customer Email Address:	westmark@wisc.edu	4500828256
	Purchase Order Number	314521
	Sales Order Number	S075944
	Protocol Number	121823 QAM-CAA-640 SA186; QAM-CAA-4000 SA62 University of Wisconsin S075944
	Study Director assigned:	Rose Lawson
	Service Provided
	Type of Service Provided:	Full Testing
	Sample Type and Preparation:	Brain Tissue Lysates
	Test procedure:	SOP-TF-QAH-001, SOP-TF-QAH-003
	Stability of sample and Standards or Positive Controls	Stable to conditions of test
	Protocol sign off Date:	2024-12-19
	Final Report completed date:	2024-12-19
	Storage of Records and samples	According to in house procedures
	Sign off:
	Study Director: Sunny Zhen Date:	2024-12-19
	Laboratory Manager: Mike Mao Date:	2024-12-19

## Sheet: Sample186
	Sample #	Sample ID	SA Type	Brain Region	protein conc.
	SA1	F33853 (HC)	Brain tissue lysate	Hippocampus	1ug/ml
	SA2	M33854 (HC)	Brain tissue lysate	Hippocampus	1ug/ml
	SA3	M33855 (HC)	Brain tissue lysate	Hippocampus	1ug/ml
	SA4	M33856 (HC)	Brain tissue lysate	Hippocampus	1ug/ml
	SA5	M33857 (HC)	Brain tissue lysate	Hippocampus	1ug/ml
	SA6	F33873 (HC)	Brain tissue lysate	Hippocampus	1ug/ml
	SA7	F33874 (HC)	Brain tissue lysate	Hippocampus	1ug/ml
	SA8	F33875 (HC)	Brain tissue lysate	Hippocampus	1ug/ml
	SA9	M33876 (HC)	Brain tissue lysate	Hippocampus	1ug/ml
	SA10	F33877 (HC)	Brain tissue lysate	Hippocampus	1ug/ml
	SA11	F33878 (HC)	Brain tissue lysate	Hippocampus	1ug/ml
	SA12	F33879 (HC)	Brain tissue lysate	Hippocampus	1ug/ml
	SA13	F33880 (HC)	Brain tissue lysate	Hippocampus	1ug/ml
	SA14	M33881 (HC)	Brain tissue lysate	Hippocampus	1ug/ml
	SA15	M33882 (HC)	Brain tissue lysate	Hippocampus	1ug/ml
	SA16	M33883 (HC)	Brain tissue lysate	Hippocampus	1ug/ml
	SA17	M33884 (HC)	Brain tissue lysate	Hippocampus	1ug/ml
	SA18	F33885 (HC)	Brain tissue lysate	Hippocampus	1ug/ml
	SA19	F33886 (HC)	Brain tissue lysate	Hippocampus	1ug/ml
	SA20	F33887 (HC)	Brain tissue lysate	Hippocampus	1ug/ml
	SA21	M33888 (HC)	Brain tissue lysate	Hippocampus	1ug/ml
	SA22	M33889 (HC)	Brain tissue lysate	Hippocampus	1ug/ml
	SA23	F33903 (HC)	Brain tissue lysate	Hippocampus	1ug/ml
	SA24	F33904 (HC)	Brain tissue lysate	Hippocampus	1ug/ml
	SA25	F33905 (HC)	Brain tissue lysate	Hippocampus	1ug/ml
	SA26	M33906 (HC)	Brain tissue lysate	Hippocampus	1ug/ml
	SA27	M33907 (HC)	Brain tissue lysate	Hippocampus	1ug/ml
	SA28	M33908 (HC)	Brain tissue lysate	Hippocampus	1ug/ml
	SA29	M33909 (HC)	Brain tissue lysate	Hippocampus	1ug/ml
	SA30	F33910 (HC)	Brain tissue lysate	Hippocampus	1ug/ml
	SA31	F33911 (HC)	Brain tissue lysate	Hippocampus	1ug/ml
	SA32	F33912 (HC)	Brain tissue lysate	Hippocampus	1ug/ml
	SA33	F33913 (HC)	Brain tissue lysate	Hippocampus	1ug/ml
	SA34	M33914 (HC)	Brain tissue lysate	Hippocampus	1ug/ml
	SA35	M33915 (HC)	Brain tissue lysate	Hippocampus	1ug/ml
	SA36	M33916 (HC)	Brain tissue lysate	Hippocampus	1ug/ml
	SA37	M33917 (HC)	Brain tissue lysate	Hippocampus	1ug/ml
	SA38	M33927 (HC)	Brain tissue lysate	Hippocampus	1ug/ml
	SA39	M33928 (HC)	Brain tissue lysate	Hippocampus	1ug/ml
	SA40	F33934 (HC)	Brain tissue lysate	Hippocampus	1ug/ml
	SA41	F33935 (HC)	Brain tissue lysate	Hippocampus	1ug/ml
	SA42	F33936 (HC)	Brain tissue lysate	Hippocampus	1ug/ml
	SA43	F33937 (HC)	Brain tissue lysate	Hippocampus	1ug/ml
	SA44	M33938 (HC)	Brain tissue lysate	Hippocampus	1ug/ml
	SA45	M33939 (HC)	Brain tissue lysate	Hippocampus	1ug/ml
	SA46	M33940 (HC)	Brain tissue lysate	Hippocampus	1ug/ml
	SA47	F33953 (HC)	Brain tissue lysate	Hippocampus	1ug/ml
	SA48	F33954 (HC)	Brain tissue lysate	Hippocampus	1ug/ml
	SA49	F33955 (HC)	Brain tissue lysate	Hippocampus	1ug/ml
	SA50	F33956 (HC)	Brain tissue lysate	Hippocampus	1ug/ml
	SA51	M33957 (HC)	Brain tissue lysate	Hippocampus	1ug/ml
	SA52	M33958 (HC)	Brain tissue lysate	Hippocampus	1ug/ml
	SA53	M33959 (HC)	Brain tissue lysate	Hippocampus	1ug/ml
	SA54	M33960 (HC)	Brain tissue lysate	Hippocampus	1ug/ml
	SA55	F33968 (HC)	Brain tissue lysate	Hippocampus	1ug/ml
	SA56	F33969 (HC)	Brain tissue lysate	Hippocampus	1ug/ml
	SA57	F33970 (HC)	Brain tissue lysate	Hippocampus	1ug/ml
	SA58	F33971 (HC)	Brain tissue lysate	Hippocampus	1ug/ml
	SA59	M33972 (HC)	Brain tissue lysate	Hippocampus	1ug/ml
	SA60	M33973 (HC)	Brain tissue lysate	Hippocampus	1ug/ml
	SA61	M33974 (HC)	Brain tissue lysate	Hippocampus	1ug/ml
	SA62	M33975 (HC)	Brain tissue lysate	Hippocampus	1ug/ml
	SA63	F33853 (CT)	Brain tissue lysate	Cortex	1ug/ml
	SA64	M33854 (CT)	Brain tissue lysate	Cortex	1ug/ml
	SA65	M33855 (CT)	Brain tissue lysate	Cortex	1ug/ml
	SA66	M33856 (CT)	Brain tissue lysate	Cortex	1ug/ml
	SA67	M33857 (CT)	Brain tissue lysate	Cortex	1ug/ml
	SA68	F33873 (CT)	Brain tissue lysate	Cortex	1ug/ml
	SA69	F33874 (CT)	Brain tissue lysate	Cortex	1ug/ml
	SA70	F33875 (CT)	Brain tissue lysate	Cortex	1ug/ml
	SA71	M33876 (CT)	Brain tissue lysate	Cortex	1ug/ml
	SA72	F33877 (CT)	Brain tissue lysate	Cortex	1ug/ml
	SA73	F33878 (CT)	Brain tissue lysate	Cortex	1ug/ml
	SA74	F33879 (CT)	Brain tissue lysate	Cortex	1ug/ml
	SA75	F33880 (CT)	Brain tissue lysate	Cortex	1ug/ml
	SA76	M33881 (CT)	Brain tissue lysate	Cortex	1ug/ml
	SA77	M33882 (CT)	Brain tissue lysate	Cortex	1ug/ml
	SA78	M33883 (CT)	Brain tissue lysate	Cortex	1ug/ml
	SA79	M33884 (CT)	Brain tissue lysate	Cortex	1ug/ml
	SA80	F33885 (CT)	Brain tissue lysate	Cortex	1ug/ml
	SA81	F33886 (CT)	Brain tissue lysate	Cortex	1ug/ml
	SA82	F33887 (CT)	Brain tissue lysate	Cortex	1ug/ml
	SA83	M33888 (CT)	Brain tissue lysate	Cortex	1ug/ml
	SA84	M33889 (CT)	Brain tissue lysate	Cortex	1ug/ml
	SA85	F33903 (CT)	Brain tissue lysate	Cortex	1ug/ml
	SA86	F33904 (CT)	Brain tissue lysate	Cortex	1ug/ml
	SA87	F33905 (CT)	Brain tissue lysate	Cortex	1ug/ml
	SA88	M33906 (CT)	Brain tissue lysate	Cortex	1ug/ml
	SA89	M33907 (CT)	Brain tissue lysate	Cortex	1ug/ml
	SA90	M33908 (CT)	Brain tissue lysate	Cortex	1ug/ml
	SA91	M33909 (CT)	Brain tissue lysate	Cortex	1ug/ml
	SA92	F33910 (CT)	Brain tissue lysate	Cortex	1ug/ml
	SA93	F33911 (CT)	Brain tissue lysate	Cortex	1ug/ml
	SA94	F33912 (CT)	Brain tissue lysate	Cortex	1ug/ml
	SA95	F33913 (CT)	Brain tissue lysate	Cortex	1ug/ml
	SA96	M33914 (CT)	Brain tissue lysate	Cortex	1ug/ml
	SA97	M33915 (CT)	Brain tissue lysate	Cortex	1ug/ml
	SA98	M33916 (CT)	Brain tissue lysate	Cortex	1ug/ml
	SA99	M33917 (CT)	Brain tissue lysate	Cortex	1ug/ml
	SA100	M33927 (CT)	Brain tissue lysate	Cortex	1ug/ml
	SA101	M33928 (CT)	Brain tissue lysate	Cortex	1ug/ml
	SA102	F33934 (CT)	Brain tissue lysate	Cortex	1ug/ml
	SA103	F33935 (CT)	Brain tissue lysate	Cortex	1ug/ml
	SA104	F33936 (CT)	Brain tissue lysate	Cortex	1ug/ml
	SA105	F33937 (CT)	Brain tissue lysate	Cortex	1ug/ml
	SA106	M33938 (CT)	Brain tissue lysate	Cortex	1ug/ml
	SA107	M33939 (CT)	Brain tissue lysate	Cortex	1ug/ml
	SA108	M33940 (CT)	Brain tissue lysate	Cortex	1ug/ml
	SA109	F33953 (CT)	Brain tissue lysate	Cortex	1ug/ml
	SA110	F33954 (CT)	Brain tissue lysate	Cortex	1ug/ml
	SA111	F33955 (CT)	Brain tissue lysate	Cortex	1ug/ml
	SA112	F33956 (CT)	Brain tissue lysate	Cortex	1ug/ml
	SA113	M33957 (CT)	Brain tissue lysate	Cortex	1ug/ml
	SA114	M33958 (CT)	Brain tissue lysate	Cortex	1ug/ml
	SA115	M33959 (CT)	Brain tissue lysate	Cortex	1ug/ml
	SA116	M33960 (CT)	Brain tissue lysate	Cortex	1ug/ml
	SA117	F33968 (CT)	Brain tissue lysate	Cortex	1ug/ml
	SA118	F33969 (CT)	Brain tissue lysate	Cortex	1ug/ml
	SA119	F33970 (CT)	Brain tissue lysate	Cortex	1ug/ml
	SA120	F33971 (CT)	Brain tissue lysate	Cortex	1ug/ml
	SA121	M33972 (CT)	Brain tissue lysate	Cortex	1ug/ml
	SA122	M33973 (CT)	Brain tissue lysate	Cortex	1ug/ml
	SA123	M33974 (CT)	Brain tissue lysate	Cortex	1ug/ml
	SA124	M33975 (CT)	Brain tissue lysate	Cortex	1ug/ml
	SA125	F33853 (PL)	Plasma		1ug/ml
	SA126	M33854 (PL)	Plasma		1ug/ml
	SA127	M33855 (PL)	Plasma		1ug/ml
	SA128	M33856 (PL)	Plasma		1ug/ml
	SA129	M33857 (PL)	Plasma		1ug/ml
	SA130	F33873 (PL)	Plasma		1ug/ml
	SA131	F33874 (PL)	Plasma		1ug/ml
	SA132	F33875 (PL)	Plasma		1ug/ml
	SA133	M33876 (PL)	Plasma		1ug/ml
	SA134	F33877 (PL)	Plasma		1ug/ml
	SA135	F33878 (PL)	Plasma		1ug/ml
	SA136	F33879 (PL)	Plasma		1ug/ml
	SA137	F33880 (PL)	Plasma		1ug/ml
	SA138	M33881 (PL)	Plasma		1ug/ml
	SA139	M33882 (PL)	Plasma		1ug/ml
	SA140	M33883 (PL)	Plasma		1ug/ml
	SA141	M33884 (PL)	Plasma		1ug/ml
	SA142	F33885 (PL)	Plasma		1ug/ml
	SA143	F33886 (PL)	Plasma		1ug/ml
	SA144	F33887 (PL)	Plasma		1ug/ml
	SA145	M33888 (PL)	Plasma		1ug/ml
	SA146	M33889 (PL)	Plasma		1ug/ml
	SA147	F33903 (PL)	Plasma		1ug/ml
	SA148	F33904 (PL)	Plasma		1ug/ml
	SA149	F33905 (PL)	Plasma		1ug/ml
	SA150	M33906 (PL)	Plasma		1ug/ml
	SA151	M33907 (PL)	Plasma		1ug/ml
	SA152	M33908 (PL)	Plasma		1ug/ml
	SA153	M33909 (PL)	Plasma		1ug/ml
	SA154	F33910 (PL)	Plasma		1ug/ml
	SA155	F33911 (PL)	Plasma		1ug/ml
	SA156	F33912 (PL)	Plasma		1ug/ml
	SA157	F33913 (PL)	Plasma		1ug/ml
	SA158	M33914 (PL)	Plasma		1ug/ml
	SA159	M33915 (PL)	Plasma		1ug/ml
	SA160	M33916 (PL)	Plasma		1ug/ml
	SA161	M33917 (PL)	Plasma		1ug/ml
	SA162	M33927 (PL)	Plasma		1ug/ml
	SA163	M33928 (PL)	Plasma		1ug/ml
	SA164	F33934 (PL)	Plasma		1ug/ml
	SA165	F33935 (PL)	Plasma		1ug/ml
	SA166	F33936 (PL)	Plasma		1ug/ml
	SA167	F33937 (PL)	Plasma		1ug/ml
	SA168	M33938 (PL)	Plasma		1ug/ml
	SA169	M33939 (PL)	Plasma		1ug/ml
	SA170	M33940 (PL)	Plasma		1ug/ml
	SA171	F33953 (PL)	Plasma		1ug/ml
	SA172	F33954 (PL)	Plasma		1ug/ml
	SA173	F33955 (PL)	Plasma		1ug/ml
	SA174	F33956 (PL)	Plasma		1ug/ml
	SA175	M33957 (PL)	Plasma		1ug/ml
	SA176	M33958 (PL)	Plasma		1ug/ml
	SA177	M33959 (PL)	Plasma		1ug/ml
	SA178	M33960 (PL)	Plasma		1ug/ml
	SA179	F33968 (PL)	Plasma		1ug/ml
	SA180	F33969 (PL)	Plasma		1ug/ml
	SA181	F33970 (PL)	Plasma		1ug/ml
	SA182	F33971 (PL)	Plasma		1ug/ml
	SA183	M33972 (PL)	Plasma		1ug/ml
	SA184	M33973 (PL)	Plasma		1ug/ml
	SA185	M33974 (PL)	Plasma		1ug/ml
	SA186	M33975 (PL)	Plasma		1ug/ml

## Sheet: Raw Data
	Raw_Data	0	1	4	12	37	111	333	1000	F33853 (HC)	M33854 (HC)	M33855 (HC)	M33856 (HC)	M33857 (HC)	F33873 (HC)	F33874 (HC)	F33875 (HC)	M33876 (HC)	F33877 (HC)	F33878 (HC)	F33879 (HC)	F33880 (HC)	M33881 (HC)	M33882 (HC)	M33883 (HC)	M33884 (HC)	F33885 (HC)	F33886 (HC)	F33887 (HC)	M33888 (HC)	M33889 (HC)	F33903 (HC)	F33904 (HC)	F33905 (HC)	M33906 (HC)	M33907 (HC)	M33908 (HC)	M33909 (HC)	F33910 (HC)	F33911 (HC)	F33912 (HC)	F33913 (HC)	M33914 (HC)	M33915 (HC)	M33916 (HC)	M33917 (HC)	M33927 (HC)	M33928 (HC)	F33934 (HC)
	POS1	145737	144616	135691	134894	134903	136243	147322	148058	152331	138033	159505	142213	131808	134219	127144	128541	128756	124966	132120	133929	137752	139873	137056	132472	121081	125658	140246	135562	167913	132251	134926	131133	152437	132456	141324	128195	143324	148195	173066	140183	149118	131895	125690	130552	100500	123720	135695	133465
	POS1	146816	148753	157168	138124	142942	138433	157684	152831	169622	152842	177523	144267	142161	144894	130293	139839	126582	137818	131856	137987	154755	135437	138468	144869	119693	133480	139136	135617	178021	136137	141335	135974	142636	123699	144389	132087	148528	152262	174850	154815	148985	137649	129499	124375	134096	126924	127144	135342
	POS1	152343	156294	140693	152070	147551	143959	164404	156484	161119	153458	177964	150029	138095	147394	139089	140253	135843	140960	147112	137451	158293	142780	158252	145155	128843	143057	143852	143757	191130	139025	149795	137099	156382	131465	159179	138769	156130	155001	180225	155738	152639	139241	128423	135313	117598	135913	135626	146294
	POS1	156017	173889	159189	147530	165202	150669	172815	158643	181065	158026	191119	181409	179888	145419	139166	150082	147450	151218	158448	148273	178750	151742	167023	161825	151752	147405	165067	150727	199417	160245	164838	150184	176657	145261	164557	151176	169674	160066	183666	173598	170219	146052	140599	151656	119821	134981	149901	151401
	POS2	42514.2	42603.4	40107	41066.5	40816.1	41205.1	46566.1	42844.6	49708.9	42350.4	46293.8	43329.9	48342.3	41107.6	39121.2	39743.3	39480.8	39863.3	43403.3	40534.1	42833.8	40274.5	45982.4	43105.2	43194.7	40406.5	42557	41581.5	49534.2	40207	44807.3	39667.3	43783.6	40154.9	43707.8	39298.6	44498.7	40676.4	48689.5	46379.9	43131	40594.6	40488	39377.2	42375.2	38279.6	42757.1	40705.1
	POS2	44245.4	43918.7	40530.4	44781	41747.2	43313	46173.7	45147.3	49165.5	45007.8	46132.9	42995.1	48297.5	41582.1	41599.5	40655.6	42048	41624.4	41819.1	44716.8	45458.6	39731.6	46720.5	42378.1	44198.7	40818.5	44925.9	43066.1	46177.6	38354.6	45984	39302.5	44578.6	38681	46410.8	39595.6	45448.3	39179.5	48945.9	44813.5	45142.9	40157	39872.3	39852.5	39428.7	38420	42084.3	41834.5
	POS2	47462.8	45302.3	42958	52128.2	45970.3	45569.9	49932	58454.9	48640.6	46063.1	52326.1	45921.3	53762.4	42730.8	43296.8	43857.2	42965.1	44780.4	45414.4	42415.4	48723.1	44313.8	51230.8	44994.8	50101.2	43523.3	47387.8	46300.7	48981.7	42284.3	51966.5	41597.2	47929.1	43319.7	48894.1	42458.2	46377.4	43523.2	50995.5	46902.4	45454.2	40758.2	42820.7	41653.6	44163.8	40670.7	46689.6	44525.2
	POS2	43712.8	43376.1	41368.8	44448.9	41385	42836.4	44703.8	43725.8	44605.4	43856.6	50481.4	46082.8	50875.1	42909.3	40230.6	39053.2	41018.6	42424.1	40555.2	40313.7	42703.7	45243.5	46044.3	41828.8	45712.9	43484.2	46718.8	40316.1	44655.6	38998.9	50180.4	41410.3	42588.5	41183.5	46917.9	40501.8	47127.2	39609.8	47845.8	40013.4	46315	39372.1	39274.6	38563.1	41132.7	38528.4	42686.3	41912.1
	Ret	306.388	394.067	694.177	1564.25	3202.98	9554.22	24314.5	38033.4	1124.52	897.19	1024.25	601.72	567.08	1025.65	871.97	1173.7	1140.98	1071.11	931.5	1336.89	1207.05	1227.33	1088.16	780.88	1259.94	735.85	1125.58	1180.91	1438.57	988.27	1283.88	1062.39	1213.79	1720.23	2129.14	1813.48	1813.06	2388.27	1297.56	1288.47	1790.31	1493	996.67	1099.65	1057.65	1043.71	1661	1241.9
	Ret	308.823	345.083	656.227	1412.44	4157.28	9563.29	25020.4	36718.7	1018.59	768.85	893.42	548.445	532.87	1017.92	775.6	1412.68	981.11	829.755	1193.54	1254.06	1359.08	1083.56	1204.09	1156.75	1358.84	1054.39	1354.85	1059.92	1478.33	1009.63	1305	1166.86	1235.56	1780.98	1914.52	2080.19	2025.18	2231.7	1425.11	1397.47	1548.52	1539.14	987.32	1128.06	1305.47	1100.31	1758.82	1130.8
	Ret	375.657	445.703	673.823	1893.99	2248.68	9247.35	22374.3	38031.3	1071.56	640.51	860.7	448.34	584.63	959.97	944.78	1596.98	1144.95	560.41	1455.58	1030.52	1282.38	1158.3	1012.83	1385.49	867.59	1175.41	1584.12	1534.05	843.52	880.66	1375.13	1195.48	1100.14	1874.08	2146.84	1854.34	2252.16	2580.2	1308.58	983.6	1669.41	1626.41	991.995	1200.62	1055.88	1029.04	1641.92	1147.15
	Ret	349.262	559.107	714.53	2053.42	2247.3	9334.4	20598.4	36416.8	1071.56	922.68	887.28	495.17	549.53	988.945	833.38	1938.45	1148.92	588.4	1598.56	1427.15	1357.72	1187.95	875.31	915.69	1628.97	800.29	1599.86	1301.89	1141.05	910.02	1099.83	1181.17	1062.37	1311.4	2021.83	1833.91	2252.56	1636.4	1272.33	1237.75	1970.45	1446.86	1131.92	1116.28	1181.56	1079.83	2301.08	1114.44
	RGM-B	392	783.953	540.31	1309.19	4156.54	9402.43	15387.7	19909.2	620.24	343.79	443.95	273.33	244.33	831.835	540.89	720.66	550.38	775.97	1246.37	1340.44	854.77	732.08	360.11	588.63	1407.57	552.68	684.14	786.48	1088.47	425.95	291.745	492.94	88.57	848.13	851	1202.98	1061.65	837.17	589.97	383.75	664	320.36	899.33	588.31	371.49	208.23	1034.38	646.15
	RGM-B	339.292	687.847	528.12	1403.05	5351.85	9353.63	14652.6	20380	696.335	301.97	435.08	361.81	338.26	899.7	642.755	897.98	445.36	921.84	1642.26	1298.18	689.46	521.94	547.34	769.42	1351.05	553.5	566.19	789.57	960.66	489.72	291.745	442.47	88.57	865.06	798.03	1365.21	1167.85	739.71	619.06	500.14	569.33	349.51	827.69	529.04	535.24	182.86	1203.82	517.85
	RGM-B	247.923	880.06	612.35	1234.57	5195.71	9717.34	14967.4	19615.5	655.08	334.63	341.33	450.73	318.5	837.34	724.92	551.26	668.62	878.44	1508.67	1480.02	550.59	636.23	473.15	1041.98	1464.09	418.78	736.43	792.66	1094.05	284.59	365.37	463.22	88.57	848.13	791.84	1220.24	1289.28	764.75	774.23	554	769.62	320.36	729.98	476.15	363.48	236.02	971.94	620.1
	RGM-B	211.902	882.043	497.373	1403.19	4645	9682.8	13884.1	19636.7	737.59	352.95	418.12	421.05	336.06	826.33	560.59	713.14	681.53	929.34	1181.75	1425.46	735.73	497.92	621.53	997.05	1717.88	725.22	465.3	663.45	1114.43	328.45	218.12	522.66	88.57	831.2	857.72	1095.08	928.46	906.78	762.63	331.98	652.25	291.21	775.98	526.71	466.38	222.125	1128.69	524.72
	RGM-C	185.288	92.58	556.168	1163.32	4326.61	8479.05	21917.9	32489.3	186.23	361.89	286.54	281.56	346.89	1023.64	106.81	181.91	39.51	172.66	587.64	254.46	88.85	271.89	69.7	289.73	833.11	238.58	191.56	194.11	368.28	195.83	0	309.77	0	193.945	252.07	494.39	350.33	633.09	40.16	195.63	0	362.98	247.86	273.82	312.57	259.825	216.1	413.48
	RGM-C	202.758	162.21	528.103	769.35	3509.74	8249.62	20679.4	36123.5	279.115	484.11	240.635	228.7	344.91	860.765	80.72	214.08	49.595	196.22	672.92	405.1	80.19	342.62	69.7	368.95	717.08	342.58	180.37	221.055	432.11	241.02	0	288.84	0	221.71	246.11	436.44	418.97	502.68	40.16	358.67	0	362.98	188.57	327.64	235.905	259.825	381.54	412.85
	RGM-C	194.023	118.613	391.067	1151.37	3432.57	8305.74	21259.8	31115.9	279.115	361.89	187.46	257.22	345.9	860.765	93.765	213.75	49.595	184.44	630.28	280.25	96.05	246.03	56.52	380.78	994.27	387.72	162.74	221.055	430.39	218.425	0	209.68	0	193.945	258.03	465.415	424.62	372.27	40.16	274.89	0	362.98	221.1	340.73	159.24	333	364.08	412.85
	RGM-C	133.483	140.412	584.233	976.98	3324.34	8332.63	21516.2	31689.6	372	239.67	194.73	242.96	368.9	697.89	93.765	199.31	59.68	212.3	630.28	359.17	103.25	287.47	82.88	210.51	775.095	290.58	202.75	248	431.25	189.66	0	267.91	0	166.18	252.07	465.415	421.795	502.68	40.16	260.58	0	362.98	234.48	329.42	235.905	186.65	214.25	412.22
	ROBO3	327.527	387.847	653.01	455.837	677.847	1146.04	3270.91	3942.69	366.675	504.28	437.59	414.86	505.28	497.3	487.87	577.255	487.83	471.32	434.92	556.44	356.11	415.33	468.06	523.33	581.71	611.95	683.82	461.94	74.815	230.29	121.3	321.22	46.645	244.085	270.18	300	266.34	185.125	260.44	298.59	308.56	365.44	302.61	414.28	327.54	539.42	441.56	630.14
	ROBO3	348.363	387.33	611.887	558.873	738.727	1204.34	2837.06	4190.07	372.98	368.18	391.84	524.03	549.94	594.34	439.94	512.72	403.61	388.77	397.95	420.11	447.86	534.46	273.94	398.41	511.84	545.25	615.65	361.82	74.815	173.1	121.3	268.94	46.645	272.35	223.71	247.19	214.18	129.73	363.86	300.92	260.505	373.75	317.69	439.42	277.45	436.02	310.76	406.04
	ROBO3	315.712	267.847	394.63	346.977	477.667	1177.04	2967.7	4719.09	360.37	395.78	511.84	305.69	391.4	591	318.19	641.79	371.74	293.71	277.48	314.86	563.58	450.21	460.05	531.64	476.18	597.68	533.79	276.03	74.815	138.32	121.3	371.47	46.645	198.94	177.24	273.595	265.03	240.52	432.85	180.24	212.45	389.97	255.33	306.27	207.59	537.94	383.345	556
	ROBO3	314.305	281.177	384.263	495.707	548.85	1538.24	3549.77	5798.57	366.675	381.98	317.18	271.66	409.49	384.75	381.16	577.255	387.675	430.045	252.58	463.45	588.17	432.77	246.17	527.485	450.29	425.24	650.65	333.19	74.815	207.88	121.3	346.345	46.645	215.82	223.71	273.595	267.65	185.125	380.24	212.51	191.06	456.22	287.53	359.1	296.08	599.04	325.13	481.02
	SEMA3C	659.412	511	548.593	466.777	552.047	688	997.317	1362.37	591.23	644.75	782.98	702.42	587.33	602.71	486.35	528.44	418.54	563.66	599.22	726.25	603.18	598.71	579.86	554.8	557.22	555.47	730.98	631.06	796.455	559.18	364.11	493.28	291.14	510.625	380.98	346.08	511.67	553.77	537.08	432.92	571.65	405.745	754.14	563.96	634.4	799.47	643.74	586.35
	SEMA3C	581.317	681.42	556.403	588	539.03	775.882	1369	1522.69	487.05	557.84	802.64	575.25	723.43	722.89	499.58	576.76	571.97	693.02	564.47	710.89	623.65	552.86	549.92	687.28	529.38	542.11	712.98	758.2	768.02	479.05	401.985	469.98	322.73	513.22	457.33	401.02	455.77	700.77	470.16	475.13	645.08	401.02	751.155	594.2	811.56	688.31	786.31	583.44
	SEMA3C	672.482	357.403	457.903	435.667	666	672.214	1254	1698	537.8	529.75	690.73	440.42	633.73	722.27	533.25	556.32	506.1	597.69	743.14	701.46	461.6	497.38	609.8	532.51	493.72	388.32	652.63	605.7	849.77	567.53	439.86	411.95	444.82	481.71	312.84	397.56	589.11	666.48	414	436.78	416.62	410.47	748.17	685.74	643.56	628.02	601	792.39
	SEMA3C	658.588	502.247	536.33	597.667	598.687	752.738	920.8	1683.01	669.26	605.59	540.17	530.53	566.16	630.56	555.71	492.58	546.13	614.05	826.67	866.2	626.78	654.72	748.81	790.27	545.09	568.83	721.98	593.65	824.89	549.53	345.45	491.31	511.86	508.03	501.92	464.61	425.38	704.71	572.61	579.78	498.61	469.31	624.4	734.3	674.73	656.63	510.34	799.29
	SEMA3F	550.94	273.153	416.067	632.197	1905.5	4911.62	14578.1	22775.4	454.77	437.08	260.09	238.27	497.56	615.69	431.54	311.055	290.95	526.025	457.55	495.37	463.89	356.45	339.32	574.8	446.62	252.06	444.5	410.16	368.03	330.54	298.11	103.105	122.02	392.48	120.08	162.42	261.07	95.99	247	207.48	242.12	244.355	332.76	641.46	389.8	695.35	369.87	308.82
	SEMA3F	581.735	308.147	409.358	695.81	1877.13	5058.33	13531.3	23382.7	338.785	446.94	260.09	291.435	300.41	536.98	357.47	361.06	354.2	540.19	385.3	597.76	422.97	335.05	218.02	652.98	351.92	339.435	457.99	378.72	304.67	215.94	310.62	126.77	122.02	320.55	120.08	227.13	359.45	95.99	235.38	207.48	218	235.03	322.52	711.33	389.8	744.57	433.24	411.35
	SEMA3F	698	327.667	402.65	656.767	1848.65	4743.34	15113.1	25507.3	222.8	318.69	340.38	344.6	447.67	528.48	350.05	261.05	328.53	352.2	451.46	397.84	397.68	377.85	267.72	409.84	429.59	422.85	471.48	347.28	318.75	408	342.98	79.44	122.02	464.41	120.08	241.5	295.15	95.99	173.55	207.48	362.52	253.68	274.54	537.18	389.8	765.28	306.5	324.36
	SEMA3F	429.603	290.65	281.92	581.77	1827.14	5343.43	17457.9	22783.8	338.785	421.02	179.8	386.6	390.61	525.78	480.29	311.055	309.74	511.86	418.38	293	410.325	391.32	303.52	492.32	355.66	256.02	457.99	293.89	332.83	253.08	304.365	103.105	122.02	392.48	120.08	194.775	278.11	95.99	204.465	207.48	302.32	244.355	284.66	589.32	389.8	822.69	277.52	417.71
	SEMA4C	146.298	117.497	355.908	1318.43	2381.25	6358.47	17289.6	23308.7	292.78	130.91	145.66	139.45	197.44	72.84	70.56	268.09	155.025	268.47	187.855	332.67	91.38	169.635	51.745	312.66	192.505	166.7	241.225	420.92	258.06	171	356.78	401.42	137.5	319.11	533.03	583.9	670.71	594.45	267.62	348.75	627.94	308.35	336.83	232.35	360.21	378.34	250.7	318.4
	SEMA4C	183.865	152.847	342.35	1255.32	2413.27	7910.06	16845.7	25296.9	267.07	95.18	181.47	126.115	239	66.72	70.56	237.87	169.22	168.41	187.855	543.48	118.3	169.635	51.745	379.66	192.505	203.18	241.225	412.245	277.59	218.73	327.67	480.37	164.74	329.85	585.37	454.7	716.02	545.76	346.35	561.62	648.82	148.72	348.5	232.12	275.72	389.1	284.54	279.37
	SEMA4C	195.788	130.33	369.467	1040.62	2545.71	6070.34	14737	26411.5	241.36	123.97	163.565	112.78	218.22	60.6	70.56	284.5	207.03	216.12	187.855	439.35	185.9	130.55	51.745	274.4	192.505	228.62	241.225	403.57	297.12	190.17	417.02	465.88	191.98	345.69	405.18	493.94	893.98	665.02	281.33	484.2	484.42	228.535	400.77	295.42	385.18	334.015	333	298.885
	SEMA4C	168.623	114.267	338.52	825.93	1593.77	5944.57	15118.8	26221.1	267.07	85.03	111.25	126.115	218.22	66.72	70.56	276.295	140.83	242.295	187.855	464.73	161.73	208.72	51.745	293.53	192.505	254.06	241.225	445.15	252.2	204.45	338.62	473.125	164.74	361.53	559.2	533.18	805	629.735	313.84	602.34	657.81	228.535	437.04	283.98	372.695	289.69	308.77	233.88
	SEMA4F	623.142	680.483	605.663	914.647	2417.54	5569.74	15285.2	22689	327.62	560.54	557.015	526.39	342.1	505.21	429.24	398.86	440.445	645.16	649.58	979.5	197.98	555.12	357.255	571.605	503.455	450.08	432.27	593.68	411.06	447.68	184.32	550.33	73.52	415.21	248.91	625.95	360.675	629.54	525.65	395.555	250.48	222.025	299.58	202.48	294.24	401.1	430.045	394.8
	SEMA4F	568.888	745.773	554.527	874.917	2252.58	5536.88	15165.9	21438.7	288.94	503.09	504.47	395.06	323.59	482.77	488.66	344.21	472.89	578.17	646.3	1224.55	263.54	361.44	359.66	609.16	580.83	498.45	599.64	420.79	751.65	271.56	220.675	648.92	73.52	358.3	355.38	583.78	360.675	583.05	580.78	395.555	344.07	168.49	405.25	179.44	333.65	452.54	416.65	314.9
	SEMA4F	705.535	689.477	599.453	805.753	2449.56	5528.78	14776.2	19016.9	371.73	471.75	401.26	487.21	360.61	555	369.82	348.79	330.62	583.16	467.6	855.87	345.42	362.52	354.85	534.05	426.08	462.41	538.86	445.82	521.85	372.82	257.03	671.05	73.52	279.36	272.845	455.49	360.675	606.295	467.78	395.555	331.05	275.56	405.25	271.64	221.25	279.84	428.26	311.9
	SEMA4F	677.395	555.067	611.873	874.047	2621.33	6562.11	12200	17912.6	367.7	534.43	609.56	448.03	311.23	530.105	292.08	339.63	408	633.58	680.85	1313.67	304.48	467.52	415.62	747.35	503.455	492.77	478.08	441.46	686.62	456.37	220.675	428.67	73.52	210.57	296.78	362.51	360.675	606.295	496.715	395.555	265.83	222.025	510.92	237.06	270.2	349.66	431.83	416.24
	SEMA4G	566.107	336.377	470.833	442.957	1138.41	2914.74	10733.1	17668.5	502.75	435.08	301.29	386.86	400	265.6	103.495	171.8	122.105	291.69	174.64	340.47	161.26	409.15	478.68	419.42	246.95	238.09	354.67	299.95	376.26	193.38	385.05	227.41	272.52	175.98	297.55	211.81	314.095	142.52	192.11	234.13	212.93	127.61	242.025	166.51	164.85	362.96	236.42	315.355
	SEMA4G	405.21	485.47	535.687	406.93	1080.21	2653.92	9926.77	13384.9	392.17	447.76	285.8	266.86	461.33	291.15	78.56	192.77	149.56	446.02	227.48	345.16	207.9	468.48	387.385	456.56	283.395	236.14	278.34	307.43	282.63	165.82	324.12	156.84	165.81	257	284.545	236.65	219.48	208.55	222.17	306.73	183.36	140.27	242.025	166.51	232.43	317.96	196.1	315.355
	SEMA4G	450.248	410.923	585.608	418.117	993.757	2643.14	10349	15001.4	438.75	460.44	370.33	413.78	522.66	338.98	103.495	192.77	106.72	494.88	148.26	339.64	229.06	360.51	296.09	382.28	319.84	312.63	354.67	337.21	216.8	213.84	289.49	162.48	219.165	338.02	271.54	223.41	289.73	209.11	164.89	241.95	182.81	133.94	223.33	166.51	158	329.98	149.96	315.355
	SEMA4G	455.303	268.643	635.53	575.57	999.493	2605.63	9986.21	15704.4	293.82	513.91	199.32	502.33	333.97	271.26	128.43	213.74	137.49	270.48	222.09	372.48	250.22	535.83	387.385	290.03	349.41	320.77	431	355.36	373.95	203.61	358.75	194.945	276.57	257	232.66	230.03	338.46	201.92	153.16	261.15	242.5	133.94	260.72	166.51	198.64	395.94	155.78	315.355
	SEMA6C	819.118	817.167	688	864.387	1025	989.886	1131.4	1648.32	1304.61	1294.18	1233.04	959.83	1088.66	1430.34	998.03	902.28	653.55	1051.02	1216.62	1241.1	960.63	1041.37	1072.34	990.29	1053.03	1094.92	876.26	1073.83	1613.89	1251.52	1543.53	1235.39	1333.97	1933.22	2003.56	1862.24	2751.29	2704.46	1723.71	1496.17	1589.34	1846.79	1675.73	1647.02	1289.2	1567.72	1634.43	1266.77
	SEMA6C	797.645	783.87	964.02	850.182	1036	1059.48	1456	1895	1280.62	1148.62	1061.8	1189.15	1050.32	1380.72	1023.75	998.65	928.63	1114.47	975.26	1320.75	1099.87	940.16	1053.62	1098.59	1025.27	973.45	875.64	909	1441.95	1399.4	1597.28	1312.58	1736.22	2272.12	1888.03	1921.76	2979.09	2540.36	1492.19	1272.77	1773.37	1785.61	2034.84	1501.18	1311.25	1373.55	1960.66	1092.28
	SEMA6C	795.008	787.257	871.017	762.943	781.377	1035.15	1129.72	1351.84	1347.14	1613	1113.91	1320.54	1300.49	1659.18	959.84	1311.37	738.37	1482.25	1367.08	1355.97	926.09	1176.43	1091.07	1308.9	1292.61	1016.53	955.08	1240.79	1477.32	1434.49	1429.2	1395.79	1693.92	2002.36	2108.08	1873.03	2660.14	2567.65	1835.23	1420.21	1807.7	1724.42	1977.6	1818.8	1354.43	1628.58	2156.73	1068.2
	SEMA6C	834.917	834.63	666	835.977	828.867	1121.92	1462.83	1556.38	1560.66	1453.59	1352.16	1456.02	1155.2	1679.43	1010.89	1155.01	833.5	1351.66	1291.85	1048.52	936.1	1404.02	1159.78	1359.22	1457.48	1294.89	915.67	1515.89	1996.62	1532.03	1985.82	1354.18	1648.73	2367.94	2055.82	2294.89	2882.06	2554.01	2009.55	1896.62	2153.38	1785.61	2203.26	1958.1	1332.84	2091.53	2058.7	1397.3
	Siglec-3	521.202	555.28	711.187	990.09	1073.81	2073.58	4741.74	6248.04	426.88	346.97	590.8	394.87	522.66	1117.8	432.95	408.81	283.51	550.8	353.82	802.75	542.805	550.18	394.26	529.09	407.18	592.805	449.33	451.33	761.47	414.16	274.55	737.73	563.95	561.21	590.33	858.22	657.58	677.73	534.3	531.69	519.965	410.55	614.96	493.16	377.52	551.22	355.2	423.83
	Siglec-3	603.467	759.533	726.293	619.89	1256.37	2156.86	5010.36	6195.2	497.35	464.015	634.51	389.48	546.8	1251.14	326.11	509.62	335.11	809.81	346.03	725.12	484.84	491.98	387.31	601.15	340.34	582.38	529.8	678.79	907.6	465.57	361.27	786.85	484.05	669.03	437.58	739.23	589.89	844.36	454.05	627.34	458.45	459.71	970.82	676.44	524.58	454.73	355.54	467.36
	Siglec-3	802.508	490.633	794.637	637.197	1105.7	2174.09	4338.06	6191.79	568.505	581.06	610.38	469.91	498.52	1463.57	325.13	538.08	421.55	676.94	508.66	709.7	600.77	529.075	637.78	401.48	487.06	603.23	489.6	490.47	864.9	354.94	308.21	720.81	454.6	446.77	441.88	904.65	626.68	853.89	635.73	789.94	582.2	374.7	941.04	563.2	563.86	606.44	482.92	477.18
	Siglec-3	697.152	658.153	872.23	952.527	1110.45	2214.97	4042.81	7416.13	639.66	464.015	519.28	432.39	522.66	984.45	440.44	523.85	483.34	763.65	431.24	791.48	617.42	507.97	516.02	565.12	557.27	650.03	467.83	588.82	1054.2	516.98	392.51	835.97	425.15	482	516.105	811.79	705.62	975.82	380.91	843.29	581.48	435.13	624	558.63	391.68	564.02	498.06	472.27
	Siglec-E	243.862	167.857	185.787	485.35	784.14	2485.45	5961.75	10092.5	271.59	95.81	173.13	267.095	279.595	61.29	0	95.56	4.45	302.89	167.15	216.06	58.91	219.855	242.11	281.19	242.17	103.38	261.715	227.16	198.175	93.63	17.2	101.52	0	76.165	81.33	124.625	183.73	5.64	23	199.225	49.235	94.47	157.55	119.1	39.525	150.135	6.605	158.15
	Siglec-E	279.123	233.16	230.02	276.967	795.447	2476.3	5242.58	7900.35	382.89	110.92	151.44	299.11	290.41	82.38	0	105	5.925	259.695	156.805	201.045	58.91	219.855	207.21	241.24	215.445	114.42	179.19	246.65	206.37	64.68	17.2	102.5	0	76.165	69.25	124.625	183.73	5.64	23	199.225	49.235	76.205	199.295	124.1	39.525	134.8	6.605	158.15
	Siglec-E	208.6	210.288	244.6	400.798	783.82	2413.95	5200.31	9418.08	387.28	168.98	162.285	309.86	298.56	71.835	0	66.5	7.4	216.5	156.805	186.03	58.91	219.855	259.14	241.24	188.72	92.34	261.715	236.905	189.98	74.92	17.2	103.48	0	76.165	81.33	129.41	131.32	5.64	23	199.225	49.235	57.94	199.295	132.3	39.525	165.47	6.605	185.18
	Siglec-E	243.862	187.417	237.31	316.247	703.43	2626.48	5018.9	8881.87	499.3	139.95	199.92	235.08	268.78	47.86	0	90.69	5.925	215.46	146.46	265.48	58.91	219.855	172.31	201.29	215.445	103.38	344.24	176.1	198.175	84.275	17.2	102.5	0	76.165	93.41	119.84	236.14	5.64	23	199.225	49.235	76.205	241.04	128.2	39.525	150.135	6.605	131.12
	SIGNR1	271.708	233.747	445.897	722.24	1352.03	2917.86	7606.99	13400.4	168.675	341.83	196.71	342.74	118.735	240.695	17.19	248.195	185.03	524.56	130.16	292.23	51.815	176.73	153.87	277.56	316.22	208.1	284.28	199.23	7.045	231.46	99.97	233.7	63.85	354.18	237.94	306.02	498.97	203.35	118.925	188.44	175.17	143.13	236.26	218.37	179.79	237.22	352.69	394.95
	SIGNR1	203.625	295.747	585.143	565.507	1358.63	2771	7297.08	12677.2	168.675	320.72	153.45	311.695	118.735	301.67	15.25	248.195	140.805	407.4	130.16	434.3	51.815	147.21	153.87	186.8	293.66	211.39	413.4	237.27	7.045	248.43	102.29	159.14	70.92	266.12	359.71	390.95	529.49	276.39	118.925	173.43	160.81	228.18	203.5	230.08	133.635	236.34	398.96	394.95
	SIGNR1	157.91	295.1	592.113	816.007	1345.42	2825.63	6981.95	11851.3	168.675	262.32	239.97	292.11	118.735	197.67	19.13	248.195	118.33	427.89	130.16	314.76	51.815	121.44	153.87	276.19	219.97	265.16	440.06	221.17	7.045	171.89	99.97	308.26	73	304.13	348.95	385.43	438.7	222	118.925	203.45	164.82	185.655	273.16	181.79	87.48	256.54	429.67	436.88
	SIGNR1	237.667	341.413	722.677	727.667	1255.64	2934.63	5996.71	10962.8	168.675	398.72	196.71	331.28	118.735	283.72	17.19	248.195	163.28	352.71	130.16	330.37	51.815	161.97	153.87	244.74	256.815	284.13	475.8	280.92	7.045	150.78	97.65	233.7	67.385	285.125	406.66	388.19	573.97	249.195	118.925	248.11	195.9	185.655	271	206.66	133.635	246.88	329.33	353.02
	Slit2	204.743	360.417	650.648	422.73	1028.09	3971.97	9225.86	12123.5	380.92	330.68	471.11	267.52	134.59	411.62	177	278.98	346.8	552.39	887.03	974.26	240.95	297.475	188.19	441.86	479.59	333.86	440.41	516.62	463.12	107.78	192.845	230.89	191.295	246.43	393.385	792.56	406.95	241.77	117.18	177.41	313.37	152.61	510.29	353.195	281.74	465.78	515.25	539.32
	Slit2	275.053	238.833	455.367	508.433	1111.78	4129.69	8237.97	14972.7	382.86	345.4	402.51	323.94	219.95	368.41	215.22	422.31	234.25	773.55	897.465	963.8	231.18	230.05	172.5	425.26	438.06	321.14	443.49	489.415	708	137.915	192.845	355.86	191.295	288.42	381.68	528.49	356.98	238.11	152.98	177.41	313.37	157.085	429.76	248.51	299.96	326.61	765.74	385.9
	Slit2	321.22	354.227	788.653	515.173	969.58	4290.38	7135.15	11012	483.31	329.06	321.17	216.08	155.56	428.47	265.44	340.15	346.8	878.17	907.9	980.4	375.21	256.97	203.88	548.09	432.41	331.6	286.2	442.11	545.63	137.915	191.08	331.59	191.295	288.42	405.09	604.79	510.94	202.54	164.11	177.41	313.37	166.75	432.34	457.88	450.53	424.075	661.4	503.1
	Slit2	298.137	359.553	512.643	521.913	1069.93	4772.76	9926.65	12040.9	455.43	360.55	436.81	241.8	187.755	394.77	255.85	442.9	459.35	1021.24	1055.77	1056.67	308.08	337.98	188.19	494.975	429.47	336.12	428.44	462.21	758.35	168.05	194.61	265.75	191.295	330.41	393.385	760.17	514.89	239.94	122.92	177.41	313.37	161.56	584.29	236.65	386.63	382.37	854.98	589.96
	SMOC-1	1925.94	1509.92	1930.51	1662.54	2092.59	3294.23	6604.76	9657.2	1632.7	1642.65	1781.17	1478.03	1554.28	1731.15	2909.75	1561.98	2362.61	1563.57	4399.14	1810.76	3996.56	1654.79	2630.2	1824.36	2083.08	1908.24	2571.89	1918.83	2086.33	1259.49	1397.65	2084.48	1398.31	1365.98	1547.37	1380.31	1741.62	1759.12	1521.83	1986.05	1474.14	1423.86	1846.35	1558.29	1351.24	1591.82	1916.69	1594.75
	SMOC-1	2036.45	1604.24	1748.15	1782.99	2010.17	3385.17	7528.51	9668.75	1441.48	1690.41	1612.32	1731.36	1407.5	1567.34	2797.88	1557.47	2375.97	1783.26	4616.44	1725.39	4005.36	1836.3	3206.16	1998.27	2241.3	1626.3	2744.14	1861.18	2502.81	1540.52	1376.38	2382.22	1580.67	1355.52	1674.63	1488.7	1800.64	1608	1545.64	2287.78	1841.17	965.16	1741.02	1549.12	1551.78	1610.71	1933.43	1531.75
	SMOC-1	1703.74	1811.4	1923.55	1796	2063.22	3282.14	7503.79	10125.4	1672.33	1877.53	1603.32	1552.92	1701.05	1522.07	2691.35	1991.08	2407.3	1652.6	3214.83	1956.03	3996.56	2048.69	1688.98	1925.71	1788.89	1626.06	1619.27	1643.16	2225.22	1489.1	1427.49	1450.77	1281.76	1343.52	1639.21	1592.89	1719.46	1599.71	1427.2	1719.88	1447.55	1021.38	1614	1478.8	1749.31	1466.53	1621.4	1639.37
	SMOC-1	1981.2	2231.18	2379.67	2292.53	2681.08	3859.19	6871.62	9764.43	1652.51	2298.4	1696.74	1642.14	1554.28	1972.98	1832.89	2049.28	1853.44	2277.03	3806.99	2190.49	4005.36	2081.69	2187.87	2168.23	2437.42	2127.41	1730.24	2044.44	2452.09	1907.76	1412.57	1601.34	1780.79	1828.69	1984.86	1874.27	2244.66	2026.62	1533.74	2018.72	2038.18	1826.34	2253.71	2035.9	2043.75	1601.26	2250.78	1617.06
	SorCS2	447.038	502.38	838.133	1294.78	3060.61	7280.08	15861.6	21403.1	1134.48	610.62	516.71	788.91	677.685	499.98	501.97	955.72	1105.78	1920.6	1504.25	1992.59	498.87	732.73	965.06	699.68	706.475	774.92	897.16	1389.07	1067.31	547.11	816.88	966.09	220.75	568.38	1503.5	2247.3	2801.91	838.4	431.26	730.14	949.95	338.82	1824.42	1072.45	635.22	435.98	3734.6	1520.3
	SorCS2	385.152	469.51	918.383	1736.47	2848.86	7210.46	13354.1	24338.7	1336.7	711.48	460.65	823.53	534.98	480.35	516.19	1017.11	1188.63	1613.32	1624.12	2214.14	531.46	902.1	940.95	671.94	834.36	851.14	723.74	1572.33	970.4	605.84	769.89	1074.19	236.35	417.15	1269.51	2031.78	2601.97	897.03	396.03	808.71	936.7	310.86	1723.5	969.54	794.88	454.56	4678.25	1577.32
	SorCS2	521.938	541.417	1054.57	1168.17	2976.09	6738.89	12253.9	23131.6	1512.41	464.4	673.58	617.86	848.97	522.43	527.75	1613.83	846.12	1270.13	1701.3	1846.64	531.69	944.31	864.595	683.43	578.59	836.55	912.98	1389.07	1095.5	705.67	850.42	1559.56	308.25	524.62	1539.35	2103.49	2510.09	867.715	605.38	785.56	819.19	324.84	1745.78	1143.56	941.62	508.24	4477.49	1248.24
	SorCS2	508.923	681.86	927.253	1732.09	3835.32	6526.71	12545.8	16282.5	1500.23	659.6	568.26	750.38	820.39	494.52	691.66	1540.5	1022.92	1550.89	2128.85	1808.41	531.23	885.95	788.24	911.48	514.42	838.98	881.34	1205.82	1112.27	694.76	809.52	1316.88	279.27	470.885	1495.54	2251.89	2569.13	867.715	518.32	837.54	1255.02	324.84	1764.55	1176.46	1082.2	465.32	4276.73	976.19
	SP-D	326.711	256.05	426.1	558.287	1098.46	2202.5	3442.7	5020.85	216.62	171.16	110.635	92.86	175.32	140.23	16.3	93.44	83.11	143.49	58.04	218.42	13.715	113.245	73.215	206.72	79.845	233.14	145.75	200.79	212.615	23.27	1.82	4.78	0	57.535	0.55	65.49	34.55	47.63	49.755	85.26	99.535	80.49	168.805	194.87	159.4	242.94	179.75	261.51
	SP-D	271.465	298.9	356.753	503.46	1120.67	2258.68	3559.1	4759.88	221	130.3	110.635	76.325	257.17	202.44	16.3	93.44	77.72	123.76	58.04	218.315	13.715	113.245	73.215	179.11	79.845	255.38	96.52	198.935	222.03	23.27	1.82	4.78	0	57.535	0.55	65.49	34.55	47.23	49.755	106.64	99.535	82.3	161.9	194.18	179.39	191.02	185.12	288.81
	SP-D	381.957	341.75	361.437	750.787	1056.9	2282.73	3689.12	4996.25	218.81	196.835	110.635	76.325	221.73	158.19	16.3	93.44	80.415	177.66	58.04	218.315	13.715	113.245	73.215	245.39	79.845	249.6	147.36	198.935	225.09	23.27	1.82	4.78	0	57.535	0.55	65.49	34.55	47.23	47.14	106.64	99.535	82.3	175.71	195.56	145.47	209.52	179.75	192.16
	SP-D	387.273	298.9	319.92	675.443	1109.56	2202.46	2840.2	4143.12	218.81	222.51	110.635	59.79	239.56	180.315	16.3	93.44	80.415	160.575	58.04	218.21	13.715	113.245	73.215	226.055	79.845	163.46	165.83	197.08	203.2	23.27	1.82	4.78	0	57.535	0.55	65.49	34.55	46.83	52.37	128.02	99.535	84.11	168.805	180.46	173.33	305.33	174.38	257.56
	SR-AI	195.063	198.117	265.043	236.653	384.097	836.586	2021.41	4016.62	246.79	152.73	156.575	68.68	362.85	262.83	74.52	30.62	118.19	169.16	59.345	285.86	102.24	238.39	208.61	156.62	135.02	138.32	179.55	80.52	186.865	35.435	0	94.665	177.525	58.515	149.375	0	0	20.565	17.805	91.705	0	1.715	190.88	207.98	231.06	238.92	80.155	264.225
	SR-AI	186.518	185.04	318.067	274.117	370.487	849.683	1924.96	3846.02	331.74	155.48	156.575	66.295	309.325	320.23	74.52	42.045	79.16	109.32	59.345	256.36	132.51	156.24	175.28	249.38	135.02	170.29	179.55	67.18	186.865	35.435	0	94.665	177.525	58.515	149.375	0	0	20.565	17.805	91.705	0	1.715	254.38	216.63	155.22	331.07	80.155	291.18
	SR-AI	203.608	211.697	212.02	184.697	367.697	874.385	1971.12	3722.49	161.84	215.905	156.575	63.91	317.21	205.43	86.43	42.045	118.19	134.15	59.345	228.64	102.24	194.94	193.06	190.14	135.02	202.26	179.55	53.84	186.865	35.435	0	94.665	177.525	58.515	149.375	0	0	20.565	16.06	91.705	0	1.715	222.63	240.24	231.06	351.02	87.33	237.27
	SR-AI	158.23	133.043	334.163	195.417	335.703	943.869	1904.32	4168.79	246.79	276.33	156.575	66.295	301.44	262.83	62.61	53.47	157.22	151.655	59.345	284.08	71.97	164.43	200.835	223.66	135.02	170.29	179.55	67.18	186.865	35.435	0	94.665	177.525	58.515	149.375	0	0	20.565	19.55	91.705	0	1.715	284.06	199.33	306.9	311.12	72.98	264.225
	STC-2	139.06	104	148.08	243.661	262.25	568.65	998	1458	73.73	231.27	148.005	94.83	248.48	160.87	20.985	105.425	0	16.08	19.665	154.63	12.405	148.81	91.78	179.98	267.49	58.03	164.98	176.75	47.945	164.05	87.06	26.83	57.06	97.25	232.565	14.76	0	0	0	0	0	6.475	264.23	185.4	170.335	185.76	126.905	329.685
	STC-2	155.39	106.73	104.8	254.582	237.92	630.83	965	1569	73.73	276.41	148.005	80.35	258.17	182.74	20.985	77.62	0	16.08	19.665	154.63	12.405	166.11	120.33	134.77	259.09	89.63	175.84	133.215	47.945	165.37	76.89	26.83	57.06	97.25	254.84	15.82	0	0	0	0	0	6.475	333.56	254.57	170.335	364.8	100.29	269.63
	STC-2	122.73	125.81	93.43	222	245.64	599.65	987	1652	73.73	253.84	168.17	62.34	263.77	115.16	20.985	133.23	0	16.08	19.665	154.63	12.405	157.46	89.23	133.43	250.69	82.96	227.82	89.68	47.945	165.37	87.06	26.83	57.06	97.25	187.24	14.76	0	0	0	0	0	6.475	194.9	195.7	170.335	276.16	126.905	389.74
	STC-2	139.06	144.89	144.04	211	322.47	601.34	999	1555	73.73	253.84	127.84	87.59	260.97	138.015	20.985	105.425	0	16.08	19.665	154.63	12.405	157.46	94.33	146.81	259.09	76.29	201.83	133.215	47.945	166.69	97.23	26.83	57.06	97.25	210.29	13.7	0	0	0	0	0	6.475	264.23	174.11	170.335	277.55	153.52	329.685
	Syndecan-1	556.363	370.3	324.24	315.92	415.63	681.844	1274.74	1622.06	236.89	215.38	355.14	252.03	104.67	243.66	119.495	306.395	343.595	219.5	292.56	164.84	185.07	182.68	56.48	272.21	224.98	111.67	310.41	251.5	171.68	68.295	4.585	26.855	4.65	65.63	15.35	193.98	223.245	56.86	178.27	145.31	244.29	243.62	764.19	180.2	185.52	298.6	243.93	309.225
	Syndecan-1	619.055	383.08	321.81	321.18	421.1	827.981	1389.18	1575.17	285.85	397.08	365.48	286.4	184.61	263.11	121.18	306.395	351.75	288.23	276.475	205.05	185.07	255.89	64.24	320.97	224.98	203.18	267.295	321.49	295.91	71.11	4.585	23.88	4.65	65.63	15.35	193.98	223.245	79.25	169.83	104	233.145	224.56	580.96	144.5	111.37	407.19	192.04	309.225
	Syndecan-1	493.67	370.3	301.84	291.7	489.35	662.805	1157.68	1569.5	261.37	276.19	376.86	269.215	111	189.2	119.495	204.6	335.44	311.92	276.475	158.91	180.48	199.29	105.63	186.03	224.98	117.18	270.14	335.62	173.88	65.48	4.585	26.855	4.65	65.63	15.35	242.12	160.9	79.25	185.84	140.39	222	187.29	554.62	228.5	158.96	396.8	195.84	309.225
	Syndecan-1	556.363	357.52	335.06	312.06	539.34	775.807	1215.88	1895.41	261.37	340.27	344.8	226.64	147.805	322.46	117.81	408.19	343.595	290.93	260.39	239.95	189.66	193.62	84.935	282.83	224.98	203.57	264.45	307.36	276.88	75.11	4.585	29.83	4.65	65.63	15.35	145.84	285.59	101.64	144.38	142.85	168.75	294.79	567.79	204.35	132.4	410.08	292.02	309.225
	Syndecan-3	128.825	76.815	165.145	198.815	420	638.845	1431.94	3263.92	3945.51	1323.98	1395.86	1216.58	999.32	1690.29	2690.38	2244.27	2835.2	2532.25	3076.91	5282.65	2350.38	1813.8	2067.5	2947	2192.66	1919.06	1472.59	3808.78	4110.06	2169.27	1491.25	1646.45	729.96	2738.82	3805.56	4527.23	6561.08	3711.03	1697.98	1323.06	4363.03	960.66	3235.04	2417.46	2105.94	522.92	7034.69	2000.06
	Syndecan-3	128.825	76.815	125.58	200.69	354.805	687.84	1109.78	3241.06	3960.74	1459.11	1766.3	1514.7	1074.95	1718.7	2501.44	3237.32	2228.44	3372.68	4995.57	3930.65	2266.22	1945.15	2458.27	3137.39	2113.97	2080.68	1297.36	4083.38	5763.59	2367.25	1362.56	1376.48	736.92	2716.4	4051.11	4988.78	6866.08	4383.72	1861.02	1382.54	3659.85	952.86	2954.6	2753.44	2027.24	753.245	8777.77	2109.98
	Syndecan-3	128.825	76.815	133.37	196.94	354.805	692.907	1200.84	3788.38	3717.82	1541.52	1297.62	1590.1	1055.91	1797.83	2178.1	2803.75	2221.69	2818.69	3704.63	5102.79	2252.8	2663.84	2310.39	3066.8	3038.75	1826.48	1587.02	3739.08	5797.26	2301.89	1798.43	1526.95	723	2695.16	4012.89	5007	6557.79	4062.72	2158.75	1397.75	4084.06	835.12	2993.46	3135.45	2677.06	607.37	8712.37	2186.7
	Syndecan-3	128.825	76.815	196.92	132.96	289.61	678.868	1249.86	2556.73	2905	1583.14	1766.38	1706.84	1037.27	1710.47	2272.67	2803.8	2214.95	3408.56	5274.86	5525.17	2000.05	3064.58	2456.23	2753.53	2615.7	1994.8	1529.8	3773.93	3312.33	2333.2	1736.42	1723.1	712.27	2596.38	3240.15	4967.62	5883.56	3706.02	2013.73	1555.94	4332.88	1133.19	2992.69	2740.5	2391.5	899.12	8377.82	2518.83
	TFPI-2	607.903	528.187	709.76	1738.2	4388.93	7466	13283.3	16459.5	2024.47	2581.62	1436.65	1214.7	1915.3	2072.62	1374.35	1384.89	1329.72	1331.39	2381.93	2845.35	1694.71	2546.95	1731.44	2757.91	1460.92	1855.36	1850.42	1731.45	2480.2	2155.34	1490.46	1502.95	2252.24	3664.8	2582.74	3229.59	3050.91	3560.34	2407.25	1640.26	2065.75	2689.02	1747	2353.13	1747.39	2028.35	2541.18	1376.51
	TFPI-2	383.035	538.757	789.54	1350.02	4889.18	7951.93	12312.4	16979.3	2569.53	2368.47	1848.18	1109.11	1802.56	1911.64	1253.97	948.66	1307.48	1356.84	2096.23	2129.43	1375.29	2286.66	1657.85	2637.38	1527.04	2254.25	3064.39	2013.48	2470.78	1954.13	1664.06	1815.48	2051.17	3935.69	2728.21	3071.31	2442.55	3822.97	2489.59	2212.92	2283.36	2888.54	1910.18	2323.25	1257.88	1879.51	2608.14	1956.64
	TFPI-2	479.153	538.313	736.387	1589.46	5339.21	8159.78	12592	18592.2	1479.4	2095.08	1715.14	953.41	1504.94	2615.6	1599	1335.72	1351.95	1208.45	2667.64	2976.5	2435.8	2023.82	1530.7	2675.58	1527.04	2367.67	2615.98	1449.41	2305.48	2074.45	2641.03	1026.92	2324.94	3972.33	2770.15	3387.86	2925.11	4040.62	2448.78	1958.33	2222	2179.78	2255.6	3132.27	2045.6	2324.76	2108.92	1974.04
	TFPI-2	473.783	587.777	780.067	1761.59	5601.33	8336.74	12127.9	18820.5	1407.52	3144.98	1575.89	1320.3	1207.32	2861.94	1486.67	1360.31	1329.72	1305.94	2381.93	3653.83	2458.42	2348.53	1279.75	3379.03	1593.16	1557.11	2840.18	1731.45	2502.49	2421.73	2410.22	1475.46	2649.95	2737.89	2749.18	3712.45	3431.34	4510.42	2732.42	2668.7	2252.68	2407.42	2082.89	2831.04	1896.49	1950.98	2574.66	2185.18
	TGF-beta RI	396.378	546.56	321.715	384.557	596.457	768.322	1099.8	2021.89	384.42	298.52	229.82	505.665	438.965	200.44	320.245	240	466.17	260.61	706.78	541.03	486.23	521.08	568.75	337.83	411.625	236.06	530.075	344.36	308.115	444.89	299.02	422.36	98.42	305.05	376.27	316.14	427.44	575.65	567.87	223.215	234.325	412.37	806.78	192.45	395.16	403.78	442.12	180.71
	TGF-beta RI	410.87	481.04	267.157	485.28	781.42	693.349	1578.33	2150.23	405.52	298.52	455.73	443.11	438.965	291.565	320.245	318.02	573.07	342.95	645.89	481.64	490.33	497.69	471.39	388.34	454.88	397.14	462.07	322.86	227.95	335.645	299.02	404.37	61.06	305.05	376.27	533.66	551.85	455.64	483.75	223.215	226.84	449.97	795.75	179.96	246.54	451.105	566.89	215.04
	TGF-beta RI	509.225	418.35	318.517	517.333	622.783	721.234	1234.51	2171.77	369.01	324.24	288.56	568.22	438.965	291.565	269.68	214.94	475.95	301.78	560.57	667.87	542.03	501.05	621.27	431.575	411.625	293.79	530.075	333.61	308.115	335.645	299.02	403.71	79.74	289.87	474.69	424.9	590.05	515.65	420.54	223.215	241.81	425.41	728.38	188.86	320.85	451.105	585.96	116.58
	TGF-beta RI	480.737	513.8	324.913	568.307	649.11	613.991	1305.55	1955.72	353.6	272.8	397.06	505.665	438.965	382.69	370.81	374.06	456.39	301.78	782.26	748.64	488.86	499.37	477.23	474.81	368.37	362.77	598.08	333.61	388.28	226.4	299.02	344.48	79.74	320.23	277.85	287.69	489.645	381.64	344.14	223.215	234.325	399.33	613.37	196.04	320.85	498.43	504.505	148.86
	TGF-beta RII	261.752	399	321.77	402.737	430.347	861.994	1916.53	3818.98	167.74	238.76	216.44	378.03	230.48	135.62	297.59	271.67	135.94	258.935	116.1	368.75	117.59	260.53	288.4	285.52	160.62	164.98	363.53	442.94	162.595	190.17	41.11	198.27	135.985	58.98	129.045	197.56	15.865	149.45	179.54	187.77	62.38	226.18	175.98	240.55	149.75	389.04	105.03	210.045
	TGF-beta RII	390.355	522	330.263	315.063	664	976.13	1815.48	3039.58	161.08	195.21	251.91	258.75	223.39	214.78	253.91	284.5	147.5	288.1	133.225	400.89	157.45	344.53	303.315	314.49	230.59	328.24	428.755	399.29	162.595	297.88	46.055	162.37	135.985	94.82	129.045	233.98	15.865	134.255	186.2	202.91	52	226.18	212.8	213.64	168.14	357.34	91.33	149.4
	TGF-beta RII	386.452	545	337.845	388.013	525.437	915.185	1975.81	3356.6	174.4	258.39	228.32	366.48	222.475	221.27	253.91	297.33	98.66	258.935	150.35	433.03	137.52	392.35	318.23	343.46	236.11	234.92	575.08	313.35	162.595	257.98	51	180.32	135.985	76.9	95.97	197.56	15.865	134.255	111.52	230.48	62.38	226.18	175.36	206.105	227.705	408.02	105.03	204.31
	TGF-beta RII	509.798	563	345.427	395.375	546.683	895.855	1903.22	3382.48	167.74	293.06	222.38	319.09	221.56	170.02	210.23	199.55	159.06	229.77	133.225	519.28	137.52	451.15	303.315	406.25	226.92	270.03	493.98	371.87	162.595	218.08	46.055	180.32	135.985	76.9	162.12	161.14	15.865	119.06	111.2	243.78	72.76	226.18	211.84	198.57	287.27	312.02	118.73	215.78
	TGM2	379.102	349.837	936.78	1825.46	3311.23	4725.96	8075.35	14088.6	1588.79	888.75	850.88	1297.65	805.34	1096.44	929.91	1058	1251.21	1635.53	1911.24	2350.19	1185.38	1736.93	961.29	1534	1734.88	1312.82	1063.7	1062.8	1848.38	1129.23	1107.61	635.06	708.39	2000.26	2063.58	2140.78	2892.62	1828.13	1180.11	1509.12	1199.83	1371.75	2438.9	1340.14	1340.94	1021.55	4901.32	1363.71
	TGM2	528.692	500.413	1007.75	1801.57	3345.04	4564.24	8912.44	11832.6	1556.23	1156.62	1255.77	878.98	845.7	990.31	870.56	1224.68	994.62	1569.26	1588.74	2559.64	1031.09	1731.46	951.8	1403.17	2033.85	1164.7	988.98	1156.64	1825.52	1146.92	1204.32	441.58	621.95	2382.22	1816.46	1881.79	2348.11	1791.24	952.72	1395.05	1405.68	1514.55	2092.04	1565.9	1161.64	918.59	3509.71	1524.12
	TGM2	682.385	546.097	995.223	1968.89	3268.62	4623.63	9050.71	11393.6	1209.98	1116.05	1324.4	1141.42	893.71	1038.78	1009.88	1368.35	1138.8	1659.51	1449.63	2300.74	929.61	1585.44	839.8	1406.55	1914.48	1122.43	1103.92	1066.29	1572.87	1275.53	1186.67	602.06	869	1913.2	1893.7	1819.15	3114.83	1615.98	894.82	1384.11	1661.25	1352.83	2234.96	1431.02	1246.34	851.27	3893.4	1209.67
	TGM2	560.915	672.42	854.373	1503.99	3095.8	4489.42	7611.69	11235.7	1062.41	1145.86	814.56	1519.39	946.03	1169.27	1035.34	1211.9	806.24	1357.42	1467.08	2325.47	896.08	1337.73	972.66	1268.12	1612.48	1206.98	1404.29	1328.51	1330.02	1220.51	1267.89	618.56	788.695	1530.77	1972.18	1472.75	2437.32	1887.64	1182.97	1221.67	1411.59	1418.95	2494.6	1395.45	1186.18	1124.5	4100.67	1191.32
	TIGIT	550.008	281.885	307.96	260.92	554.82	1010.95	2791.44	5234.53	409.64	461.67	277.4	228.485	166.42	267.38	191.4	488.25	385.93	307.39	263.74	576.45	237.13	438.52	514.32	587.64	629.92	279.185	497.64	324.1	465.28	126.09	188.54	559.245	318.82	487.41	566.44	994.12	735.02	746.44	412.38	282.51	505.98	491.295	400.48	465.05	346.1	265.045	578.48	253.24
	TIGIT	420.46	281.885	213.29	306.08	574.43	1028.82	2684.12	4976.4	305.14	301.95	303.6	229.79	213.625	334.83	210.385	554.37	328.54	251.73	279.015	536.38	355.82	480.36	364.32	430.67	629.92	214.5	546.14	243.79	471.85	154.675	95.65	548.57	318.82	621.66	569.57	699.2	510.48	595.74	427.56	286.28	482.73	471.62	424.44	417.75	315.765	265.045	640.06	216.81
	TIGIT	679.555	281.885	250.22	255.36	467.2	1011.84	2686.96	4065.29	414.67	399.84	296.54	231.25	203.14	331.175	196.88	605.73	443.32	344.76	330.75	396.92	281.95	282.19	461.97	560.475	826.14	275.29	449.14	343.22	571.76	183.26	142.095	732.53	318.82	461.05	531.18	891.32	561.195	830.97	434.64	290.05	482.73	564.95	638.69	512.35	331.92	223.69	582.88	216.81
	TIGIT	550.008	281.885	171.41	203.26	477.24	1040.32	2492.62	4225.9	404.61	363.71	315.75	227.18	224.11	327.52	223.89	441.19	385.93	258.13	294.29	646.31	285.13	409.95	399.72	533.31	433.7	283.08	359.53	304.98	468.565	114.18	142.095	569.92	318.82	654.71	495.92	931.47	611.91	880.77	397.2	227.8	459.48	510.97	531.565	414.06	299.61	306.4	574.08	180.38
	TIM-3	462.983	657.463	624.497	594.177	628.683	906.818	1385.04	3564.74	2602.97	1918.67	2002.89	1201.48	2088.08	2013.41	1745.46	1862.18	2310.23	1479.54	1924.66	1720.89	2112.25	1809.65	1651.02	2178.86	2526.25	1495.32	1278.34	1448.34	2224.98	1805.97	1180.57	967.67	1270.09	1846.52	1659.29	2042.28	1610.38	2172.13	2151.2	1721.44	1464.97	1730.21	1709.34	2014.08	1401.31	2331.84	2183.06	1846.35
	TIM-3	515.822	708.89	610.12	666.997	690.033	883.076	1861.87	3204.75	2411.1	1879.41	1804.11	1142.4	2214.59	1727.53	1991.83	2120.22	2031.59	2057.81	2016.93	1741.22	1923.05	1525.95	1915.73	1890.19	2498.82	1578.09	1496.78	1662.6	2445.95	1610.31	1026.08	1239.15	953.71	2174.45	1666.92	1701.16	2319.72	2776.52	1905.34	1882.52	2051.39	1656.94	2164.6	2182.06	1713.29	2589.4	1902.14	1782.9
	TIM-3	410.145	489.957	548.35	733.173	636.263	930.559	1979.74	3527.64	2457.51	1757.62	1679.74	780.42	1651.61	1554.1	1422	2095.67	1779.17	1447.19	1940.23	1761.54	1899.98	1684.97	1893.15	2340.02	2238.48	1708.29	1620.88	1673.02	2271.58	1416.7	1078.15	1457.46	1199.45	2352.4	2276.82	1417.13	2382.66	2009.82	2053.03	1596.02	2093.39	1657.76	2093.44	1845.31	2300.42	2515.98	1610.18	1976.75
	TIM-3	376.035	434.923	441.057	625.64	474.907	844.811	1906.8	3393.7	2478.56	2200.08	1682.4	1406.54	1780.47	1900.97	1928.59	2179.91	1629.45	1632.45	2264.3	2249.71	2067.5	1618.36	1864.49	2314.09	2504.94	2056.69	1010.61	1405.78	2178.39	1296.4	1129.36	1343.61	1234.77	2634.36	2420.09	1604.55	2404.85	2334.44	2220.57	1522.17	2072.39	1693.99	1952.86	2088.38	2100	2421.81	1414	2220.2
	TLR2	310.9	304.127	577.037	1024.96	2446.74	5161.77	13722.1	19431	240.3	215.78	115.415	292.53	360.14	242.52	124.12	664.52	49.08	429.64	218.17	368.555	90.21	303.7	196.66	460.15	404.97	320.79	335.68	249.75	281.205	149.9	216.175	132.285	78.185	224.18	188.11	362.08	445	300.08	126.99	205.16	524.14	217.56	277.12	224.73	207.75	329.04	229.54	305.27
	TLR2	292.328	239.397	626.393	1016.87	2381.17	5058.24	13305.2	19249.5	135.66	372.29	115.415	488.67	202.73	213.175	124.12	598.73	43.12	345.665	249.045	272.24	86.255	286.97	240.98	651.68	418.29	316.91	433.4	185.385	290.85	231.17	223.38	132.285	78.95	224.18	297.11	296.62	367.52	439.77	94.41	199.66	314.77	209.74	310.3	304.12	282.72	352.825	216.32	220.75
	TLR2	270.033	256.74	727.313	1033.87	2469.39	5051.37	13643.5	17720.7	176.95	265.28	115.415	303.06	303.7	183.83	124.12	457.22	43.12	345.665	279.92	362.89	82.3	238.19	295.425	631.3	337.06	268.32	500.22	185.385	271.56	200.32	208.97	132.285	77.42	224.18	230.41	413.06	338.26	394.92	126.99	188.21	277.95	213.65	297.41	289.46	152.65	376.61	218.39	263.01
	TLR2	336.54	280.433	563.42	1029.41	2110.12	4328.97	11891.3	17303.8	208.625	318.785	115.415	395.865	247.26	213.175	124.12	506.71	37.16	261.69	249.045	374.22	86.255	320.43	349.87	585.73	348.48	313.03	536.14	121.02	372.69	274.41	231.55	132.285	78.185	224.18	345.48	297.72	316.8	496.41	159.57	210.66	483.67	213.65	284.52	289.69	259.74	302.56	220.46	263.01
	TNFRH3	5430.48	5085.59	5221	5266.68	5887	6597.15	8965	9600.02	5966.17	7368.07	5721.62	6543.41	5187.08	4936.71	6405.5	5271.2	7197.67	6714.6	9290.78	8194.44	8520.24	8618.03	7136.88	6621.75	5996.35	5063.23	14551.6	7572.02	12837.6	11046.3	12029.8	7986.92	10409.3	6559.56	6786.81	5680.2	6899.66	6843.18	6705.78	5824.81	9194.61	6015.66	5904.87	6793.02	8736.61	6079.48	6123.31	4642.88
	TNFRH3	4943.31	5421.74	5324.84	5347.69	5690.58	6311.67	8857	8614.88	6170.58	7904.65	6064.9	7637.08	5505.89	7782.52	6621.08	5413.58	6858.14	5578.83	10231.7	5790.31	7453.78	7520.22	7289.59	5560.98	7789.12	7530.98	14946	8061.47	13658.6	9432.82	11859.7	6060.26	11583.6	6329.88	10052.9	5185.95	7980.89	7396.82	7626	5727.55	9367.02	5429.44	5399.88	5535.18	5688.9	5221.22	7945.14	4508.6
	TNFRH3	5023.33	5646.47	5260.9	5139.98	5765.9	7351.3	7125.54	10339	6253	6831.49	6078.21	4862.42	6253.85	6625.96	5787.77	6139.35	6587.74	6397.05	8870.52	6992.38	8326.17	6303.38	7531.31	7547.15	8625.23	6831.26	15764.5	8787.42	9302.2	5827.88	9081.03	7221.52	8790.13	5621.3	7933.06	5445.58	6375.17	7120	7969.1	4946.47	8821.38	5446.98	7826.65	5861.71	7665.8	6165.83	7479.03	5339.75
	TNFRH3	6723.9	5668	5666	6568.14	7775.92	8105.45	7650.69	11727.6	7548.89	9368.41	6071.56	6340.09	5879.87	8987.56	7847.38	6377.97	8134.9	8226.23	9711.05	8667.29	7048.22	7820.19	9030.25	8966.47	9141.57	6131.54	11056.6	8180.57	13668.6	7577.94	8623.37	9329.89	9235.06	6747.72	8260.63	6783	8775.84	6579.35	7380.98	6641.34	9022.21	5731.32	6865.76	7693.61	9807.42	6122.65	8411.25	4991.32
	Tpo R	318.447	256.587	344.487	620.423	1459.24	2958.87	9355.66	14668.6	71.33	121.705	215.99	58.25	237.575	296.055	119.525	205.195	85.48	271.935	0	418.675	0	290.71	157.635	309.34	199.9	124.85	223.21	121.89	221.54	81.675	0	184.55	78.47	0	84.05	180.52	205.995	217.24	56	72.36	236.66	70.58	275.25	124.215	102.7	166.87	116.79	178.7
	Tpo R	225.417	254.297	363.85	602.2	1386.26	3023.18	10334.4	15211	128.56	121.705	273.25	79.92	270.23	398.45	119.525	246.27	67.4	223.19	0	331.92	0	267.965	157.635	335.62	203.82	159.26	231.265	121.89	221.54	56.38	0	153.125	78.47	0	72.65	112.28	168.2	281.81	46.52	114.07	229.87	70.58	229.76	122.98	102.7	121.3	116.79	148.38
	Tpo R	356.583	258.877	375.887	631.413	1540.66	3083.61	9414.63	14725.9	83.56	121.705	141.88	101.59	204.92	193.66	119.525	164.12	76.44	329.23	0	418.675	0	267.965	157.635	322.48	177.58	198.77	239.32	144.29	221.54	81.675	0	153.125	78.47	0	84.05	154.78	243.79	152.67	65.48	104.645	223.08	70.58	242.59	125.45	102.7	212.44	116.79	209.02
	Tpo R	279.235	250.137	496.75	609.433	1441.99	2936.2	9316.39	14365.4	106.06	121.705	158.73	79.92	275.42	296.055	119.525	205.195	101.76	320.68	0	505.43	0	245.22	157.635	374.59	153.14	193.67	231.265	99.49	221.54	106.97	0	121.7	78.47	0	95.45	128.45	205.995	217.24	56	95.22	229.87	70.58	255.42	124.215	102.7	221.85	116.79	178.7
	TRAIL R2	875.23	695.33	633.3	854	986.85	1382.16	2222.75	6341.48	2003.22	2324.79	1833.79	1540.52	1564.71	1714.98	1425.35	1516.43	1567.25	2731.11	2385.53	1883.95	1431.41	1593.33	1437.62	2093	1934.09	1312.57	1500.32	1474.99	2417.35	1371.14	1491.8	1500.4	1896.5	2422.81	2468.59	2161.06	2512.41	2544.64	1837.02	1737.25	1980.4	2258.29	1776.1	2095.01	1756.69	1333.23	2649.12	1366.17
	TRAIL R2	937.955	677.08	637.43	820.76	874.33	1246.77	2165.4	5719.84	1899.33	1591.38	1969.88	1827.94	1758.9	1557.41	1646.26	1810.76	1378.06	1705.69	2357.06	1961.37	1718.56	1623.19	1761.09	1965.29	1506.98	1627.36	1443.23	1704.27	2130.45	1562.58	1603.21	1764.82	1980.17	2047.29	2018.29	2359.9	2467.77	2897.91	1994.46	1575.59	1907	2359.65	1582.37	2082.33	1828.85	1587.58	2452.02	1914.98
	TRAIL R2	542.33	471.13	505.06	887.24	1121.15	1254.41	2685.71	5997.88	2140.63	1676.39	1683.5	2049.23	1471.08	2139.81	1715.22	1894.23	1616.74	1913.56	1902.82	2446.37	1854.24	2008.98	1605.94	1664.83	2135.11	1453.82	1757.72	1677.7	2737.46	1490.69	2338.27	1666.03	2106.19	3017.44	2267.27	2121.55	2490.09	2978.54	1806.05	1479.63	1722.63	2482.83	2734.06	2107.68	2202.9	1633.16	2254.92	1345.72
	TRAIL R2	507.01	596.06	409.2	854	924.76	1202.01	2554.04	5319.67	2501.3	2263.02	2296.89	1938.59	1661.81	2482.05	2228.63	1852.49	1591.99	2455.43	2371.3	2203.87	1786.4	1816.09	1683.51	2304.14	2034.6	1540.59	2015.12	1690.99	2577.4	1526.63	1970.74	1715.42	1731.8	2720.12	2367.93	2260.48	2490.09	2938.22	1915.74	1656.42	1943.7	2421.24	2255.08	2095.01	2015.88	1078.88	2452.02	2032.6
	TREM-2	2889	3259.75	2998	2952.29	3724.44	3769.13	4126.44	5988	2840.97	3102.98	2249.86	1048.53	2238.44	2949.48	2847.91	3030.03	659.17	1799.34	4282.54	2944.51	3046.79	2922.64	3305.75	3715.74	3297.38	2473.66	5920.37	3579.18	2516.2	2997.7	2811.53	3068.11	2757.34	3184.1	2979.89	1356.42	2191.38	3583.55	3276.46	1698.3	2370.62	2946.89	2508.8	3840.65	2404.84	2116.26	2178.47	2085
	TREM-2	2985	3511.13	2896	3896	3885	4060.85	4472.6	5973.96	2157.95	4046.97	2249.86	1038.28	2957.57	3706.7	2588.68	3002.45	692.295	2136.35	3654.18	3909.86	2907.72	3087.65	4968.43	3652.4	3297.38	2615.77	6329.77	3178.06	2751.08	2893.79	2471.13	2781.3	2913.11	3345.05	2948.82	2014.78	2935.37	3876.42	3143.97	1663.68	2695.17	3130.65	2313.56	3079.27	2528.88	2386.26	2190.34	1865.27
	TREM-2	3222	3114.96	3149.56	3888	3785	4373.33	5306.75	4445.2	3443.09	3797.05	2889.83	991.89	3571.48	3410.75	2682.12	2950.29	725.42	2136.35	5062.17	1979.16	3185.86	3252.66	4027.83	3568.45	3336.49	3079.98	5788.1	3099.9	2065.4	2943.15	2436.16	3213.95	2862.22	3023.15	2924.64	1760.68	2188.38	2526.27	3175.46	2556.93	2046.08	3368.72	2818.12	3278.76	2317.54	1877.56	2424.94	2186.33
	TREM-2	3103.5	2763.46	3986.84	2963.4	3634.73	3740.23	5369	4842.49	3004.17	3648.35	1609.89	876.42	3369.56	2713.16	3203.44	3106.52	589.71	2473.36	3968.43	2944.51	3046.79	3087.65	3665.94	3411.19	3258.27	2331.55	5854.24	2825.45	2896.65	2817.55	2269.42	2807.28	2657.11	3184.1	2839.03	1887.73	2935.37	3054.91	3435.6	2584	1844.02	2920.44	2704.04	3009.4	2458.55	2354.96	2538.43	2785.96
	TrkC	256.49	262.158	234.873	285.597	508.062	641.41	1226.22	2093.49	3688.56	1766	2276.5	1564.79	1166.5	1396.61	3040.53	3114.6	2290.48	3443.71	4859.11	3755.83	1314.58	3353.77	2264.48	2947.19	4127.82	1694.37	2826.41	3204.34	4612.44	2012.1	1413.18	3027.16	938.46	1500.41	3911.02	5701.03	4115.4	2463.75	2290.81	2599.42	2956.97	873.6	4028.33	2504.67	1911.9	854.27	6689.75	3093.53
	TrkC	231.723	230.64	283.743	384.578	369.24	612.337	1164.77	2177.5	4592.52	1529.05	2443.16	1432.34	940.03	1729.89	2918.89	3695.74	3090.97	3877.82	4664.55	4493.25	1471.03	3219.67	2788.91	2776.83	4406.39	1620.68	2508.6	2626.56	4453.73	2022.65	1833.27	2725.38	1037.51	1489.34	3829.57	5593.22	4110.03	2129.86	2254.21	2524.08	3387.7	896.57	4371	2954.45	1563.36	922.27	6007.94	2610.6
	TrkC	281.257	229.6	241.257	411.57	424.303	595.147	1499.35	2022.59	3668.38	1395.43	1882.25	1606.24	1031.02	1451	2440.59	3114.6	2496.86	3024.8	4654.92	3961.87	1971.02	3503.45	2427.38	2606.47	4095.25	1343.2	2831.47	2530.84	4017.43	1762.6	1452.23	2785.37	826.74	1273.75	4050.62	5507.22	3921.39	3473.27	2123.33	2214.39	3261.02	804.44	3584.6	3275.83	1635.4	734.82	6590.6	2641.59
	TrkC	229.968	293.677	265.09	357.587	591.82	565.191	1145.77	1869.83	4582.37	1390.86	2015.89	1761.7	884.69	1342.21	2978.71	3695.74	2255.03	3447.15	3527.48	5445.9	1528.76	2786.68	2259.19	3092.29	4102.33	1768.06	2349.89	2722.27	2959.42	1583.48	1498.16	2734.83	1285.4	1058.16	4022.39	5394.27	4270.57	3329.81	1836.12	2407.95	3208.14	639.64	3668.96	3263.68	2124.1	781.02	6284	2971.69
	TROP-2	497.617	554.883	739.373	971.397	1790.36	3118.56	11021	18558.6	372.87	781.78	278.69	652.45	507.02	598.22	361.05	773.555	502.56	581.725	638.45	554.73	721.81	526.42	569.77	525.08	578.72	676.05	533.56	599.94	312.41	354.69	350	314.32	288.93	444	241.75	644.53	331.55	396.43	580.53	321.44	419.8	288.77	486.715	599.67	687.655	1025.5	365.76	618.47
	TROP-2	436.088	454.323	539.457	887.49	1791.65	2920.44	8415.58	17586.1	361.3	618.19	269.71	765.86	733.4	698.35	344.815	765.02	521.37	504.32	724.87	420.89	613.56	576.22	631.58	609.33	640.39	703.6	413.57	678.27	285.34	327.44	271.39	186.3	274.3	521.41	264.72	628.89	565.58	270.66	320.23	449.56	694.73	260.37	495.59	660.2	687.655	987.55	289.35	1033.27
	TROP-2	514.833	572.857	674.99	858.537	1753.2	2833.57	7811.39	17029.1	367.085	794.13	261.11	740.67	734.05	766.94	328.58	782.09	483.75	607.94	493.95	333.57	574	635.36	581.375	693.58	522.07	783.31	459.11	518.53	503.62	381.94	310.695	250.31	324.68	521.41	174.75	608.635	499.065	396.43	450.38	366.49	583.02	311.12	477.84	698.51	687.655	816.1	401.63	957.24
	TROP-2	652.053	416.707	674.89	1010.99	1549.7	2650.05	9112.01	15131.4	367.085	845.62	274.2	841.34	635.57	827.87	323.05	976.89	502.56	555.51	556.19	497.27	593.78	671.02	592.98	745.56	518.22	592.18	472.42	438.44	408.015	395.27	376.74	250.31	306.805	598.82	293.05	588.38	432.55	522.2	450.38	511.83	695.02	333.47	486.715	720.81	687.655	769.72	437.5	699.98
	Trypsin 3	453.855	447.563	656.677	1610.22	5036.98	8985.23	11795.4	12740	325.59	496.035	283.75	453.95	318.105	511.89	223.11	341.94	457.34	385.13	326.88	556.19	276.31	257.95	358.595	378.67	566.97	362.23	602.15	356.28	223.45	226.94	206.5	492.95	338.85	193.98	202.525	484.4	274.23	411.84	572.81	271.77	264.8	262.79	317.32	435.35	228.055	498.28	607.02	295.9
	Trypsin 3	463.895	582.883	842.48	1863.02	5521.33	8943.1	11308.2	12720.2	347.42	512.12	426.26	342.73	334.2	409.46	301.42	234.98	335.93	329.29	374.01	477.23	341.98	294.555	284.72	369.32	503.91	285.29	515.47	396.91	223.45	230.81	171.3	300.98	331.37	305.77	202.525	453.94	270.98	327.27	381.68	406.73	361.47	240.16	400.49	398.02	208.77	637.27	424.59	350.29
	Trypsin 3	474.85	581.837	807.033	1681.03	3663.06	9255.02	10568.2	13174.1	355.72	367.83	413.27	328.52	302.01	503.89	322.54	288.46	329.58	351.5	298.94	500.39	307.93	268.63	432.47	445.79	567.95	305.86	526.52	376.595	223.45	207.83	241.7	431.06	299.57	232.14	138.1	339.25	296.64	354.32	763.94	416.02	359.705	285.42	431.82	276.64	247.34	445.53	388.54	387.12
	Trypsin 3	559.198	757.903	1023.38	1748.72	5905.32	9045.07	10716.5	13221.7	364.02	479.95	252.1	398.34	318.105	507.89	302.05	382.56	363.66	368.315	350.445	528.29	327.84	320.48	358.595	412.23	626.11	334.045	622.16	376.595	223.45	228.875	206.5	366.59	267.77	259.02	266.95	469.17	381.29	395.39	767.14	411.375	357.94	262.79	416.155	422.78	228.055	714.22	522.9	368.705
	Tryptase-5	380.938	441.963	1009.91	2398.99	6861.77	12620.4	14183.9	16267	226.11	380.73	390.86	234.97	421.59	516.84	168.18	283.03	306.77	257.86	429.06	447.02	204.015	264.13	252.73	314.47	423.39	437.44	303.85	351.2	137.92	217.18	237.485	446.62	240.665	117.585	289.26	293.14	351.32	331.075	365.555	321.33	338.05	476.52	190.42	219.35	327.655	467.39	269.12	384.71
	Tryptase-5	310.952	466.23	975.62	2210.32	6478.55	12783.3	14912.9	17381.7	333.92	433.94	348.16	219.42	345.56	380.68	153.92	341.33	274.23	285.9	382.24	343.42	210.14	282.22	336.66	361.365	355.4	465.48	223.9	366.46	213.31	269.44	237.485	243.36	240.665	117.585	285	412.75	456.47	331.075	300.97	365.06	441.22	282.71	216.29	212.73	411.17	389.02	204.09	319.38
	Tryptase-5	455.065	495.813	814.03	2543.95	6767.73	13198.5	18050.3	16359.7	247.27	422.21	416.18	219.59	301.17	506.9	139.66	310.3	187.86	341.83	342.82	262.94	197.89	363.03	336.66	361.365	393.81	493.89	332.31	353.26	205.03	193.83	200.91	344.99	240.665	117.585	293.52	310.66	280.94	331.075	365.555	344.77	522.76	435.18	254.915	289.84	284.51	294.69	141	450.04
	Tryptase-5	443.283	481.022	1020.47	2241.71	7367.13	13173.6	15567.2	18444.4	290.595	511.97	365.54	227.28	389.95	583.48	153.92	325.815	269.13	313.865	303.4	522.63	204.015	322.625	420.59	408.26	452.97	587.2	418.72	359.86	209.17	243.31	274.06	344.99	240.665	117.585	289.26	446.66	326.55	331.075	430.14	395.78	436.97	358.945	293.54	315.66	370.8	519.33	267.18	450.23
	TSLP R	1408.3	1698	1646.3	1941.96	2665	2115.93	2698	2502.33	1095.84	1297.31	860.67	1262.23	1453.73	1420.28	1179.8	1212	1278.27	1140.41	1088.85	1187.22	1157.78	1360.08	1408.3	1176.3	1239.8	985.65	1644.38	1035.05	1666.05	1119.1	1326.48	1124.48	1888.83	1167.22	1433.39	1197.52	1295.08	1863.65	1482.19	1137.78	1162.73	997.61	1199.84	990.98	1163.22	1522.88	1198.29	1170.92
	TSLP R	1433.25	1184.64	1654	1940.88	1605.16	2151.2	2499.47	2422.31	1373.22	1444.79	1160.78	1284.4	1511.76	1316.77	1135.08	1413.22	1138.42	1455.97	1021.74	1835.03	1238.97	1187.89	1131.18	1397.11	1393.57	1328.65	1534.86	1036.74	1462.65	979.94	1675.7	962.64	1368.55	1245.8	1186.34	1240.31	1417.56	1419.92	1622.81	1267.07	1201.78	1117.31	963.24	1293.04	1461.46	1669.31	1381.41	1158.12
	TSLP R	1412.51	1113.9	1792.42	2030.12	1865.62	2344.4	2551.53	2932.78	1081.71	1474.43	931.4	1527.92	1269.3	1325.7	1293.01	1325.03	1099.56	1553.13	750.63	1369.02	1167.51	1221.71	1459.46	1471.19	1187.18	1067.32	1675.81	1037.67	1456.06	1306.97	1124.23	1134.75	1200.92	1427.8	1481.98	1218.15	1335.35	1355.7	1429.95	1186.9	1389.41	932.44	1213.84	1319.98	1399.22	1416.41	892.21	1170.8
	TSLP R	1422.88	1811.44	1881.53	1986.04	2619.18	2703.91	2959	3363.23	1513.3	1459.61	1046.09	1406.16	1482.74	1372.99	1326.77	1369.12	1556.92	1991.49	1055.3	1494.65	1478.97	1570.45	1422.75	1425.47	1608.61	1197.99	1737.52	1037.2	1564.35	1213.03	1501.09	1363.03	1851.27	1654.49	1685.82	1284.81	1819.98	907.71	1594.45	1178.44	1295.6	1057.46	1568	1306.51	1430.34	2021.2	1542.14	1367.3
	uPAR	1772.74	1906.51	1815.2	1759.7	3144.8	4285.2	8008.06	16433.4	3181.24	2491.98	2202.74	2160.38	2245.5	2022.73	2387.08	2246.73	2808.07	3536.56	2967.47	2955.11	2604.98	2741.07	2152.98	2342.54	2052.03	1854.94	3070.27	2823.38	3585.9	2853.63	4080.16	3494	3868.03	4368.78	3728.89	2781.29	5118.06	4346.58	2637.17	3788.4	3674.61	2825.7	3694.62	3438.57	2225.61	3797.53	4150.38	3049.53
	uPAR	1694.65	1770.79	1745.91	2147.22	3569.88	4394.47	6817.44	17848.3	3015.02	3092.48	2750.88	2468.82	2206.74	2749.59	2369.48	2451.31	2771.34	3086.51	2637.24	3253.52	2634.24	2703.44	2838.9	3124.56	1687.81	1705.49	3252.95	2716.29	3351.48	2774.97	3782.57	4581.21	4204.58	3780.78	4543.58	2993.47	4538.1	3816.61	3615.68	5069.24	3995.97	3028.43	4450.3	3664.73	3118.31	3390.77	4710.3	3503.63
	uPAR	1759.6	2058.92	1960.41	2173.2	2972.55	4498.31	9154.86	19154	3825.18	2935.71	3022.86	2428.65	2495.26	2640.28	2899.87	2551.45	2445.8	3570.48	2846.1	2921.82	2739.67	3043.89	2947.94	2802.82	2131.85	2062.5	3328.09	2415.38	3820.33	2634.53	3276.38	3827.45	3202.95	4072.46	3960.17	3203.7	4520.21	5333.66	3780.43	4233.43	4344.92	3543.36	5224.36	3325.38	2525.3	3705.92	4870.24	3062.39
	uPAR	2119.73	1920.06	1911.29	2223.15	3176.74	4651.54	8138.01	16034.9	3359.67	2912.74	2822.95	2819.89	2572.48	3411.61	2989.09	2349.02	2425.2	3926.26	3375.45	3052.86	2909.38	2778.69	3294.27	2854.16	2091.94	2073.56	2801.75	2330.56	3830.72	2788.3	2677.22	3200.56	3284.8	3916.3	3776.81	2783.25	6499.37	5469.13	4774.98	4010.91	3779.92	3518.73	3980.54	3356.47	3006.4	3967.44	4018.9	2847.3
	VE-Cadherin	610.897	646.5	717.04	783.68	763.105	1585.36	2369.64	3229.86	603.34	685.22	700.74	519.48	915.89	660.08	426.03	479.31	508.03	529.73	559.69	551.72	415.17	527.69	611.54	455.3	730.95	542.97	485.85	475.79	627.62	729.23	463.68	598.21	715.555	423.02	519.94	431.43	644.88	339.1	836.695	450.74	570.87	604.23	609.29	542.92	531.25	729.04	399.5	524.87
	VE-Cadherin	550.545	725.23	684.46	711.08	784.78	1323.97	2444	4243.68	575.42	826.16	729.67	510.17	728.91	601.05	389.08	507.6	416.27	523.73	515.89	413.98	416.17	418.6	518.14	532.61	552.12	421.82	663.67	507.43	588.11	622.2	491.56	397.03	565.16	589.03	530.68	429.08	512.8	602.5	856.8	667.1	540.26	733.17	416.78	555.2	628.54	761.53	399	711.33
	VE-Cadherin	556.215	707.57	726.96	714.8	713.18	1274.45	2295.27	5568.78	658.33	763.43	626.38	580.29	707.7	540.43	369.97	458.29	367.15	520.93	464.21	468.75	433.32	539.16	611.61	438.14	496.27	394.55	638.52	556.08	658.31	585.17	531.56	666.02	505.31	541.19	383.46	465.36	544.305	483.82	816.59	525.55	569.26	566.42	449.33	555.1	719.73	933.49	289.89	656.37
	VE-Cadherin	710.977	774.74	785.78	783.53	741.43	1595.82	2456.53	4906.23	565	736.36	693.46	549.885	726.5	526.84	500.46	569.35	371.17	684.03	523.98	633.38	568.65	637.5	548.07	615.55	711.76	563.39	651.095	500.44	581.29	597.97	511.56	538.34	865.95	565.11	651.48	495.74	575.81	539.7	792.56	545.2	570.065	730.11	506.82	630.84	639.46	809.78	400	740.79
	Wnt-2b	415.533	580.873	423.333	666	681.963	929.131	1776.92	2771.11	530.56	317.7	523.43	624.68	571.24	493.43	688.73	837.73	828.06	450.51	1109.94	779.55	421.31	719.53	794.81	730.02	659.53	822.35	615.595	239.58	464.77	643.23	728.98	524.25	509.725	1196.66	412.97	675.52	1089.12	1575.57	825.02	659.71	394.31	302.78	372.86	457.5	412.04	690.24	455.97	658.98
	Wnt-2b	453.078	507.157	575.66	377.63	591.63	940.154	1482.75	2386.64	390.58	437.05	463.56	581.44	691.6	471.48	408.38	971.31	569.16	433.74	975.98	1100.73	800.68	691.65	679.41	853.25	759.77	563.39	623.92	342.815	464.77	570.49	728.98	517.49	468.03	643.28	498.9	350.31	1021.22	1344.05	1092.11	480.13	415.23	325.765	517.61	510.71	368.27	578.3	541	768.2
	Wnt-2b	371.195	526.4	390.917	434.217	642.83	816.285	1666.47	2162.58	721.11	445.41	456.89	592.89	439.55	400.73	408.42	606.43	698.61	519.68	569.33	915.55	551.09	705.59	603.12	795.54	636.48	487.08	607.27	342.815	464.77	497.75	704.52	454.95	343.14	879.62	555	684.28	1157.02	966.61	858.83	618.89	385.48	262.31	500.44	404.29	301.73	866.65	711.89	521.36
	Wnt-2b	344.243	545.643	514.757	600.583	699.433	783.161	1885.24	3217.66	587.09	441.23	363.27	549.69	483.84	482.455	612.91	954.33	512.05	485.095	714.53	1034.02	708.77	606.45	722.63	827.95	648.005	719.29	615.595	446.05	464.77	474.79	753.44	522.59	551.42	926.86	526.95	512.915	1236.89	1223.1	841.925	526.06	491.97	348.75	509.025	457.5	390.155	786.78	615.56	703.1
	Average	0	1	4	12	37	111	333	1000	F33853 (HC)	M33854 (HC)	M33855 (HC)	M33856 (HC)	M33857 (HC)	F33873 (HC)	F33874 (HC)	F33875 (HC)	M33876 (HC)	F33877 (HC)	F33878 (HC)	F33879 (HC)	F33880 (HC)	M33881 (HC)	M33882 (HC)	M33883 (HC)	M33884 (HC)	F33885 (HC)	F33886 (HC)	F33887 (HC)	M33888 (HC)	M33889 (HC)	F33903 (HC)	F33904 (HC)	F33905 (HC)	M33906 (HC)	M33907 (HC)	M33908 (HC)	M33909 (HC)	F33910 (HC)	F33911 (HC)	F33912 (HC)	F33913 (HC)	M33914 (HC)	M33915 (HC)	M33916 (HC)	M33917 (HC)	M33927 (HC)	M33928 (HC)	F33934 (HC)
	POS1	150228	155888	148185	143155	147650	142326	160556	154004	166034	150590	176528	154480	147988	142982	133923	139679	134658	138741	142384	139410	157387	142458	150200	146080	130342	137400	147075	141415	184120	141915	147723	138597	157028	133220	152362	137557	154414	153881	177952	156084	155241	138709	131053	135474	118004	130384	137092	141625
	POS2	44483.8	43800.1	41241.1	45606.1	42479.6	43231.1	46843.9	47543.1	48030.1	44319.5	48808.6	44582.3	50319.3	42082.5	41062	40827.3	41378.1	42173.1	42798	41995	44929.8	42390.8	47494.5	43076.7	45801.9	42058.1	45397.4	42816.1	47337.3	39961.2	48234.6	40494.3	44719.9	40834.8	46482.6	40463.5	45862.9	40747.2	49119.2	44527.3	45010.8	40220.5	40613.9	39861.6	41775.1	38974.7	43554.3	42244.2
	Ret	335.032	435.99	684.689	1731.03	2964.06	9424.81	23076.9	37300	1071.56	807.308	916.412	523.419	558.527	998.121	856.433	1530.45	1103.99	762.419	1294.8	1262.15	1301.56	1164.28	1045.1	1059.7	1278.84	941.485	1416.1	1269.19	1225.37	947.145	1265.96	1151.47	1152.96	1671.67	2053.08	1895.48	2085.74	2209.14	1325.89	1226.82	1744.67	1526.35	1026.98	1136.15	1150.14	1063.22	1840.7	1158.57
	RGM-B	297.779	808.476	544.538	1337.5	4837.28	9539.05	14722.9	19885.3	677.311	333.335	409.62	376.73	309.288	848.801	617.289	720.76	586.473	876.398	1394.76	1386.02	707.638	597.043	500.532	849.27	1485.15	562.545	613.015	758.04	1064.4	382.178	291.745	480.322	88.57	848.13	824.648	1220.88	1111.81	812.102	686.472	442.467	663.8	320.36	808.245	530.053	434.148	212.309	1084.71	577.205
	RGM-C	178.888	128.454	514.893	1015.25	3648.32	8341.76	21343.3	32854.6	279.115	361.89	227.341	252.61	351.65	860.765	93.765	202.262	49.595	191.405	630.28	324.745	92.085	287.002	69.7	312.493	829.889	314.865	184.355	221.055	415.507	211.234	0	269.05	0	193.945	252.07	465.415	403.929	502.68	40.16	272.442	0	362.98	223.002	317.903	235.905	259.825	293.993	412.85
	ROBO3	326.477	331.05	510.947	464.348	610.773	1266.42	3156.36	4662.6	366.675	412.555	414.613	379.06	464.027	516.848	406.79	577.255	412.714	395.961	340.732	438.715	488.93	458.192	362.055	495.216	505.005	545.03	620.977	358.245	74.815	187.398	121.3	326.994	46.645	232.799	223.71	273.595	253.3	185.125	359.348	248.065	243.144	396.345	290.79	379.768	277.165	528.105	365.199	518.3
	SEMA3C	642.95	513.018	524.808	522.028	588.941	722.209	1135.28	1566.52	571.335	584.483	704.13	562.155	627.663	669.607	518.723	538.525	510.685	617.105	683.375	751.2	578.803	575.918	622.097	641.215	531.352	513.683	704.643	647.153	809.784	538.822	387.851	466.63	392.638	503.396	413.267	402.317	495.483	656.433	498.462	481.152	532.99	421.636	719.466	644.55	691.062	693.108	635.347	690.367
	SEMA3F	565.07	299.904	377.499	641.636	1864.6	5014.18	15170.1	23612.3	338.785	405.933	260.09	315.226	409.062	551.733	404.837	311.055	320.855	482.569	428.173	445.993	423.716	365.167	282.145	532.485	395.947	317.591	457.99	357.513	331.07	301.89	314.019	103.105	122.02	392.48	120.08	206.456	298.445	95.99	215.099	207.48	281.24	244.355	303.62	619.822	389.8	756.972	346.783	365.56
	SEMA4C	173.644	128.735	351.561	1110.08	2233.5	6570.86	15997.8	25309.5	267.07	108.773	150.486	126.115	218.22	66.72	70.56	266.689	168.026	223.824	187.855	445.058	139.328	169.635	51.745	315.062	192.505	213.14	241.225	420.471	271.243	196.087	360.023	455.199	164.74	339.045	520.695	516.43	771.428	608.741	302.285	499.227	604.748	228.535	380.785	260.968	348.451	347.786	294.252	282.634
	SEMA4F	643.74	667.7	592.879	867.341	2435.25	5799.38	14356.8	20264.3	338.998	517.452	518.076	464.173	334.383	518.271	394.95	357.873	412.989	610.017	611.082	1093.4	277.855	436.65	371.846	615.541	503.455	475.928	512.212	475.438	592.795	387.107	220.675	574.742	73.52	315.86	293.479	506.933	360.675	606.295	517.731	395.555	297.857	222.025	405.25	222.655	279.835	370.785	426.696	359.46
	SEMA4G	469.217	375.353	556.915	460.893	1052.97	2704.35	10248.8	15439.8	406.873	464.298	289.185	392.457	429.49	291.748	103.495	192.77	128.969	375.768	193.118	349.438	212.11	443.492	387.385	387.072	299.899	276.908	354.67	324.987	312.41	194.162	339.353	185.419	233.516	257	271.574	225.475	290.441	190.525	183.082	260.99	205.4	133.94	242.025	166.51	188.48	351.71	184.565	315.355
	SEMA6C	811.672	805.731	797.259	828.372	917.811	1051.61	1294.99	1612.88	1373.26	1377.35	1190.23	1231.38	1148.67	1537.42	998.127	1091.83	788.512	1249.85	1212.7	1241.59	980.673	1140.49	1094.2	1189.25	1207.1	1094.95	905.663	1184.88	1632.44	1404.36	1638.96	1324.49	1603.21	2143.91	2013.87	1987.98	2818.14	2591.62	1765.17	1521.44	1830.95	1785.61	1972.86	1731.28	1321.93	1665.35	1952.63	1206.14
	Siglec-3	656.082	615.9	776.087	799.926	1136.58	2154.87	4533.24	6512.79	533.099	464.015	588.743	421.663	522.66	1204.24	381.158	495.09	380.877	700.3	409.938	757.262	561.459	519.801	483.842	524.21	447.962	607.111	484.14	552.352	897.043	437.913	334.135	770.34	481.938	539.753	496.474	828.472	644.942	837.95	501.248	698.065	535.524	420.023	787.705	572.858	464.41	544.102	422.93	460.16
	Siglec-E	243.862	199.68	224.429	369.84	766.709	2500.55	5355.89	9073.2	385.265	128.915	171.694	277.786	284.336	65.8413	0	89.4375	5.925	248.636	156.805	217.154	58.91	219.855	220.192	241.24	215.445	103.38	261.715	221.704	198.175	79.3762	17.2	102.5	0	76.165	81.33	124.625	183.73	5.64	23	199.225	49.235	76.205	199.295	125.925	39.525	150.135	6.605	158.15
	SIGNR1	217.727	291.502	586.457	707.855	1327.93	2862.28	6970.68	12222.9	168.675	330.897	196.71	319.456	118.735	255.939	17.19	248.195	151.861	428.14	130.16	342.915	51.815	151.838	153.87	246.322	271.666	242.195	403.385	234.647	7.045	200.64	99.97	233.7	68.7888	302.389	338.315	367.648	510.283	237.734	118.925	203.357	174.175	185.655	245.98	209.225	133.635	244.245	377.662	394.95
	Slit2	274.788	328.257	601.828	492.062	1044.84	4291.2	8631.41	12537.3	425.63	341.422	407.9	262.335	174.464	400.817	228.378	371.085	346.8	806.338	937.041	993.783	288.855	280.619	188.19	477.546	444.882	330.68	399.635	477.589	618.775	137.915	192.845	296.022	191.295	288.42	393.385	671.502	447.44	230.59	139.297	177.41	313.37	159.501	489.17	324.059	354.715	399.709	699.342	504.57
	SMOC-1	1911.83	1789.18	1995.47	1883.51	2211.76	3455.18	7127.17	9803.96	1599.76	1877.25	1673.39	1601.11	1554.28	1698.38	2557.97	1789.95	2249.83	1819.12	4009.35	1920.67	4000.96	1905.37	2428.3	1979.14	2137.67	1822	2166.38	1866.9	2316.61	1549.22	1403.52	1879.7	1510.38	1473.43	1711.52	1584.04	1876.6	1748.36	1507.1	2003.11	1700.26	1309.18	1863.77	1655.53	1674.02	1567.58	1930.58	1595.73
	SorCS2	465.763	548.792	934.584	1482.88	3180.22	6939.03	13503.8	21289	1370.95	611.525	554.8	745.17	720.506	499.32	559.393	1281.79	1040.86	1588.74	1739.63	1965.44	523.312	866.273	889.711	741.632	658.461	825.397	853.805	1389.07	1061.37	638.345	811.678	1229.18	261.155	495.259	1451.98	2158.61	2620.77	867.715	487.748	790.487	990.215	324.84	1764.56	1090.5	863.48	466.025	4291.77	1330.51
	SP-D	341.851	298.9	366.053	621.994	1096.4	2236.59	3382.78	4730.02	218.81	180.201	110.635	76.325	223.445	170.294	16.3	93.44	80.415	151.371	58.04	218.315	13.715	113.245	73.215	214.319	79.845	225.395	138.865	198.935	215.734	23.27	1.82	4.78	0	57.535	0.55	65.49	34.55	47.23	49.755	106.64	99.535	82.3	168.805	191.268	164.398	237.202	179.75	250.01
	SR-AI	185.855	181.974	282.323	222.721	364.496	876.131	1955.45	3938.48	246.79	200.111	156.575	66.295	322.706	262.83	74.52	42.045	118.19	141.071	59.345	263.735	102.24	188.5	194.446	204.95	135.02	170.29	179.55	67.18	186.865	35.435	0	94.665	177.525	58.515	149.375	0	0	20.565	17.805	91.705	0	1.715	237.988	216.045	231.06	308.033	80.155	264.225
	STC-2	139.06	120.358	122.588	232.811	267.07	600.118	987.25	1558.5	73.73	253.84	148.005	81.2775	257.847	149.196	20.985	105.425	0	16.08	19.665	154.63	12.405	157.46	98.9175	148.748	259.09	76.7275	192.618	133.215	47.945	165.37	87.06	26.83	57.06	97.25	221.234	14.76	0	0	0	0	0	6.475	264.23	202.445	170.335	276.067	126.905	329.685
	Syndecan-1	556.363	370.3	320.737	310.215	466.355	737.109	1259.37	1665.53	261.37	307.23	360.57	258.571	137.021	254.608	119.495	306.395	343.595	277.645	276.475	192.188	185.07	207.87	77.8212	265.51	224.98	158.9	278.074	303.993	229.588	69.9988	4.585	26.855	4.65	65.63	15.35	193.98	223.245	79.25	169.58	133.137	217.046	237.565	616.89	189.388	147.062	378.167	230.958	309.225
	Syndecan-3	128.825	76.815	155.254	182.351	354.805	674.615	1248.11	3212.52	3632.27	1476.94	1556.54	1507.05	1041.86	1729.32	2410.65	2772.28	2375.07	3033.05	4262.99	4960.32	2217.36	2371.84	2323.1	2976.18	2490.27	1955.25	1471.69	3851.29	4745.81	2292.9	1597.16	1568.24	725.538	2686.69	3777.43	4872.66	6467.13	3965.87	1932.87	1414.82	4109.95	970.457	3043.95	2761.71	2300.43	695.664	8225.66	2203.89
	TFPI-2	485.969	548.258	753.938	1609.82	5054.66	7978.61	12578.9	17712.9	1870.23	2547.54	1643.97	1149.38	1607.53	2365.45	1428.5	1257.39	1329.72	1300.65	2381.93	2901.28	1991.06	2301.49	1549.93	2862.47	1527.04	2008.6	2592.74	1731.45	2439.74	2151.41	2051.44	1455.2	2319.57	3577.68	2707.57	3350.3	2962.48	3983.59	2519.51	2120.05	2205.95	2541.19	1998.92	2659.92	1736.84	2045.9	2458.22	1873.09
	TGF-beta RI	449.303	489.938	308.075	488.869	662.442	699.224	1304.55	2074.9	378.138	298.52	342.792	505.665	438.965	291.565	320.245	286.755	492.895	301.78	673.875	609.795	501.862	504.798	534.66	408.139	411.625	322.44	530.075	333.61	308.115	335.645	299.02	393.73	79.74	305.05	376.27	390.597	514.746	482.145	454.075	223.215	234.325	421.77	736.07	189.327	320.85	451.105	524.869	165.298
	TGF-beta RII	387.089	507.25	333.826	375.297	541.617	912.291	1902.76	3399.41	167.74	246.355	229.763	330.587	224.476	185.422	253.91	263.262	135.29	258.935	133.225	430.488	137.52	362.14	303.315	337.43	213.56	249.542	465.336	381.862	162.595	241.028	46.055	180.32	135.985	76.9	129.045	197.56	15.865	134.255	147.115	216.235	62.38	226.18	193.995	214.716	208.216	366.605	105.03	194.884
	TGM2	537.773	517.192	948.533	1774.98	3255.17	4600.81	8412.55	12137.6	1354.35	1076.82	1061.4	1209.36	872.695	1073.7	961.422	1215.73	1047.72	1555.43	1604.17	2384.01	1010.54	1597.89	931.387	1402.96	1823.92	1201.73	1140.22	1153.56	1644.2	1193.05	1191.62	574.315	747.009	1956.61	1936.48	1828.62	2698.22	1780.75	1052.65	1377.49	1419.59	1414.52	2315.12	1433.13	1233.78	978.976	4101.27	1322.2
	TIGIT	550.008	281.885	235.72	256.405	518.423	1022.98	2663.78	4625.53	383.515	381.793	298.322	229.176	201.824	315.226	205.639	522.385	385.93	290.502	291.949	539.015	290.008	402.755	435.083	528.024	629.92	263.014	463.113	304.023	494.364	144.551	142.095	602.566	318.82	556.207	540.778	879.028	604.651	763.48	417.945	271.66	482.73	509.709	498.794	452.303	323.349	265.045	593.875	216.81
	TIM-3	441.246	572.808	556.006	654.997	607.472	891.316	1783.36	3422.71	2487.53	1938.94	1792.28	1132.71	1933.69	1799	1771.97	2064.49	1937.61	1654.25	2036.53	1868.34	2000.7	1659.73	1831.1	2180.79	2442.12	1709.6	1351.65	1547.43	2280.23	1532.34	1103.54	1251.97	1164.51	2251.93	2005.78	1691.28	2179.4	2323.23	2082.53	1680.54	1920.53	1684.72	1980.06	2032.46	1878.76	2464.76	1777.35	1956.55
	TLR2	302.45	270.174	623.541	1026.28	2351.86	4900.09	13140.5	18426.3	190.384	293.034	115.415	370.031	278.457	213.175	124.12	556.795	43.12	345.665	249.045	344.476	86.255	287.323	270.734	582.215	377.2	304.762	451.36	185.385	304.076	213.95	220.019	132.285	78.185	224.18	265.278	342.37	366.895	407.795	126.99	200.922	400.132	213.65	292.337	277	225.715	340.259	221.178	263.01
	TNFRH3	5530.26	5455.45	5368.18	5580.62	6279.85	7091.39	8149.56	10070.4	6484.66	7868.15	5984.07	6345.75	5706.67	7083.19	6665.43	5800.52	7194.61	6729.18	9526.01	7411.1	7837.1	7565.45	7747.01	7174.09	7888.07	6389.25	14079.7	8150.37	12366.7	8471.24	10398.5	7649.65	10004.5	6314.62	8258.34	5773.68	7507.89	6984.84	7420.46	5785.04	9101.31	5655.85	6499.29	6470.88	7974.68	5897.3	7489.68	4870.64
	Tpo R	294.92	254.974	395.243	615.868	1457.03	3000.47	9605.27	14742.7	97.3775	121.705	197.463	79.92	247.036	296.055	119.525	205.195	82.77	286.259	0	418.675	0	267.965	157.635	335.507	183.61	169.137	231.265	121.89	221.54	81.675	0	153.125	78.47	0	84.05	144.007	205.995	217.24	56	96.5737	229.87	70.58	250.755	124.215	102.7	180.615	116.79	178.7
	TRAIL R2	715.631	609.9	546.247	854	976.773	1271.34	2406.97	5844.72	2136.12	1963.89	1946.01	1839.07	1614.12	1973.56	1753.87	1768.48	1538.51	2201.45	2254.18	2123.89	1697.65	1760.4	1622.04	2006.82	1902.7	1483.59	1679.1	1636.99	2465.67	1487.76	1851.01	1661.67	1928.67	2551.92	2280.52	2225.75	2490.09	2839.83	1888.32	1612.22	1888.43	2380.5	2086.9	2095.01	1951.08	1408.21	2452.02	1664.87
	TREM-2	3049.88	3162.32	3257.6	3424.92	3757.29	3985.89	4818.7	5312.41	2861.55	3648.84	2249.86	988.78	3034.26	3195.02	2830.54	3022.32	666.649	2136.35	4241.83	2944.51	3046.79	3087.65	3991.99	3586.95	3297.38	2625.24	5973.12	3170.65	2557.33	2913.05	2497.06	2967.66	2797.45	3184.1	2923.1	1754.9	2562.62	3260.29	3257.87	2125.73	2238.97	3091.68	2586.13	3302.02	2427.45	2183.76	2333.05	2230.64
	TrkC	249.86	254.019	256.241	359.833	473.356	603.521	1259.03	2040.85	4132.96	1520.34	2154.45	1591.27	1005.56	1479.93	2844.68	3405.17	2533.34	3448.37	4426.52	4414.21	1571.35	3215.89	2434.99	2855.69	4182.95	1606.58	2629.09	2771	4010.75	1845.21	1549.21	2818.18	1022.03	1330.41	3953.4	5548.94	4104.35	2849.17	2126.12	2436.46	3203.46	803.562	3913.22	2999.66	1808.69	823.095	6393.07	2829.35
	TROP-2	525.148	499.693	657.177	932.103	1721.23	2880.66	9090	17076.3	367.085	759.93	270.928	750.08	652.51	722.845	339.374	824.389	502.56	562.374	603.365	451.615	625.787	602.255	593.926	643.388	564.85	688.785	469.665	558.795	377.346	364.835	327.206	250.31	298.679	521.41	243.567	617.609	457.186	396.43	450.38	412.33	598.142	298.433	486.715	669.797	687.655	899.717	373.56	827.24
	Trypsin 3	487.95	592.547	832.393	1725.75	5031.67	9057.1	11097.1	12964	348.188	463.984	343.845	380.885	318.105	483.282	287.28	311.985	371.627	358.559	337.569	515.525	313.515	285.404	358.595	401.502	566.235	321.856	566.575	376.595	223.45	223.614	206.5	397.895	309.39	247.727	202.525	436.69	305.785	372.205	621.393	376.474	335.979	262.79	391.446	383.197	228.055	573.825	485.762	350.504
	Tryptase-5	397.56	471.257	955.008	2348.74	6868.79	12943.9	15678.6	17113.2	274.474	437.213	380.185	225.315	364.567	496.975	153.92	315.119	259.498	299.864	364.38	394.003	204.015	308.001	336.66	361.365	406.392	496.002	319.695	357.695	191.358	230.94	237.485	344.99	240.665	117.585	289.26	365.803	353.82	331.075	365.555	356.735	434.75	388.339	238.791	259.395	348.534	417.607	220.348	401.09
	TSLP R	1419.23	1451.99	1743.56	1974.75	2188.74	2328.86	2677	2805.16	1266.02	1419.03	999.735	1370.18	1429.38	1358.93	1233.66	1329.84	1268.29	1535.25	979.129	1471.48	1260.81	1335.03	1355.42	1367.52	1357.29	1144.9	1648.14	1036.67	1537.28	1154.76	1406.88	1146.22	1577.39	1373.83	1446.88	1235.2	1466.99	1386.75	1532.35	1192.55	1262.38	1026.2	1236.23	1227.63	1363.56	1657.45	1253.51	1216.79
	uPAR	1836.68	1914.07	1858.2	2075.82	3215.99	4457.38	8029.59	17367.6	3345.28	2858.23	2699.86	2469.43	2379.99	2706.05	2661.38	2399.63	2612.6	3529.95	2956.56	3045.83	2722.07	2816.77	2808.52	2781.02	1990.91	1924.12	3113.26	2571.4	3647.11	2762.86	3454.08	3775.8	3640.09	4034.58	4002.36	2940.43	5168.93	4741.49	3702.07	4275.5	3948.86	3229.05	4337.45	3446.29	2718.91	3715.42	4437.45	3115.71
	VE-Cadherin	607.158	713.51	728.56	748.273	750.624	1444.9	2391.36	4487.14	600.523	752.793	687.562	539.956	769.75	582.1	421.385	503.638	415.655	564.605	515.942	516.957	458.327	530.737	572.34	510.4	622.775	480.683	609.784	509.935	613.832	633.642	499.59	549.9	662.994	529.587	521.39	455.402	569.449	491.28	825.661	547.148	562.614	658.483	495.555	571.015	629.745	808.46	372.097	658.34
	Wnt-2b	396.012	540.018	476.167	519.608	653.964	867.183	1702.85	2634.5	557.335	410.348	451.788	587.175	546.558	462.024	529.61	842.45	651.97	472.256	842.445	957.462	620.462	680.805	699.992	801.69	675.946	648.027	615.595	342.815	464.77	546.565	728.98	504.82	468.079	911.605	498.455	555.756	1126.06	1277.33	904.471	571.197	421.748	309.901	474.984	457.5	368.049	730.493	581.105	662.91
	POS-Ave	150228	151904	143731	148587	145555	144162	159377	157282	164119	150132	170681	152520	158962	142550	136298	138779	137199	140583	143460	140616	154561	142809	155298	145778	142511	139718	150194	143006	171993	138435	155309	137676	154027	135563	154670	137104	154650	145745	171917	153229	153624	137270	134106	135046	129542	131004	142091	142145
	Normalization	0	1	4	12	37	111	333	1000	F33853 (HC)	M33854 (HC)	M33855 (HC)	M33856 (HC)	M33857 (HC)	F33873 (HC)	F33874 (HC)	F33875 (HC)	M33876 (HC)	F33877 (HC)	F33878 (HC)	F33879 (HC)	F33880 (HC)	M33881 (HC)	M33882 (HC)	M33883 (HC)	M33884 (HC)	F33885 (HC)	F33886 (HC)	F33887 (HC)	M33888 (HC)	M33889 (HC)	F33903 (HC)	F33904 (HC)	F33905 (HC)	M33906 (HC)	M33907 (HC)	M33908 (HC)	M33909 (HC)	F33910 (HC)	F33911 (HC)	F33912 (HC)	F33913 (HC)	M33914 (HC)	M33915 (HC)	M33916 (HC)	M33917 (HC)	M33927 (HC)	M33928 (HC)	F33934 (HC)
	POS1	150103	154040	154755	144616	152264	148192	151213	146975	151854	150561	155245	152032	139741	150558	147488	151076	147323	148137	148978	148815	152848	149734	145176	150414	137286	147613	146986	148434	160687	153876	142772	151107	153028	147510	147863	150599	149874	158482	155372	152899	151683	151677	146686	150579	136733	149394	144823	149554
	POS2	44446.8	43281	43069.4	46071.6	43807.1	45012.8	44118	45373.1	43928.2	44311.1	42924.1	43875.8	47515.1	44312.2	45221.2	44158.7	45270	45029.1	44780	44828.2	43634	44556	45905.8	44354.7	48241.9	45184.2	45369.8	44941.1	41312.7	43329.5	46617.7	44149.4	43580.8	45214.8	45110.1	44300	44514.6	41965.7	42886.6	43618.9	43979.1	43980.7	45458.7	44306	48405.7	44656.9	46010.4	44609.3
1: Linear	Ret	334.754	430.823	715.043	1748.69	3056.68	9813.24	21734	35597.5	980.041	807.155	805.929	515.124	527.402	1051.01	943.18	1655.33	1207.83	814.052	1354.76	1347.31	1264.02	1223.75	1010.14	1091.14	1346.96	1011.46	1415.24	1332.18	1069.41	1026.98	1223.52	1255.41	1123.6	1850.98	1992.46	2075.19	2024.42	2275.2	1157.66	1201.79	1704.69	1669.05	1149.48	1262.83	1332.69	1218.23	1944.51	1223.44
4: 4-PL	RGM-B	297.531	798.894	568.679	1351.15	4988.44	9932.19	13866.2	18977.7	619.467	333.272	360.236	370.76	292.052	893.775	679.813	779.571	641.634	935.749	1459.36	1479.53	687.229	627.537	483.79	874.466	1564.27	604.358	612.643	795.662	928.937	414.391	281.966	523.677	86.3138	939.102	800.297	1336.63	1079.12	836.386	599.368	433.44	648.586	350.31	904.659	589.151	503.056	243.262	1145.88	609.52
1: Linear	RGM-C	178.739	126.931	537.719	1025.62	3762.32	8685.55	20101.3	31355	255.278	361.822	199.933	248.607	332.053	906.373	103.262	218.766	54.2597	204.367	659.469	346.654	89.4292	301.662	67.3686	321.763	874.101	338.268	184.243	232.026	362.626	229.039	0	293.335	0	214.748	244.627	509.542	392.054	517.711	35.0642	266.884	0	396.915	249.604	353.347	273.348	297.706	310.571	435.964
1: Linear	ROBO3	326.205	327.126	533.599	469.088	629.859	1318.61	2972.69	4449.79	335.36	412.477	364.626	373.053	438.168	544.233	447.993	624.357	451.532	422.777	356.512	468.313	474.829	481.595	349.945	509.908	531.909	585.541	620.601	376.025	65.2933	203.193	117.234	356.509	45.4568	257.769	217.104	299.535	245.853	190.661	313.751	243.004	237.571	433.399	325.478	422.11	321.157	605.099	385.793	547.318
1: Linear	SEMA3C	642.414	506.937	548.074	527.356	607.345	751.973	1069.22	1495.02	522.541	584.372	619.239	553.246	592.684	705.087	571.263	582.466	558.718	658.897	715.023	801.88	562.11	605.333	601.289	660.238	559.66	551.864	704.215	679.271	706.723	584.24	374.85	508.749	382.636	557.392	401.064	440.462	480.916	676.061	435.214	471.336	520.774	461.055	805.29	716.414	800.749	794.157	671.176	729.019
1: Linear	SEMA3F	564.599	296.35	394.234	648.185	1922.87	5220.83	14287.4	22534.6	309.852	405.856	228.733	310.231	386.266	580.966	445.843	336.436	351.033	515.25	448.002	476.082	411.496	383.819	272.708	548.283	417.041	341.197	457.712	375.256	288.935	327.336	303.493	112.411	118.912	434.578	116.534	226.031	289.671	98.8603	187.806	203.247	274.794	267.2	339.838	688.93	451.67	867.333	366.338	386.026
1: Linear	SEMA4C	173.499	127.209	367.147	1121.41	2303.29	6841.67	15066.9	24154.3	244.261	108.752	132.343	124.116	206.059	70.2552	77.707	288.449	183.83	238.982	196.555	475.083	135.309	178.299	50.0142	324.41	202.761	228.982	241.079	441.339	236.722	212.616	347.954	496.286	160.544	375.412	505.32	565.394	748.748	626.944	263.929	489.042	590.887	249.901	426.208	290.064	403.758	398.491	310.846	298.457
4: 4-PL	SEMA4F	643.204	659.786	619.163	876.194	2511.35	6038.39	13521.4	19339.4	310.046	517.355	455.616	456.817	315.748	545.732	434.954	387.073	451.833	651.329	639.382	1167.16	269.842	458.953	359.408	633.803	530.276	511.302	511.902	499.033	517.35	419.737	213.278	626.62	71.6472	349.74	284.813	554.996	350.072	624.425	452.038	387.485	291.031	242.782	453.592	247.48	324.251	424.843	450.758	379.585
1: Linear	SEMA4G	468.826	370.905	581.604	465.598	1085.87	2815.81	9652.38	14735.1	372.124	464.21	254.321	386.238	405.555	307.206	113.978	208.499	141.099	401.215	202.061	373.012	205.993	466.145	374.427	398.556	315.876	297.49	354.455	341.117	272.65	210.528	327.977	202.155	227.568	284.566	263.555	246.853	281.903	196.222	159.852	255.665	200.692	146.462	270.896	185.075	218.396	402.987	194.973	333.011
1: Linear	SEMA6C	810.996	796.181	832.604	836.828	946.492	1094.95	1219.63	1539.27	1255.98	1377.09	1046.73	1211.87	1084.65	1618.88	1099.23	1180.92	862.677	1334.49	1268.86	1325.35	952.39	1198.75	1057.6	1224.53	1271.41	1176.33	905.113	1243.68	1424.68	1522.73	1584.02	1444.04	1562.37	2373.87	1954.41	2176.46	2735.29	2669.11	1541.19	1490.4	1788.98	1952.54	2208.2	1924.3	1531.75	1908.14	2062.74	1273.66
1: Linear	Siglec-3	655.536	608.6	810.493	808.091	1172.1	2243.68	4269.45	6215.53	487.571	463.927	517.763	414.98	493.533	1268.05	419.765	535.487	416.701	747.726	428.922	808.352	545.266	546.351	467.658	539.762	471.828	652.237	483.846	579.766	782.876	474.824	322.935	839.872	469.661	597.648	481.814	907.022	625.982	863.006	437.646	683.823	523.25	459.29	881.669	636.728	538.122	623.429	446.78	485.923
4: 4-PL	Siglec-E	243.659	197.314	234.379	373.616	790.668	2603.6	5044.22	8659.07	352.362	128.891	150.994	273.384	268.491	69.3299	0	96.7352	6.48228	265.475	164.067	231.804	57.211	231.084	212.827	248.397	226.923	111.064	261.556	232.707	172.953	86.0668	16.6234	111.752	0	84.3346	78.9285	136.441	178.329	5.80865	20.0816	195.16	48.1066	83.3294	223.069	139.965	45.7985	172.024	6.97747	167.004
1: Linear	SIGNR1	217.546	288.047	612.457	715.08	1369.43	2980.24	6565.05	11665	154.27	330.835	172.994	314.394	112.118	269.5	18.9312	268.447	166.145	457.135	136.188	366.05	50.3206	159.593	148.723	253.63	286.139	260.197	403.14	246.293	6.14839	217.552	96.619	254.794	67.0365	334.824	328.325	402.505	495.281	244.842	103.835	199.209	170.183	203.012	275.323	232.553	154.846	279.854	398.959	417.062
4: 4-PL	Slit2	274.56	324.367	628.509	497.085	1077.49	4468.05	8129.14	11965	389.28	341.358	358.723	258.178	164.741	422.055	251.51	401.364	379.419	860.945	980.436	1060.83	280.524	294.952	181.895	491.714	468.583	355.259	399.392	501.291	540.024	149.54	186.381	322.742	186.422	319.357	381.769	735.169	434.286	237.485	121.623	173.79	306.188	174.413	547.522	360.19	411.016	457.983	738.78	532.819
1: Linear	SMOC-1	1910.24	1767.98	2083.94	1902.74	2280.88	3597.58	6712.44	9356.47	1463.13	1876.89	1471.64	1575.74	1467.66	1788.37	2817.06	1936.01	2461.44	1942.31	4195.03	2050.25	3885.57	2002.69	2347.08	2037.86	2251.56	1957.43	2165.07	1959.56	2021.78	1679.8	1356.48	2049.37	1471.91	1631.47	1660.98	1734.23	1821.42	1800.64	1315.87	1962.24	1661.29	1431.58	2086.1	1840.11	1939.72	1796.12	2039.44	1685.07
4: 4-PL	SorCS2	465.375	542.287	976.017	1498.01	3279.6	7225.01	12718	20317.3	1253.87	611.409	487.913	733.361	680.354	525.777	616.053	1386.38	1138.76	1696.33	1820.19	2098.04	508.22	910.519	859.951	763.635	693.541	886.748	853.287	1458.01	926.29	692.151	784.47	1340.13	254.502	548.381	1409.1	2363.28	2543.73	893.662	425.859	774.36	967.52	355.209	1975.05	1212.09	1000.53	533.968	4533.79	1405
4: 4-PL	SP-D	341.567	295.357	382.281	628.343	1130.66	2328.77	3185.94	4514.13	200.123	180.167	97.2967	75.1155	210.993	179.317	17.951	101.064	87.9785	161.622	60.7279	233.044	13.3195	119.029	70.766	220.677	84.0987	242.148	138.781	208.808	188.277	25.2314	1.75899	5.21145	0	63.7063	0.533759	71.6992	33.5343	48.6423	43.4418	104.464	97.2537	89.9942	188.941	212.593	190.491	271.785	189.886	264.007
1: Linear	SR-AI	185.7	179.817	294.839	224.994	375.886	912.239	1841.66	3758.72	225.713	200.073	137.698	65.2444	304.723	276.756	82.0681	45.4757	129.306	150.625	62.0933	281.528	99.2914	198.128	187.942	211.03	142.213	182.947	179.441	70.5141	163.083	38.4218	0	103.21	173.003	64.7914	144.964	0	0	21.1799	15.5458	89.834	0	1.87534	266.377	240.133	267.734	352.941	84.6751	279.018
1: Linear	STC-2	138.944	118.931	128.022	235.187	275.416	624.85	929.801	1487.37	67.4333	253.792	130.161	79.9895	243.478	157.101	23.1106	114.027	0	17.169	20.5757	165.062	12.0472	165.503	95.6088	153.161	272.893	82.4305	192.501	139.826	41.8431	179.309	84.1417	29.2517	55.6065	107.681	214.701	16.1594	0	0	0	0	0	7.08035	295.75	225.017	197.371	316.316	134.061	348.143
1: Linear	Syndecan-1	555.899	365.911	334.957	313.381	480.928	767.488	1186.09	1589.52	239.048	307.172	317.099	254.474	129.385	268.098	131.599	331.396	375.912	296.448	289.279	205.154	179.733	218.487	75.2182	273.387	236.966	170.711	277.905	319.08	200.368	75.8989	4.43131	29.279	4.53155	72.6696	14.8967	212.372	216.682	81.6197	148.063	130.421	212.072	259.775	690.478	210.503	170.405	433.301	243.982	326.537
1: Linear	Syndecan-3	128.718	75.9046	162.137	184.213	365.892	702.418	1175.48	3065.89	3322.06	1476.66	1368.88	1483.17	983.802	1820.95	2654.82	2998.49	2598.46	3238.45	4460.42	5294.96	2153.41	2492.99	2245.39	3064.48	2622.94	2100.59	1470.8	4042.43	4141.81	2486.17	1543.63	1709.8	707.056	2974.87	3665.89	5334.64	6277	4084.46	1687.61	1385.96	4015.76	1061.19	3407.05	3069.63	2665.56	797.086	8689.52	2327.28
4: 4-PL	TFPI-2	485.564	541.76	787.362	1626.25	5212.62	8307.44	11846.9	16904.4	1710.51	2547.06	1445.77	1131.17	1517.95	2490.78	1573.19	1359.99	1454.78	1388.74	2492.24	3097.01	1933.63	2419.04	1498.09	2947.4	1608.39	2157.89	2591.17	1817.38	2129.23	2332.75	1982.68	1586.55	2260.49	3961.43	2627.62	3667.95	2875.38	4102.71	2199.82	2076.8	2155.39	2778.77	2237.37	2956.49	2012.52	2344.18	2596.85	1977.96
1: Linear	TGF-beta RI	448.928	484.131	321.733	493.859	683.143	728.041	1228.64	1980.2	345.844	298.464	301.465	497.652	414.502	307.014	352.682	310.153	539.255	322.217	705.083	650.935	487.389	530.581	516.776	420.247	433.554	346.406	529.753	350.167	268.901	363.936	288.997	429.269	77.7087	337.77	365.159	427.631	499.613	496.562	396.459	218.661	228.954	461.201	823.875	210.437	371.776	516.873	554.467	174.552
1: Linear	TGF-beta RII	386.767	501.238	348.626	379.128	558.542	949.889	1792.04	3244.25	153.415	246.308	202.062	325.349	211.967	195.247	279.628	284.744	148.015	276.471	139.395	459.531	133.554	380.637	293.169	347.441	224.937	268.091	465.054	400.814	141.902	261.344	44.5112	196.596	132.521	85.1485	125.235	216.291	15.3986	138.27	128.448	211.823	60.9503	247.326	217.136	238.656	241.265	420.053	110.953	205.795
4: 4-PL	TGM2	537.326	511.062	990.583	1793.1	3356.89	4790.43	7923.02	11583.6	1238.69	1076.62	933.439	1190.2	824.062	1130.59	1058.8	1314.93	1146.26	1660.77	1678.46	2544.85	981.396	1679.5	900.234	1444.58	1921.09	1291.06	1139.53	1210.81	1434.94	1293.61	1151.68	626.154	727.98	2166.48	1879.3	2001.99	2618.89	1834	919.087	1349.38	1387.05	1546.76	2591.29	1592.91	1429.6	1121.7	4332.55	1396.23
1: Linear	TIGIT	549.55	278.544	246.17	259.022	534.623	1065.14	2508.78	4414.41	350.762	381.72	262.356	225.544	190.577	331.929	226.468	565.009	422.229	310.176	305.469	575.38	281.644	423.326	420.529	543.689	663.479	282.563	462.831	319.111	431.446	156.735	137.332	656.955	310.699	615.868	524.809	962.37	586.875	786.31	364.913	266.117	471.666	557.361	558.294	502.732	374.671	303.687	627.365	228.948
1: Linear	TIM-3	440.879	566.019	580.655	661.682	626.455	928.05	1679.59	3266.48	2275.09	1938.58	1576.21	1114.76	1825.93	1894.32	1951.45	2232.95	2119.85	1766.28	2130.84	1994.39	1942.99	1744.51	1769.85	2245.49	2572.23	1836.67	1350.83	1624.23	1990.02	1661.51	1066.55	1364.98	1134.84	2493.48	1946.55	1851.63	2115.33	2392.7	1818.29	1646.25	1876.52	1842.23	2216.26	2259.07	2176.95	2824.1	1877.57	2066.09
1: Linear	TLR2	302.199	266.972	651.184	1036.75	2425.35	5102.04	12375.9	17585.2	174.124	292.978	101.5	364.167	262.94	224.47	136.692	602.227	47.1757	369.074	260.578	367.716	83.7674	301.998	261.678	599.488	397.295	327.415	451.086	194.586	265.377	231.984	212.644	144.225	76.1934	248.226	257.444	374.831	356.109	419.989	110.877	196.823	390.962	233.624	327.21	307.884	261.541	389.866	233.65	277.735
1: Linear	TNFRH3	5525.65	5390.79	5606.17	5637.59	6476.09	7383.65	7675.33	9610.74	5930.85	7866.67	5262.63	6245.19	5388.65	7458.49	7340.57	6273.82	7871.31	7184.89	9967.17	7911.1	7611.08	7951.87	7487.88	7386.93	8308.3	6864.16	14071.1	8554.87	10792.8	9185.27	10049.9	8340.12	9749.67	6991.93	8014.49	6321.1	7287.17	7193.7	6478.91	5667.01	8892.71	6184.62	7274.58	7192.35	9240.44	6757.08	7912.04	5143.32
1: Linear	Tpo R	294.675	251.952	412.766	622.154	1502.57	3124.13	9046.33	14069.8	89.0612	121.682	173.656	78.6535	233.269	311.742	131.632	221.938	90.555	305.645	0	446.921	0	281.652	152.362	345.461	193.392	181.709	231.125	127.939	193.345	88.5593	0	166.946	76.4711	0	81.5681	157.661	199.939	223.736	48.8944	94.6034	224.601	77.1785	280.667	138.064	119.001	206.947	123.376	188.705
1: Linear	TRAIL R2	715.035	602.671	570.464	862.717	1007.3	1323.73	2266.91	5577.95	1953.69	1963.52	1711.4	1809.92	1524.17	2078.13	1931.51	1912.78	1683.22	2350.54	2358.57	2267.18	1648.69	1850.31	1567.79	2066.35	2004.06	1593.86	1678.08	1718.23	2151.86	1613.16	1788.96	1811.65	1879.54	2825.64	2213.18	2436.78	2416.88	2924.75	1648.72	1579.33	1845.15	2603.06	2335.85	2328.59	2260.76	1613.52	2590.29	1758.08
1: Linear	TREM-2	3047.34	3124.84	3402.02	3459.88	3874.71	4150.16	4538.29	5069.94	2617.16	3648.15	1978.61	973.111	2865.17	3364.31	3117.24	3268.93	729.351	2281.03	4438.27	3143.16	2958.92	3245.36	3858.46	3693.36	3473.05	2820.37	5969.49	3328.01	2231.86	3158.59	2413.36	3235.53	2726.18	3525.63	2836.78	1921.29	2487.29	3357.78	2844.49	2082.36	2187.66	3380.72	2894.63	3670.18	2812.74	2502.14	2464.61	2355.52
1: Linear	TrkC	249.652	251.008	267.601	363.506	488.148	628.394	1185.76	1947.7	3779.99	1520.05	1894.71	1566.05	949.522	1558.34	3132.82	3683.02	2771.61	3681.9	4631.51	4712.02	1526.03	3380.15	2353.54	2940.42	4405.79	1725.99	2627.5	2908.53	3500.31	2000.74	1497.28	3072.56	995.993	1473.12	3836.66	6075.04	3983.68	2934.37	1856.34	2386.75	3130.04	878.688	4380.02	3334.1	2095.77	943.096	6753.59	2987.76
1: Linear	TROP-2	524.711	493.77	686.312	941.618	1775.01	2999.38	8561.04	16296.9	335.735	759.786	238.264	738.193	616.147	761.145	373.749	891.655	549.829	600.459	631.307	482.083	607.74	633.016	574.06	662.475	594.942	739.981	469.38	586.528	329.322	395.587	316.238	272.903	291.07	577.338	236.375	676.166	443.745	408.284	393.233	403.917	584.433	326.333	544.774	744.477	796.801	1030.89	394.626	873.554
4: 4-PL	Trypsin 3	487.543	585.524	869.295	1743.36	5188.91	9430.38	10451.3	12372.3	318.451	463.896	302.391	374.849	300.378	508.889	316.378	337.442	406.581	382.841	353.202	550.305	304.473	299.981	346.6	413.414	596.401	345.779	566.231	395.285	195.012	242.462	199.578	433.81	301.509	274.299	196.545	478.093	296.795	383.335	542.546	368.793	328.278	287.358	438.141	425.922	264.252	657.484	513.155	370.127
1: Linear	Tryptase-5	397.229	465.672	997.346	2372.72	7083.44	13477.4	14766.2	16332.1	251.033	437.13	334.349	221.744	344.251	523.307	169.51	340.831	283.905	320.171	381.255	420.584	198.131	323.733	325.399	372.086	428.043	532.87	319.501	375.447	167.004	250.406	229.524	376.129	234.534	130.197	280.719	400.485	343.418	340.975	319.171	349.457	424.786	424.645	267.276	288.316	403.854	478.492	232.773	423.545
1: Linear	TSLP R	1418.05	1434.79	1820.86	1994.91	2257.14	2424.84	2521.22	2677.13	1157.9	1418.77	879.206	1348.46	1349.73	1430.94	1358.62	1438.35	1387.58	1639.22	1024.47	1570.75	1224.45	1403.22	1310.09	1408.09	1429.6	1230	1647.14	1088.12	1341.63	1252.1	1359.72	1249.69	1537.21	1521.19	1404.16	1352.31	1423.86	1428.21	1337.92	1168.22	1233.45	1122.14	1383.7	1364.5	1579.99	1899.09	1324.2	1284.91
1: Linear	uPAR	1835.15	1891.39	1940.58	2097	3316.49	4641.08	7562.35	16574.9	3059.58	2857.69	2374.36	2430.3	2247.36	2849.43	2930.95	2595.43	2858.33	3769.01	3093.49	3251.32	2643.56	2960.64	2714.58	2863.53	2096.97	2067.14	3111.38	2699.02	3182.94	2995.74	3338.3	4116.62	3547.36	4467.34	3884.18	3219.22	5016.97	4883.28	3232.32	4188.27	3858.35	3530.94	4854.86	3830.53	3150.45	4257.09	4687.69	3290.15
1: Linear	VE-Cadherin	606.653	705.053	760.859	755.91	774.08	1504.45	2252.2	4282.33	549.236	752.65	604.669	531.399	726.854	612.943	464.067	544.732	454.75	602.841	539.836	551.834	445.109	557.846	553.196	525.542	655.953	516.411	609.414	535.243	535.71	687.052	482.844	599.535	646.105	586.392	505.994	498.58	552.708	505.97	720.896	535.984	549.719	720.044	554.669	634.68	729.699	926.327	393.081	695.198
1: Linear	Wnt-2b	395.683	533.618	497.276	524.911	674.4	902.922	1603.76	2514.25	509.737	410.27	397.32	577.87	516.099	486.504	583.254	911.19	713.292	504.239	881.459	1022.06	602.568	715.578	676.578	825.474	711.957	696.194	615.221	359.829	405.619	592.635	704.544	550.386	456.155	1009.39	483.736	608.449	1092.96	1315.53	789.706	559.544	412.081	338.874	531.644	508.509	426.466	836.993	613.874	700.024
	POS-Ave	150103	150103	150103	150103	150103	150103	150103	150103	150103	150103	150103	150103	150103	150103	150103	150103	150103	150103	150103	150103	150103	150103	150103	150103	150103	150103	150103	150103	150103	150103	150103	150103	150103	150103	150103	150103	150103	150103	150103	150103	150103	150103	150103	150103	150103	150103	150103	150103
[truncated: 146 more columns]

## Sheet: Standard Curves
	POS1	0.00137174	0.00411523	0.0123457	0.037037	0.111111	0.333333	1						Standard Cytokine Data				3	4	5	6	7			Linear Regression Curve								Log-log Regression Curve								4-PL Regression Curve
	POS2	0.00137174	0.00411523	0.0123457	0.037037	0.111111	0.333333	1	Std3 Intercept	Slope	Intercept	Linear
	Ret	137.174	411.523	1234.57	3703.7	11111.1	33333.3	100000	#N/A	0.899822	0.217786	0.664499		Ret		2.14095	2.57027	2.9996	3.42892	3.85825	4.28757	4.7169
	RGM-B	5.48697	16.4609	49.3827	148.148	444.444	1333.33	4000	#N/A	0.679185	1.98499	22.6636		Concentration (pg/ml)	0	137.174	411.523	1234.57	3703.7	11111.1	33333.3	100000
	RGM-C	5.48697	16.4609	49.3827	148.148	444.444	1333.33	4000	#N/A	1.3351	0.224073	15.5131		Signal-BKG	0	96.0691	380.29	1413.94	2721.93	9478.49	21399.3	35262.8
	ROBO3	5.48697	16.4609	49.3827	148.148	444.444	1333.33	4000	#N/A	1.04838	0.146179	2.01259		Log (Concentration)		2.13727	2.61439	3.09151	3.56864	4.04576	4.52288	5
	SEMA3C	137.174	411.523	1234.57	3703.7	11111.1	33333.3	100000	#N/A	0.923322	-1.42929	0.0107278		Log (Signal-BKG)		1.98258	2.58011	3.15043	3.43488	3.97674	4.3304	4.54732
	SEMA3F	27.4348	82.3045	246.914	740.741	2222.22	6666.67	20000	#N/A	1.58684	-1.5774	2.11033			Slope				Intercept		N	R2
	SEMA4C	54.8697	164.609	493.827	1481.48	4444.44	13333.3	40000	#N/A	1.31444	-1.15379	1.51186		Linear regression	0.664499				0		6	0.988557
	SEMA4F	27.4348	82.3045	246.914	740.741	2222.22	6666.67	20000	#N/A	1.31263	-0.993565	1.99048		log-log regression	0.899822				0.217786		7	0.982375
	SEMA4G	54.8697	164.609	493.827	1481.48	4444.44	13333.3	40000	#N/A	1.28536	-1.40872	0.678801			0.899822	#N/A	#N/A	0.983726	0.217786	0.0541648	0.833438	0.496919
	SEMA6C	54.8697	164.609	493.827	1481.48	4444.44	13333.3	40000	#N/A	0.869073	-0.85263	0.0709508
	Siglec-3	1.37174	4.11523	12.3457	37.037	111.111	333.333	1000	#N/A	1.09861	0.831227	11.409
	Siglec-E	5.48697	16.4609	49.3827	148.148	444.444	1333.33	4000	#N/A	1.46064	-0.546258	5.25018
	SIGNR1	13.7174	41.1523	123.457	370.37	1111.11	3333.33	10000	#N/A	0.732688	1.19021	1.97867		RGM-B		2.48713	2.81119	3.13524	3.45929	3.78335	4.1074	4.43145
	Slit2	137.174	411.523	1234.57	3703.7	11111.1	33333.3	100000	#N/A	0.829317	0.0524442	0.359973		Concentration (pg/ml)	0	5.48697	16.4609	49.3827	148.148	444.444	1333.33	4000
	SMOC-1	13.7174	41.1523	123.457	370.37	1111.11	3333.33	10000	#N/A	1.13495	-0.318721	1.49873		Signal-BKG	0	501.362	271.148	1053.62	4690.91	9634.65	13568.7	18680.2
	SorCS2	137.174	411.523	1234.57	3703.7	11111.1	33333.3	100000	#N/A	0.80929	0.436708	0.626596		Log (Concentration)		0.739332	1.21645	1.69357	2.1707	2.64782	3.12494	3.60206
	SP-D	13.7174	41.1523	123.457	370.37	1111.11	3333.33	10000	#N/A	1.95942	-1.78487	1.88169		Log (Signal-BKG)		2.70015	2.43321	3.02269	3.67126	3.98384	4.13254	4.27138
	SR-AI	1.37174	4.11523	12.3457	37.037	111.111	333.333	1000	#N/A	1.06223	0.569067	3.75335			Slope				Intercept		N	R2
	STC-2	137.174	411.523	1234.57	3703.7	11111.1	33333.3	100000	#N/A	1.39252	-2.72048	0.0457086		Linear regression	22.6636				0		5	0.97496
	Syndecan-1	13.7174	41.1523	123.457	370.37	1111.11	3333.33	10000	#N/A	0.750592	0.0694894	0.27819		log-log regression	0.679185				1.98499		7	0.903986
	Syndecan-3	5.48697	16.4609	49.3827	148.148	444.444	1333.33	4000	#N/A	1.00307	0.0721474	0.764125			0.679185	#N/A	#N/A	0.911795	1.98499	0.0872303	0.768478	1.73436
	TFPI-2	137.174	411.523	1234.57	3703.7	11111.1	33333.3	100000	#N/A	1.33134	-1.05795	1.23448
	TGF-beta RI	13.7174	41.1523	123.457	370.37	1111.11	3333.33	10000	#N/A	0.6973	0.464682	0.179702
	TGF-beta RII	13.7174	41.1523	123.457	370.37	1111.11	3333.33	10000	#N/A	0.856923	-0.0025283	0.445048
	TGM2	137.174	411.523	1234.57	3703.7	11111.1	33333.3	100000	#N/A	2.26142	-4.141	0.79848		RGM-C		1.2919	1.92891	2.56591	3.20292	3.83992	4.47693	5.11393
	TIGIT	137.174	411.523	1234.57	3703.7	11111.1	33333.3	100000	#N/A	1.11104	-1.82673	0.0684873		Concentration (pg/ml)	0	5.48697	16.4609	49.3827	148.148	444.444	1333.33	4000
	TIM-3	274.348	823.045	2469.14	7407.41	22222.2	66666.7	200000	#N/A	0.47157	0.759056	0.0146799		Signal-BKG	51.8081	1	410.788	898.687	3635.39	8558.62	19974.4	31228.1
	TLR2	137.174	411.523	1234.57	3703.7	11111.1	33333.3	100000	#N/A	1.23588	-1.4374	0.373165		Log (Concentration)		0.739332	1.21645	1.69357	2.1707	2.64782	3.12494	3.60206
	TNFRH3	13.7174	41.1523	123.457	370.37	1111.11	3333.33	10000	#N/A	1.53028	-0.988493	1.91206		Log (Signal-BKG)		0	2.61362	2.95361	3.56055	3.9324	4.30047	4.49455
	Tpo R	13.7174	41.1523	123.457	370.37	1111.11	3333.33	10000	#N/A	1.25656	-0.454107	2.64172			Slope				Intercept		N	R2
	TRAIL R2	13.7174	41.1523	123.457	370.37	1111.11	3333.33	10000	#N/A	1.00643	-0.239413	0.504578		Linear regression	15.5131	0.956424			0		6	0.988289
	TREM-2	5.48697	16.4609	49.3827	148.148	444.444	1333.33	4000	#N/A	0.44343	1.82234	6.04391		log-log regression	1.3351				0.224073		7	0.802639
	TrkC	5.48697	16.4609	49.3827	148.148	444.444	1333.33	4000	#N/A	1.57978	-0.84352	0.728869			1.3351	#N/A	#N/A	0.980046	0.304816	0.332016	0.827408	1.6491
	TROP-2	27.4348	82.3045	246.914	740.741	2222.22	6666.67	20000	#N/A	1.2417	-0.770752	1.20851
	Trypsin 3	5.48697	16.4609	49.3827	148.148	444.444	1333.33	4000	#N/A	1.16541	1.14034	31.0008
	Tryptase-5	5.48697	16.4609	49.3827	148.148	444.444	1333.33	4000	#N/A	1.35961	0.955353	44.4903
	TSLP R	1.37174	4.11523	12.3457	37.037	111.111	333.333	1000	#N/A	1.10173	1.43867	51.4053		ROBO3		0.985068	1.48527	1.98548	2.48568	2.98589	3.4861	3.9863
	uPAR	5.48697	16.4609	49.3827	148.148	444.444	1333.33	4000	#N/A	0.879936	1.05224	3.78205		Concentration (pg/ml)	0	5.48697	16.4609	49.3827	148.148	444.444	1333.33	4000
	VE-Cadherin	137.174	411.523	1234.57	3703.7	11111.1	33333.3	100000	#N/A	0.565346	0.598727	0.0385135		Signal-BKG	0	0.921524	207.394	142.883	303.654	992.404	2646.48	4123.59
	Wnt-2b	274.348	823.045	2469.14	7407.41	22222.2	66666.7	200000	#N/A	0.471833	0.719364	0.0188631		Log (Concentration)		0.739332	1.21645	1.69357	2.1707	2.64782	3.12494	3.60206
														Log (Signal-BKG)		-0.0354934	2.3168	2.15498	2.48238	2.99669	3.42267	3.61528
															Slope				Intercept		N	R2
														Linear regression	2.01259				0		6	0.994857
														log-log regression	1.04838				0.146179		7	0.788866
															1.04838	#N/A	#N/A	0.909426	0.209964	0.334485	0.647321	1.2719
														SEMA3C		0.544105	0.984641	1.42518	1.86571	2.30625	2.74679	3.18732
														Concentration (pg/ml)	0	137.174	411.523	1234.57	3703.7	11111.1	33333.3	100000
														Signal-BKG	135.477	1	41.1365	20.4189	100.408	245.036	562.28	988.079
														Log (Concentration)		2.13727	2.61439	3.09151	3.56864	4.04576	4.52288	5
														Log (Signal-BKG)		0	1.61423	1.31003	2.00177	2.38923	2.74995	2.99479
															Slope				Intercept		N	R2
														Linear regression	0.0107278				0		7	0.941219
														log-log regression	0.923322				-1.42929		7	0.876147
															0.923322	#N/A	#N/A	0.899337	-1.42929	0.199282	0.695244	-0.470263
														SEMA3F		0.845953	1.60307	2.36019	3.1173	3.87442	4.63154	5.38866
														Concentration (pg/ml)	0	27.4348	82.3045	246.914	740.741	2222.22	6666.67	20000
														Signal-BKG	268.249	1	97.8846	351.836	1626.52	4924.48	13991	22238.2
														Log (Concentration)		1.4383	1.91542	2.39254	2.86967	3.34679	3.82391	4.30103
														Log (Signal-BKG)		0	1.99071	2.54634	3.21126	3.69236	4.14585	4.3471
															Slope				Intercept		N	R2
														Linear regression	2.11033				0		6	0.998939
														log-log regression	1.58684				-1.5774		6	0.9045
															1.58684	#N/A	#N/A	0.994815	-1.43641	0.229584	1.14359	-0.164404
														SEMA4C		1.20795	1.8351	2.46225	3.0894	3.71654	4.34369	4.97084
														Concentration (pg/ml)	0	54.8697	164.609	493.827	1481.48	4444.44	13333.3	40000
														Signal-BKG	46.29	1	239.938	994.197	2176.08	6714.46	14939.7	24027.1
														Log (Concentration)		1.73933	2.21645	2.69357	3.1707	3.64782	4.12494	4.60206
														Log (Signal-BKG)		0	2.3801	2.99747	3.33768	3.82701	4.17434	4.3807
															Slope				Intercept		N	R2
														Linear regression	1.51186				0		5	0.997923
														log-log regression	1.31444				-1.15379		7	0.817803
															1.31444	#N/A	#N/A	0.979224	-1.07829	0.311643	0.839736	0.65334
														SEMA4F		0.894389	1.52067	2.14695	2.77323	3.39952	4.0258	4.65208
														Concentration (pg/ml)	0	27.4348	82.3045	246.914	740.741	2222.22	6666.67	20000
														Signal-BKG	24.0409	40.6232	1	257.031	1892.19	5419.22	12902.2	18720.2
														Log (Concentration)		1.4383	1.91542	2.39254	2.86967	3.34679	3.82391	4.30103
														Log (Signal-BKG)		1.60877	0	2.40999	3.27696	3.73394	4.11066	4.27231
															Slope				Intercept		N	R2
														Linear regression	1.99048				0		6	0.990684
														log-log regression	1.31263				-0.993565		7	0.763124
															1.31263	#N/A	#N/A	0.80824	-0.993565	0.144799	1.61208	-2.04341
														SEMA4G		0.826951	1.44023	2.0535	2.66678	3.28005	3.89333	4.5066
														Concentration (pg/ml)	0	54.8697	164.609	493.827	1481.48	4444.44	13333.3	40000
														Signal-BKG	97.9218	1	210.699	94.6933	714.969	2444.91	9281.48	14364.2
														Log (Concentration)		1.73933	2.21645	2.69357	3.1707	3.64782	4.12494	4.60206
														Log (Signal-BKG)		0	2.32366	1.97632	2.85429	3.38826	3.96762	4.15728
															Slope				Intercept		N	R2
														Linear regression	0.678801				0		6	0.993602
														log-log regression	1.28536				-1.40872		7	0.86492
															1.28536	#N/A	#N/A	0.90508	-1.40872	0.220417	0.938723	-0.0891079
														SEMA6C		0.702909	1.11756	1.53222	1.94687	2.36152	2.77617	3.19083
														Concentration (pg/ml)	0	54.8697	164.609	493.827	1481.48	4444.44	13333.3	40000
														Signal-BKG	14.815	1	36.4226	40.6464	150.311	298.767	423.45	743.086
														Log (Concentration)		1.73933	2.21645	2.69357	3.1707	3.64782	4.12494	4.60206
														Log (Signal-BKG)		0	1.56137	1.60902	2.17699	2.47533	2.6268	2.87104
															Slope				Intercept		N	R2
														Linear regression	0.0709508				0		5	0.970691
														log-log regression	0.869073				-0.85263		7	0.846361
															0.869073	#N/A	#N/A	0.956732	-0.808698	0.267217	0.592843	0.19894
														Siglec-3		1.0475	1.57167	2.09584	2.62001	3.14418	3.66835	4.19251
														Concentration (pg/ml)	0	1.37174	4.11523	12.3457	37.037	111.111	333.333	1000
														Signal-BKG	46.9355	1	201.892	199.491	563.498	1635.08	3660.85	5606.93
														Log (Concentration)		0.137272	0.614394	1.09151	1.56864	2.04576	2.52288	3
														Log (Signal-BKG)		0	2.30512	2.29992	2.75089	3.21354	3.56358	3.74873
															Slope				Intercept		N	R2
														Linear regression	11.409				0		6	0.987944
														log-log regression	1.09861				0.831227		7	0.803891
															1.09861	#N/A	#N/A	0.960888	0.896696	0.326038	0.686956	1.73883
														Siglec-E		0.640366	1.33727	2.03417	2.73107	3.42797	4.12487	4.82177
														Concentration (pg/ml)	0	5.48697	16.4609	49.3827	148.148	444.444	1333.33	4000
														Signal-BKG	46.3448	1	37.0649	176.302	593.354	2406.29	4846.91	8461.76
														Log (Concentration)		0.739332	1.21645	1.69357	2.1707	2.64782	3.12494	3.60206
														Log (Signal-BKG)		0	1.56896	2.24626	2.77331	3.38135	3.68546	3.92746
															Slope				Intercept		N	R2
														Linear regression	5.25018				0		5	0.991163
														log-log regression	1.46064				-0.546258		6	0.930234
															1.46064	#N/A	#N/A	0.986509	-0.43953	0.183514	1.1251	0.288818
														SIGNR1		2.02348	2.37306	2.72264	3.07222	3.42181	3.77139	4.12097
														Concentration (pg/ml)	0	13.7174	41.1523	123.457	370.37	1111.11	3333.33	10000
														Signal-BKG	0	70.5005	394.911	497.534	1151.88	2762.7	6347.51	11447.5
														Log (Concentration)		1.13727	1.61439	2.09151	2.56864	3.04576	3.52288	4
														Log (Signal-BKG)		1.84819	2.5965	2.69682	3.06141	3.44133	3.8026	4.05871
															Slope				Intercept		N	R2
														Linear regression	1.97867				0		6	0.988687
														log-log regression	0.732688				1.19021		7	0.975298
															0.732688	#N/A	#N/A	0.983351	1.19021	0.0746553	0.659211	1.42569
														Slit2		1.82492	2.22061	2.61629	3.01198	3.40766	3.80334	4.19903
														Concentration (pg/ml)	0	137.174	411.523	1234.57	3703.7	11111.1	33333.3	100000
														Signal-BKG	0	49.8074	353.949	222.526	802.935	4193.5	7854.58	11690.5
														Log (Concentration)		2.13727	2.61439	3.09151	3.56864	4.04576	4.52288	5
														Log (Signal-BKG)		1.69729	2.54894	2.34738	2.90468	3.62258	3.89512	4.06783
															Slope				Intercept		N	R2
														Linear regression	0.359973				0		5	0.971116
														log-log regression	0.829317				0.0524442		7	0.940016
															0.829317	#N/A	#N/A		0.0524442	0.0471353	0.775818	0.277395
														SMOC-1		1.03683	1.57834	2.11984	2.66135	3.20286	3.74437	4.28588
														Concentration (pg/ml)	0	13.7174	41.1523	123.457	370.37	1111.11	3333.33	10000
														Signal-BKG	142.263	1	315.958	134.761	512.901	1829.6	4944.46	7588.5
														Log (Concentration)		1.13727	1.61439	2.09151	2.56864	3.04576	3.52288	4
														Log (Signal-BKG)		0	2.49963	2.12957	2.71003	3.26236	3.69412	3.88016
															Slope				Intercept		N	R2
														Linear regression	1.49873				0		6	0.995464
														log-log regression	1.13495				-0.318721		7	0.798839
															1.13495	#N/A	#N/A	0.874041	-0.253919	0.309393	0.727495	0.987088
														SorCS2		2.16638	2.55251	2.93864	3.32477	3.7109	4.09703	4.48316
														Concentration (pg/ml)	0	137.174	411.523	1234.57	3703.7	11111.1	33333.3	100000
														Signal-BKG	0	76.9124	510.642	1032.64	2814.22	6759.64	12252.7	19851.9
														Log (Concentration)		2.13727	2.61439	3.09151	3.56864	4.04576	4.52288	5
														Log (Signal-BKG)		1.886	2.70812	3.01395	3.44936	3.82992	4.08823	4.2978
															Slope				Intercept		N	R2
														Linear regression	0.626596				0		5	0.992402
														log-log regression	0.80929				0.436708		7	0.960292
															0.80929	#N/A	#N/A	0.986608	0.436708	0.110732	0.691758	0.930904
														SP-D		1.0349	1.96978	2.90466	3.83954	4.77443	5.70931	6.64419
														Concentration (pg/ml)	0	13.7174	41.1523	123.457	370.37	1111.11	3333.33	10000
														Signal-BKG	46.2094	1	86.9232	332.986	835.301	2033.41	2890.58	4218.78
														Log (Concentration)		1.13727	1.61439	2.09151	2.56864	3.04576	3.52288	4
														Log (Signal-BKG)		0	1.93914	2.52243	2.92184	3.30823	3.46098	3.62519
															Slope				Intercept		N	R2
														Linear regression	1.88169				0		5	0.992201
														log-log regression	1.95942				-1.78487		4	0.868553
															1.95942	#N/A	#N/A	0.988465	-1.1935	0.43979	1.02983	0.30723
														SR-AI		0.714882	1.22169	1.7285	2.23532	2.74213	3.24894	3.75575
														Concentration (pg/ml)	0	1.37174	4.11523	12.3457	37.037	111.111	333.333	1000
														Signal-BKG	5.88286	1	115.022	45.1768	196.069	732.421	1661.85	3578.9
														Log (Concentration)		0.137272	0.614394	1.09151	1.56864	2.04576	2.52288	3
														Log (Signal-BKG)		0	2.06078	1.65492	2.29241	2.86476	3.22059	3.55375
															Slope				Intercept		N	R2
														Linear regression	3.75335				0		7	0.979528
														log-log regression	1.06223				0.569067		7	0.84887
															1.06223	#N/A	#N/A	0.876478	0.569067	0.23224	0.762563	1.22977
														STC-2		0.255714	0.920116	1.58452	2.24892	2.91332	3.57772	4.24212
														Concentration (pg/ml)	0	137.174	411.523	1234.57	3703.7	11111.1	33333.3	100000
														Signal-BKG	20.0132	1	9.09112	116.256	156.485	505.919	810.87	1368.43
														Log (Concentration)		2.13727	2.61439	3.09151	3.56864	4.04576	4.52288	5
														Log (Signal-BKG)		0	0.958618	2.06542	2.19447	2.70408	2.90895	3.13622
															Slope				Intercept		N	R2
														Linear regression	0.0457086				0		5	0.980342
														log-log regression	1.39252				-2.72048		5	0.927533
															1.39252	#N/A	#N/A	0.888076	-2.72048	0.150562	1.12455	-1.76418
														Syndecan-1		0.869965	1.22809	1.58621	1.94434	2.30246	2.66058	3.01871
														Concentration (pg/ml)	0	13.7174	41.1523	123.457	370.37	1111.11	3333.33	10000
														Signal-BKG	242.518	52.5297	21.5752	1	167.547	454.107	872.705	1276.13
														Log (Concentration)		1.13727	1.61439	2.09151	2.56864	3.04576	3.52288	4
														Log (Signal-BKG)		1.7204	1.33395	0	2.22414	2.65716	2.94087	3.1059
															Slope				Intercept		N	R2
														Linear regression	0.27819				0		6	0.906885
														log-log regression	0.750592				0.0694894		7	0.504925
															0.750592	#N/A	#N/A	0.667579	0.0163369	0.257515	1.0848	-1.00158
														Syndecan-3		0.867999	1.34658	1.82517	2.30375	2.78234	3.26093	3.73951
														Concentration (pg/ml)	0	5.48697	16.4609	49.3827	148.148	444.444	1333.33	4000
														Signal-BKG	52.8132	1	86.232	108.308	289.988	626.514	1099.57	2989.99
														Log (Concentration)		0.739332	1.21645	1.69357	2.1707	2.64782	3.12494	3.60206
														Log (Signal-BKG)		0	1.93567	2.03466	2.46238	2.79693	3.04122	3.47567
															Slope				Intercept		N	R2
														Linear regression	0.764125				0		7	0.991312
														log-log regression	1.00307				0.0721474		7	0.835033
															1.00307	#N/A	#N/A	0.982606	0.126397	0.289724	0.661961	1.02959
														TFPI-2		1.78748	2.42269	3.0579	3.69311	4.32832	4.96353	5.59874
														Concentration (pg/ml)	0	137.174	411.523	1234.57	3703.7	11111.1	33333.3	100000
														Signal-BKG	0	56.1962	301.798	1140.69	4727.05	7821.87	11361.4	16418.8
														Log (Concentration)		2.13727	2.61439	3.09151	3.56864	4.04576	4.52288	5
														Log (Signal-BKG)		1.74971	2.47972	3.05717	3.67459	3.89331	4.05543	4.21534
															Slope				Intercept		N	R2
														Linear regression	1.23448				0		4	0.992004
														log-log regression	1.33134				-1.05795		4	0.997517
															1.33134	#N/A	#N/A	0.999627	-1.05795	0.0433371	1.25217	-0.80061
														TGF-beta RI		1.19418	1.52687	1.85957	2.19227	2.52496	2.85766	3.19036
														Concentration (pg/ml)	0	13.7174	41.1523	123.457	370.37	1111.11	3333.33	10000
														Signal-BKG	127.195	162.397	1	172.126	361.41	406.308	906.903	1658.46
														Log (Concentration)		1.13727	1.61439	2.09151	2.56864	3.04576	3.52288	4
														Log (Signal-BKG)		2.21058	0	2.23585	2.558	2.60886	2.95756	3.21971
															Slope				Intercept		N	R2
														Linear regression	0.179702				0		7	0.950576
														log-log regression	0.6973				0.464682		7	0.460605
															0.6973	#N/A	#N/A	0.712394	0.401157	0.314865	1.09673	-0.815403
														TGF-beta RII		0.891256	1.30011	1.70897	2.11782	2.52668	2.93554	3.34439
														Concentration (pg/ml)	0	13.7174	41.1523	123.457	370.37	1111.11	3333.33	10000
														Signal-BKG	38.1412	152.612	1	30.5022	209.916	601.264	1443.41	2895.63
														Log (Concentration)		1.13727	1.61439	2.09151	2.56864	3.04576	3.52288	4
														Log (Signal-BKG)		2.18359	0	1.48433	2.32205	2.77907	3.15939	3.46174
															Slope				Intercept		N	R2
														Linear regression	0.445048				0		6	0.984192
														log-log regression	0.856923				-0.0025283		7	0.569754
															0.856923	#N/A	#N/A	0.903291	-0.0832992	0.323277	1.36479	-1.63013
														TGM2		1.6153	2.69427	3.77324	4.85222	5.93119	7.01016	8.08913
														Concentration (pg/ml)	0	137.174	411.523	1234.57	3703.7	11111.1	33333.3	100000
														Signal-BKG	26.2637	1	479.522	1282.03	2845.83	4279.37	7411.96	11072.5
														Log (Concentration)		2.13727	2.61439	3.09151	3.56864	4.04576	4.52288	5
														Log (Signal-BKG)		0	2.68081	3.1079	3.45421	3.63138	3.86993	4.04425
															Slope				Intercept		N	R2
														Linear regression	0.79848				0		4	0.979851
														log-log regression	2.26142				-4.141		4	0.784546
															2.26142	#N/A	#N/A	0.996377	-3.21797	0.667966	0.810487	0.575341
														TIGIT		0.4837	1.0138	1.5439	2.074	2.6041	3.1342	3.6643
														Concentration (pg/ml)	0	137.174	411.523	1234.57	3703.7	11111.1	33333.3	100000
														Signal-BKG	303.379	32.374	1	12.8521	288.453	818.973	2262.61	4168.24
														Log (Concentration)		2.13727	2.61439	3.09151	3.56864	4.04576	4.52288	5
														Log (Signal-BKG)		1.5102	0	1.10898	2.46007	2.91327	3.35461	3.61995
															Slope				Intercept		N	R2
														Linear regression	0.0684873				0		6	0.978582
														log-log regression	1.11104				-1.82673		7	0.756177
															1.11104	#N/A	#N/A	0.918724	-1.89089	0.217289	1.51443	-3.52293
														TIM-3		1.89632	2.12131	2.34631	2.57131	2.7963	3.0213	3.2463
														Concentration (pg/ml)	0	274.348	823.045	2469.14	7407.41	22222.2	66666.7	200000
														Signal-BKG	0	125.14	139.776	220.804	185.576	487.171	1238.71	2825.61
														Log (Concentration)		2.4383	2.91542	3.39254	3.86967	4.34679	4.82391	5.30103
														Log (Signal-BKG)		2.0974	2.14543	2.34401	2.26852	2.68768	3.09297	3.45111
															Slope				Intercept		N	R2
														Linear regression	0.0146799				0		7	0.990038
														log-log regression	0.47157				0.759056		7	0.881538
															0.47157	#N/A	#N/A	0.906787	0.746489	0.109329	0.55059	0.403004
														TLR2		1.28428	1.87395	2.46361	3.05328	3.64294	4.23261	4.82227
														Concentration (pg/ml)	0	137.174	411.523	1234.57	3703.7	11111.1	33333.3	100000
														Signal-BKG	35.2266	1	384.212	769.781	2158.38	4835.06	12108.9	17318.3
														Log (Concentration)		2.13727	2.61439	3.09151	3.56864	4.04576	4.52288	5
														Log (Signal-BKG)		0	2.58457	2.88637	3.33413	3.6844	4.0831	4.2385
															Slope				Intercept		N	R2
														Linear regression	0.373165				0		6	0.993241
														log-log regression	1.23588				-1.4374		7	0.780892
															1.23588	#N/A	#N/A	0.988078	-1.35713	0.362853	0.73118	0.684766
														TNFRH3		1.12778	1.85791	2.58804	3.31817	4.0483	4.77843	5.50856
														Concentration (pg/ml)	0	13.7174	41.1523	123.457	370.37	1111.11	3333.33	10000
														Signal-BKG	134.86	1	215.38	246.795	1085.3	1992.86	2284.54	4219.95
														Log (Concentration)		1.13727	1.61439	2.09151	2.56864	3.04576	3.52288	4
														Log (Signal-BKG)		0	2.3332	2.39234	3.03555	3.29948	3.3588	3.62531
															Slope				Intercept		N	R2
														Linear regression	1.91206				0		5	0.955564
														log-log regression	1.53028				-0.988493		5	0.78384
															1.53028	#N/A	#N/A	0.916851	-0.612566	0.490293	0.742375	1.03535
														Tpo R		1.03994	1.63947	2.239	2.83853	3.43806	4.03759	4.63712
														Concentration (pg/ml)	0	13.7174	41.1523	123.457	370.37	1111.11	3333.33	10000
														Signal-BKG	42.7227	1	160.813	370.202	1250.61	2872.18	8794.38	13817.9
														Log (Concentration)		1.13727	1.61439	2.09151	2.56864	3.04576	3.52288	4
														Log (Signal-BKG)		0	2.20632	2.56844	3.09712	3.45821	3.94421	4.14044
															Slope				Intercept		N	R2
														Linear regression	2.64172				0		6	0.998895
														log-log regression	1.25656				-0.454107		7	0.847966
															1.25656	#N/A	#N/A	0.989581	-0.389111	0.274637	0.847882	0.85562
														TRAIL R2		0.864984	1.34517	1.82536	2.30555	2.78574	3.26592	3.74611
														Concentration (pg/ml)	0	13.7174	41.1523	123.457	370.37	1111.11	3333.33	10000
														Signal-BKG	144.571	32.2073	1	292.253	436.832	753.268	1696.45	5007.48
														Log (Concentration)		1.13727	1.61439	2.09151	2.56864	3.04576	3.52288	4
														Log (Signal-BKG)		1.50795	0	2.46576	2.64031	2.87695	3.22954	3.69962
															Slope				Intercept		N	R2
														Linear regression	0.504578				0		7	0.996526
														log-log regression	1.00643				-0.239413		7	0.701627
															1.00643	#N/A	#N/A	0.75339	-0.279599	0.157728	1.2591	-1.04919
														TREM-2		2.16757	2.37914	2.59071	2.80228	3.01385	3.22542	3.43699
														Concentration (pg/ml)	0	5.48697	16.4609	49.3827	148.148	444.444	1333.33	4000
														Signal-BKG	0	77.5092	354.683	412.547	827.37	1102.82	1490.96	2022.6
														Log (Concentration)		0.739332	1.21645	1.69357	2.1707	2.64782	3.12494	3.60206
														Log (Signal-BKG)		1.88935	2.54984	2.61547	2.9177	3.04251	3.17347	3.30591
															Slope				Intercept		N	R2
														Linear regression	6.04391				0		4	0.893397
														log-log regression	0.44343				1.82234		7	0.900126
															0.44343	#N/A	#N/A	0.973572	1.83973	0.198865	0.334095	2.12923
														TrkC		0.32446	1.07821	1.83195	2.58569	3.33944	4.09318	4.84693
														Concentration (pg/ml)	0	5.48697	16.4609	49.3827	148.148	444.444	1333.33	4000
														Signal-BKG	0	1.35655	17.9491	113.854	238.497	378.743	936.111	1698.05
														Log (Concentration)		0.739332	1.21645	1.69357	2.1707	2.64782	3.12494	3.60206
														Log (Signal-BKG)		0.132435	1.25404	2.05635	2.37748	2.57834	2.97133	3.22995
															Slope				Intercept		N	R2
														Linear regression	0.728869				0		6	0.975455
														log-log regression	1.57978				-0.84352		4	0.946205
															1.57978	#N/A	#N/A	0.942376	-0.84352	0.20644	1.17731	-0.0979036
														TROP-2		1.08287	1.67532	2.26776	2.8602	3.45265	4.04509	4.63753
														Concentration (pg/ml)	0	27.4348	82.3045	246.914	740.741	2222.22	6666.67	20000
														Signal-BKG	30.9406	1	192.542	447.848	1281.24	2505.61	8067.27	15803.1
														Log (Concentration)		1.4383	1.91542	2.39254	2.86967	3.34679	3.82391	4.30103
														Log (Signal-BKG)		0	2.28453	2.65113	3.10763	3.39891	3.90673	4.19874
															Slope				Intercept		N	R2
														Linear regression	1.20851				0		6	0.996603
														log-log regression	1.2417				-0.770752		7	0.835536
															1.2417	#N/A	#N/A	0.996011	-0.703072	0.292449	0.816154	0.721152
														Trypsin 3		2.00196	2.558	3.11404	3.67008	4.22612	4.78216	5.3382
														Concentration (pg/ml)	0	5.48697	16.4609	49.3827	148.148	444.444	1333.33	4000
														Signal-BKG	0	97.9804	381.751	1255.82	4701.37	8942.83	9963.8	11884.7
														Log (Concentration)		0.739332	1.21645	1.69357	2.1707	2.64782	3.12494	3.60206
														Log (Signal-BKG)		1.99114	2.58178	3.09893	3.67222	3.95148	3.99843	4.07499
															Slope				Intercept		N	R2
														Linear regression	31.0008				0		4	0.995819
														log-log regression	1.16541				1.14034		4	0.999408
															1.16541	#N/A	#N/A	0.999117	1.14034	0.0138926	1.14273	1.18234
														Tryptase-5		1.96056	2.60926	3.25795	3.90665	4.55535	5.20405	5.85275
														Concentration (pg/ml)	0	5.48697	16.4609	49.3827	148.148	444.444	1333.33	4000
														Signal-BKG	0	68.4431	600.117	1975.49	6686.21	13080.2	14369	15934.9
														Log (Concentration)		0.739332	1.21645	1.69357	2.1707	2.64782	3.12494	3.60206
														Log (Signal-BKG)		1.83533	2.77824	3.29567	3.82518	4.11661	4.15743	4.20235
															Slope				Intercept		N	R2
														Linear regression	44.4903				0		4	0.998588
														log-log regression	1.35961				0.955353		4	0.975748
															1.35961	#N/A	#N/A	0.999956	0.955353	0.151085	1.09715	1.4416
														TSLP R		2.07831	2.60397	3.12963	3.65528	4.18094	4.7066	5.23226
														Concentration (pg/ml)	0	1.37174	4.11523	12.3457	37.037	111.111	333.333	1000
														Signal-BKG	0	16.7341	402.806	576.855	839.085	1006.79	1103.17	1259.08
														Log (Concentration)		0.137272	0.614394	1.09151	1.56864	2.04576	2.52288	3
														Log (Signal-BKG)		1.2236	2.6051	2.76107	2.92381	3.00294	3.04264	3.10005
															Slope				Intercept		N	R2
														Linear regression	51.4053				0		3	0.838736
														log-log regression	1.10173				1.43867		4	0.755438
															1.10173	#N/A	#N/A	0.99985	1.92707	0.756235	0.333992	2.39877
														uPAR		1.70281	2.12264	2.54248	2.96231	3.38215	3.80199	4.22182
														Concentration (pg/ml)	0	5.48697	16.4609	49.3827	148.148	444.444	1333.33	4000
														Signal-BKG	0	56.2351	105.431	261.854	1481.34	2805.93	5727.2	14739.8
														Log (Concentration)		0.739332	1.21645	1.69357	2.1707	2.64782	3.12494	3.60206
														Log (Signal-BKG)		1.75001	2.02297	2.41806	3.17065	3.44808	3.75794	4.16849
															Slope				Intercept		N	R2
														Linear regression	3.78205				0		7	0.990583
														log-log regression	0.879936				1.05224		7	0.984014
															0.879936	#N/A	#N/A	0.97697	1.05224	0.0157233	0.899723	0.996702
														VE-Cadherin		1.80703	2.07676	2.3465	2.61624	2.88598	3.15572	3.42546
														Concentration (pg/ml)	0	137.174	411.523	1234.57	3703.7	11111.1	33333.3	100000
														Signal-BKG	0	98.4006	154.206	149.258	167.427	897.796	1645.55	3675.68
														Log (Concentration)		2.13727	2.61439	3.09151	3.56864	4.04576	4.52288	5
														Log (Signal-BKG)		1.993	2.1881	2.17394	2.22383	2.95318	3.21631	3.56534
															Slope				Intercept		N	R2
														Linear regression	0.0385135				0		7	0.977971
														log-log regression	0.565346				0.598727		7	0.887399
															0.565346	#N/A	#N/A	0.894743	0.598727	0.0912146	0.643302	0.270939
														Wnt-2b		1.85185	2.07697	2.30209	2.52721	2.75233	2.97746	3.20258
														Concentration (pg/ml)	0	274.348	823.045	2469.14	7407.41	22222.2	66666.7	200000
														Signal-BKG	0	137.935	101.594	129.229	278.717	507.239	1208.07	2118.57
														Log (Concentration)		2.4383	2.91542	3.39254	3.86967	4.34679	4.82391	5.30103
														Log (Signal-BKG)		2.13968	2.00687	2.11136	2.44516	2.70521	3.08209	3.32604
															Slope				Intercept		N	R2
														Linear regression	0.0188631				0		6	0.985105
														log-log regression	0.471833				0.719364		7	0.900373
															0.471833	#N/A	#N/A	0.984756	0.701374	0.151369	0.584945	0.209704

## Sheet: Protein Information
	Target	Uniprot	GeneName	GeneID	Description
	Ret	P35546	Ret	19713	Proto-oncogene tyrosine-protein kinase receptor Ret (EC 2.7.10.1) (Proto-oncogene c-Ret) [Cleaved into: Soluble RET kinase fragment; Extracellular cell-membrane anchored RET cadherin 120 kDa fragment]																					m_Ret
	RGM-B	Q7TQ33	Rgmb	68799	RGM domain family member B (DRG11-responsive axonal guidance and outgrowth of neurite) (DRAGON)																					m_RGM-B
	RGM-C	Q7TQ32	Hfe2 Rgmc	69585	Hemojuvelin (Hemochromatosis type 2 protein homolog) (RGM domain family member C)																					m_RGM-C
	ROBO3	Q9Z2I4	Robo3 Rbig1	0	Roundabout homolog 3 (Retinoblastoma-inhibiting gene 1 protein) (Rig-1)																					m_ROBO3
	SEMA3C	#N/A	#N/A	#N/A	#N/A																					m_SEMA3C
	SEMA3F	#N/A	#N/A	#N/A	#N/A																					m_SEMA3F
	SEMA4C	#N/A	#N/A	#N/A	#N/A																					m_SEMA4C
	SEMA4F	#N/A	#N/A	#N/A	#N/A																					m_SEMA4F
	SEMA4G	#N/A	#N/A	#N/A	#N/A																					m_SEMA4G
	SEMA6C	#N/A	#N/A	#N/A	#N/A																					m_SEMA6C
	Siglec-3	Q63994	Cd33 Siglec3	12489	Myeloid cell surface antigen CD33 (Sialic acid-binding Ig-like lectin 3) (Siglec-3) (CD antigen CD33)																					m_Siglec-3
	Siglec-E	Q91Y57	Siglec12 Siglec5 Siglece Siglecl1	83382	Sialic acid-binding Ig-like lectin 12 (Siglec-12) (Myeloid inhibitory siglec) (MIS) (Sialic acid-binding Ig-like lectin 5) (Siglec-5) (Sialic acid-binding Ig-like lectin E) (Siglec-E) (mSiglec-E) (Sialic acid-binding Ig-like lectin-like 1) (Siglec-L1)																					m_Siglec-E
	SIGNR1	Q8CJ91	Cd209b	69165	CD209 antigen-like protein B (DC-SIGN-related protein 1) (DC-SIGNR1) (OtB7) (CD antigen CD209)																					m_SIGNR1
	Slit2	Q9R1B9	Slit2	20563	Slit homolog 2 protein (Slit-2) [Cleaved into: Slit homolog 2 protein N-product; Slit homolog 2 protein C-product]																					m_Slit2
	SMOC-1	Q8BLY1	Smoc1 Srg	64075	SPARC-related modular calcium-binding protein 1 (SPARC-related gene protein) (Secreted modular calcium-binding protein 1) (SMOC-1)																					m_SMOC-1
	SorCS2	Q9EPR5	Sorcs2	81840	VPS10 domain-containing receptor SorCS2																					m_SorCS2
	SP-D	P50404	Sftpd Sftp4	20390	Pulmonary surfactant-associated protein D (PSP-D) (SP-D) (Lung surfactant protein D)																					m_SP-D
	SR-AI	P30204	Msr1 Scvr	20288	Macrophage scavenger receptor types I and II (Macrophage acetylated LDL receptor I and II) (Scavenger receptor type A) (SR-A) (CD antigen CD204)																					m_SR-AI
	STC-2	O88452	Stc2	20856	Stanniocalcin-2 (STC-2)																					m_STC-2
	Syndecan-1	P18828	Sdc1 Synd-1 Synd1	20969	Syndecan-1 (SYND1) (CD antigen CD138)																					m_Syndecan-1
	Syndecan-3	Q64519	Sdc3 Kiaa0468	20970	Syndecan-3 (SYND3)																					m_Syndecan-3
	TFPI-2	O35536	Tfpi2	21789	Tissue factor pathway inhibitor 2 (TFPI-2)																					m_TFPI-2
	TGF-beta RI	Q64729	Tgfbr1	21812	TGF-beta receptor type-1 (TGFR-1) (EC 2.7.11.30) (ESK2) (Transforming growth factor-beta receptor type I) (TGF-beta receptor type I) (TbetaR-I)																					m_TGF-beta RI
	TGF-beta RII	Q62312	Tgfbr2	21813	TGF-beta receptor type-2 (TGFR-2) (EC 2.7.11.30) (TGF-beta type II receptor) (Transforming growth factor-beta receptor type II) (TGF-beta receptor type II) (TbetaR-II)																					m_TGF-beta RII
	TGM2	P21981	Tgm2	21817	Protein-glutamine gamma-glutamyltransferase 2 (EC 2.3.2.13) (Tissue transglutaminase) (Transglutaminase C) (TG(C)) (TGC) (TGase C) (Transglutaminase-2) (TGase-2)																					m_TGM2
	TIGIT	P86176	Tigit Vstm3	0	T-cell immunoreceptor with Ig and ITIM domains (V-set and transmembrane domain-containing protein 3)																					m_TIGIT
	TIM-3	Q8VIM0	Havcr2 Tim3 Timd3	171285	Hepatitis A virus cellular receptor 2 homolog (HAVcr-2) (T-cell immunoglobulin and mucin domain-containing protein 3) (TIMD-3) (T-cell immunoglobulin mucin receptor 3) (TIM-3) (T-cell membrane protein 3)																					m_TIM-3
	TLR2	Q9QUN7	Tlr2	24088	Toll-like receptor 2 (CD antigen CD282)																					m_TLR2
	TNFRH3	P83626	Tnfrsf26 Tnfrh3	244237	Tumor necrosis factor receptor superfamily member 26 (TNF receptor homolog 3)																					m_TNFRH3
	Tpo R	Q08351	Mpl Tpor	17480	Thrombopoietin receptor (TPO-R) (Myeloproliferative leukemia protein) (Proto-oncogene c-Mpl) (CD antigen CD110)																					m_Tpo R
	TRAIL R2	Q9QZM4	Tnfrsf10b Dr5 Killer	21933	Tumor necrosis factor receptor superfamily member 10B (Death receptor 5) (MK) (CD antigen CD262)																					m_TRAIL R2
	TREM-2	Q99NH8	Trem2 Trem2a Trem2b Trem2c	83433	Triggering receptor expressed on myeloid cells 2 (TREM-2) (Triggering receptor expressed on monocytes 2)																					m_TREM-2
	TrkC	Q6VNS1	Ntrk3 TrkC	18213	NT-3 growth factor receptor (EC 2.7.10.1) (GP145-TrkC) (Trk-C) (Neurotrophic tyrosine kinase receptor type 3) (TrkC tyrosine kinase)																					m_TrkC
	TROP-2	Q8BGV3	Tacstd2 Trop2	56753	Tumor-associated calcium signal transducer 2 (Cell surface glycoprotein Trop-2)																					m_TROP-2
	Trypsin 3	Q792Z0	Prss3 Tcrb-V20 trypsinogen	22073	Protease, serine 3 (Trypsinogen 11)																					m_Trypsin 3
	Tryptase-5	E9Q409	Prss32	69814	Protease, serine 32																					m_Tryptase-5
	TSLP R	Q8CII9	Crlf2 Crlm2 Tpte2 Tslpr	57914	Cytokine receptor-like factor 2 (Cytokine receptor-like molecule 2) (CRLM-2) (Thymic stromal lymphopoietin protein receptor) (TSLP receptor) (Type I cytokine receptor delta 1)																					m_TSLP R
	uPAR	P35456	Plaur	18793	Urokinase plasminogen activator surface receptor (U-PAR) (uPAR) (CD antigen CD87)																					m_uPAR
	VE-Cadherin	P55284	Cdh5	12562	Cadherin-5 (Vascular endothelial cadherin) (VE-cadherin) (CD antigen CD144)																					m_VE-Cadherin
	Wnt-2b	O70283	Wnt2b Wnt13	22414	Protein Wnt-2b (Protein Wnt-13)																					m_Wnt-2b

## Sheet: Bioinformatics
Need help making sense of your data?
RayBiotech offers affordable Biostatistics & Bioinformatics services.
	DATA CLEAN-UP				DIFFERENTIAL EXPRESSION ANALYSIS					CLUSTER ANALYSIS
	Data outliers are identified & removed from further analyses.				Identifies differentially-expressed proteins across groups using volcano plots & jitter plots.					Clusters samples based on similar expression profiles. Includes heatmaps and more!
	BIOMARKER SELECTION				PATHWAY ANALYSIS
	Uses various models to identify statistically-significant biomarkers between groups. Provides p-values.				Identifies the specific protein functions, biological pathways, and physical interactions enriched in a particular group.					Contact us at info@raybiotech.com for more information.

## Sheet: Data Statistics
	Target	LOD (pg/ml)	Best Confident Range	Maximum Value	Highest Reported Value	Lowest Reported Value	% Below LOD	% Above LOD but <3xLOD	% in Best Confidence	% Above Maximum
	Ret	75.5652	226.7 - 33,333	100000	2985.43	0	27.4194	6.98925	65.5914	0
	RGM-B	7.33693	22.0 - 1,333	4000	41.1354	6.51271	34.9462	54.3011	10.7527	0
	RGM-C	1.22733	3.7 - 1,333	4000	50.2442	0	27.957	10.2151	61.828	0
	ROBO3	8	24.0 - 1,333	4000	195.421	0	44.6237	8.06452	47.3118	0
	SEMA3C	200	600.0 - 33,333	100000	123621	0	22.043	1.07527	75.2688	0.537634
	SEMA3F	21.0642	63.2 - 6,667	20000	300.757	0	61.2903	16.129	22.5806	0
	SEMA4C	12.6211	37.9 - 7,407	22222.2	655.574	0	17.7419	12.3656	69.8925	0
	SEMA4F	92.5121	277.5 - 6,667	20000	332.846	40.0426	91.9355	6.98925	1.07527	0
	SEMA4G	80	240.0 - 13,333	40000	356.563	0	85.4839	12.9032	1.6129	0
	SEMA6C	80	240.0 - 7,407	22222.2	27330.4	0	23.6559	0.537634	40.8602	2.68817
	Siglec-3	2	6.0 - 333	1000	57.8004	0	48.3871	5.91398	45.6989	0
	Siglec-E	20.0335	60.1 - 1,333	4000	151.254	15.5533	70.9677	27.957	1.07527	0
	SIGNR1	16.4919	49.5 - 3,333	10000	224.47	0	58.6022	16.129	25.2688	0
	Slit2	242.405	727.2 - 33,333	100000	2465.54	62.552	45.1613	26.8817	27.957	0
	SMOC-1	20	60.0 - 3,333	10000	1619.41	0	45.1613	7.52688	47.3118	0
	SorCS2	156.885	470.7 - 33,333	100000	5662.51	110.044	37.0968	27.957	34.9462	0
	SP-D	30.6924	92.1 - 3,333	10000	474.578	21.8394	80.6452	14.5161	4.83871	0
	SR-AI	2	6.0 - 333	1000	148.096	0	61.828	6.98925	31.1828	0
	STC-2	200	600.0 - 18,519	55555.6	10549.2	0	48.9247	4.83871	46.2366	0
	Syndecan-1	20	60.0 - 3,333	10000	2006.19	0	57.5269	4.30108	38.172	0
	Syndecan-3	8	24.0 - 1,333	4000	11272.5	0	2.68817	1.07527	38.172	13.4409
	TFPI-2	254.012	762.0 - 33,333	100000	2963.69	229.673	27.957	33.3333	38.7097	0
	TGF-beta RI	20	60.0 - 3,333	10000	5005.36	0	34.9462	1.07527	62.3656	0
	TGF-beta RII	20	60.0 - 3,333	10000	613.74	0	80.1075	4.30108	15.5914	0
	TGM2	171.982	515.9 - 33,333	100000	7772.52	141.971	25.8065	32.7957	41.3978	0
	TIGIT	200	600.0 - 33,333	100000	16956.1	0	28.4946	7.52688	63.9785	0
	TIM-3	400	1,200.0 - 66,667	200000	187656	0	25.2688	0	25.8065	0
	TLR2	107.314	321.9 - 33,333	100000	1066.73	0	63.9785	19.8925	16.129	0
	TNFRH3	20	60.0 - 1,852	5555.56	5052.42	0	19.8925	1.07527	54.8387	0
	Tpo R	14.3061	42.9 - 3,333	10000	116.623	0	82.2581	10.7527	6.98925	0
	TRAIL R2	20	60.0 - 3,333	10000	4665.85	0	7.52688	1.07527	77.957	0
	TREM-2	8	24.0 - 247	740.741	691.084	0	33.871	8.06452	40.8602	0
	TrkC	8	24.0 - 1,333	4000	8923.32	0	23.1183	1.07527	15.5914	16.6667
	TROP-2	40	120.0 - 6,667	20000	608.596	0	67.2043	15.5914	17.2043	0
	Trypsin 3	8.00066	24.0 - 1,333	4000	24.9135	4.95852	77.4194	22.043	0.537634	0
	Tryptase-5	1.33926	4.0 - 247	740.741	27.5508	0	78.4946	12.3656	9.13978	0
	TSLP R	2	6.0 - 21	61.7284	17.7765	0	70.9677	20.4301	8.60215	0
	uPAR	8	24.0 - 1,333	4000	1025.06	0	25.2688	2.15054	72.5806	0
	VE-Cadherin	200	600.0 - 33,333	100000	36789.5	0	65.0538	2.15054	32.2581	0
	Wnt-2b	400	1,200.0 - 66,667	200000	51758.7	0	24.1935	4.83871	70.9677	0

## Sheet: Result
			1: Linear
			2: Log-logit	0	Below LOD
			3: Std3	1585.64	Above MAX
			4: 4-PL
	(pg/ml)		4: Indiv_Nor	Experimental Result - Dilution factor not accounted for
186	LOD	MAX	Curve(s)	(pg/ml)	F33853 (HC)	M33854 (HC)	M33855 (HC)	M33856 (HC)	M33857 (HC)	F33873 (HC)	F33874 (HC)	F33875 (HC)	M33876 (HC)	F33877 (HC)	F33878 (HC)	F33879 (HC)	F33880 (HC)	M33881 (HC)	M33882 (HC)	M33883 (HC)	M33884 (HC)	F33885 (HC)	F33886 (HC)	F33887 (HC)	M33888 (HC)	M33889 (HC)	F33903 (HC)	F33904 (HC)	F33905 (HC)	M33906 (HC)	M33907 (HC)	M33908 (HC)	M33909 (HC)	F33910 (HC)	F33911 (HC)	F33912 (HC)	F33913 (HC)	M33914 (HC)	M33915 (HC)	M33916 (HC)	M33917 (HC)	M33927 (HC)	M33928 (HC)	F33934 (HC)	F33935 (HC)	F33936 (HC)	F33937 (HC)	M33938 (HC)	M33939 (HC)
mCYT13	75.5652	100000	1: Linear	Ret	971.088	710.913	709.068	271.438	289.915	1077.88	915.616	1987.33	1313.88	721.292	1535	1523.78	1398.45	1337.85	1016.38	1138.28	1523.27	1018.38	1626.02	1501.02	1105.59	1041.73	1337.5	1385.49	1187.12	2281.76	2494.67	2619.18	2542.77	2920.16	1238.38	1304.8	2061.6	2007.97	1226.08	1396.65	1501.79	1329.54	2422.5	1337.37	1820.33	1270.2	2378.72	1637.06	564.636
mCYT13	7.33693	4000	4: 4-PL	RGM-B	12.8128	7.17138	7.67565	7.87413	6.51271	18.7469	14.077	16.2188	13.2744	19.6957	32.373	32.8917	14.2341	12.9805	10.0618	18.3139	35.0931	12.5001	12.6714	16.5702	19.541	8.70669	6.51271	10.8569	6.51271	19.772	16.6717	29.2661	23.0145	17.4665	12.3971	9.07495	13.4198	7.48931	18.9919	12.1869	10.4444	6.51271	24.5997	12.6068	8.10701	8.91579	10.1334	15.2937	6.82368
mCYT13	1.22733	4000	1: Linear	RGM-C	8.27344	15.1414	4.7058	7.84342	13.2225	50.2442	0	5.91984	0	4.99167	34.3283	14.1637	0	11.2634	0	12.5592	48.1638	13.6232	3.69442	6.77459	15.1933	6.58201	0	10.7267	0	5.66082	7.58686	24.6638	17.0902	25.1904	0	9.0216	0	17.4036	7.9077	14.5952	9.43829	11.0084	11.8377	19.9208	0	10.0936	0	5.94403	0
mCYT13	8	4000	1: Linear	ROBO3	4.54892	42.8662	19.0906	23.2775	55.6315	108.332	60.5133	148.143	62.2715	47.9839	15.0588	70.6096	73.8472	77.2092	11.7956	91.277	102.209	128.857	146.277	24.7541	0	0	0	15.0572	0	0	0	0	0	0	0	0	0	53.2619	0	47.6524	0	138.575	29.6076	109.865	114.156	104.787	35.8209	77.1594	28.3343
mCYT13	200	100000	1: Linear	SEMA3C	1454.57	7218.16	10468.4	4316.77	7993.01	18470.7	5996.25	7040.54	4826.8	14165.1	19396.9	27493.4	5142.96	9172.12	8795.11	14290.1	4914.63	4187.88	18389.4	16064.3	18623.3	7205.82	0	168.88	0	4703.17	0	0	0	15765.1	0	0	1289.83	0	27811.3	19526.6	27388	26773.5	15309.7	20701.6	21422.7	17074.2	21750.1	28060.5	15747.5
mCYT13	21.0642	20000	1: Linear	SEMA3F	6.39812	51.8904	0	6.57771	42.6078	134.868	70.8388	18.9952	25.9123	103.728	71.8616	85.1676	54.5632	41.4481	0	119.381	57.1909	21.2515	76.463	37.3904	0	14.6832	3.38479	0	0	65.5008	0	0	0	0	0	0	0	0	20.6075	186.028	73.5998	270.566	33.1647	42.4941	104.437	60.9617	16.5366	122.709	118.435
mCYT13	12.6211	22222.2	1: Linear	SEMA4C	77.4225	0	3.39598	0	52.1541	0	0	106.65	37.4511	73.9303	45.8676	230.096	5.35765	33.7929	0	130.435	49.9724	67.3164	75.3172	207.777	72.4354	56.4908	146.009	244.12	22.0485	164.17	250.096	289.831	411.108	330.542	90.4314	239.329	306.693	81.1526	197.769	107.718	182.919	179.435	121.464	113.27	270.031	126.369	114.711	258.294	68.9872
mCYT13	92.5121	20000	4: 4-PL	SEMA4F	40.0426	40.0426	40.0426	40.0426	40.0426	40.0426	40.0426	40.0426	40.0426	62.033	54.1686	314.422	40.0426	40.0426	40.0426	50.3861	40.0426	40.0426	40.0426	40.0426	40.0426	40.0426	40.0426	45.3943	40.0426	40.0426	40.0426	40.0426	40.0426	43.8382	40.0426	40.0426	40.0426	40.0426	40.0426	40.0426	40.0426	40.0426	40.0426	40.0426	40.0426	40.0426	40.0426	40.0426	40.0426
mCYT13	80	40000	1: Linear	SEMA4G	1.79711	137.456	0	22.5892	51.0472	0	0	0	0	44.6535	0	3.10526	0	140.306	5.18971	40.7358	0	0	0	0	0	0	0	0	0	0	0	0	0	0	0	0	0	0	0	0	0	47.2628	0	0	0	0	0	0	0
mCYT13	80	22222.2	1: Linear	SEMA6C	6480.49	8187.44	3531.32	5858.84	4065.82	11595.3	4271.21	5422.56	937.205	7587.11	6662.11	7458.23	2201.64	5673.88	3684.56	6037.3	6697.93	5357.96	1535.31	6307.21	8858.3	10240.2	11104	9131.05	10798.9	22236.4	16324.3	19454.1	27330.4	26397.6	10500.4	9784.52	13992.8	16298	19901.3	15900.1	10367.3	15672.2	17851.2	6729.78	7630.6	9292.25	9734.28	7206.72	2425.59
mCYT13	2	1000	1: Linear	Siglec-3	0	0	0	0	0	57.8004	0	0	0	12.1944	0	17.5082	0	0	0	0	0	3.82475	0	0	15.2753	0	0	20.271	0	0	0	26.1566	1.52349	22.2987	0	6.59325	0	0	23.9345	2.46542	0	1.2997	0	0	0	6.60579	0	6.11065	0
mCYT13	20.0335	4000	4: 4-PL	Siglec-E	39.5631	15.5533	15.5533	27.1741	26.4167	15.5533	15.5533	15.5533	15.5533	25.9504	15.5533	20.7796	15.5533	20.6698	17.8945	23.3198	20.0353	15.5533	25.3454	20.9174	15.5533	15.5533	15.5533	15.5533	15.5533	15.5533	15.5533	15.5533	15.5533	15.5533	15.5533	15.5533	15.5533	15.5533	19.4487	15.5533	15.5533	15.5533	15.5533	15.5533	15.5533	15.5533	15.5533	21.4639	15.5533
mCYT13	16.4919	10000	1: Linear	SIGNR1	0	57.2551	0	48.9459	0	26.2569	0	25.7246	0	121.086	0	75.0524	0	0	0	18.2366	34.6663	21.5553	93.7975	14.5284	0	0.00283559	0	18.8248	0	59.2709	55.9866	93.4764	140.364	13.7953	0	0	0	0	29.1996	7.58407	0	31.4898	91.6846	100.833	3.60177	52.6129	0	0	0
mCYT13	242.405	100000	4: 4-PL	Slit2	509.171	339.76	402.679	62.552	62.552	618.96	62.552	550.11	475.305	1916.17	2245.98	2465.54	92.1713	157.221	62.552	841.892	769.147	390.287	543.47	871.701	990.626	62.552	62.552	269.665	62.552	256.55	483.416	1562.47	659.008	62.552	62.552	62.552	204.154	62.552	1013.38	407.903	582.411	735.419	1572.75	968.687	62.552	314.909	62.552	1412.7	565.673
mCYT13	20	10000	1: Linear	SMOC-1	0	72.6703	0	0	0	13.6085	699.983	112.113	462.7	116.319	1619.41	188.338	1412.93	156.605	386.394	180.073	322.659	126.407	264.952	127.827	169.343	0	0	187.752	0	0	0	0	35.6607	21.7938	0	129.617	0	0	212.258	48.1284	114.593	18.7782	181.13	0	0	120.941	99.7169	103.023	0
mCYT13	156.885	100000	4: 4-PL	SorCS2	789.479	211.942	124.756	307.189	264.787	150.362	215.415	928.403	673.701	1275.34	1422.12	1767.35	138.355	458.807	414.071	332.052	275.197	437.639	408.258	1005.92	472.984	274.095	349.424	879.244	110.044	166.144	952.809	2116.78	2365.28	443.771	110.044	340.968	510.538	110.044	1611.86	746.912	541.107	156.04	5662.51	948.397	424.676	276.794	843.747	664.702	172.33
mCYT13	30.6924	10000	4: 4-PL	SP-D	21.8394	21.8394	21.8394	21.8394	21.8394	21.8394	21.8394	21.8394	21.8394	21.8394	21.8394	21.8394	21.8394	21.8394	21.8394	21.8394	21.8394	21.8394	21.8394	21.8394	21.8394	21.8394	21.8394	21.8394	21.8394	21.8394	21.8394	21.8394	21.8394	21.8394	21.8394	21.8394	21.8394	21.8394	21.8394	21.8394	21.8394	21.8394	21.8394	21.8394	29.9937	21.8394	21.8394	21.8394	21.8394
mCYT13	2	1000	1: Linear	SR-AI	12.228	5.39677	0	0	33.2783	25.8272	0	0	0	0	0	27.0986	0	4.87845	2.16469	8.31603	0	0.833924	0	0	0	0	0	0	0	0	0	0	0	0	0	0	0	0	23.0618	16.0698	23.4235	46.1251	0	26.4298	0	6.96714	0	15.7212	0
mCYT13	200	55555.6	1: Linear	STC-2	0	2950.45	245.695	0	2724.81	835.084	0	0	0	0	0	1009.25	0	1018.88	0	748.864	3368.34	0	1609.54	457.145	0	1320.93	0	0	0	0	2095.23	0	0	0	0	0	0	0	3868.39	2320.91	1716.09	4318.34	331.018	5014.64	1651.56	4787.46	0	1234.55	0
mCYT13	20	10000	1: Linear	Syndecan-1	0	0	13.3643	0	0	0	0	64.7546	224.777	0	0	0	0	0	0	0	0	0	0	20.483	0	0	0	0	0	0	0	0	0	0	0	0	0	0	1355.54	0	0	431.072	0	47.2908	0	0	0	13.1261	0
mCYT13	8	4000	1: Linear	Syndecan-3	4248.2	1833.15	1692.1	1841.67	1188.15	2283.72	3374.99	3824.75	3301.24	4138.78	5737.95	6830.12	2718.81	3163.21	2839.18	3911.11	3333.27	2649.67	1825.48	5190.94	5321	3154.28	1920.79	2138.25	825.979	3793.84	4698.16	6882.05	8115.29	5245.95	2109.22	1714.45	5156.03	1289.42	4359.43	3917.85	3389.05	943.801	11272.5	2946.35	2005.13	1733.05	3569.38	3382.05	1934.75
mCYT13	254.012	100000	4: 4-PL	TFPI-2	793.606	1378.03	643.375	485.498	682.741	1333.27	713.674	598.129	648.227	613.108	1334.42	1859.5	932.883	1277.37	671.794	1720.44	733.75	1084.85	1413.69	858.852	1064.75	1211.88	965.08	721.26	1158.46	2789.8	1443.54	2448.79	1655.69	2963.69	1114.61	1028.49	1083.08	1571.02	1141.64	1728.72	984.951	1220.44	1418.32	961.958	1238.83	1276.91	1850.49	1273.13	482.387
mCYT13	20	10000	1: Linear	TGF-beta RI	134.168	0	0	978.945	516.239	0	172.225	0	1210.46	2.69377	2133.25	1831.93	921.834	1162.19	1085.37	548.208	622.258	137.301	1157.58	158.228	0	234.85	0	598.41	0	89.2428	241.656	589.296	989.861	972.883	415.832	0	0	776.108	2794.3	0	278.476	1085.91	1295.11	0	0	273.54	1197.75	238.832	181.797
mCYT13	20	10000	1: Linear	TGF-beta RII	0	0	0	0	0	0	0	0	0	0	0	249.198	0	71.9277	0	0	0	0	261.608	117.265	0	0	0	0	0	0	0	0	0	0	0	0	0	0	0	0	0	160.494	0	0	0	0	0	0	0
mCYT13	171.982	100000	4: 4-PL	TGM2	574.685	447.95	351.168	534.8	286.394	488.087	435.15	640.875	500.124	997.022	1017.81	2376.1	382.043	1019.04	330.682	763.443	1329.5	619.687	494.933	551.549	753.886	621.931	504.325	188.301	235.776	1697.42	1272.21	1444.78	2525.61	1211.82	342.225	672.201	707.476	869.196	2469.22	919.675	748.624	481.338	7772.52	716.235	397.418	624.992	1916.91	1323.38	357.137
mCYT13	200	100000	1: Linear	TIGIT	1527.17	1979.2	236.34	0	0	1252.18	0	4655.45	2570.68	934.566	865.84	4806.87	517.957	2586.7	2545.86	4344.14	6093.22	531.384	3163.52	1065.03	2705.26	0	0	5997.97	942.196	5398.04	4068.48	10457.4	4974.71	7886.71	1733.8	291.257	3292.52	4543.78	4557.4	3746.12	1876.28	839.811	5565.91	0	0	0	0	0	0
mCYT13	400	200000	1: Linear	TIM-3	124947	102024	77338.6	45904.9	94349.8	99009	102900	122076	114372	90286.4	115121	105825	102324	88803.3	90529.7	122930	145188	95081.5	61986.2	80610.4	105528	83149.3	42620.8	62949.8	47272.8	139824	102567	96100.9	114064	132958	93829.5	82110.2	97796	95460.2	120939	123855	118262	162346	97867.8	110710	85837	93984.1	147611	133421	57855.5
mCYT13	107.314	100000	1: Linear	TLR2	0	69.6911	0	260.462	0	0	0	898.411	0	273.612	0	269.973	0	93.8619	0	891.07	349.238	161.974	493.385	0	0	0	0	0	0	0	0	289.038	238.867	410.052	0	0	332.265	0	161.424	109.636	0	329.329	0	28.8422	162.659	0	277.533	82.9161	0
mCYT13	20	5555.56	1: Linear	TNFRH3	282.45	1294.87	0	446.846	0	1081.4	1019.73	461.822	1297.3	938.308	2393.43	1318.11	1161.2	1339.43	1096.77	1043.97	1525.85	770.563	4539.77	1654.8	2825.24	1984.5	2436.71	1542.49	2279.67	837.391	1372.18	486.546	991.795	942.913	569.08	144.463	1831.49	415.167	985.213	942.208	2013.35	714.562	1318.6	0	747.799	289.159	588.01	958.56	708.805
mCYT13	14.3061	10000	1: Linear	Tpo R	0	0	0	0	0	22.6328	0	0	0	20.3249	0	73.8038	0	11.2425	0	35.3971	0	0	0	0	0	0	0	0	0	0	0	0	0	0	0	0	0	0	10.8698	0	0	0	0	0	0	29.2425	0	0	0
mCYT13	20	10000	1: Linear	TRAIL R2	2741.35	2760.84	2261.17	2456.43	1890.11	2987.98	2697.4	2660.27	2205.32	3527.84	3543.77	3362.64	2136.89	2536.47	1976.55	2964.63	2841.18	2028.22	2195.13	2274.71	3134.1	2066.48	2414.88	2459.86	2594.39	4469.43	3255.62	3698.76	3659.34	4665.85	2136.94	1999.42	2526.24	4028.3	3498.73	3484.35	3349.92	2067.18	4003.01	2353.68	2006.56	3177.19	3646.78	2551.81	2148.33
mCYT13	8	740.741	1: Linear	TREM-2	0	99.4077	0	0	0	52.4456	11.5662	36.6643	0	0	230.139	15.8551	0	32.7638	134.205	106.889	70.4364	0	483.488	46.4387	0	18.4071	0	31.1372	0	79.1372	0	0	0	51.3644	0	0	0	55.1597	0	103.053	0	0	0	0	0	0	0	0	0
mCYT13	8	4000	1: Linear	TrkC	4843.58	1742.97	2257	1806.08	960.214	1795.51	3955.67	4710.54	3460.1	4709.01	6011.86	6122.31	1751.17	4295	2886.51	3691.7	5702.17	2025.52	3262.37	3647.94	4459.86	2402.47	1711.73	3873	1023.97	1678.58	4921.34	7992.36	5123.05	3683.4	2204.36	2932.07	3951.85	863.03	5666.82	4231.83	2532.85	951.397	8923.32	3756.65	1303.77	2308.28	3218.87	3194	2372.73
mCYT13	40	20000	1: Linear	TROP-2	0	220.119	0	202.252	101.263	221.244	0	329.236	46.3866	88.2815	113.807	0	94.3058	115.221	66.4372	139.598	83.7164	203.731	0	76.754	0	0	0	0	0	69.1492	0	150.926	0	0	0	0	75.0207	0	42.2043	207.451	250.747	444.448	0	314.258	0	27.1793	0	0	0
mCYT13	8.00066	4000	4: 4-PL	Trypsin 3	4.95852	4.95852	4.95852	4.95852	4.95852	5.89649	4.95852	4.95852	4.95852	4.95852	4.95852	7.59462	4.95852	4.95852	4.95852	4.95852	9.35461	4.95852	8.2156	4.95852	4.95852	4.95852	4.95852	4.95852	4.95852	4.95852	4.95852	4.95852	4.95852	4.95852	7.28635	4.95852	4.95852	4.95852	4.95852	4.95852	4.95852	11.5447	6.07805	4.95852	4.95852	7.90939	4.95852	4.95852	4.95852
mCYT13	1.33926	740.741	1: Linear	Tryptase-5	0	0.896852	0	0	0	2.83385	0	0	0	0	0	0.524957	0	0	0	0	0.692609	3.04878	0	0	0	0	0	0	0	0	0	0.0731945	0	0	0	0	0.619397	0.616225	0	0	0.14891	1.82653	0	0.591521	0	1.1424	0	0.101217	0
mCYT13	2	61.7284	1: Linear	TSLP R	0	0.0139059	0	0	0	0.250697	0	0.394938	0	4.30246	0	2.97056	0	0	0	0	0.224638	0	4.45655	0	0	0	0	0	2.31803	2.00632	0	0	0.113077	0.197646	0	0	0	0	0	0	3.15016	9.35782	0	0	0.608272	3.52421	0	4.72811	0
mCYT13	8	4000	1: Linear	uPAR	323.748	270.365	142.57	157.362	108.992	268.183	289.736	201.022	270.536	511.325	332.712	374.443	213.749	297.588	232.527	271.909	69.2274	61.3394	337.442	228.413	356.365	306.867	397.443	603.235	452.721	695.968	541.777	365.956	841.295	805.945	369.422	622.179	534.947	448.378	798.432	527.592	347.775	640.378	754.23	384.711	199.94	314.287	247.774	319.173	94.6757
mCYT13	200	100000	1: Linear	VE-Cadherin	0	3790.81	0	0	3121.01	163.321	0	0	0	0	0	0	0	0	0	0	1280.08	0	71.684	0	0	2087.56	0	0	1024.38	0	0	0	0	0	2966.32	0	0	2944.2	0	727.734	3194.89	8300.33	0	2299.07	0	6035.16	0	3199.11	1827.67
mCYT13	400	200000	1: Linear	Wnt-2b	6046.43	773.313	86.7698	9658.39	6383.7	4814.77	9943.81	27328.9	16837.6	5754.93	25752.8	33206.4	10967.7	16958.8	14891.3	22784.8	16766.8	15931.2	11638.5	0	526.756	10441.1	16373.9	8201.37	3205.86	32534.6	4668.04	11279.5	36965	48764.3	20888.6	8686.86	869.342	0	7207.78	5981.32	1631.93	23395.4	11567.1	16134.2	11755.5	9803.38	11407.2	21855.2	0
[truncated: 141 more columns]
