# Supplementary material for: Soy Protein Isolate Affects Blood and Brain Biomarker Expression in a Mouse Model of Fragile X
Source: Int J Mol Sci. 2025 Jun 26;26(13):6137. doi: 10.3390/ijms26136137 (PMC12250412; doi:10.3390/ijms26136137)
Supplement: Supplementary file 1 [file ijms-26-06137-s001.zip › Supplementary File S12 Array 14 Service Report.xlsx]

## Sheet: Cover Sheet
	PROPRIETARY INFORMATION
	RayBiotech Life, Inc	Form: FO-TF-028
	Service Reports; Revision 1.0
	Raybiotech Life, Inc.
	3607 Parkway Ln, Suite 200
	Peachtree Corners, GA 30092
	770-729-2992
	1-888-494-8555
	Fax: 770-206-2393
	Email: info@raybiotech.com
	Customer Contact Name:	Cara Westmark
	Customer Institution:	University of Wisconsin
	Contact Phone Number:	6082629730
	Customer Email Address:	westmark@wisc.edu	4500828256
	Purchase Order Number	314521
	Sales Order Number	S075944
	Protocol Number	121823 QAM-CAA-640 SA186; QAM-CAA-4000 SA62 University of Wisconsin S075944
	Study Director assigned:	Rose Lawson
	Service Provided
	Type of Service Provided:	Full Testing
	Sample Type and Preparation:	Brain Tissue Lysates
	Test procedure:	SOP-TF-QAH-001, SOP-TF-QAH-003
	Stability of sample and Standards or Positive Controls	Stable to conditions of test
	Protocol sign off Date:	2024-12-19
	Final Report completed date:	2024-12-19
	Storage of Records and samples	According to in house procedures
	Sign off:
	Study Director: Sunny Zhen Date:	2024-12-19
	Laboratory Manager: Mike Mao Date:	2024-12-19

## Sheet: Sample186
	Sample #	Sample ID	SA Type	Brain Region	protein conc.
	SA1	F33853 (HC)	Brain tissue lysate	Hippocampus	1ug/ml
	SA2	M33854 (HC)	Brain tissue lysate	Hippocampus	1ug/ml
	SA3	M33855 (HC)	Brain tissue lysate	Hippocampus	1ug/ml
	SA4	M33856 (HC)	Brain tissue lysate	Hippocampus	1ug/ml
	SA5	M33857 (HC)	Brain tissue lysate	Hippocampus	1ug/ml
	SA6	F33873 (HC)	Brain tissue lysate	Hippocampus	1ug/ml
	SA7	F33874 (HC)	Brain tissue lysate	Hippocampus	1ug/ml
	SA8	F33875 (HC)	Brain tissue lysate	Hippocampus	1ug/ml
	SA9	M33876 (HC)	Brain tissue lysate	Hippocampus	1ug/ml
	SA10	F33877 (HC)	Brain tissue lysate	Hippocampus	1ug/ml
	SA11	F33878 (HC)	Brain tissue lysate	Hippocampus	1ug/ml
	SA12	F33879 (HC)	Brain tissue lysate	Hippocampus	1ug/ml
	SA13	F33880 (HC)	Brain tissue lysate	Hippocampus	1ug/ml
	SA14	M33881 (HC)	Brain tissue lysate	Hippocampus	1ug/ml
	SA15	M33882 (HC)	Brain tissue lysate	Hippocampus	1ug/ml
	SA16	M33883 (HC)	Brain tissue lysate	Hippocampus	1ug/ml
	SA17	M33884 (HC)	Brain tissue lysate	Hippocampus	1ug/ml
	SA18	F33885 (HC)	Brain tissue lysate	Hippocampus	1ug/ml
	SA19	F33886 (HC)	Brain tissue lysate	Hippocampus	1ug/ml
	SA20	F33887 (HC)	Brain tissue lysate	Hippocampus	1ug/ml
	SA21	M33888 (HC)	Brain tissue lysate	Hippocampus	1ug/ml
	SA22	M33889 (HC)	Brain tissue lysate	Hippocampus	1ug/ml
	SA23	F33903 (HC)	Brain tissue lysate	Hippocampus	1ug/ml
	SA24	F33904 (HC)	Brain tissue lysate	Hippocampus	1ug/ml
	SA25	F33905 (HC)	Brain tissue lysate	Hippocampus	1ug/ml
	SA26	M33906 (HC)	Brain tissue lysate	Hippocampus	1ug/ml
	SA27	M33907 (HC)	Brain tissue lysate	Hippocampus	1ug/ml
	SA28	M33908 (HC)	Brain tissue lysate	Hippocampus	1ug/ml
	SA29	M33909 (HC)	Brain tissue lysate	Hippocampus	1ug/ml
	SA30	F33910 (HC)	Brain tissue lysate	Hippocampus	1ug/ml
	SA31	F33911 (HC)	Brain tissue lysate	Hippocampus	1ug/ml
	SA32	F33912 (HC)	Brain tissue lysate	Hippocampus	1ug/ml
	SA33	F33913 (HC)	Brain tissue lysate	Hippocampus	1ug/ml
	SA34	M33914 (HC)	Brain tissue lysate	Hippocampus	1ug/ml
	SA35	M33915 (HC)	Brain tissue lysate	Hippocampus	1ug/ml
	SA36	M33916 (HC)	Brain tissue lysate	Hippocampus	1ug/ml
	SA37	M33917 (HC)	Brain tissue lysate	Hippocampus	1ug/ml
	SA38	M33927 (HC)	Brain tissue lysate	Hippocampus	1ug/ml
	SA39	M33928 (HC)	Brain tissue lysate	Hippocampus	1ug/ml
	SA40	F33934 (HC)	Brain tissue lysate	Hippocampus	1ug/ml
	SA41	F33935 (HC)	Brain tissue lysate	Hippocampus	1ug/ml
	SA42	F33936 (HC)	Brain tissue lysate	Hippocampus	1ug/ml
	SA43	F33937 (HC)	Brain tissue lysate	Hippocampus	1ug/ml
	SA44	M33938 (HC)	Brain tissue lysate	Hippocampus	1ug/ml
	SA45	M33939 (HC)	Brain tissue lysate	Hippocampus	1ug/ml
	SA46	M33940 (HC)	Brain tissue lysate	Hippocampus	1ug/ml
	SA47	F33953 (HC)	Brain tissue lysate	Hippocampus	1ug/ml
	SA48	F33954 (HC)	Brain tissue lysate	Hippocampus	1ug/ml
	SA49	F33955 (HC)	Brain tissue lysate	Hippocampus	1ug/ml
	SA50	F33956 (HC)	Brain tissue lysate	Hippocampus	1ug/ml
	SA51	M33957 (HC)	Brain tissue lysate	Hippocampus	1ug/ml
	SA52	M33958 (HC)	Brain tissue lysate	Hippocampus	1ug/ml
	SA53	M33959 (HC)	Brain tissue lysate	Hippocampus	1ug/ml
	SA54	M33960 (HC)	Brain tissue lysate	Hippocampus	1ug/ml
	SA55	F33968 (HC)	Brain tissue lysate	Hippocampus	1ug/ml
	SA56	F33969 (HC)	Brain tissue lysate	Hippocampus	1ug/ml
	SA57	F33970 (HC)	Brain tissue lysate	Hippocampus	1ug/ml
	SA58	F33971 (HC)	Brain tissue lysate	Hippocampus	1ug/ml
	SA59	M33972 (HC)	Brain tissue lysate	Hippocampus	1ug/ml
	SA60	M33973 (HC)	Brain tissue lysate	Hippocampus	1ug/ml
	SA61	M33974 (HC)	Brain tissue lysate	Hippocampus	1ug/ml
	SA62	M33975 (HC)	Brain tissue lysate	Hippocampus	1ug/ml
	SA63	F33853 (CT)	Brain tissue lysate	Cortex	1ug/ml
	SA64	M33854 (CT)	Brain tissue lysate	Cortex	1ug/ml
	SA65	M33855 (CT)	Brain tissue lysate	Cortex	1ug/ml
	SA66	M33856 (CT)	Brain tissue lysate	Cortex	1ug/ml
	SA67	M33857 (CT)	Brain tissue lysate	Cortex	1ug/ml
	SA68	F33873 (CT)	Brain tissue lysate	Cortex	1ug/ml
	SA69	F33874 (CT)	Brain tissue lysate	Cortex	1ug/ml
	SA70	F33875 (CT)	Brain tissue lysate	Cortex	1ug/ml
	SA71	M33876 (CT)	Brain tissue lysate	Cortex	1ug/ml
	SA72	F33877 (CT)	Brain tissue lysate	Cortex	1ug/ml
	SA73	F33878 (CT)	Brain tissue lysate	Cortex	1ug/ml
	SA74	F33879 (CT)	Brain tissue lysate	Cortex	1ug/ml
	SA75	F33880 (CT)	Brain tissue lysate	Cortex	1ug/ml
	SA76	M33881 (CT)	Brain tissue lysate	Cortex	1ug/ml
	SA77	M33882 (CT)	Brain tissue lysate	Cortex	1ug/ml
	SA78	M33883 (CT)	Brain tissue lysate	Cortex	1ug/ml
	SA79	M33884 (CT)	Brain tissue lysate	Cortex	1ug/ml
	SA80	F33885 (CT)	Brain tissue lysate	Cortex	1ug/ml
	SA81	F33886 (CT)	Brain tissue lysate	Cortex	1ug/ml
	SA82	F33887 (CT)	Brain tissue lysate	Cortex	1ug/ml
	SA83	M33888 (CT)	Brain tissue lysate	Cortex	1ug/ml
	SA84	M33889 (CT)	Brain tissue lysate	Cortex	1ug/ml
	SA85	F33903 (CT)	Brain tissue lysate	Cortex	1ug/ml
	SA86	F33904 (CT)	Brain tissue lysate	Cortex	1ug/ml
	SA87	F33905 (CT)	Brain tissue lysate	Cortex	1ug/ml
	SA88	M33906 (CT)	Brain tissue lysate	Cortex	1ug/ml
	SA89	M33907 (CT)	Brain tissue lysate	Cortex	1ug/ml
	SA90	M33908 (CT)	Brain tissue lysate	Cortex	1ug/ml
	SA91	M33909 (CT)	Brain tissue lysate	Cortex	1ug/ml
	SA92	F33910 (CT)	Brain tissue lysate	Cortex	1ug/ml
	SA93	F33911 (CT)	Brain tissue lysate	Cortex	1ug/ml
	SA94	F33912 (CT)	Brain tissue lysate	Cortex	1ug/ml
	SA95	F33913 (CT)	Brain tissue lysate	Cortex	1ug/ml
	SA96	M33914 (CT)	Brain tissue lysate	Cortex	1ug/ml
	SA97	M33915 (CT)	Brain tissue lysate	Cortex	1ug/ml
	SA98	M33916 (CT)	Brain tissue lysate	Cortex	1ug/ml
	SA99	M33917 (CT)	Brain tissue lysate	Cortex	1ug/ml
	SA100	M33927 (CT)	Brain tissue lysate	Cortex	1ug/ml
	SA101	M33928 (CT)	Brain tissue lysate	Cortex	1ug/ml
	SA102	F33934 (CT)	Brain tissue lysate	Cortex	1ug/ml
	SA103	F33935 (CT)	Brain tissue lysate	Cortex	1ug/ml
	SA104	F33936 (CT)	Brain tissue lysate	Cortex	1ug/ml
	SA105	F33937 (CT)	Brain tissue lysate	Cortex	1ug/ml
	SA106	M33938 (CT)	Brain tissue lysate	Cortex	1ug/ml
	SA107	M33939 (CT)	Brain tissue lysate	Cortex	1ug/ml
	SA108	M33940 (CT)	Brain tissue lysate	Cortex	1ug/ml
	SA109	F33953 (CT)	Brain tissue lysate	Cortex	1ug/ml
	SA110	F33954 (CT)	Brain tissue lysate	Cortex	1ug/ml
	SA111	F33955 (CT)	Brain tissue lysate	Cortex	1ug/ml
	SA112	F33956 (CT)	Brain tissue lysate	Cortex	1ug/ml
	SA113	M33957 (CT)	Brain tissue lysate	Cortex	1ug/ml
	SA114	M33958 (CT)	Brain tissue lysate	Cortex	1ug/ml
	SA115	M33959 (CT)	Brain tissue lysate	Cortex	1ug/ml
	SA116	M33960 (CT)	Brain tissue lysate	Cortex	1ug/ml
	SA117	F33968 (CT)	Brain tissue lysate	Cortex	1ug/ml
	SA118	F33969 (CT)	Brain tissue lysate	Cortex	1ug/ml
	SA119	F33970 (CT)	Brain tissue lysate	Cortex	1ug/ml
	SA120	F33971 (CT)	Brain tissue lysate	Cortex	1ug/ml
	SA121	M33972 (CT)	Brain tissue lysate	Cortex	1ug/ml
	SA122	M33973 (CT)	Brain tissue lysate	Cortex	1ug/ml
	SA123	M33974 (CT)	Brain tissue lysate	Cortex	1ug/ml
	SA124	M33975 (CT)	Brain tissue lysate	Cortex	1ug/ml
	SA125	F33853 (PL)	Plasma		1ug/ml
	SA126	M33854 (PL)	Plasma		1ug/ml
	SA127	M33855 (PL)	Plasma		1ug/ml
	SA128	M33856 (PL)	Plasma		1ug/ml
	SA129	M33857 (PL)	Plasma		1ug/ml
	SA130	F33873 (PL)	Plasma		1ug/ml
	SA131	F33874 (PL)	Plasma		1ug/ml
	SA132	F33875 (PL)	Plasma		1ug/ml
	SA133	M33876 (PL)	Plasma		1ug/ml
	SA134	F33877 (PL)	Plasma		1ug/ml
	SA135	F33878 (PL)	Plasma		1ug/ml
	SA136	F33879 (PL)	Plasma		1ug/ml
	SA137	F33880 (PL)	Plasma		1ug/ml
	SA138	M33881 (PL)	Plasma		1ug/ml
	SA139	M33882 (PL)	Plasma		1ug/ml
	SA140	M33883 (PL)	Plasma		1ug/ml
	SA141	M33884 (PL)	Plasma		1ug/ml
	SA142	F33885 (PL)	Plasma		1ug/ml
	SA143	F33886 (PL)	Plasma		1ug/ml
	SA144	F33887 (PL)	Plasma		1ug/ml
	SA145	M33888 (PL)	Plasma		1ug/ml
	SA146	M33889 (PL)	Plasma		1ug/ml
	SA147	F33903 (PL)	Plasma		1ug/ml
	SA148	F33904 (PL)	Plasma		1ug/ml
	SA149	F33905 (PL)	Plasma		1ug/ml
	SA150	M33906 (PL)	Plasma		1ug/ml
	SA151	M33907 (PL)	Plasma		1ug/ml
	SA152	M33908 (PL)	Plasma		1ug/ml
	SA153	M33909 (PL)	Plasma		1ug/ml
	SA154	F33910 (PL)	Plasma		1ug/ml
	SA155	F33911 (PL)	Plasma		1ug/ml
	SA156	F33912 (PL)	Plasma		1ug/ml
	SA157	F33913 (PL)	Plasma		1ug/ml
	SA158	M33914 (PL)	Plasma		1ug/ml
	SA159	M33915 (PL)	Plasma		1ug/ml
	SA160	M33916 (PL)	Plasma		1ug/ml
	SA161	M33917 (PL)	Plasma		1ug/ml
	SA162	M33927 (PL)	Plasma		1ug/ml
	SA163	M33928 (PL)	Plasma		1ug/ml
	SA164	F33934 (PL)	Plasma		1ug/ml
	SA165	F33935 (PL)	Plasma		1ug/ml
	SA166	F33936 (PL)	Plasma		1ug/ml
	SA167	F33937 (PL)	Plasma		1ug/ml
	SA168	M33938 (PL)	Plasma		1ug/ml
	SA169	M33939 (PL)	Plasma		1ug/ml
	SA170	M33940 (PL)	Plasma		1ug/ml
	SA171	F33953 (PL)	Plasma		1ug/ml
	SA172	F33954 (PL)	Plasma		1ug/ml
	SA173	F33955 (PL)	Plasma		1ug/ml
	SA174	F33956 (PL)	Plasma		1ug/ml
	SA175	M33957 (PL)	Plasma		1ug/ml
	SA176	M33958 (PL)	Plasma		1ug/ml
	SA177	M33959 (PL)	Plasma		1ug/ml
	SA178	M33960 (PL)	Plasma		1ug/ml
	SA179	F33968 (PL)	Plasma		1ug/ml
	SA180	F33969 (PL)	Plasma		1ug/ml
	SA181	F33970 (PL)	Plasma		1ug/ml
	SA182	F33971 (PL)	Plasma		1ug/ml
	SA183	M33972 (PL)	Plasma		1ug/ml
	SA184	M33973 (PL)	Plasma		1ug/ml
	SA185	M33974 (PL)	Plasma		1ug/ml
	SA186	M33975 (PL)	Plasma		1ug/ml

## Sheet: Raw Data
	Raw_Data	0	1	4	12	37	111	333	1000	F33853 (HC)	M33854 (HC)	M33855 (HC)	M33856 (HC)	M33857 (HC)	F33873 (HC)	F33874 (HC)	F33875 (HC)	M33876 (HC)	F33877 (HC)	F33878 (HC)	F33879 (HC)	F33880 (HC)	M33881 (HC)	M33882 (HC)	M33883 (HC)	M33884 (HC)	F33885 (HC)	F33886 (HC)	F33887 (HC)	M33888 (HC)	M33889 (HC)	F33903 (HC)	F33904 (HC)	F33905 (HC)	M33906 (HC)	M33907 (HC)	M33908 (HC)	M33909 (HC)	F33910 (HC)	F33911 (HC)	F33912 (HC)	F33913 (HC)	M33914 (HC)	M33915 (HC)	M33916 (HC)	M33917 (HC)	M33927 (HC)	M33928 (HC)	F33934 (HC)
	POS1	179726	200836	186144	208340	196394	198866	215329	191355	190249	185255	243368	187772	267314	204831	178485	169057	184733	170578	185910	178050	186225	225585	228810	196892	205449	192895	31475	15106.9	170977	168784	184770	186563	207011	180743	291580	178228	194858	186677	196788	191578	233669	195511	198877	169836	201268	174345	235603	178732
	POS1	189238	202976	182228	217693	200103	207340	216323	191439	193988	183558	258617	184899	278295	204334	180872	181380	186039	178964	197761	181453	196271	212168	215805	208584	200053	202436	29558.6	12276.8	179021	166698	187051	188635	222265	184108	313474	200087	191373	191101	196200	209082	227609	182227	206101	182481	275188	176157	213230	174445
	POS1	197415	203414	186197	221001	202889	200747	224049	196467	196631	184955	200629	161255	270349	214235	186816	171834	189102	185340	191346	182831	195510	184325	255187	206088	221054	199432	33466.3	11313.4	171771	163412	176412	192129	218480	177146	212606	194638	200769	191253	190812	202721	210182	196347	197527	191055	298181	182195	224533	187144
	POS1	223457	220870	197260	240587	216952	225367	246755	206974	227150	203459	221813	207777	285095	228484	211629	187876	216153	203042	226075	199075	219494	205453	263646	234010	248655	221532	32470.6	11363.8	196536	171494	205332	203407	220401	202331	224313	217681	223946	206293	214454	222567	219732	229697	229543	197437	269788	197446	256197	207377
	POS2	93594.6	75611.2	84332.7	89976.9	80344.7	92760.5	93660.5	74979.2	80716.1	75211.1	87037.5	74820.2	101835	86303.7	80977.6	72572.3	74677.2	78661	81453.7	77360.8	84716.2	80882.7	96329.5	90377.6	87496.6	84174.5	86681.6	3941.67	84243.8	70838.6	79088.6	84114.1	90185.6	70951.5	84458.8	86620.8	82054.5	76505.9	85286.3	87282.8	89250.7	86432.4	85133.2	81191.1	88116.5	66911.3	92915.7	71508.9
	POS2	96024.4	79741.7	86946.4	85614.6	81684.9	88916.5	97936.8	78192.7	85722.1	81832.4	88227.5	71554.7	107680	86498.3	79369.6	76366.4	81389.8	73863.9	87124.4	78254.8	81660.8	86887.9	90941.1	89034.5	92987.6	86870.9	92281.3	4320.3	83938.4	71709.9	81500.8	76143.4	86073.5	81159.4	90770.2	87026.4	83102.5	77814.2	83632.6	93016.2	95089	93133.5	91417.2	85175.1	95328.6	76833.1	95206.4	81001.8
	POS2	100085	79874.3	89255.2	84867.4	83035.1	88161.1	96525.1	82870	83468.6	77525.5	84175.8	77707.8	123800	82164.4	84880.2	70339.9	75888	79096	84845.8	80631.7	85471.6	87661.8	97472.9	89570.2	98242.1	89386	88752.1	5822.98	82477.6	73354.6	80235.1	80098.7	85076.6	84801.3	88326.3	86035.6	81472.2	77142.1	86459.7	81501.5	88791.6	88274.6	91003.2	90356.4	95648.8	78609.4	93539.2	68682.6
	POS2	93459.8	75653.7	78853.7	82543.3	82016.5	83718.9	93965.4	92537.6	81310.8	74275.5	81896	69026.2	105686	78538.4	70341.6	67734.5	71038.9	70214.9	81429.4	69117.5	82616.3	78020	85643.6	77509.8	84872.5	80038	77783.6	5071.64	70956.1	67527	78796.2	77376.7	83225.1	70154.7	83738.2	77800.9	78234	75082.5	73517.8	76749.8	80835.6	75614.6	60518.3	78174	89459.3	69190.2	84638.5	76243.5
	aFGF	944.768	849.547	855.133	1030.72	869.477	1416.26	2096.63	3523.35	823.88	728.34	911.12	802.7	925.27	938.52	911.88	725.5	842.58	995.48	904.52	758.6	860.86	827.26	841.06	896.37	823.38	993.57	801.36	742.31	777.06	607.23	747.54	1127.74	785.94	854.52	890.39	796.98	772.88	796.1	780.72	760.88	812.88	834.24	673.82	960.96	1066.35	808.17	1111.25	978.67
	aFGF	982.037	812.613	879.883	802.617	924.867	1325.34	2087.56	3643.5	864.8	771.94	843.04	798.02	1195.57	920.78	1111.66	693.57	762.68	747	1046.36	823.9	927.79	842.08	932.96	969.75	817.92	965.98	862.96	624.51	646.08	745	793.69	697.37	883.98	845.54	795.63	923.1	605.78	894.71	760.33	826.59	806.4	651.24	688.46	894.57	1024.2	704.1	1383.22	1025.34
	aFGF	867.058	801.717	824.383	771.803	1011.73	1235.72	2110.46	3312.42	1091.75	756.94	886.39	733.51	1354.22	947.34	1316.42	660.39	731.83	813.62	910.16	739.7	923.82	962.37	825.53	772.31	870.96	975.26	794.69	764.62	686.37	569.94	839.84	912.555	805.44	850.76	702.12	875	832.28	826.72	839.81	649.22	750.46	964.52	611.64	956.86	1020.35	868.38	1008.78	922.78
	aFGF	863.817	836.6	827.193	746.967	868.25	1260.56	2440.99	3502.44	1013.34	763.4	1021.98	906.54	1137.94	918.33	1311.45	716.82	766.57	779.44	911.53	747.02	749.57	894.56	720.51	974.22	950.32	1033.8	823.65	755.88	760.65	509.58	730.92	622.63	777.62	852.53	666.46	809.02	804.54	615	922.64	863.51	638.83	634.88	652.76	863	996.54	769.72	989	918.65
	ANG-2	306.918	271.437	193.837	162.617	313.727	2581.77	985.33	1056.4	312.22	363.89	459.27	443.28	273.65	435.78	76.04	342.24	177.5	279.055	270.2	263.33	397.76	381.855	347.29	378.56	329.11	421.86	236.14	275.98	235.71	150.83	535.14	205.4	676.535	460.18	184.39	420.1	393.48	436.58	125.29	250.04	344.16	0	0	304.06	418.33	375.8	487.29	532.1
	ANG-2	333.223	212.692	190.883	186.213	343.41	3109.59	750.147	1257.66	256.08	316.41	515.2	443.24	449.74	425.26	57.28	246.92	227.82	214.62	216.88	278.43	342	276.22	383.76	329.31	319.98	411.52	199.27	458.2	304.31	150.83	572.61	204.49	742.34	567	177.59	364.39	347.975	510.86	145.45	259.81	214.66	0	0	331	405.98	297.92	620.41	362.3
	ANG-2	256.622	212.097	240.647	273.983	292.247	3534.97	1086.49	1133.18	330.52	323.48	296.82	408.51	376.83	327.13	84.54	304.65	177.5	279.33	255.6	210.69	292.17	366.22	370.65	381.5	329.11	316.18	278.29	378.23	167.11	166.82	717.76	148	509.98	408.71	191.19	428.45	302.47	538.69	191.72	206.49	394.59	0	0	384.04	506	338.54	434.61	532.1
	ANG-2	280.613	213.287	150.343	230.098	305.63	3960.34	1041.32	1150.86	292.12	263	304.71	425.875	354.34	469.72	67.54	186.57	127.18	278.78	339.29	248.23	440.29	397.49	377.205	494.22	338.24	324.02	285.36	447.08	158.55	134.84	645.185	206.31	610.73	515.71	199.79	346.46	257.1	619.46	168.585	193.76	244.96	0	0	225.22	417.34	275.46	535.59	347.1
	APCS	461.073	229.53	271.767	338.297	598.817	1146.56	1611.75	2234.1	380.77	381.55	230.17	245.31	293.82	581.12	148.43	116.19	270.06	197.59	205.88	288.53	219.12	216.02	296.04	337.105	596.25	209.02	391.92	163.73	316.56	14.24	822.77	606.84	519.31	732.63	146.83	872.88	195.14	706.69	166.31	592.38	2.56	85.695	7.785	630.82	426.44	243.24	450.98	434.08
	APCS	446.127	256.343	258.877	368.21	584.953	949.494	1591.41	1954.23	538.58	389.56	194.88	224.815	316.19	434.325	196.68	171.61	200.5	196.96	175.96	415.9	292.5	312.86	400.9	278.78	357.46	230.61	349.44	167.73	377.58	14.24	732.31	610.31	450.08	664.18	168.61	703.76	187.81	587.84	209.34	708.37	2.56	85.695	7.785	660.51	381.16	341.64	531.86	256.48
	APCS	461.073	191.477	238.427	469.09	539.69	979.873	1631.34	1903.97	503.86	397.57	254.7	204.32	371.33	434.325	124.19	125	303.17	172.27	202.78	426.48	295.12	310.82	349.18	344.75	418.3	171.98	371.71	168.38	197.55	14.24	857.13	759.75	380.85	589.69	204.14	513.38	135.44	657.82	236.06	629.98	2.56	85.695	7.785	893.04	433.36	339.42	430.6	278.82
	APCS	476.02	318.83	218.037	483.35	641.19	1039.18	1644.58	2407.87	470.28	296.56	318.7	224.815	338.56	287.53	182.13	148.305	235.28	198.22	249.12	233.77	293.81	314.9	375.04	329.46	517.77	252.2	341.36	208.21	273.72	14.24	777.54	689.35	354.47	626.935	144.08	770.57	180.48	783.16	262.78	486.24	2.56	85.695	7.785	877.41	393.06	302.92	596.08	394.2
	beta-NGF	320.76	165.277	310.68	175.47	388.657	877.111	2785.01	5161.14	230.23	272.5	193.4	247.075	255.25	254.63	94.67	17.53	101.57	202.67	158.81	138.98	209.085	169.57	189.71	176.66	327.71	300.2	264.33	280.34	225.33	0	172.24	822.62	266.97	43.44	125.78	63.245	55.66	0	280.48	34.07	7.35	31.4	0	252.66	473.52	191.4	190.345	237.91
	beta-NGF	245.38	155.803	196.16	229.927	367.113	814.703	2884.5	4797.85	194.32	185.82	257.25	247.35	348.245	259.31	94.67	17.53	95.12	186	106.06	149.805	160.86	205.63	251.95	179.1	302.67	242.44	310.54	280.34	173.25	0	197.67	822.62	266.97	43.44	125.78	63.245	55.66	0	310	38.72	7.35	31.4	0	243.04	473.52	223.28	190.345	151.18
	beta-NGF	331.022	171.05	313.787	187.397	483.533	786.339	3080.86	4498.29	266.14	294.94	187.8	246.8	348.245	371.66	63.18	17.53	104.6	140.18	211.56	149.805	257.31	305.74	189.71	174.22	221.52	282.8	335.67	250.5	175.135	0	171.75	822.62	254.24	57.5	115.62	63.245	55.66	0	378.77	29.42	7.35	31.4	0	181.75	473.52	217.96	201.22	237.78
	beta-NGF	199.665	144.007	253.52	181.433	333.33	800.372	2522.67	4266.91	289	283.72	195.15	238.47	441.24	401.24	126.16	17.53	103.085	222.92	158.81	160.63	263.53	270.19	251.95	145.57	238.67	291.5	294.67	310.18	177.02	0	196.08	822.62	279.7	29.38	135.94	63.245	55.66	0	344.385	34.07	7.35	31.4	0	262.94	473.52	216.39	179.47	214.42
	BMP-5	1554.94	1217.34	1816.18	2038.81	4892.37	7087.23	14155.6	16933.9	600.31	1305.86	1627.51	1076.68	1136.42	1275.78	466.88	726.49	877.57	1081.14	892.88	361.42	1004.25	1764.14	988.96	935.795	1187.75	900.41	630.285	113.1	508.58	46.22	867.51	1220.9	1041.32	755.4	1302.16	762.47	739.33	708.84	722.805	348.06	341.08	88.52	188.455	399.94	2968.6	1132.55	1075.38	1158.8
	BMP-5	1890.13	1097.93	1919.3	3106.83	5548.15	6812.62	13016.5	15181.9	732.51	1266.43	1523.67	1090.55	1576.31	1183.5	458.85	889.04	989.98	1108.06	1179.64	247.7	1230.35	1162	1264.11	935.795	1187.75	900.41	630.285	152.74	643.04	65.7	768.58	1526.24	1088.8	1050.13	1369.06	640.53	668.1	708.84	722.805	325.205	341.08	88.52	188.455	327.615	2968.6	1031.74	1075.38	1090.11
	BMP-5	1999.66	1549.66	2148.54	2561.81	5990.06	7260.83	12848.6	14731.8	707.9	1661.16	1137.46	999.53	1229.8	1368.06	755.85	572	974.2	1540.98	1466.41	209.66	1098.8	1764.14	1539.25	935.795	1187.75	900.41	630.285	148.46	775.98	52.33	903.47	1180.24	1065.06	1344.86	1792.9	828.87	810.56	708.84	722.805	349.54	341.08	88.52	188.455	327.615	2968.6	1374.37	1075.38	1158.8
	BMP-5	2373.82	1383.5	2033.92	3075.49	7360.81	8204.92	13394.6	16549.4	720.205	1632.5	877.71	1015.37	1563.02	1694.47	611.365	807.765	1174.48	1324.52	1179.64	304.56	1519.66	2366.28	1264.11	935.795	1187.75	900.41	630.285	157.02	672.29	58.44	981.49	1831.58	1065.06	1050.13	1737.96	795.67	739.33	708.84	722.805	302.35	341.08	88.52	188.455	255.29	2968.6	1616.18	1075.38	1124.45
	BMPR-II	211.058	166.31	201.74	236.503	314.89	462.716	288.35	261.833	442.35	358.08	339.17	523.06	504.84	404.59	189.58	138.85	310.49	427.24	347.49	421.1	353.25	479.33	534.55	438.58	439.64	371.86	382.1	146.9	385.1	244.84	359.82	509.54	472.45	285.06	305.9	415.59	132.88	210.43	238.32	158.57	179.11	79.45	7.135	303.98	506.84	377.26	483.49	330.48
	BMPR-II	242.008	157.803	206.175	294.48	243.447	450.379	265.757	310.7	375.19	363.86	525.96	371.1	543.37	422.67	267.705	151.24	354.82	332.78	386.78	375.02	375.92	453.59	415.78	447.39	431.04	419.65	466.43	128.85	363.23	434.98	414.37	469.76	420.22	261.02	319.96	447.8	158.1	227.28	222.96	185.19	202.29	103.97	7.135	281.96	537.76	414.96	441.24	308.4
	BMPR-II	212.84	143.463	210.61	265.492	300.36	442.619	357.02	312.397	478.38	377.62	608.54	548.79	393.96	493.28	258.76	115	316.25	305.22	365.46	382.76	369.65	472.44	376.36	380.66	398.24	396.66	497.52	141.55	353	339.91	271.24	608.04	405	288.48	263.64	530.76	123.12	139.16	287.82	171.88	154.375	128.49	5	328.83	510.15	335.73	364.06	423.49
	BMPR-II	211.949	174.82	190.507	193.09	283.137	458.217	392.593	309.29	450.72	419.26	380.67	447.08	468.77	282.65	276.65	144.67	321.22	305.62	376.12	430.82	286.42	425.22	296.9	357.63	422.44	430.1	420.69	92.75	374.165	339.91	352.65	379.96	302.8	291.9	284.77	397.8	135.02	174.795	253.68	171.88	129.64	133.86	9.27	353.68	351.66	450.56	375.08	338.65
	CD164	296.795	230.217	332.853	351.943	559.71	667.519	1885.23	640.737	965.04	618.53	706.42	410.5	555.35	331.42	121.76	114.49	531.82	226.4	400.96	290.98	691.14	410.06	415.7	793.86	460.31	381.75	342.1	322.56	701.855	496.73	478.33	670.86	377.38	729.57	175.51	1780.58	482.47	793.67	433.015	222.48	85.26	129.845	326.08	1799.6	824.98	1535.92	3772.8	497.69
	CD164	224.663	261.067	235.913	215.307	557.267	627.384	1526.64	594.187	1001.16	574.76	597.13	498.86	549.21	404.175	230.17	172.5	451.31	220.04	255.2	240.28	772.88	455.67	426.5	833.9	625.82	540.76	405.17	328.06	701.855	467.255	587.49	704.1	263.12	773.21	190.745	1525.38	467	555.53	351.56	170.02	85.26	129.845	293.8	1543.44	843.72	1612.92	3476.14	712
	CD164	306.548	237.417	260.567	389.537	503.183	702.306	1691.12	927.837	1191.41	788.4	567.65	412.62	554.965	444.27	174.17	192.65	424.55	232.76	229.3	328.77	805.755	425.86	381.81	621.27	554.62	450.98	396.44	317.06	701.855	437.78	770.27	756.88	366.35	666.78	154.9	1303.61	504.8	888.29	514.47	136.72	85.26	129.845	393.57	1940.76	862.06	1019.78	3253.2	684.46
	CD164	277.215	210.43	179.02	290.183	449.1	686.452	1901.43	784.287	1075.41	548.22	434.94	426.58	554.58	364.08	181.89	140.12	547.08	212.1	328.08	284.28	838.63	368.39	422.52	630.35	425.46	495.87	502.2	374.19	701.855	343.29	873.34	796.04	411.59	950.22	205.98	1393.02	562.92	787.54	330	196.25	85.26	129.845	461.06	1383.71	965.31	1300.47	3502.71	611.2
	CHST4	118.115	239.502	291.683	343.313	1041.09	1661.55	2253.83	2715.34	109.86	275.14	166.31	209.02	156.72	131.98	77.125	17.57	92.18	196.57	123.84	190.015	281.46	279.76	176.54	221.85	252.45	208.96	603.27	193.64	131.76	57.625	461.15	150.5	318.2	59.45	144.235	104.18	46.445	0	0	150.63	0	0	0	199.845	185.39	331.68	321.24	407.51
	CHST4	99.405	200.96	239.475	403.802	1102.29	1760.98	2758.5	2976.82	117.62	358.49	271.88	217	233.26	198.72	77.125	17.57	109.81	228.7	123.84	183.84	284.94	229.4	217.9	174.52	313.65	194.215	1075.1	193.64	117.26	57.625	390.015	177.83	248.82	64.8	145.38	107	46.445	0	0	164.2	0	0	0	241.96	243.02	250.24	231.9	513.61
	CHST4	135.102	239.502	170.937	347.207	1267.63	1681.08	2792.97	3314.9	109.08	325.585	284.44	146.8	227.69	198.72	77.125	17.57	81.23	212.635	132.5	196.19	172.27	255	197.22	225.69	340.9	179.41	603.27	169.32	135.64	57.625	390.015	196.16	287.37	54.1	172.67	99.48	46.445	0	0	166.33	0	0	0	199.845	300.65	272.62	294.8	386.72
	CHST4	152.088	278.043	187.267	460.397	1320.76	1692.4	2690.83	2866.59	113.74	292.68	205.15	177.91	291.02	265.46	77.125	17.57	100.995	212.635	115.18	165.85	226.865	237.19	220.88	178.74	357.6	179.47	1069.21	217.96	133.7	57.625	318.88	214.49	219.76	59.45	143.09	94.78	46.445	0	0	137.06	0	0	0	157.73	243.02	295	407.08	397.115
	CHST7	555.698	294.527	453.63	683.957	1323.3	1902.6	3975.62	3042.97	503.79	535.86	443.75	461.04	543	516.33	226.82	270.4	287.51	516.72	468.035	451.24	520.09	558.33	539.94	521.98	572.49	343.64	411.38	173.49	511.76	601.67	678.98	559.46	898.16	740.54	246.34	764.5	416.96	551.24	621.35	445.08	573.405	166.75	52.135	734.4	830.955	939.47	1035.34	408.38
	CHST7	428.992	284.44	417.65	624.073	1232.67	1855.04	3622.07	3470.42	559.15	550.75	393.295	437.2	651.68	600.13	243.54	245.58	306.51	484.57	442.85	467.67	466.43	640.2	630.04	464.46	673.59	304.26	506.63	212.6	521.83	595.82	484.38	635.16	1025.49	809.38	226.73	857.41	687.04	607.71	632.58	430.98	573.405	191.04	52.135	607.1	880.68	803.54	731.7	373.39
	CHST7	447.45	285.033	448.44	695.813	1049.3	1710.82	3172.66	4481.84	499.28	496.13	492.7	353.04	644.36	430.44	207.45	243.88	268.51	450.1	493.22	484.1	467.72	535.84	538.27	559.98	600.24	384.98	410.14	161.26	531.9	464	609.08	634.94	770.83	887.32	265.75	1104.98	567.2	625.92	676.22	448.14	573.405	215.33	52.135	700.82	781.23	812.67	795.82	474.57
	CHST7	468.603	305.49	530.92	647.203	1218.7	1610.4	4109.26	4136.37	626.54	522.85	342.84	343.67	671.16	558.23	286.75	257.99	287.51	425.51	468.035	404.08	487.82	604.72	486.87	510.14	746.94	312.92	360.96	215.23	521.83	561	726.87	635.05	616.56	850.8	257.41	945.13	522.46	704.54	408.5	287.29	573.405	236.69	52.135	777.83	677.94	1071.27	744.02	540.76
	CRELD1	243.848	144.32	290.75	214.337	670.588	1926.25	3630.69	3922.67	3188.1	843.58	1239.93	615.92	1410.63	1230.02	532.5	903.37	777.37	214.39	1672.27	870.92	1931.85	904.71	1397.12	1901.2	1511.67	362.92	861.1	459.795	1307.66	1447.94	1574.48	2742.37	624.66	1519.86	757.37	3566.22	1440.27	2075.7	608.76	1117.39	506.265	186.67	928.36	3788.37	2164.06	3522.28	3734.28	872.33
	CRELD1	261.833	154.76	147.027	186.053	673.333	1924.84	3353.66	3930.36	2326.78	819.57	938.19	720.12	1264.89	1391.1	452.43	822.73	905.9	218.41	1793.19	948.15	1904.2	782.2	1261.27	1837.51	1318.92	415.14	816.12	377.83	1476.37	1741.04	1829.7	2590.94	631.98	1529.04	681.12	4451.12	2043.86	1927.04	523.535	977.92	586.55	186.67	883.29	3173.02	2025.84	3044.82	4148.59	944.71
	CRELD1	266.643	185.44	218.888	189.423	667.843	1787.08	3517.08	3843.02	2858.8	917.32	1497.45	636.7	1422.24	1129.64	372.36	992.1	838	203.96	1681.43	870.92	2097.83	480.27	737.23	1409.48	1446.62	350.1	1078.8	541.76	1138.96	1389.22	2036.9	2955.46	765.27	1538.22	520.94	2653.72	1609.1	1667.62	391.12	678.82	425.98	186.67	768.02	3047.68	1579.04	3862.17	3889.63	984.96
	CRELD1	252.841	170.1	218.888	208.843	508.28	1957.86	3417.91	3737.07	3292.08	667.76	1325.71	710.35	1433.86	816.02	452.43	863.05	978.51	197.24	1458.76	793.69	2247.12	667.65	983.9	1230.31	1381.56	388.14	785.4	459.795	1307.66	1387.92	1702.09	2494.71	715.15	1294.2	663.84	2681.33	1476.94	1797.33	438.31	828.37	506.265	186.67	886.35	2553.1	1432.26	3283.55	3868.34	1035.98
	FCRN	109.25	26.3633	154.125	203.787	704.693	1258.13	2481.46	3383.22	487.62	276.02	274.6	212.54	181.62	329.88	183.49	366.92	300.92	150.36	150	370.98	474.74	252.82	270.12	426.395	365.44	141.33	298.04	166.12	83.73	448.38	560.69	561.46	699.03	1061.75	534.1	1384.59	820.06	1171.02	389.41	741.86	464.06	493.58	366.71	1174.59	609.2	721.26	889.71	350.84
	FCRN	91.2625	27.06	148.21	242.05	704.71	1401.49	2724.95	3125.74	603.87	322.98	377.6	221.31	203.43	530.57	230.67	293.7	205.77	190.32	138.76	271.43	450.65	288.02	260.29	421.04	269.85	137.98	359.24	128.38	166.13	538	560.69	684.86	680.06	802.13	438.98	1063.33	922.08	1396.08	297.62	696.04	621.98	424.26	436.24	1169.23	683.4	627.28	1192.73	471.45
	FCRN	73.275	25.6667	160.04	222.918	781.14	1422.26	2681.96	3279.34	609.02	219.55	334.9	207.12	192.525	413.18	120.88	287.565	288.96	137.92	144.38	280.76	455.41	266.52	303.12	431.75	326.63	147.44	237.71	193.15	126.425	448.38	560.69	808.26	575.39	813.02	486.54	1173.51	1165.16	1186.39	361.21	860.57	529.98	587.83	317.33	979.46	661.775	857.94	1093.4	411.145
	FCRN	91.2625	23.5	154.125	222.918	848.557	1411.88	2768.59	3357.82	543.84	247.785	265.5	184.27	192.525	450.1	159.71	281.43	254.58	170.34	144.38	208.1	310.35	297.36	280.98	333.06	328.08	122.06	206.78	126.9	86.72	358.76	560.69	533.94	718	815.12	486.54	906.04	1013.02	830.16	329.415	644.02	395.43	562.9	276.67	886.63	640.15	855.46	1292.06	278.49
	FGF R3	1055.49	909.707	1135.89	869.917	799.683	1131.61	1061.56	827.897	1010.14	1051.9	1174.88	1238.21	1333.78	903.8	790.1	813.59	767.29	1202.33	1013.89	1102.13	627.96	1152.76	959.8	930.35	947.88	977	1209.14	446	858.21	1016.8	1191.58	1165.88	1174.3	999.21	886.67	1097.57	733.22	925.24	1196.73	943.42	1166.61	961.98	835.82	1221.27	1211.94	1389	1049.46	806.08
	FGF R3	1224.95	1010.68	1051.39	907.117	931.68	1186.03	1066.85	1038.72	985.43	1290.18	1211.84	960.77	1519.33	957.37	911.55	638.39	675.81	857.73	848.53	1041.76	915.58	1022.19	917.35	921.39	920.08	1084.44	1005.73	473.96	1076.86	1016.8	1036.12	980.82	1421.11	988.92	1030.14	1095.48	881.37	911.02	1001.39	792.62	932.4	878.6	736.96	937.9	1181.24	1044.33	1042.3	804.55
	FGF R3	1024.88	999.747	1039.07	985.267	1006.31	1218.94	1054.15	1000.92	1019.98	1080.57	1017.04	1105.27	1575.96	1258.67	904.78	978.24	820.67	1032.04	1184	1027.33	857.96	1153.78	1055.79	1136.83	1284.02	980.41	1266.68	483.22	1228.35	1107.88	1086.41	1201	1755.31	1215.48	985.61	1207.04	1177.02	1000.34	920.04	1049.75	1272.18	1001.81	528	1053.24	1080.69	1368.62	1196.71	1126.98
	FGF R3	1121.6	1251.63	1136.27	1142.62	968.997	1311.51	1090.03	1019.82	1292.2	1185.38	939.64	1210.22	1853.58	1318.35	1103.36	970.37	966.54	1186.86	1179.25	973.14	1004.9	1349.5	772.29	1272.22	1145.4	1206.98	1230.94	532.84	1524.43	925.71	1266.14	1221.57	1350.04	1107.35	1007.88	1401.35	1352.78	1153.82	1044.22	1112.46	1453.47	1052.33	713.04	1276.14	1314.7	1518.92	1123.09	1198.27
	GAPDH	872.745	1101.61	908.757	1261.41	2000.89	3533.82	8976.54	10665.4	1882.84	1884.4	1776.74	1923.85	2168.54	1820.02	1215.37	1443.58	1327.02	1410.2	2032.76	1682.67	1976.49	1862.96	1780.12	2239.24	2053.65	1567.82	1849	1500.58	1657.76	1037.1	1827.18	1670.94	1581.88	2426.02	2112.27	2350.51	1682.37	2677.45	2077.18	2141.36	2335.42	2585.94	1568.76	2038.74	2231.65	2446.38	2647.37	1699.36
	GAPDH	993.64	791.617	895.88	1129.83	3089.49	3789.05	8915.51	12596.2	2041.88	1738.25	1797.3	1734.73	2966.08	2048.82	1193.74	1593.1	1459.68	1375.8	1782.24	1698.56	2154	2015.04	1761.78	2504.9	1849	1608.92	1865.26	2025.1	1349.16	1001.78	1823.83	2081.12	1949.08	2534.61	2343.51	2227.54	2138.88	2755.85	1668.52	1564.46	1997.88	2525.25	1416.27	1922.22	2362.78	2526.81	2815.94	1739.14
	GAPDH	922.1	817.403	912.98	1196.56	2920.47	3661.62	9457.3	9574.92	2277.8	1896.36	2084.94	1992.85	2709.15	1940.37	987.74	1523.4	1269.72	1411.25	1937.69	1682.68	2057.26	1836.84	1664.65	2161.41	2131.72	1806.76	1618.83	1395.46	1089.51	1590.23	1855.62	1821.54	1977.22	2645.45	2132.85	2691.33	2282.22	2992.9	2048.29	2277.18	2023.51	2419.16	1488.64	1929.22	2510	2135.31	3190.47	2247.92
	GAPDH	1216.62	985.587	1020.8	1148.52	2448.53	3573.29	8632.17	11630.8	2750.48	1883.38	2109.45	2020.46	2452.22	1739.3	1370.92	1575.62	1592.35	1408.86	2128.02	1598.04	2647.06	1810.56	1913.61	2370.32	2260.49	1608.23	1632.14	1605.69	1607.22	1488.63	1735.49	2140.75	2369.26	3024.18	2175.31	2827.69	2558.98	2476.26	1738.47	2179.33	1835.92	2033.42	2027	1881.84	2320.63	2208.96	3121.98	2079.24
	GDF-11	225.34	138.602	251.047	277.56	1376.56	3826.92	5828.91	5888.12	160.28	275.49	217.26	220.185	338.73	330.925	139.505	72.22	139.06	223	124.565	238.14	177.08	228.29	201.66	234.06	354.365	220.16	245.66	242.665	112.45	31.88	109.88	138.11	238.71	256.51	406.37	155.91	0	0	33.93	39.21	4.53	0	0	75.84	170.96	137.8	526.02	534.79
	GDF-11	217.235	157.52	189.723	326.923	1371.89	3965.93	6948.85	7285.84	178.35	296.1	258.46	220.185	188.33	323.31	117.15	70.58	168.02	194.94	124.565	242.605	245.94	229.85	285.8	166.72	324.67	253.53	291.82	225.02	168.87	31.88	191.98	138.11	287.06	256.51	406.12	155.91	0	0	33.93	44.4	4.53	0	0	79.14	246.88	108.86	515.25	445.06
	GDF-11	205.967	119.683	220.385	376.287	1418.75	4108.12	6574.09	7308.54	142.21	285.795	289.53	161.75	260.57	330.925	161.86	68.94	108.18	292.65	101.73	247.07	168.12	219.08	312.98	171.06	314.2	256.96	237	260.31	172.71	31.88	141.38	112.33	303.27	256.51	426	115.45	0	0	33.93	39.21	4.53	0	0	75.84	264.65	135.16	386.1	534.79
	GDF-11	211.601	105.853	187.377	256.017	1220.18	4357.6	6476.12	6683.24	160.28	321.12	343.7	278.62	272.24	338.54	96.46	75.78	149.1	275.58	147.4	203.65	261.43	229.07	219.68	209.98	384.06	292.98	302.12	168.37	178.16	31.88	166.68	163.89	217.69	256.51	406.62	196.37	0	0	33.93	34.02	4.53	0	0	72.54	291.34	132.52	450.675	624.52
	IFNAR1	1033.19	856.713	1138.86	1080.07	1176.63	2521.89	4900.23	5615.2	1608.32	1763.68	1586.29	1699.76	2030.36	1943.04	629.8	1198.08	1345.35	1194.38	1534.22	1610.33	1407.42	1363.24	1471.71	1581.83	1836.63	1371.96	1762.85	404.43	1882.33	1360.84	1578.75	1841.73	1852.45	2131.76	1080.89	2465.86	1510.31	2394.92	2131.31	1520.24	1946.1	2741.02	1066.1	1609.23	2013.35	1661.08	1948.42	1351.32
	IFNAR1	1284.76	826.453	1117.64	992.563	1248.35	2362.91	5596.42	6487.49	1510.92	1833.27	1662.45	1890.22	1776.12	2268.02	635.06	957.54	1364.36	1397.92	1316.54	1714.5	1336.31	1475.9	1128.36	1783.55	1964.55	1169.65	1581.56	442.59	1826.18	2200.93	2354.35	1533.58	2103.64	2345.42	933.44	2306.9	2332.72	2517.55	1592.42	1186.6	2036.06	2903.87	1107.94	1359.37	1846.26	1566.06	2286.2	1587.08
	IFNAR1	1124.18	950.25	1020.82	973.047	1159.23	2272.26	4777.79	6633.22	1868.2	1699.08	1715.61	2335	2217.83	1911.05	632.43	973.42	1383.37	1543.35	1782.16	1688.92	1298.04	1370.89	1616.76	1508.25	1878.02	1443.22	1622.14	534.27	1938.48	1782.24	1652.84	1681.28	2354.83	2391.12	1094.27	2543.92	2047.77	2977.02	1612.25	1431.31	1371.76	2824.1	790.46	1511.02	2207.72	1921.04	2923.04	1443.06
	IFNAR1	1043.9	925.217	993.737	1229.38	1118.27	2153.71	4677.95	7738.53	1695.16	2267.82	1920.96	2357.9	1961.98	2204.6	501.69	1077.12	1404.06	1227.1	1751.9	1532.08	1253.86	1360.45	1334.47	1584.12	1867.84	1098.2	1641.55	629.88	1882.33	2584.9	2330.69	2339.1	1569	3060.64	1067.51	3294.98	1469.1	2763.82	1632.08	1640.74	1856.14	2521.09	1131.3	1298.8	2516.12	1791.06	2346	1259.59
	IFN-beta	165.773	129.37	323.627	412.497	1465.87	3192.14	9465.03	21874.9	135.4	322.245	160.2	296.41	598.525	333.34	9.5	0	28.13	93.69	28.49	18.82	208.015	213.125	137	150.73	223.06	253.53	301.22	398.365	154.23	189.04	280.83	384.965	83.09	168.02	76.96	126.77	0	0	0	0	0	0	1.78	136.78	304.6	317.84	179.6	264.78
	IFN-beta	113.005	170.61	226.753	421.467	1468.86	3514.94	8939.59	21939.9	142.56	278.65	244.6	190.21	507.27	248.345	9.5	0	20.18	102.98	28.49	18.82	222.27	207.27	196.18	138.75	196.06	188.47	303.44	320.06	160.8	150.59	186.7	384.965	83.09	184.66	93.96	126.77	0	0	0	0	0	0	1.78	251.94	285.1	308.82	189.43	235.06
	IFN-beta	165.773	106.333	246.577	439.143	1557.7	3627.9	8494.43	17730.9	264.72	397.57	244.6	253.17	796.79	250.46	9.5	0	36.08	137.9	28.49	18.82	272.29	171.12	132.9	154.43	282.23	209.96	309.49	476.67	147.66	127.44	257.67	384.965	83.09	168.02	110.96	126.77	0	0	0	0	0	0	1.78	127.86	324.1	407.57	302.67	294.5
	IFN-beta	218.54	149.99	306.423	541.99	1516.03	3393	9202.31	21907.4	203.64	365.84	329	242.9	689.78	246.23	9.5	0	28.13	120.44	28.49	18.82	193.76	218.98	196.98	152.58	289.24	251.21	299	307.2	167.51	173.74	247.62	384.965	83.09	184.66	93.96	126.77	0	0	0	0	0	0	1.78	251.58	304.6	326.86	284.88	347.71
	IL-2 Rg	860.802	799.21	884.197	1402.47	962.037	1306.66	1914.49	1960.62	704.24	810.42	954.55	959.375	1038.34	888.58	690.04	814.88	686.96	798.6	773.29	981.3	977.68	964.81	901.08	930.51	857	1037.5	910.27	712.65	777.1	637.9	949.37	932.9	1506.39	1172.17	1020.56	1022.15	706	716.86	637.67	741.04	711.92	738.32	1061.89	930.9	1426.57	959.81	1871.78	1111.13
	IL-2 Rg	946.165	824.35	943.983	827.997	937.49	1432.42	1878.15	1796.61	831.22	898.22	992.1	796.32	1090.14	1150.1	734.29	905.94	766.6	959.04	740.4	1047.84	1161.12	950.15	975.3	848.16	1096.8	1011.17	965.45	493.76	682.04	765.1	825.06	828.37	1367.32	913.96	968.48	991.25	590.35	799.4	699.92	714.24	1325.71	643.48	938.36	877.58	1383.37	744.68	1598.41	1121.71
	IL-2 Rg	983.528	847.15	845.28	1223.44	912.317	1542.81	2027.62	2027.14	863.24	892.88	1087.94	940.16	1145.39	1107.94	664.63	740.96	769.29	853.45	664.29	1479.4	1223.12	1089	933.04	873.61	1022.04	1118.76	1059.02	871.44	915.98	657.29	1022.21	1086.9	1367.2	882.69	1166.92	859.55	841.2	887.98	989.54	742.35	889.94	533.6	1005.35	943.31	1501.47	982	1565.46	1100.56
	IL-2 Rg	1019.09	897.2	989.053	1044.42	1094.11	1807.66	2219.06	2189.14	968.85	908.52	1019.32	978.59	1082.94	1098.16	682.85	682.29	731.98	1112.47	737.26	1404.51	1068.78	1108.98	1091.65	979.72	1120.89	1064.7	1157.44	668.61	846.54	711.195	1095	1098.35	1375.59	867.98	1064.71	1053.06	973.43	648.98	844.73	831.16	1115.96	775.92	975.73	980.98	1562.59	1080.33	1239.83	1039.58
	LAG-3	160.281	78.05	199.642	206.087	228.47	443.759	688.97	1254.26	524	992.3	438.96	563.04	1071.24	1007.23	364.195	366.04	403.43	613.81	942.125	845.73	670.16	817.27	718.26	474.76	983.71	470.92	619.77	677.08	834.74	296.33	1040.33	190.9	1216.6	1007.53	889.18	628.06	1092.95	1257.35	1536.98	276.555	1508.44	1872.33	87.965	600.66	740.46	641.71	879.22	926.02
	LAG-3	162.205	70.8833	205.943	152.57	200.3	422.576	699.083	1199.92	450.94	886.78	541.88	1005.33	1153.42	971.5	340.55	340	477.04	593.98	920.39	928	420.35	784.64	810.52	357	964.02	432.48	598.7	808.67	1257.06	272	898.88	308.37	988.63	864.88	889.18	634.18	1337.94	1525.25	1356.06	296.82	1508.44	1765.29	118.69	476.77	705.57	610.16	786.04	610.59
	LAG-3	158.357	98.725	199.642	214.493	293.617	571.845	653.337	1343.65	424.34	780.21	546.82	784.185	832.43	956.49	387.84	280.145	625.35	632.4	963.86	742.84	479.33	877.38	602	469.51	897	386.38	751.42	926.06	785.76	326.92	655.54	216.67	937.35	958.33	1086.32	625.16	1376.56	1620.55	946	256.29	1508.44	1503.94	57.24	555.39	679.1	503.71	755.86	604.1
	LAG-3	133.268	119.4	193.34	211.64	256.64	474.782	611.22	1225.33	458.75	856.42	640.82	784.185	680.06	1008.8	364.195	220.29	588.67	710.57	1036.8	806.15	536.69	815.82	724.06	390.92	1007.2	438.35	848.75	867.365	1045.9	234.58	776.14	262.52	962.99	1025.42	692.04	576.58	847.96	1599.8	965.26	243.36	1508.44	2112.4	87.965	682.39	692.335	767.44	610.8	782.88
	Mer	137.968	213.777	259.983	305.795	943.423	1841.4	5868.12	9823.53	591.83	345.92	511.84	213.9	494.96	651.08	209.72	149.76	233.21	193.83	284.36	211.04	299.08	364.94	258.92	180.06	285.14	262.75	268.29	331.18	387.02	397.69	246.84	369.41	411.98	383.85	81.97	101.715	0	351.13	225	123.57	0	477.455	15.305	281.475	475.92	295.43	524.14	395.93
	Mer	208.167	212.743	243.653	293.51	831.917	1871.66	6575.1	9217.83	466.35	528.17	477.29	300.245	558.83	550.18	294.8	151.06	279.52	154.5	220.235	209.76	390.045	391.22	256.69	206.44	264.94	196.76	256.445	444.96	433.49	368.28	397.2	443	269.98	383.85	81.97	101.715	0	446.45	212.9	149.94	0	529.47	15.305	281.475	537.7	378.34	682.22	400.47
	Mer	188.312	138.8	251.818	240.44	906.97	2290.44	6196.45	9554.1	717.31	638.53	328.87	323.41	622.385	539.44	313.44	213.78	325.83	165.76	156.11	261.92	481.01	437.71	218.12	251.02	304.21	236.82	244.4	360.66	421.12	310.19	322.02	295.82	412.98	383.85	81.97	119.59	0	271.5	165.68	123.57	0	477.455	15.305	287.64	403.6	444.9	517.25	391.39
	Mer	168.457	156.91	235.193	318.08	936.29	1867.27	6586.79	9688.82	591.83	435.84	477.9	277.08	685.94	466.29	332.08	182.42	371.66	152.82	220.235	283.16	390.045	334	254.46	229.74	294.675	253.17	244.6	396.85	404.07	477.71	322.02	369.41	447.36	383.85	81.97	83.84	0	463.47	203.61	149.44	0	425.44	15.305	275.31	496.44	397.18	501.22	395.93
	MMP-8	639.817	729.837	837.12	1001.53	2109.99	2752.64	3151.32	2863.87	385.56	699.28	717.84	682	793.27	872.55	481.82	534.18	508.19	647.27	508.48	656.86	712	674.12	726.74	468.04	729.78	769.75	1044.18	748.48	356.04	357.33	427.25	432.34	747.48	414.79	711.4	443.26	465.44	414.67	589.16	404.82	654.9	544.19	299.77	580.42	1077.92	587.16	750.47	660.68
	MMP-8	594.995	628.567	779.1	1006.23	2669.24	2910.57	3040.74	3640.11	378.4	532.52	851.8	555.62	722.8	892.88	447.96	443.96	449.57	630.8	425.6	584.25	837.35	699.33	658.22	600.12	799.32	681.48	916.94	702.38	444.32	337.5	351.79	511.61	828.16	495.44	598.71	496.78	401.28	409.39	652.69	427.1	852.06	593.67	448.1	391.69	1005.63	426.92	937.49	772.74
	MMP-8	659.462	668.29	784.4	1796.35	2522.49	3376.69	3291.88	4157.42	333	474.62	980.86	634.86	802.1	891.96	455.12	417.47	562.96	622.76	548.16	729.42	711.48	820.49	707.17	611.09	732.64	745.68	1058.12	771.24	434.78	311.2	502.71	508.52	822.42	399.28	588.8	484.37	398.84	304.78	708.8	307.64	650.24	454.96	340	537.4	1104.2	569.42	869.09	738.06
	MMP-8	851.382	920.103	1056.87	1882.13	2595.87	3143.63	3221.6	3898.77	381.98	615.9	870.1	822.38	925.85	867.71	598.71	440.56	470.51	637.29	435.2	869.58	713.75	733.51	706.64	576.86	778.79	672.38	659.65	886.87	569.76	284.9	427.25	485.42	701.92	455.115	560.5	581.04	476.37	255.83	567.43	449.38	931.35	557.25	381.84	622.29	1147.22	719.74	800.69	755.4
	MOG	187.579	159.317	133.31	214.71	777.133	2024.23	5494.1	6976.11	275.82	263.04	239.88	204.96	485.29	346.24	149.895	110.65	277.98	204.73	263.12	466.72	337.18	329.42	372.88	297.04	497.81	286.18	338.4	541.88	196.98	11.08	91.18	82.56	197.43	225.47	128.21	179.895	374.115	41.57	304.75	0	60.875	165.06	0	136.12	405	233.88	247.08	316.39
	MOG	179.028	145.04	185.113	165.96	651.927	2667.25	5512.32	7606.57	207.78	222.85	294.61	225.86	458.7	452.26	171.14	103.18	272.89	288.08	291.57	268.53	299.14	377.39	375.12	335.62	452.08	262.08	290.2	567.31	317.72	11.08	169.04	67.27	187.76	267.16	128.21	185.38	374.115	38.195	322.24	0	60.875	140.5	0	153.82	440.52	350.04	292.06	279.9
	MOG	253.077	173.593	176.39	179.873	660.437	1947.46	5164.93	6635.69	214.42	182.66	305.38	215.41	471.995	354.92	149.895	106.24	311.79	241.96	312.49	282.55	236.48	317.79	365.39	299.92	356.12	274.92	359.96	531.48	271.92	11.08	103.12	91.3	259.41	257.27	128.21	174.41	374.115	34.82	259.015	0	60.875	115.94	0	144.97	354	261.2	269.57	298.145
	MOG	196.13	198.567	166.377	180.8	775.437	2008.23	5423.49	9415.57	228.75	222.85	383.08	215.41	398.18	413.12	128.65	127.37	197	299.08	302.03	412.94	257.62	391.33	449.68	293	516.71	297.44	388.34	628.26	335.1	11.08	169.1	110.9	207.1	262.215	128.21	213.46	374.115	38.195	213.28	0	60.875	173.63	0	144.97	313.84	438.88	203.2	399.98
	Neuroplastin	223.828	211.447	417.377	834.68	3543.19	4989.06	9271.37	11199.1	3231.3	2451.57	2932.56	1891.92	4469.08	3039.41	1925.46	2394.51	2279.78	1275.7	3357.98	1955.62	2339.5	3011.75	2853.46	2806.42	2617.29	2191.8	2557.82	2457.49	1663	2003.04	1572.7	2931.25	1828.24	2495.98	2108.75	2891.5	1764.65	3104.78	1965.76	1794.72	1810.88	1210.89	1897.84	2974.66	2994.46	3436.54	3415.04	2302.29
	Neuroplastin	216.848	275.777	458.92	873.243	3273.12	5496.41	8398.72	10175.1	3458.54	2319	2901.33	1878.96	3735.92	3173.69	2126.49	2127.66	1961.82	1194.14	2070.26	1829.36	2956.33	3258.17	3498.34	2828.48	2903.19	2133.94	2980.51	2601.76	2273.83	2532.06	2011.44	2713.3	2376.1	2410.45	1184.2	2613.76	1225.62	2511.48	1436.57	1661.37	1467.37	1371.73	1544.92	2530.47	2993.22	3799.24	3629.84	2185.16
	Neuroplastin	260.157	194.843	400.307	825.18	3100.05	5575.34	8327.69	11210.7	3576.58	2106.88	2411.25	1745.45	4192.2	2832.94	1489.36	2214.15	2410.65	1182.39	2314.18	2102.65	3348.82	2339.82	2979.8	2649.06	3101.28	1678.79	2769.16	2555.76	1341.04	2093.96	1607.29	2379.33	2923.96	2548.34	1412.42	2237.84	1439.22	2173.14	1864.4	1550.24	1976.62	1050.06	1725.84	2865.41	3155.15	4344.78	3207.94	2497.37
	Neuroplastin	296.485	202.8	343.617	825.253	2375.89	4542.58	8319.78	10928.5	3115.98	1892.98	2175.36	1663.65	4188.96	2503.25	1523.78	2035.18	2030.22	1357.27	2681.41	2124.22	2566.16	2089.16	2349.5	2151.87	2972.92	1568.32	2149.3	2506.62	2292.57	1733.14	1829.78	1958.06	2376.1	2046.1	2155.52	1889.35	1690.34	2023.16	1686.94	1743.04	1209.76	843.1	1483.8	1975.39	2352.58	3439.74	2430.8	2399.83
	PAI-1	902.583	970.127	1074.16	1053.97	1559.77	2453.1	4691.31	3567.74	885.41	1242.86	1337.96	1256.84	1158.76	1329.18	971	886.27	829.22	772.8	1246.5	1014.49	851.83	1185.51	1028.78	1219.13	1018.96	1059.06	1196.25	1646.12	1168.12	982	1192.02	1170.9	1916.54	1284.29	1427.18	1182.02	1398.66	1314.35	1388.61	1155.42	1778.08	1264.96	1079.16	1028.32	1717.45	871.6	1976.18	1357.7
	PAI-1	972.575	1069.11	1039.14	1175.97	1555.94	2720.32	5211.61	5356.06	1119.3	1453.68	1491.5	1154.52	1206.16	1387.06	866.27	881.77	673.39	1049.59	920.39	1233.53	1154.84	1170.63	1273.38	1119.82	1344.8	823.4	1389.31	1555.27	1022.1	808.08	1279.69	1128.17	1795.18	1283.57	1554.75	1308.64	1325.71	1570.46	1272.37	1048.88	1625.1	1267.83	1013.9	822.82	1690.43	874.92	1889.44	1369.58
	PAI-1	1015.93	1047.73	1019.2	1365.76	1482.95	2505.6	4760.89	5606.29	789.82	1118.57	1718.08	1231.78	1030.63	1296.88	971.86	877.27	702.78	1061.32	966.1	1301.15	1367.22	1288.59	1243.82	1150.45	1169.75	1177.96	1003.19	1436.88	710.26	982	1286.29	904	1811.9	1331.43	1512.96	1230.12	1069.15	1496.92	1652.49	1222.54	1638.16	1346.66	898.65	1060.52	1526.51	1018.78	2067.45	1262.46
	PAI-1	1104.61	1185.26	1162.62	1232.91	1762.55	2625.11	5297.08	5832.38	959.54	1399.27	1583.67	1315.8	1182.46	1553.04	1076.1	827.18	766	927.28	943.245	1251.76	1223.98	1267.64	1316.35	1184.96	1213.1	933.52	1196.25	1628.83	921.28	808.08	1396.78	1401.01	1697.33	1512.54	1404.45	1106.85	1197.43	1651.22	1298.88	1187.02	1631.63	1292.12	1120.23	1277.04	1629.6	947.02	1747.69	1345.83
	RBP4	707.793	777.06	1678.33	5694.82	18563.5	20948.2	34149	35100.7	546	596.965	646.56	605.73	857.3	817.51	578.22	511.22	543.94	770.77	434.08	763.63	660.29	737.25	751.53	554.51	790.5	988.96	657.53	887.98	454.08	652.54	389.78	645.68	738.48	446.78	463.44	406.29	354.08	284.28	521.44	461.44	655.14	469.44	200.325	190.46	905.32	783.82	612.59	344.765
	RBP4	795.518	886.055	1740.19	5572.5	18486.3	21913	34827.4	38195.5	372.63	493.27	494.28	593.1	665.94	708.08	365.54	363.2	552.34	761.28	435.37	641.08	551.61	843.28	765.19	516.38	691.28	1184.23	760.245	965.14	509.65	618.18	467.09	582.55	560.35	379.79	435.62	486.75	265.6	359.13	621.31	403.8	632.18	399.49	180.65	273.02	716.38	673.88	461.96	268.8
	RBP4	785.085	883.787	1704.91	7092.01	19244	22402.7	33498.4	33528.4	480.87	599.5	704	592.08	664.15	591.83	402.02	469.62	560.74	757.77	468.02	608.92	762.96	724.24	782.04	719.48	950.8	850.66	862.96	1131.52	664.78	503.53	436.31	582.55	597.08	580.22	562.18	435	392.43	359.13	571.375	346.79	482.62	326.2	220	252.57	592.02	616.63	457.53	308.51
	RBP4	823.237	888.323	1775.06	6044.37	17340.8	22161.9	33962.9	39799.9	454.06	594.43	752.16	625.29	761.62	749.2	634.55	517.2	519.42	636.04	500.67	648.8	405.33	785.06	697.27	657.64	855.92	708.41	889.48	1165.42	702.83	532.71	579.96	519.42	885.42	465.25	354	472.63	315.73	433.98	495.12	289.78	564.25	329.54	242.59	232.12	663.29	605.25	421.37	381.02
	Ryk	139.37	95.1967	228.24	184.907	312.64	493.96	988.017	1427.74	362.45	235.43	392.65	259.13	694.9	253.16	184.86	159.87	198.71	272.16	293.54	331.61	236.9	338.88	429.81	319.24	368.19	323.1	327.06	407.14	170.94	116.82	315.86	422.76	250.24	162.46	205.82	261.255	170.41	346.66	107.48	20.07	0	0	160.33	433.51	548.67	598.08	531.3	340.4
	Ryk	182.735	107.543	163.257	240.627	319.707	527.562	1072.53	1549.12	438.84	324.5	407.72	237.5	695.4	283.02	270.84	170.56	207.2	289.76	209.41	345.92	377.98	349.1	418.24	291.08	471.72	275.83	327.06	498.2	209.94	62.42	304.075	226.35	253.64	188.1	188.58	270.9	244.125	304.55	108.77	20.07	0	0	106.14	388.66	380.43	650.54	544.09	278.48
	Ryk	205.348	98.31	215.22	194.813	324.413	547.326	899.24	1322.93	387.83	249.34	392.1	280.76	695.9	311.98	238.31	153.43	286.43	182.31	295.45	281.34	277.02	309.42	424.025	345.5	419.955	236.92	327.06	451.24	167	70.9	292.29	256.58	273.16	268.12	189.69	196.71	170.41	314.1	216	20.07	0	0	133.235	587.63	642.02	714.46	556.88	402.32
	Ryk	180.978	102.927	239.783	279.623	281.05	459.736	1014.3	1355.81	393.62	257.86	275.31	219.62	775.39	184.3	161.61	156.65	272.04	276.72	299.06	248.43	327.5	234.31	379.66	264.04	331.24	299.465	347.96	420.1	251.62	93.86	250.2	339.67	257.04	228.11	226.38	251.61	317.84	217.88	162.385	20.07	0	0	133.235	534.44	469.86	687.27	516.59	340.4
	S100A1	936.113	1217.1	2068.51	4698.27	10736.2	18719.7	29605.1	42271.8	1936.37	1460.24	2355.4	1555.59	1895.6	2038.16	1478.9	1421.45	1557.12	1244.47	1677.88	1931.27	2190.67	1355.49	1807.08	2081.75	1726.27	1280.18	2148.47	1847.65	1155.4	1629.46	1629.62	1420.1	2804.74	1493.08	2096.6	3277.66	2871.29	2756.52	1482.54	1276	2392.98	1360.88	935.04	1039.42	2811.98	1893.35	4703.17	2200.87
	S100A1	1013.74	1203.83	1962.87	4196.14	9864.18	19447.3	32374.6	37661.2	2076.81	1457.71	2537.73	1321.84	2828	1914.84	1234.13	1461.49	1897.75	1363.12	2069.04	1628.9	2068.16	1297.82	1760.72	2314.29	2322.18	1310.54	2851.71	2281.45	1321.02	1540.9	1430.36	1591.98	2263.6	1673.8	1757.43	3369.75	2250.67	2682	1796.29	1483.36	2443.74	1634.35	1209.27	1187.77	2681.8	1876.12	4607.48	1805.73
	S100A1	1069.12	1266.42	1976.09	5219.96	11450.8	18875.6	34670.3	42829.6	2101.27	1712.08	3000.38	1340.02	3348.82	2180.2	1471.25	1487.23	1547.62	1158.06	1827.61	1839.8	1877.98	1604.71	1638.5	2316.29	1767.29	1217.04	1997	2054.33	1165.43	1491	1406.84	1424.86	2446.73	1854.53	1990.6	2928.24	2469.9	2265.48	2248.62	1541.48	2911.66	1801.08	1293.31	1426.01	2978.96	2400.78	5212.72	2097.63
	S100A1	917.797	1273.67	1951.74	5078.21	11833.7	18006.3	36966	44243.4	2052.35	1206.02	2692.1	1624.73	2407.92	1988.49	1144.8	1204.84	1495.94	1252.54	1733.29	1598.92	2109.86	1455.22	1411.29	1742.57	1851.14	1229.88	2590.8	1889.33	1126.32	1336.64	1352.32	1501.22	2351.5	1392.39	1957.17	2450.13	1968.02	2437.79	1948.16	1255.57	2551.71	1846.02	1458.1	1664.24	2802.12	2119.5	4783.82	1979.96
	S100A6	994.65	1265.37	1968.27	5908.87	11335.3	13540.4	15591	20592.4	3690.08	1485.48	2500.2	1869.82	1790.94	3029.03	1514.46	1146.49	1964.84	1311.12	3227.28	2557.69	2500.56	1630.3	1634.33	2721.67	3371.9	1511.08	2177.38	2623.52	1903.74	2107.17	3464.02	2873.82	3504.22	3399.32	2553.59	4713.92	3578.59	2715.9	2552.94	1849.12	2394.24	2006.94	2020.65	2741.48	3224.92	2715.92	5877.71	2232.58
	S100A6	961.372	1162.42	1401.03	4962.16	10417.3	13340.1	16195.3	21377.8	3179	1995.17	2014.89	2597	1441.18	1983.26	1288.36	1405.29	1990.55	1079.4	3099.39	2623.78	2464.86	2047.7	2118.22	2763.44	3250.65	1257.84	2597.96	2414.06	2481.39	2171.03	2732.61	2418.4	2551.92	3749.31	2386.65	4943.42	2308	3039.41	1905.73	1626.9	2019.51	2390.87	1771.02	2839.59	2774.25	3954.59	4450.71	2028.1
	S100A6	1045.74	1347.46	1552.88	6694.72	11129	13081.1	17181.2	20663.5	3715	2100.16	1784.31	2162.2	1478.42	2505.08	1451.12	1316.08	2905.67	1140.92	2917.06	1838.98	2750.54	1255.22	1815.51	3084.31	2577.55	1623.75	2380	2623.52	2365.49	2234.88	3205.78	2423.75	2881.66	3326.35	2999.25	6106.37	3476	2896.04	1988.16	1607.9	2674.67	2613.14	1791.45	2242.72	2436.27	2789.92	4368.13	1943.06
	S100A6	1294.41	1594.24	1971.09	7200.84	14089.9	17038	20604.6	23189.7	4676.43	2744.38	2270.51	2379.6	1645.98	2721.6	1622.92	1292.71	2448.11	1583.57	3672.53	2573.96	2882.92	1839	2203.2	3869.39	3320.75	1122.73	3345.98	2832.98	2171.67	2171.03	3079.51	2648.78	2860.98	4333.48	2776.42	7000	4086.02	2967.72	2053.88	1738.01	2960.54	2887.81	2268.94	2679.6	3439.06	3210.75	5370.21	2437.06
	S100A9	45.8375	70.17	328.777	778.483	2909.24	5455.99	9822.13	12691.2	426.345	156.61	263.78	186	488.765	261.33	75	7.195	105.27	130.69	84.61	14.175	149.8	244.61	252.87	217.47	391.67	167.88	280.5	404.71	18.32	0	84.2	166.14	93.54	0	40.72	87	0	64.855	30.51	0	0	0	0	306.425	189.945	503.06	258.26	190.5
	S100A9	44.2183	74.7833	283.613	987.353	2718.32	5653.51	10500.8	12582	543.31	274.06	265.61	200.02	320.33	212.825	61.68	7.195	90.92	111.465	114	13.67	149.89	254.43	245.73	192.48	367.56	114.92	203.41	432.84	18.32	0	125.5	134.02	123.435	0	40.72	73.55	0	64.855	30.51	0	0	0	0	348.2	132.39	337.67	238.2	205.74
	S100A9	47.4567	70.17	354.777	1450.57	2674.84	5440.19	10696.2	14065	426.345	189.8	258.18	231.28	657.2	164.32	51.64	7.195	162.34	111.465	99.305	14.68	149.71	167.74	183.24	204.975	229.12	148.88	280.5	296.69	18.32	0	120.67	101.9	123.435	0	40.72	73.45	0	64.855	30.51	0	0	0	0	270.67	247.5	538.88	278.32	172.06
	S100A9	57.7217	65.5567	350.1	1394.65	2175.69	4811.05	9322.83	13646.2	309.38	244.29	246.6	193.01	488.765	212.825	56.66	7.195	133.805	92.24	99.305	14.175	149.8	163.27	236.35	231.39	244.24	158.38	262.56	350.7	18.32	0	115.84	134.02	153.33	0	40.72	73.35	0	64.855	30.51	0	0	0	0	342.18	189.945	422.18	219.56	250.92
	SEMA6A	214.562	199.517	291.23	224.05	422.07	675.855	1630.28	2018.71	1631.04	1407.32	1778.41	1045.67	1026.12	1682.4	859.46	1352.47	1226.84	914.56	1134.67	1676.06	1804.57	1147.48	1070.2	1643.44	1161.34	690.4	1093.06	1294	835.25	1378.2	1174.06	1111.43	1943.61	2122.94	1606.2	2183.67	1937.2	2738.72	1136.77	1251.57	1974.04	1421.56	1451.24	1973.24	2205.4	1726.1	3071.25	1601
	SEMA6A	230.028	291.32	250.4	167.993	290.79	729.792	2119.68	2290.75	1625.48	1276.04	1722.12	1112.44	949.73	1594.72	871.92	1286.56	1184.74	945.73	954.88	1504.35	2098.69	1163.51	1099.45	1575.98	1503.58	681.2	1100.12	1632.18	619.94	1491.76	1454.22	1359.3	1766.9	2616.54	1121.35	2746.62	1495.54	2867.04	1426.54	1333.16	2336.68	1386.92	1246.41	1375.83	2517.44	1758.71	2822.58	1856.02
	SEMA6A	255.407	383.123	203.567	210.947	353.493	716.849	2037.24	2063.29	1947.82	1443.85	1623.94	1148.28	712.08	1426.02	944.8	1048.9	1132.6	772.51	1314.47	1685.6	1846.53	1434.45	1067.8	1510.7	1178.4	623.32	1086	1782.82	653.25	1518.06	1458.8	1441.44	2133.99	2266.14	902.82	2260.44	1897.59	2789.86	1747.42	1099.35	1805.35	1385.31	1656.08	2570.65	2428.42	1651.69	3804.71	1779.59
	SEMA6A	202.383	291.32	207.347	289.183	409.51	724.532	2057.04	2236.57	1856.15	1679.02	1923.06	1130.36	988.78	1714.69	1073.55	1230.35	955.26	1128.1	1134.67	1435.98	1877.58	1409.36	983.33	1798.35	1613.52	748.24	785.18	1636.96	678.74	1601.29	1522.02	1240.12	2120.31	2521.31	1544.19	2431.66	2341.14	2687.58	1586.98	1394.29	2221.23	1422.62	1451.24	1973.24	2435.14	2132.14	3325.57	1768.27
	Serpin F1	249.607	244.727	500.663	870.967	3205.96	6935.73	24402.3	27280.9	433.38	549.24	472.71	408.4	521.5	467.37	412.12	362.84	243.77	574.94	354.27	447.4	541.35	514.65	546.56	410.14	579.02	290.39	659.295	566.72	268.41	523.69	556.27	293.15	1062.7	714.33	402.46	531.94	270.975	692.82	706.42	150.65	247	370.9	237.88	495.08	768.7	718.9	857.98	537.41
	Serpin F1	242.843	258.15	555.15	1121.16	3101.13	6984.13	25476.9	30655.1	386.44	504.66	470.63	390.39	645.77	745.25	529.2	336.41	264.27	536.31	480.12	564.6	627.69	563.36	582.08	382.69	619.84	339.06	784.18	841.08	364.7	535.86	522.43	332.21	715.84	771.62	445.52	586.61	270.975	739.12	742.98	150.65	242.52	252.08	237.6	405.14	641.02	816.62	734.54	403.55
	Serpin F1	245.502	252.807	505.46	1052.87	3062.51	6518.73	27058.5	30172.7	593.38	512.84	452.5	475.17	785.18	749.12	535.54	261.61	292.35	390.98	275.1	536.37	691.63	731.64	511.04	401.52	574.26	435.87	527.02	741.96	244.6	519.23	544.92	268.6	821.98	742.975	383.39	619.44	234.27	772.67	637.2	150.65	153	311.49	230.59	368.79	477.68	564.16	860.71	523.04
	Serpin F1	253.712	255.478	500.887	1200.59	3310.79	6770.83	23522.8	28639.8	513.38	521.02	446.26	526.58	552.96	674.42	295.04	398.12	284.77	438.06	454.94	550.485	573.25	569.98	731.77	357.48	599.43	324.98	534.41	565.54	316.555	372.62	575.63	309.35	784.53	742.975	423.99	553.78	307.68	839.72	567.98	150.65	159.86	311.49	285.78	470.51	641.57	628.9	681.58	506.72
	Siglec-1	89.925	108.263	202.393	478.767	655.523	1192.59	3354.83	3672.43	793.2	303.04	385.58	200.73	441.37	454.12	401.52	252.74	530.37	210.88	701.82	437.56	669.66	446.16	577.36	394.58	486.55	243.16	630.34	447.68	308.88	602.82	449.26	389.1	618.92	417.1	332.28	1282.73	371.32	1115.6	242.84	297.51	431.96	104.355	524.88	1387.84	408.6	1294.36	1196.92	637.1
	Siglec-1	118.407	103	200.827	300.297	562.56	1132.9	3638.05	4004.62	640.71	318.84	437.42	187.91	406.71	525.69	399.615	256.06	705.82	223.8	678.02	444.78	840.58	377.35	637.9	394.9	583.98	195.92	530	499.44	361.72	546.54	391.16	399.675	532.96	582.1	371.24	1219.33	371.32	963.79	183.33	313.39	371.74	79	737.22	1433.68	438.47	1195.61	1186.43	553.58
	Siglec-1	106.922	166.7	198.73	321.82	720.667	1115.91	3608.97	4103.28	683.52	334.41	455.8	194.32	718.84	412.48	312.61	237.13	618.92	250.2	769.33	463.15	801.4	440.23	469.53	430.9	720.88	238.55	661.96	384.58	398.54	447.31	465.22	410.25	391.58	499.6	313.82	1231.85	371.32	1126.96	302.35	306.5	311	129.71	745.96	1070.64	640.14	1408.18	1303.27	465.1
	Siglec-1	112.664	168.56	271.423	450.723	808.72	1055.22	3258.36	3760.14	738.36	351.14	292.02	211.96	580.105	525.9	397.71	323.47	655.57	310.41	943.04	422.1	734.9	492.35	619.09	434.33	689.27	302	496.44	395.92	324.9	574.68	386.9	455.42	579.67	582.1	214.83	1010.57	371.32	1039.69	242.84	236.69	443.1	104.355	806.1	1364.12	552.71	1288.4	1331.83	584.14
	TCAM-1	1215.4	1232.13	1382.03	1715.61	4300.15	5969.2	8824.31	11257.9	683.44	1016.11	1170.13	998.17	1351.88	1313.69	1071.67	1024.44	1048.02	1548.73	795.63	1443.64	1211.35	1006.48	1179.48	1066.62	1125.1	1412.58	1087.3	1260.14	797.5	948.52	1108.37	1091.53	1393.84	1056.71	1138.48	1127.8	966.6	1136.63	1218.59	1003.54	1238.37	972.65	920.88	916.77	1663.74	910.28	1458.73	1107.55
	TCAM-1	1278.37	1241.79	1604.92	1785.53	4473.19	6190.08	10792.3	12118.4	944.51	998.37	1360.48	987.51	1425.29	1019.06	783.86	1195.08	938.27	1212.15	744.87	1262	1670.5	1286.17	1388.04	1149.28	1572.61	1239.88	780.1	1969.38	1015.35	1077.92	1178.39	1139.96	1829.61	994.08	1265.53	1114.3	785.82	1212.14	1401.75	941.29	1028.3	851.35	1002.59	1093.43	1594.5	1101.82	1986.38	1329.12
	TCAM-1	1285.36	1445.31	1553.04	2348.82	4301.62	6472.04	10188.5	12017.9	781.56	1240.57	1460.6	947.57	1559.62	1268.68	810.24	947	1145.02	1187.92	1003.12	1060.84	1359.94	1470.86	1119.78	942.31	1238.92	1379.27	1085.9	1781.49	882.96	1222.31	1033.12	1047.63	1197.35	981.02	1017.26	1233.26	975.48	1496.78	1347.15	1291.92	1175.51	1208.82	1047.19	1108.35	1429.43	1009.64	1541.02	1311.94
	TCAM-1	1367.12	1296.8	1573.35	2067.18	4963.56	7000.21	13043	13711.4	1107.46	1133.83	1401.8	992.84	1499.49	1421.94	728.04	779.25	771.35	1238.69	1159.25	971	1050.94	1052.98	1029.17	883.43	1560.31	1333.22	792.77	1593.61	933.9	1546.6	1143.38	1310.28	1611.72	1000.62	1301.42	1351.37	693.68	1045.56	1296.6	1040.73	1104.48	1259.84	924.96	913.3	1243.78	890.15	1148.56	1105.36
	Thrombomodulin	139.922	114.927	142.427	352.022	726.44	1263.61	5387.83	10576.1	2909.84	768.62	826.03	731.33	356.66	699.24	1238.85	1035.62	2228.38	430.94	1824.08	1675.06	2561.69	1213.76	808.9	1312.98	2834.22	486.35	1002.55	360.86	762.35	1885.12	1930.62	1651.26	2498.58	3344.64	780.76	2770.02	1393.92	3064.16	1096.98	1140.18	1228.02	803.88	1564.58	2417.4	1579.65	2386.58	2895.73	1543.57
	Thrombomodulin	151.193	129.323	210.53	359.04	769.817	1234.89	5088.99	11081.8	2903.33	656.65	803.84	957.44	495.3	832.3	1360.24	972.75	1451.62	526.98	1604.41	1484.25	2534.8	1041.23	1004.29	1429.56	2512.71	458.25	851.82	535.31	801.86	1587.14	2135.58	2132.63	1742.86	3284.69	648.51	3224.85	1415.69	3051.8	1312.24	886.2	1195.06	534.55	1432.53	2611.02	1582	2416.44	2176.02	1270.24
	Thrombomodulin	158.998	118.753	169.023	345.003	818.813	1296.26	5503.47	10143.5	3043.73	557.82	848.22	1113.64	425.38	808	847.39	1012.98	1162.5	411.49	1517.96	1315.18	2571.66	931.53	993.96	1025.2	2826.04	354.53	867.12	370.28	802.78	1364.26	1385.1	1159.73	2189.43	3772.25	870.86	3278.69	1339.57	3090	881.72	1028.02	731.74	690.6	1310.86	2745.56	1393.57	2417.8	2444.65	1224.41
	Thrombomodulin	155.096	124.038	188.477	352.022	917.227	1143.78	4440.73	11726.2	2821.88	580.48	703.94	1228.31	392.2	765.2	1169.21	871.92	2083.69	445	1378.18	1271.02	2503.59	886.68	1051.47	1196.4	2830.13	606.61	1137.98	700.34	800.94	1224.58	1630.76	1169.88	1872.24	3439.84	714.635	3398.59	1392.26	3043.26	803.65	1005.73	685.74	612.575	1361.62	2789.38	1560.51	2680.43	2773.27	1414.46
	Tie-2	602.933	540.607	642.933	840.29	1586.42	3499.96	6631.26	8769.95	698.39	854.33	777.35	937.4	1055.06	984.77	520.85	526.98	542.98	556.28	548.71	634.74	667.83	743.14	603.52	857.25	801.485	630.9	1203.07	1458.24	642.63	411.78	524.5	674.13	729.78	524.12	589.36	677.78	500.6	767.59	584.38	442.39	601.06	635.37	497.94	732.57	799.905	782.69	654.17	558.82
	Tie-2	585.782	579.2	858.523	994.177	1570.41	3311.38	8225.86	9131.06	653.42	826.69	745.28	855.835	1266.3	634.92	540.39	489.65	561.55	386.65	563.29	499.14	645.7	869.1	735.2	939.82	681.22	749.37	914.71	1170.96	606.18	542.29	438.38	571.02	625.98	626.57	793.6	681.3	625.62	711.25	565.28	566.54	703.51	682.18	443.59	696.55	718.38	791.4	658.41	476.64
	Tie-2	570.17	614.26	645.22	871.8	1636.49	3602.8	8000.62	7933.66	975.46	797.31	809.42	635.57	1600.47	697.1	430.15	494.68	723.3	581.83	606.92	547.62	739.36	775.24	732.49	862.3	672.34	691.54	1166.31	1276.82	528.38	458.19	834.65	690.96	865.32	636.06	713.86	754.54	591.66	603.42	579.44	606.995	613.08	581.96	474.29	636.13	804.24	721.57	805.18	679.12
	Tie-2	654.308	625.1	693.85	1007.97	1613.83	3365.15	6977.83	10037.4	917.3	809.12	564.55	774.27	1648.74	888.46	411.94	461.37	814.25	542.31	524.84	487.92	651.88	655.38	515.96	1048.3	921.75	889.02	760.34	1223.89	624.405	400.44	744.61	524.65	773.28	631.315	768.58	582.65	589.88	492.08	581.91	647.45	535.43	612.32	379.84	713.41	795.57	775.9	938.48	498.12
	TIM-4	336.685	339.7	506.647	389.41	1337.15	3140.99	5321.99	7533.89	317.63	218.96	418.29	212.49	354.67	362.19	237.435	276.14	372.5	351.76	377	536.44	536.65	485.64	646.72	242.33	689.44	434.86	461.94	496.38	288.63	291.02	326.54	343.47	594.41	241.86	207.325	363.84	43.17	59.675	197.6	82.84	5.58	0	208.62	322.67	780.085	354.17	754.93	812.68
	TIM-4	333.738	295.577	427.023	471.77	1528.16	3037.25	6158.8	7147.98	263.32	344.37	375.8	199.38	448.94	396.22	204.89	276.14	346.91	437.49	315.76	403.47	622.96	438.56	814.12	303.76	505.85	486.74	461.94	333.26	345.1	296.31	457.88	292.65	366.9	245.7	178.27	273.31	43.17	59.675	200.73	76.3	5.58	0	287.975	456.36	722.45	295.7	715.41	743
	TIM-4	338.795	371.86	446.477	440.5	1299.66	3194.34	5484.23	7026.53	291.65	338.16	341.68	198.89	405.61	328.16	192.42	276.14	266.6	506.33	553.68	373.88	430.92	561	848.62	382.47	615.08	433.47	461.94	470.88	316.865	380.06	276.2	343.47	444.125	249.54	167.66	293.96	43.17	39.45	203.86	82.84	5.58	0	287.975	235.5	837.72	299.57	870.65	907.02
	TIM-4	406.187	459.963	476.562	456.135	1393.18	3214.69	4677.46	7289.26	313.36	329.31	397.045	198.4	468	311.76	269.98	276.14	428.28	471.91	445.15	549.72	538.84	520.38	613.1	343.115	759.8	454.63	461.94	521.88	251.71	338.185	421.43	343.47	521.35	239	236.38	340	43.17	79.9	267.82	89.38	5.58	0	367.33	396.61	910.3	330.24	690.35	882.36
	TIMP-4	314.582	303.243	286.72	320.917	511.453	1228.47	3138.13	6685.18	636.68	468.48	490.69	579.02	539.8	544.22	337.76	477.16	555.13	491.43	493.75	618.27	676.54	415.02	445.5	552.25	784.96	494.66	427.36	318.69	326.88	409.17	361.2	606.04	472.84	532.59	160	1035.98	65.69	1032.56	555.08	406.98	453.69	706.98	520.29	821.64	557.5	893.63	801.83	561.06
	TIMP-4	311.168	266.397	264.273	308.717	706.74	1194.19	2969.4	6462.01	746.2	458.42	466.2	669.45	732.47	598.13	377.79	424.31	531.19	385.58	567.57	559.63	427.41	456.25	415.86	630.34	753.94	369.27	548.96	318.69	295.12	392.41	291.53	623.72	402.02	580.69	235.63	998.78	65.69	908.06	452.92	490.77	450.52	627.76	572.08	761.5	653.59	716.2	1059.53	452.62
	TIMP-4	314.668	363.987	247.727	272.847	524.99	1226.41	3498.89	8411.67	744.38	561.25	445	833.92	690.72	652.04	321.76	357.08	475.57	419.29	495.6	506.48	563.81	428.14	357.29	642.18	614.35	434.12	749.35	318.69	347.57	403.68	301.92	641.4	441.66	518	209.54	1239.88	65.69	965.22	408.82	328.14	456.86	667.37	754.84	819.78	677.38	742.18	1036.92	446.27
	TIMP-4	237.988	238.693	333.513	333.117	662.697	1426.72	3197.21	7291.87	954.54	514.865	406.56	624.235	615.26	458.96	329.06	338.38	390.08	270.31	581.22	658.04	705.54	386.1	461	479.92	709.88	385.33	602.61	318.69	296.63	381.14	406.54	442.88	379.37	556.64	222.585	961.58	65.69	657.4	417.85	367.56	453.69	486.68	581.86	820.71	713.47	1022.74	1350.9	452.51
	TLR1	352.535	400.017	361.283	500.58	445.037	609.011	1037.94	1064.35	572.57	422.98	456.94	545.08	1261.2	476.43	471.13	359.24	594.1	456.52	316.85	485.02	424	510.88	608.38	569.56	752.315	488.18	660.9	621.865	405.88	320.4	404.77	347.29	506.93	317.41	369.44	586.06	105.15	269.81	373.76	288.23	434.92	589.48	207.5	395.78	430.29	514.35	537.22	414.92
	TLR1	365.618	356.13	358.637	323.813	433.503	595.347	1012.67	1411.27	439.16	572.48	574.97	463.27	1132.37	421.65	369.29	279.6	515.76	470.69	455.54	435.27	442.68	552	645.78	519.2	743.45	459.45	607.1	462.48	419.6	337.08	437.92	234.59	541.68	296.24	413.6	481.27	165.56	286.37	297.355	345.72	370.645	369.16	166.625	333.45	437.6	420.94	368.65	422.88
	TLR1	365.47	326.323	371.363	397.003	485.64	616.581	1069.77	1505.48	633.11	548.45	437.71	547	1390.04	357.88	439	309.28	435	383.67	555.72	329	363.27	408.92	456.28	342.73	761.18	615.9	466.39	781.25	479.16	306.2	309.18	387.52	472.18	448.51	506.42	316.33	130.63	251.5	230.4	400.43	306.37	479.125	125.75	374.67	524.12	486.24	342.5	437.54
	TLR1	363.003	459.79	457.167	395.577	459.407	766.208	1147.88	1458.38	550.62	524.42	402.2	407.44	1261.2	531.21	411.9	263.53	552.57	450.16	410.55	395.02	488.84	517.2	485.25	442.13	712.04	547.86	537.14	621.865	565.94	313.24	371.62	314	442.44	382.96	460.01	431.43	153.45	253.25	364.31	280.08	260.06	589.09	111.9	413.57	429.34	532.61	490.63	353.45
	TSP-4	501.892	420.833	612.247	928.603	2068.54	4096.55	8099.55	10832.6	1481.63	1271.32	1927.89	1432.8	1451.53	1608.94	496.02	1171.31	1149.84	570.74	797.88	1331.86	1004.87	1078.2	856.35	1367.38	986.98	551.36	714.82	589.63	741.96	980.12	1274.39	830.69	1479.78	1054.46	815.69	2972.94	1188.7	1378.02	954.1	603.25	723.86	560.04	1018.84	2109.36	2177.5	1776.83	4166.8	1331.72
	TSP-4	519.368	394.86	591.923	865.603	2049.48	4487.09	8278.75	10479.4	1532.62	1069.98	2179.65	1236.42	1183.94	1651.1	494.82	1091.48	865.45	713.09	770.16	1216.33	1076.54	860.47	886.83	1561.39	1219.52	440.78	1336.84	706.53	652.4	1343.08	1014.94	938.2	1474.33	829.86	775.37	4437.35	1271.57	1934.73	863.59	725.77	694.52	501.61	1257.04	2161.67	1755.96	1722.62	3497.92	1502.24
	TSP-4	386.152	423.91	655.65	1049.7	2451.92	4228.41	7023.56	10249.3	1772.94	1073.9	2392.34	1359.43	961.69	1513.67	763.27	984.73	1022.66	651.65	826.2	1166.46	933.2	858.65	641.21	1759	1286.2	474.08	1380.48	823.43	890.94	1332.06	1024.12	751.79	1485.24	903.6	915.2	4229.48	1105.83	2065.5	773.08	867.46	920.73	519.16	1643.6	1962.59	1820.66	1831.04	3031.94	1550.91
	TSP-4	510.63	422.372	633.948	989.15	2728.87	4379.21	7708.87	10656	1860.72	1327.56	2621.32	1217.04	1224.59	1693.26	629.645	1315.9	1004.1	799.83	989.56	1176.38	1004.87	1073.79	848.2	1616.82	1589.25	529.38	1025.83	706.53	816.45	1653.43	1149.26	909.59	1643.38	969.69	953.7	3910.61	1283.54	2113.02	1050.61	939.9	892.69	690.92	1450.32	2135.52	2187.21	2324.44	3640	1526.58
	VLDL R	99.7733	138.103	83.38	88.6733	211.427	458.778	1705.46	2593.22	497.2	532.49	408.49	308.04	214.875	161.635	135.02	523.27	182.56	161.44	332.12	151.61	479.86	504.48	489.33	338.22	598.04	375.4	509.88	885.345	437.67	23.62	709.21	652.245	350.94	494.59	197.67	804.76	418.9	693.78	264.72	62.5	314.32	2.155	659.78	957.65	582.3	456.095	796	580.515
	VLDL R	67.885	128.743	128.1	119.717	175.507	477.522	1905.14	2713.27	315.4	408.7	403.23	280.96	214.875	158.23	171.38	592.79	226.67	160.33	342.2	193.925	656.17	491.3	417.87	360.51	480.76	403.94	412.1	885.345	437.67	23.62	776.505	671.65	279.56	510.845	197.67	814.73	408.42	427.37	240.89	64.66	314.32	2.155	731.06	842.25	469.77	456.095	903.52	536.73
	VLDL R	131.662	166.483	172.82	148.02	202.593	515.768	1792.3	3157.34	424.4	337.39	312.31	253.88	214.875	113.33	166.76	477.62	213.34	137.25	299.865	236.24	550.43	558.43	463.07	389.98	485.9	310.78	359.1	885.345	437.67	23.62	843.8	459.94	272.08	473.58	197.67	892.14	273.67	564.1	217.06	64.66	314.32	2.155	458.63	1074.61	581.7	414.86	1049.94	624.3
	VLDL R	99.7733	194.863	128.1	133.868	261.043	484.55	1910.71	3263.26	369.9	410.38	291.5	187.8	214.875	165.04	162.14	428.16	156.67	159.22	267.61	193.925	615.64	430.24	436.81	390.06	488.55	287.92	402.04	885.345	437.67	23.62	706.36	632.84	315.25	527.1	197.67	809.745	315.44	627	320.06	66.82	314.32	2.155	587.88	1249.92	612.44	497.33	946	683.48
	VSIG4	201.233	169.543	234.61	587.137	1002.83	2624.85	6002.91	7383.24	163.88	415.72	280.9	218.39	418.04	18.23	127.38	226.445	133.265	176.91	228.88	358.34	267.12	295.53	241.94	272.42	273.94	435.89	362.27	219.04	65.78	56.1	205.49	240.98	93.315	258.05	75.68	183.25	10.94	0	38.49	0	0	0	15.98	319.125	407.64	532.27	455.6	534.45
	VSIG4	256.148	221.043	225.283	582.053	793.497	2376.21	4805.47	7187.31	227.98	371.84	224.79	176.67	540.18	18.23	127.38	228.83	133.265	159.48	132.71	363	275.5	285.06	277.75	290.04	204.36	429.96	388.6	236.12	114.61	41.42	205.49	254	90.98	277.11	56.49	171.72	10.94	0	38.49	0	0	0	15.98	353.73	449.35	536.86	393.38	495.92
	VSIG4	229.558	170.443	191.977	362.993	883.927	2253.47	5033.86	6353.91	211.98	316.41	232.67	194.88	295.9	18.23	127.38	229.81	133.265	180.415	208.36	297.88	275.5	266.04	321.86	329.49	202.88	325.94	283.31	227.58	66.6	42.14	257.1	313.29	93.315	258.05	37.3	116	10.94	0	38.49	0	0	0	15.98	265.7	290.5	414.12	455.6	398
	VSIG4	168.22	169.993	156.647	357.51	951.443	2244.34	3367.93	7533.17	241.88	344.125	228.73	241.9	418.04	18.23	127.38	224.06	133.265	183.92	164.22	329.17	283.88	222.17	265.76	332.87	226.48	377.95	299.96	227.58	90.605	42.86	153.88	279.92	95.65	277.11	56.49	165.14	10.94	0	38.49	0	0	0	15.98	284.52	251.39	473.195	392.6	364.96
	Average	0	1	4	12	37	111	333	1000	F33853 (HC)	M33854 (HC)	M33855 (HC)	M33856 (HC)	M33857 (HC)	F33873 (HC)	F33874 (HC)	F33875 (HC)	M33876 (HC)	F33877 (HC)	F33878 (HC)	F33879 (HC)	F33880 (HC)	M33881 (HC)	M33882 (HC)	M33883 (HC)	M33884 (HC)	F33885 (HC)	F33886 (HC)	F33887 (HC)	M33888 (HC)	M33889 (HC)	F33903 (HC)	F33904 (HC)	F33905 (HC)	M33906 (HC)	M33907 (HC)	M33908 (HC)	M33909 (HC)	F33910 (HC)	F33911 (HC)	F33912 (HC)	F33913 (HC)	M33914 (HC)	M33915 (HC)	M33916 (HC)	M33917 (HC)	M33927 (HC)	M33928 (HC)	F33934 (HC)
	POS1	197459	207024	187957	221905	204084	208080	225614	196559	202005	189307	231107	185426	275263	212971	189450	177537	194007	184481	200273	185352	199375	206883	240862	211393	218803	204074	31742.6	12515.2	179576	167597	188391	192683	217039	186082	260493	197658	202736	193831	199564	206487	222798	200945	208012	185202	261106	182536	232391	186924
	POS2	95790.8	77720.2	84847	85750.6	81770.3	88389.3	95522	82144.9	82804.4	77211.1	85334.2	73277.2	109750	83376.2	78892.2	71753.3	75748.5	75458.9	83713.3	76341.2	83616.2	83363.1	92596.8	86623	90899.7	85117.3	86374.6	4789.15	80403.9	70857.5	79905.2	79433.2	86140.2	76766.7	86823.4	84370.9	81215.8	76636.1	82224.1	84637.6	88491.7	85863.8	82018	83724.2	92138.3	72886	91575	74359.2
	aFGF	914.42	825.119	846.648	838.027	918.58	1309.47	2183.91	3495.43	948.442	755.155	915.632	810.192	1153.25	931.242	1162.85	699.07	775.915	833.885	943.142	767.305	865.51	881.567	830.015	903.162	865.645	992.153	820.665	721.83	717.54	607.938	777.998	840.074	813.245	850.837	763.65	851.025	753.87	783.132	825.875	775.05	752.142	771.22	656.67	918.848	1026.86	787.592	1123.06	961.36
	ANG-2	294.344	227.378	193.928	213.228	313.753	3296.67	965.822	1149.53	297.735	316.695	394	430.226	363.64	414.473	71.35	270.095	177.5	262.946	270.493	250.17	368.055	355.446	369.726	395.897	329.11	368.395	249.765	389.873	216.42	150.83	617.674	191.05	634.896	487.9	188.24	389.85	325.256	526.398	157.761	227.525	299.593	0	0	311.08	436.912	321.93	519.475	443.4
	APCS	461.073	249.045	246.777	414.737	591.163	1028.78	1619.77	2125.04	473.373	366.31	249.613	224.815	329.975	434.325	162.858	140.276	252.252	191.26	208.435	341.17	275.137	288.65	355.29	322.524	472.445	215.952	363.607	177.012	291.353	14.24	797.438	666.562	426.177	653.359	165.915	715.148	174.718	683.878	218.623	604.243	2.56	85.695	7.785	765.445	408.505	306.805	502.38	340.895
	beta-NGF	274.207	159.034	268.537	193.557	393.158	819.631	2818.26	4681.05	244.922	259.245	208.4	244.924	348.245	321.71	94.67	17.53	101.094	187.942	158.81	149.805	222.696	237.783	220.83	168.887	272.642	279.235	301.303	280.34	187.684	0	184.435	822.62	266.97	43.44	125.78	63.245	55.66	0	328.409	34.07	7.35	31.4	0	235.098	473.52	212.257	190.345	210.322
	BMP-5	1954.64	1312.11	1979.48	2695.74	5947.85	7341.4	13353.8	15849.3	690.231	1466.49	1291.59	1045.53	1376.39	1380.45	573.236	748.824	1004.06	1263.67	1179.64	280.835	1213.26	1764.14	1264.11	935.795	1187.75	900.41	630.285	142.83	649.972	55.6725	880.263	1439.74	1065.06	1050.13	1550.52	756.885	739.33	708.84	722.805	331.289	341.08	88.52	188.455	327.615	2968.6	1288.71	1075.38	1133.04
	BMPR-II	219.464	160.599	202.258	247.391	285.458	453.483	325.93	298.555	436.66	379.705	463.585	472.507	477.735	400.798	248.174	137.44	325.695	342.715	368.962	402.425	346.31	457.645	405.898	406.065	422.84	404.567	441.685	127.513	368.874	339.91	349.52	491.825	400.118	281.615	293.567	447.988	137.28	187.916	250.695	171.88	166.354	111.443	7.135	317.113	476.603	394.627	415.967	350.255
	CD164	276.305	234.782	252.088	311.743	517.315	670.915	1751.11	736.762	1058.25	632.477	576.535	437.14	553.526	385.986	176.998	154.94	488.69	222.825	303.385	286.077	777.101	414.995	411.632	719.845	516.553	467.34	411.478	335.468	701.855	436.264	677.357	731.97	354.61	779.945	181.784	1500.65	504.298	756.257	407.261	181.368	85.26	129.845	368.627	1666.88	874.018	1367.27	3501.21	626.338
	CHST4	126.178	239.502	222.34	388.68	1182.94	1699	2624.04	2968.41	112.575	312.974	231.945	187.683	227.173	198.72	77.125	17.57	96.0538	212.635	123.84	183.974	241.384	250.337	203.135	200.2	316.15	190.514	837.712	193.64	129.59	57.625	390.015	184.745	268.538	59.45	151.344	101.36	46.445	0	0	154.555	0	0	0	199.845	243.02	287.385	313.755	426.239
	CHST7	475.186	292.373	462.66	662.762	1205.99	1769.71	3719.9	3782.9	547.19	526.398	418.146	398.738	627.55	526.283	241.14	254.463	287.51	469.225	468.035	451.773	485.515	584.773	548.78	514.14	648.315	336.45	422.278	190.645	521.83	555.622	624.827	616.152	827.76	822.01	249.058	918.005	548.415	622.352	584.663	402.872	573.405	202.452	52.135	705.038	792.701	906.737	826.72	449.275
	CRELD1	256.291	163.655	218.888	199.664	630.011	1899.01	3479.84	3858.28	2916.44	812.058	1250.32	670.773	1382.91	1141.7	452.43	895.312	874.945	208.5	1651.41	870.92	2045.25	708.708	1094.88	1594.62	1414.69	379.075	885.355	459.795	1307.66	1491.53	1785.79	2695.87	684.265	1470.33	655.817	3338.1	1642.54	1866.92	490.431	900.625	506.265	186.67	866.505	3140.54	1800.3	3428.2	3910.21	959.495
	FCRN	91.2625	25.6475	154.125	222.918	759.775	1373.44	2664.24	3286.53	561.087	266.584	313.15	206.31	192.525	430.933	173.688	307.404	262.558	162.235	144.38	282.817	422.788	276.18	278.628	403.061	322.5	137.202	275.442	153.637	115.751	448.38	560.69	647.13	668.12	873.005	486.54	1131.87	980.08	1145.91	344.414	735.623	502.863	517.143	349.238	1052.48	648.631	765.485	1116.97	377.981
	FGF R3	1106.73	1042.94	1090.66	976.229	926.668	1212.02	1068.15	971.839	1076.94	1152.01	1085.85	1128.62	1570.66	1109.55	927.447	850.148	807.577	1069.74	1056.42	1036.09	851.6	1169.56	926.308	1065.2	1074.35	1062.21	1178.12	484.005	1171.96	1016.8	1145.06	1142.32	1425.19	1077.74	977.574	1200.36	1036.1	997.605	1040.6	974.562	1206.16	973.68	703.455	1122.14	1197.14	1330.22	1102.89	983.97
	GAPDH	1001.28	924.054	934.603	1184.08	2614.85	3639.45	8995.38	11116.8	2238.25	1850.6	1942.11	1917.97	2574	1887.13	1191.94	1533.92	1412.19	1401.53	1970.18	1665.49	2208.7	1881.35	1780.04	2318.97	2073.72	1647.93	1741.31	1631.71	1425.91	1279.43	1810.53	1928.59	1969.36	2657.57	2190.99	2524.27	2165.61	2725.61	1883.12	2040.58	2048.18	2390.94	1625.17	1943.01	2356.27	2329.36	2943.94	1941.41
	GDF-11	215.036	130.415	212.133	309.197	1346.84	4064.64	6456.99	6791.43	160.28	294.626	277.238	220.185	264.968	330.925	128.744	71.88	141.09	246.542	124.565	232.866	213.142	226.572	255.03	195.455	344.324	255.907	269.15	224.091	158.047	31.88	152.48	138.11	261.683	256.51	411.278	155.91	0	0	33.93	39.21	4.53	0	0	75.84	243.457	128.585	469.511	534.79
	IFNAR1	1121.51	889.658	1067.76	1068.77	1175.62	2327.7	4988.1	6618.61	1670.65	1890.96	1721.33	2070.72	1996.57	2081.68	599.745	1051.54	1374.28	1340.69	1596.2	1636.46	1323.91	1392.62	1387.83	1614.44	1886.76	1270.76	1652.03	502.793	1882.33	1982.23	1979.16	1848.92	1969.98	2482.24	1044.03	2652.91	1839.97	2663.33	1742.01	1444.72	1802.52	2747.52	1023.95	1444.61	2145.86	1734.81	2375.91	1410.26
	IFN-beta	165.773	139.076	275.845	453.774	1502.11	3431.99	9025.34	20863.3	186.58	341.076	244.6	245.672	648.091	269.594	9.5	0	28.13	113.753	28.49	18.82	224.084	202.624	165.765	149.123	247.648	225.793	303.288	375.574	157.55	160.202	243.205	384.965	83.09	176.34	93.96	126.77	0	0	0	0	0	0	1.78	192.04	304.6	340.273	239.145	285.512
	IL-2 Rg	952.396	841.977	915.628	1124.58	976.488	1522.39	2009.83	1993.38	841.887	877.51	1013.48	918.611	1089.2	1061.19	692.952	786.018	738.707	930.89	728.81	1228.26	1107.67	1028.24	975.268	908	1024.18	1058.03	1023.04	686.615	805.415	692.871	972.91	986.63	1404.12	959.2	1055.17	981.504	777.745	763.305	792.965	757.197	1010.88	672.83	995.332	933.192	1468.5	941.705	1568.87	1093.25
	LAG-3	153.528	91.7646	199.642	196.197	244.757	478.241	663.152	1255.79	464.507	878.928	542.12	784.185	934.287	986.005	364.195	301.619	523.623	637.69	965.794	830.68	526.632	823.778	713.71	423.048	962.983	432.033	704.66	819.794	980.865	282.457	842.722	244.615	1026.39	964.04	889.18	615.995	1163.85	1500.74	1201.08	268.256	1508.44	1813.49	87.965	578.802	704.366	630.755	757.98	730.898
	Mer	175.726	180.557	247.662	289.456	904.65	1967.69	6306.61	9571.07	591.83	487.115	448.975	278.659	590.529	551.748	287.51	174.255	302.555	166.728	220.235	241.47	390.045	381.968	247.048	216.815	287.241	237.375	253.434	383.413	411.425	388.468	322.02	369.41	385.575	383.85	81.97	101.715	0	383.137	201.797	136.63	0	477.455	15.305	281.475	478.415	378.963	556.207	395.93
	MMP-8	686.414	736.699	864.372	1421.56	2474.4	3045.88	3176.38	3640.04	369.735	580.58	855.15	673.715	811.005	881.275	495.903	459.042	497.808	634.53	479.36	710.028	743.645	731.862	699.692	564.028	760.132	717.322	919.722	777.243	451.225	322.732	427.25	484.473	774.995	441.156	614.852	501.362	435.482	346.167	629.52	397.235	772.137	537.518	367.427	532.95	1083.74	575.81	839.435	731.72
	MOG	203.954	169.129	165.298	185.336	716.233	2161.79	5398.71	7658.49	231.692	222.85	305.738	215.41	453.541	391.635	149.895	111.86	264.915	258.462	292.303	357.685	282.605	353.982	390.767	306.395	455.68	280.155	344.225	567.233	280.43	11.08	133.11	88.0075	212.925	253.029	128.21	188.286	374.115	38.195	274.821	0	60.875	148.782	0	144.97	378.34	321	252.978	323.604
	Neuroplastin	249.33	221.217	405.055	839.589	3073.06	5150.85	8579.39	10878.3	3345.6	2192.61	2605.12	1794.99	4146.54	2887.32	1766.27	2192.88	2170.62	1252.38	2605.96	2002.96	2802.7	2674.72	2920.28	2608.96	2898.67	1893.21	2614.2	2530.41	1892.61	2090.55	1755.3	2495.49	2376.1	2375.22	1715.22	2408.11	1529.96	2453.14	1738.42	1687.34	1616.16	1118.95	1663.1	2586.48	2873.85	3755.07	3170.9	2346.16
	PAI-1	998.927	1068.06	1073.78	1207.15	1590.3	2576.03	4990.22	5090.62	938.518	1303.59	1532.8	1239.73	1144.5	1391.54	971.308	868.122	742.848	952.747	1019.06	1200.23	1149.47	1228.09	1215.58	1168.59	1186.65	998.485	1196.25	1566.78	955.44	895.04	1288.69	1151.02	1805.24	1352.96	1474.84	1206.91	1247.74	1508.24	1403.09	1153.47	1668.24	1292.89	1027.99	1047.17	1641	928.08	1920.19	1333.89
	RBP4	777.908	858.806	1724.62	6100.93	18408.7	21856.5	34109.4	36656.1	463.39	571.041	649.25	604.05	737.252	716.655	495.082	465.31	544.11	731.465	459.535	665.608	595.048	772.457	749.008	612.002	822.125	933.065	792.554	1037.51	582.835	576.74	468.285	582.55	695.332	468.01	453.81	450.168	331.96	359.13	552.311	375.452	583.548	381.168	210.891	237.042	719.253	669.895	488.362	325.774
	Ryk	177.108	100.994	211.625	224.993	309.452	507.146	993.523	1413.9	395.685	266.783	366.945	249.252	715.397	258.115	213.905	160.127	241.095	255.238	274.365	301.825	304.85	307.928	412.934	304.965	397.776	283.829	332.285	444.17	199.875	86	290.606	311.34	258.52	211.698	202.617	245.119	225.696	295.798	148.659	20.07	0	0	133.235	486.06	510.245	662.587	537.215	340.4
	S100A1	984.193	1240.26	1989.8	4798.14	10971.2	18762.2	33404	41751.5	2041.7	1459.01	2646.4	1460.55	2620.09	2030.42	1332.27	1393.75	1624.61	1254.55	1826.95	1749.72	2061.67	1428.31	1654.4	2113.72	1916.72	1259.41	2396.99	2018.19	1192.04	1499.5	1454.78	1484.54	2466.64	1603.45	1950.45	3006.44	2389.97	2535.45	1868.9	1389.1	2575.02	1660.58	1223.93	1329.36	2818.72	2072.44	4826.8	2021.05
	S100A6	1074.04	1342.37	1723.32	6191.65	11742.9	14249.9	17393	21455.8	3815.13	2081.3	2142.48	2252.15	1589.13	2559.74	1469.21	1290.14	2327.29	1278.75	3229.07	2398.6	2649.72	1693.06	1942.81	3109.7	3130.21	1378.85	2625.33	2623.52	2230.57	2171.03	3120.48	2591.19	2949.69	3702.11	2678.98	5690.93	3362.15	2904.77	2125.18	1705.48	2512.24	2474.69	1963.01	2625.85	2968.62	3167.8	5016.69	2160.2
	S100A9	48.8085	70.17	329.317	1152.77	2619.52	5340.19	10085.5	13246.1	426.345	216.19	258.542	202.577	488.765	212.825	61.245	7.195	123.084	111.465	99.305	14.175	149.8	207.512	229.548	211.579	308.148	147.515	256.743	371.235	18.32	0	111.553	134.02	123.435	0	40.72	76.8375	0	64.855	30.51	0	0	0	0	316.869	189.945	450.448	248.585	204.805
	SEMA6A	225.595	291.32	238.136	223.043	368.966	711.757	1961.06	2152.33	1765.12	1451.56	1761.88	1109.19	919.178	1604.46	937.433	1229.57	1124.86	940.225	1134.67	1575.5	1906.84	1288.7	1055.19	1632.12	1364.21	685.79	1016.09	1586.49	696.795	1497.33	1402.28	1288.07	1991.2	2381.73	1293.64	2405.6	1917.87	2770.8	1474.43	1269.59	2084.32	1404.1	1451.24	1973.24	2396.6	1817.16	3256.03	1751.22
	Serpin F1	247.916	252.79	515.54	1061.4	3170.09	6802.35	25115.1	29187.1	481.645	521.94	460.525	450.135	626.352	659.04	442.975	339.745	271.29	485.072	391.108	524.714	608.48	594.908	592.862	387.957	593.138	347.575	626.226	678.825	298.566	487.85	549.812	300.827	846.263	742.975	413.84	572.943	270.975	761.082	663.645	150.65	200.595	311.49	247.963	434.88	632.243	682.145	783.702	492.68
	Siglec-1	106.979	136.631	218.343	387.902	686.867	1124.16	3465.05	3885.12	713.948	326.857	392.705	198.73	536.756	479.548	377.864	267.35	627.67	248.822	773.053	441.897	761.635	439.023	575.97	413.678	620.17	244.907	579.685	431.905	348.51	542.838	423.135	413.611	530.783	520.225	308.042	1186.12	371.32	1061.51	242.84	288.522	389.45	104.355	703.54	1314.07	509.98	1296.64	1254.61	559.98
	TCAM-1	1286.56	1304.01	1528.33	1979.28	4509.63	6407.88	10712	12276.4	879.243	1097.22	1348.25	981.523	1459.07	1255.84	848.453	986.442	975.665	1296.87	925.717	1184.37	1323.18	1204.12	1179.12	1010.41	1374.24	1341.24	936.518	1651.16	907.428	1198.84	1115.82	1147.35	1508.13	1008.11	1180.67	1206.68	855.395	1222.78	1316.02	1069.37	1136.66	1073.16	973.905	1007.96	1482.86	977.972	1533.67	1213.49
	Thrombomodulin	151.302	121.76	177.614	352.022	808.074	1234.63	5105.25	10881.9	2919.69	640.893	795.508	1007.68	417.385	776.185	1153.92	973.317	1731.55	453.603	1581.16	1436.38	2542.93	1018.3	964.655	1241.03	2750.78	476.435	964.867	491.697	791.982	1515.28	1770.51	1528.37	2075.78	3460.36	753.691	3168.04	1385.36	3062.3	1023.65	1015.03	960.14	660.401	1417.4	2640.84	1528.93	2475.31	2572.42	1363.17
	Tie-2	603.298	589.792	710.132	928.56	1601.79	3444.82	7458.89	8968.02	811.142	821.862	724.15	800.769	1392.64	801.312	475.832	493.17	660.52	516.767	560.94	542.355	676.193	760.715	646.793	926.918	769.199	740.207	1011.11	1282.48	600.399	453.175	635.535	615.19	748.59	604.516	716.35	674.067	576.94	643.585	577.753	565.844	613.27	627.957	448.915	694.665	779.524	767.89	764.06	553.175
	TIM-4	353.851	366.775	464.177	439.454	1389.54	3146.81	5410.62	7249.41	296.49	307.7	383.204	202.29	419.305	349.583	226.181	276.14	353.572	441.872	422.898	465.877	532.343	501.395	730.64	317.919	642.543	452.425	461.94	455.6	300.576	326.394	370.513	330.765	481.696	244.025	197.409	317.777	43.17	59.675	217.502	82.84	5.58	0	287.975	352.785	812.639	319.92	757.835	836.265
	TIMP-4	294.602	293.08	283.058	308.899	601.47	1268.95	3200.91	7212.68	770.45	500.754	452.112	676.656	644.562	563.337	341.592	399.232	487.993	391.652	534.535	585.605	593.325	421.377	419.913	576.173	715.783	420.845	582.07	318.69	316.55	396.6	340.298	578.51	423.972	546.98	206.939	1059.06	65.69	890.81	458.668	398.362	453.69	622.197	607.268	805.908	650.485	843.688	1062.3	478.115
	TLR1	361.657	385.565	387.113	404.243	455.897	646.787	1067.06	1359.87	548.865	517.082	467.955	490.697	1261.2	446.793	422.83	302.913	524.358	440.26	434.665	411.077	429.697	497.25	548.922	468.405	742.246	527.847	567.882	621.865	467.645	319.23	380.873	320.85	490.808	361.28	437.368	453.772	138.697	265.233	316.456	328.615	342.999	506.714	152.944	379.368	455.338	488.535	434.75	407.197
	TSP-4	479.51	415.494	623.442	958.263	2324.7	4297.82	7777.69	10554.3	1661.98	1185.69	2280.3	1311.42	1205.44	1616.74	595.939	1140.86	1010.51	683.827	845.95	1222.76	1004.87	967.778	808.148	1576.15	1270.49	498.9	1114.49	706.53	775.438	1327.17	1115.68	857.568	1520.68	939.403	864.99	3887.6	1212.41	1872.82	910.345	784.095	807.95	567.933	1342.45	2092.28	1985.33	1913.73	3584.16	1477.86
	VLDL R	99.7733	157.048	128.1	122.57	212.642	484.155	1828.4	2931.77	401.725	422.24	353.882	257.67	214.875	149.559	158.825	505.46	194.81	154.56	310.449	193.925	575.525	496.113	451.77	369.692	513.312	344.51	420.78	885.345	437.67	23.62	758.969	604.169	304.457	501.529	197.67	830.344	354.108	578.062	260.683	64.66	314.32	2.155	609.337	1031.11	561.553	456.095	923.865	606.256
	VSIG4	213.79	182.756	202.129	472.423	907.924	2374.72	4802.54	7114.41	211.43	362.024	241.772	207.96	418.04	18.23	127.38	227.286	133.265	175.181	183.543	337.097	275.5	267.2	276.827	306.205	226.915	392.435	333.535	227.58	84.3987	45.63	205.49	272.048	93.315	267.58	56.49	159.028	10.94	0	38.49	0	0	0	15.98	305.769	349.72	489.111	424.295	448.333
	POS-Ave	197459	197459	197459	197459	197459	197459	197459	197459	197459	197459	197459	197459	197459	197459	197459	197459	197459	197459	197459	197459	197459	197459	197459	197459	197459	197459	197459	197459	197459	197459	197459	197459	197459	197459	197459	197459	197459	197459	197459	197459	197459	197459	197459	197459	197459	197459	197459	197459
	Normalization	0	1	4	12	37	111	333	1000	F33853 (HC)	M33854 (HC)	M33855 (HC)	M33856 (HC)	M33857 (HC)	F33873 (HC)	F33874 (HC)	F33875 (HC)	M33876 (HC)	F33877 (HC)	F33878 (HC)	F33879 (HC)	F33880 (HC)	M33881 (HC)	M33882 (HC)	M33883 (HC)	M33884 (HC)	F33885 (HC)	F33886 (HC)	F33887 (HC)	M33888 (HC)	M33889 (HC)	F33903 (HC)	F33904 (HC)	F33905 (HC)	M33906 (HC)	M33907 (HC)	M33908 (HC)	M33909 (HC)	F33910 (HC)	F33911 (HC)	F33912 (HC)	F33913 (HC)	M33914 (HC)	M33915 (HC)	M33916 (HC)	M33917 (HC)	M33927 (HC)	M33928 (HC)	F33934 (HC)
	POS1	197459	207024	187957	221905	204084	208080	225614	196559	202005	189307	231107	185426	275263	212971	189450	177537	194007	184481	200273	185352	199375	206883	240862	211393	218803	204074	31742.6	12515.2	179576	167597	188391	192683	217039	186082	260493	197658	202736	193831	199564	206487	222798	200945	208012	185202	261106	182536	232391	186924
	POS2	95790.8	77720.2	84847	85750.6	81770.3	88389.3	95522	82144.9	82804.4	77211.1	85334.2	73277.2	109750	83376.2	78892.3	71753.3	75748.5	75458.9	83713.3	76341.2	83616.2	83363.1	92596.8	86623	90899.7	85117.4	86374.6	4789.15	80403.9	70857.5	79905.2	79433.2	86140.2	76766.7	86823.4	84370.9	81215.8	76636.1	82224.1	84637.6	88491.7	85863.8	82018	83724.2	92138.3	72886	91575	74359.2
1: Linear	aFGF	914.42	825.119	846.648	838.027	918.58	1309.47	2183.91	3495.43	948.443	755.155	915.633	810.193	1153.25	931.243	1162.85	699.07	775.915	833.885	943.143	767.305	865.51	881.568	830.015	903.163	865.645	992.153	820.665	721.83	717.54	607.938	777.998	840.074	813.245	850.838	763.65	851.025	753.87	783.133	825.875	775.05	752.142	771.22	656.67	918.848	1026.86	787.593	1123.06	961.36
1: Linear	ANG-2	294.344	227.378	193.928	213.228	313.753	3296.67	965.822	1149.53	297.735	316.695	394	430.226	363.64	414.473	71.35	270.095	177.5	262.946	270.493	250.17	368.055	355.446	369.726	395.898	329.11	368.395	249.765	389.873	216.42	150.83	617.674	191.05	634.896	487.9	188.24	389.85	325.256	526.398	157.761	227.525	299.593	0	0	311.08	436.913	321.93	519.475	443.4
4: 4-PL	APCS	461.073	249.045	246.777	414.737	591.163	1028.78	1619.77	2125.04	473.373	366.31	249.613	224.815	329.975	434.325	162.858	140.276	252.253	191.26	208.435	341.17	275.137	288.65	355.29	322.524	472.445	215.953	363.608	177.013	291.353	14.24	797.438	666.563	426.178	653.359	165.915	715.148	174.718	683.878	218.623	604.243	2.56	85.695	7.785	765.445	408.505	306.805	502.38	340.895
1: Linear	beta-NGF	274.207	159.034	268.537	193.557	393.158	819.631	2818.26	4681.05	244.923	259.245	208.4	244.924	348.245	321.71	94.67	17.53	101.094	187.942	158.81	149.805	222.696	237.783	220.83	168.888	272.643	279.235	301.303	280.34	187.684	0	184.435	822.62	266.97	43.44	125.78	63.245	55.66	0	328.409	34.07	7.35	31.4	0	235.098	473.52	212.258	190.345	210.323
1: Linear	BMP-5	1954.64	1312.11	1979.48	2695.74	5947.85	7341.4	13353.8	15849.3	690.231	1466.49	1291.59	1045.53	1376.39	1380.45	573.236	748.824	1004.06	1263.68	1179.65	280.835	1213.27	1764.14	1264.11	935.795	1187.75	900.41	630.285	142.83	649.973	55.6725	880.263	1439.74	1065.06	1050.13	1550.52	756.885	739.33	708.84	722.805	331.289	341.08	88.52	188.455	327.615	2968.6	1288.71	1075.38	1133.04
1: Linear	BMPR-II	219.464	160.599	202.258	247.391	285.458	453.483	325.93	298.555	436.66	379.705	463.585	472.508	477.735	400.798	248.174	137.44	325.695	342.715	368.963	402.425	346.31	457.645	405.898	406.065	422.84	404.567	441.685	127.513	368.874	339.91	349.52	491.825	400.118	281.615	293.568	447.988	137.28	187.916	250.695	171.88	166.354	111.443	7.135	317.113	476.603	394.628	415.968	350.255
1: Linear	CD164	276.305	234.782	252.088	311.743	517.315	670.915	1751.11	736.762	1058.25	632.478	576.535	437.14	553.526	385.986	176.998	154.94	488.69	222.825	303.385	286.078	777.101	414.995	411.633	719.845	516.553	467.34	411.478	335.468	701.855	436.264	677.358	731.97	354.61	779.945	181.784	1500.65	504.298	756.258	407.261	181.368	85.26	129.845	368.628	1666.88	874.018	1367.27	3501.21	626.338
4: 4-PL	CHST4	126.178	239.502	222.34	388.68	1182.94	1699	2624.04	2968.41	112.575	312.974	231.945	187.683	227.173	198.72	77.125	17.57	96.0538	212.635	123.84	183.974	241.384	250.338	203.135	200.2	316.15	190.514	837.713	193.64	129.59	57.625	390.015	184.745	268.538	59.45	151.344	101.36	46.445	0	0	154.555	0	0	0	199.845	243.02	287.385	313.755	426.239
1: Linear	CHST7	475.186	292.373	462.66	662.762	1205.99	1769.71	3719.9	3782.9	547.19	526.398	418.146	398.738	627.55	526.283	241.14	254.463	287.51	469.225	468.035	451.773	485.515	584.773	548.78	514.14	648.315	336.45	422.278	190.645	521.83	555.623	624.828	616.153	827.76	822.01	249.058	918.005	548.415	622.353	584.663	402.873	573.405	202.453	52.135	705.038	792.701	906.738	826.72	449.275
1: Linear	CRELD1	256.291	163.655	218.888	199.664	630.011	1899.01	3479.84	3858.28	2916.44	812.058	1250.32	670.773	1382.91	1141.7	452.43	895.313	874.945	208.5	1651.41	870.92	2045.25	708.708	1094.88	1594.63	1414.69	379.075	885.355	459.795	1307.67	1491.53	1785.79	2695.87	684.265	1470.33	655.818	3338.1	1642.54	1866.92	490.431	900.625	506.265	186.67	866.505	3140.54	1800.3	3428.21	3910.21	959.495
1: Linear	FCRN	91.2625	25.6475	154.125	222.918	759.775	1373.44	2664.24	3286.53	561.088	266.584	313.15	206.31	192.525	430.933	173.688	307.404	262.558	162.235	144.38	282.818	422.788	276.18	278.628	403.061	322.5	137.203	275.443	153.638	115.751	448.38	560.69	647.13	668.12	873.005	486.54	1131.87	980.08	1145.91	344.414	735.623	502.863	517.143	349.238	1052.48	648.631	765.485	1116.98	377.981
1: Linear	FGF R3	1106.73	1042.94	1090.66	976.229	926.668	1212.02	1068.15	971.839	1076.94	1152.01	1085.85	1128.62	1570.66	1109.55	927.448	850.148	807.578	1069.74	1056.42	1036.09	851.6	1169.56	926.308	1065.2	1074.35	1062.21	1178.12	484.005	1171.96	1016.8	1145.06	1142.32	1425.19	1077.74	977.574	1200.36	1036.1	997.605	1040.6	974.563	1206.17	973.68	703.455	1122.14	1197.14	1330.22	1102.89	983.97
1: Linear	GAPDH	1001.28	924.054	934.603	1184.08	2614.85	3639.45	8995.38	11116.8	2238.25	1850.6	1942.11	1917.97	2574	1887.13	1191.94	1533.93	1412.19	1401.53	1970.18	1665.49	2208.7	1881.35	1780.04	2318.97	2073.72	1647.93	1741.31	1631.71	1425.91	1279.44	1810.53	1928.59	1969.36	2657.57	2190.99	2524.27	2165.61	2725.62	1883.12	2040.58	2048.18	2390.94	1625.17	1943.01	2356.27	2329.37	2943.94	1941.42
1: Linear	GDF-11	215.036	130.415	212.133	309.197	1346.84	4064.64	6456.99	6791.43	160.28	294.626	277.238	220.185	264.968	330.925	128.744	71.88	141.09	246.543	124.565	232.866	213.143	226.573	255.03	195.455	344.324	255.908	269.15	224.091	158.048	31.88	152.48	138.11	261.683	256.51	411.278	155.91	0	0	33.93	39.21	4.53	0	0	75.84	243.458	128.585	469.511	534.79
1: Linear	IFNAR1	1121.51	889.658	1067.76	1068.77	1175.62	2327.7	4988.1	6618.61	1670.65	1890.96	1721.33	2070.72	1996.57	2081.68	599.745	1051.54	1374.28	1340.69	1596.21	1636.46	1323.91	1392.62	1387.83	1614.44	1886.76	1270.76	1652.03	502.793	1882.33	1982.23	1979.16	1848.92	1969.98	2482.24	1044.03	2652.92	1839.98	2663.33	1742.02	1444.72	1802.52	2747.52	1023.95	1444.61	2145.86	1734.81	2375.91	1410.26
4: 4-PL	IFN-beta	165.773	139.076	275.845	453.774	1502.11	3431.99	9025.34	20863.3	186.58	341.076	244.6	245.673	648.091	269.594	9.5	0	28.13	113.753	28.49	18.82	224.084	202.624	165.765	149.123	247.648	225.793	303.288	375.574	157.55	160.203	243.205	384.965	83.09	176.34	93.96	126.77	0	0	0	0	0	0	1.78	192.04	304.6	340.273	239.145	285.512
1: Linear	IL-2 Rg	952.396	841.978	915.628	1124.58	976.488	1522.39	2009.83	1993.38	841.888	877.51	1013.48	918.611	1089.2	1061.2	692.953	786.018	738.708	930.89	728.81	1228.26	1107.68	1028.24	975.268	908	1024.18	1058.03	1023.05	686.615	805.415	692.871	972.91	986.63	1404.13	959.2	1055.17	981.504	777.745	763.305	792.965	757.197	1010.88	672.83	995.333	933.193	1468.5	941.705	1568.87	1093.25
1: Linear	LAG-3	153.528	91.7646	199.642	196.198	244.757	478.241	663.153	1255.79	464.508	878.928	542.12	784.185	934.288	986.005	364.195	301.619	523.623	637.69	965.794	830.68	526.632	823.778	713.71	423.048	962.983	432.033	704.66	819.794	980.865	282.458	842.723	244.615	1026.39	964.04	889.18	615.995	1163.85	1500.74	1201.08	268.256	1508.45	1813.49	87.965	578.803	704.366	630.755	757.98	730.898
1: Linear	Mer	175.726	180.558	247.662	289.456	904.65	1967.69	6306.61	9571.07	591.83	487.115	448.975	278.659	590.529	551.748	287.51	174.255	302.555	166.728	220.235	241.47	390.045	381.968	247.048	216.815	287.241	237.375	253.434	383.413	411.425	388.468	322.02	369.41	385.575	383.85	81.97	101.715	0	383.138	201.798	136.63	0	477.455	15.305	281.475	478.415	378.963	556.208	395.93
1: Linear	MMP-8	686.414	736.699	864.373	1421.56	2474.4	3045.88	3176.38	3640.04	369.735	580.58	855.15	673.715	811.005	881.275	495.903	459.043	497.808	634.53	479.36	710.028	743.645	731.863	699.693	564.028	760.133	717.323	919.723	777.243	451.225	322.733	427.25	484.473	774.995	441.156	614.853	501.363	435.483	346.167	629.52	397.235	772.138	537.518	367.427	532.95	1083.74	575.81	839.435	731.72
4: 4-PL	MOG	203.954	169.129	165.298	185.336	716.233	2161.79	5398.71	7658.49	231.693	222.85	305.738	215.41	453.541	391.635	149.895	111.86	264.915	258.462	292.303	357.685	282.605	353.983	390.768	306.395	455.68	280.155	344.225	567.233	280.43	11.08	133.11	88.0075	212.925	253.029	128.21	188.286	374.115	38.195	274.821	0	60.875	148.783	0	144.97	378.34	321	252.978	323.604
1: Linear	Neuroplastin	249.33	221.217	405.055	839.589	3073.06	5150.85	8579.39	10878.3	3345.6	2192.61	2605.13	1795	4146.54	2887.32	1766.27	2192.88	2170.62	1252.38	2605.96	2002.96	2802.7	2674.73	2920.28	2608.96	2898.67	1893.21	2614.2	2530.41	1892.61	2090.55	1755.3	2495.49	2376.1	2375.22	1715.22	2408.11	1529.96	2453.14	1738.42	1687.34	1616.16	1118.95	1663.1	2586.48	2873.85	3755.08	3170.91	2346.16
1: Linear	PAI-1	998.927	1068.06	1073.78	1207.15	1590.3	2576.03	4990.22	5090.62	938.518	1303.6	1532.8	1239.74	1144.5	1391.54	971.308	868.123	742.848	952.748	1019.06	1200.23	1149.47	1228.09	1215.58	1168.59	1186.65	998.485	1196.25	1566.78	955.44	895.04	1288.7	1151.02	1805.24	1352.96	1474.84	1206.91	1247.74	1508.24	1403.09	1153.47	1668.24	1292.89	1027.99	1047.18	1641	928.08	1920.19	1333.89
4: 4-PL	RBP4	777.908	858.806	1724.62	6100.93	18408.7	21856.5	34109.4	36656.1	463.39	571.041	649.25	604.05	737.252	716.655	495.083	465.31	544.11	731.465	459.535	665.608	595.048	772.458	749.008	612.003	822.125	933.065	792.554	1037.51	582.835	576.74	468.285	582.55	695.333	468.01	453.81	450.168	331.96	359.13	552.311	375.453	583.548	381.168	210.891	237.043	719.253	669.895	488.363	325.774
1: Linear	Ryk	177.108	100.994	211.625	224.993	309.453	507.146	993.523	1413.9	395.685	266.783	366.945	249.253	715.398	258.115	213.905	160.128	241.095	255.238	274.365	301.825	304.85	307.928	412.934	304.965	397.776	283.829	332.285	444.17	199.875	86	290.606	311.34	258.52	211.698	202.618	245.119	225.696	295.798	148.659	20.07	0	0	133.235	486.06	510.245	662.588	537.215	340.4
4: 4-PL	S100A1	984.193	1240.26	1989.8	4798.15	10971.2	18762.2	33404	41751.5	2041.7	1459.01	2646.4	1460.55	2620.09	2030.42	1332.27	1393.75	1624.61	1254.55	1826.96	1749.72	2061.67	1428.31	1654.4	2113.73	1916.72	1259.41	2397	2018.19	1192.04	1499.5	1454.79	1484.54	2466.64	1603.45	1950.45	3006.45	2389.97	2535.45	1868.9	1389.1	2575.02	1660.58	1223.93	1329.36	2818.72	2072.44	4826.8	2021.05
4: 4-PL	S100A6	1074.04	1342.37	1723.32	6191.65	11742.9	14249.9	17393	21455.8	3815.13	2081.3	2142.48	2252.16	1589.13	2559.74	1469.21	1290.14	2327.29	1278.75	3229.07	2398.6	2649.72	1693.06	1942.82	3109.7	3130.21	1378.85	2625.33	2623.52	2230.57	2171.03	3120.48	2591.19	2949.69	3702.12	2678.98	5690.93	3362.15	2904.77	2125.18	1705.48	2512.24	2474.69	1963.02	2625.85	2968.62	3167.8	5016.69	2160.2
1: Linear	S100A9	48.8085	70.17	329.317	1152.77	2619.52	5340.19	10085.5	13246.1	426.345	216.19	258.542	202.578	488.765	212.825	61.245	7.195	123.084	111.465	99.305	14.175	149.8	207.513	229.548	211.579	308.148	147.515	256.743	371.235	18.32	0	111.553	134.02	123.435	0	40.72	76.8375	0	64.855	30.51	0	0	0	0	316.869	189.945	450.448	248.585	204.805
1: Linear	SEMA6A	225.595	291.32	238.136	223.043	368.966	711.757	1961.06	2152.33	1765.12	1451.56	1761.88	1109.19	919.178	1604.46	937.433	1229.57	1124.86	940.225	1134.67	1575.5	1906.84	1288.7	1055.2	1632.12	1364.21	685.79	1016.09	1586.49	696.795	1497.33	1402.28	1288.07	1991.2	2381.73	1293.64	2405.6	1917.87	2770.8	1474.43	1269.59	2084.33	1404.1	1451.25	1973.24	2396.6	1817.16	3256.03	1751.22
1: Linear	Serpin F1	247.916	252.79	515.54	1061.4	3170.09	6802.35	25115.1	29187.1	481.645	521.94	460.525	450.135	626.353	659.04	442.975	339.745	271.29	485.073	391.108	524.714	608.48	594.908	592.863	387.958	593.138	347.575	626.226	678.825	298.566	487.85	549.813	300.828	846.263	742.975	413.84	572.943	270.975	761.083	663.645	150.65	200.595	311.49	247.963	434.88	632.243	682.145	783.703	492.68
1: Linear	Siglec-1	106.979	136.631	218.343	387.902	686.867	1124.16	3465.05	3885.12	713.948	326.858	392.705	198.73	536.756	479.548	377.864	267.35	627.67	248.823	773.053	441.897	761.635	439.023	575.97	413.678	620.17	244.908	579.685	431.905	348.51	542.838	423.135	413.611	530.783	520.225	308.043	1186.12	371.32	1061.51	242.84	288.522	389.45	104.355	703.54	1314.07	509.98	1296.64	1254.61	559.98
1: Linear	TCAM-1	1286.56	1304.01	1528.33	1979.28	4509.63	6407.88	10712	12276.4	879.243	1097.22	1348.25	981.523	1459.07	1255.84	848.453	986.443	975.665	1296.87	925.718	1184.37	1323.18	1204.12	1179.12	1010.41	1374.24	1341.24	936.518	1651.16	907.428	1198.84	1115.82	1147.35	1508.13	1008.11	1180.67	1206.68	855.395	1222.78	1316.02	1069.37	1136.67	1073.17	973.905	1007.96	1482.86	977.973	1533.67	1213.49
1: Linear	Thrombomodulin	151.302	121.76	177.614	352.022	808.074	1234.63	5105.25	10881.9	2919.7	640.893	795.508	1007.68	417.385	776.185	1153.92	973.318	1731.55	453.603	1581.16	1436.38	2542.94	1018.3	964.655	1241.04	2750.78	476.435	964.868	491.698	791.983	1515.28	1770.52	1528.37	2075.78	3460.36	753.691	3168.04	1385.36	3062.31	1023.65	1015.03	960.14	660.401	1417.4	2640.84	1528.93	2475.31	2572.42	1363.17
1: Linear	Tie-2	603.298	589.792	710.132	928.56	1601.79	3444.82	7458.89	8968.02	811.143	821.863	724.15	800.769	1392.64	801.313	475.833	493.17	660.52	516.768	560.94	542.355	676.193	760.715	646.793	926.918	769.199	740.208	1011.11	1282.48	600.399	453.175	635.535	615.19	748.59	604.516	716.35	674.068	576.94	643.585	577.753	565.844	613.27	627.958	448.915	694.665	779.524	767.89	764.06	553.175
4: 4-PL	TIM-4	353.851	366.775	464.177	439.454	1389.54	3146.81	5410.62	7249.42	296.49	307.7	383.204	202.29	419.305	349.583	226.181	276.14	353.573	441.873	422.898	465.878	532.343	501.395	730.64	317.919	642.543	452.425	461.94	455.6	300.576	326.394	370.513	330.765	481.696	244.025	197.409	317.778	43.17	59.675	217.503	82.84	5.58	0	287.975	352.785	812.639	319.92	757.835	836.265
4: 4-PL	TIMP-4	294.602	293.08	283.058	308.899	601.47	1268.95	3200.91	7212.68	770.45	500.754	452.113	676.656	644.563	563.337	341.592	399.233	487.993	391.653	534.535	585.605	593.325	421.377	419.913	576.173	715.783	420.845	582.07	318.69	316.55	396.6	340.298	578.51	423.973	546.98	206.939	1059.06	65.69	890.81	458.668	398.363	453.69	622.198	607.268	805.908	650.485	843.688	1062.3	478.115
1: Linear	TLR1	361.657	385.565	387.113	404.243	455.897	646.787	1067.06	1359.87	548.865	517.083	467.955	490.698	1261.21	446.793	422.83	302.913	524.358	440.26	434.665	411.078	429.698	497.25	548.923	468.405	742.246	527.848	567.883	621.865	467.645	319.23	380.873	320.85	490.808	361.28	437.368	453.773	138.697	265.233	316.456	328.615	342.999	506.714	152.944	379.368	455.338	488.535	434.75	407.198
4: 4-PL	TSP-4	479.51	415.494	623.442	958.263	2324.7	4297.82	7777.69	10554.3	1661.98	1185.69	2280.3	1311.42	1205.44	1616.74	595.939	1140.86	1010.51	683.828	845.95	1222.76	1004.87	967.778	808.148	1576.15	1270.49	498.9	1114.49	706.53	775.438	1327.17	1115.68	857.568	1520.68	939.403	864.99	3887.6	1212.41	1872.82	910.345	784.095	807.95	567.933	1342.45	2092.28	1985.33	1913.73	3584.17	1477.86
1: Linear	VLDL R	99.7733	157.048	128.1	122.57	212.643	484.155	1828.41	2931.77	401.725	422.24	353.883	257.67	214.875	149.559	158.825	505.46	194.81	154.56	310.449	193.925	575.525	496.113	451.77	369.693	513.313	344.51	420.78	885.345	437.67	23.62	758.969	604.169	304.458	501.529	197.67	830.344	354.108	578.063	260.683	64.66	314.32	2.155	609.338	1031.11	561.553	456.095	923.865	606.256
4: 4-PL	VSIG4	213.79	182.756	202.129	472.423	907.924	2374.72	4802.54	7114.41	211.43	362.024	241.773	207.96	418.04	18.23	127.38	227.286	133.265	175.181	183.543	337.098	275.5	267.2	276.828	306.205	226.915	392.435	333.535	227.58	84.3988	45.63	205.49	272.048	93.315	267.58	56.49	159.028	10.94	0	38.49	0	0	0	15.98	305.769	349.72	489.111	424.295	448.333
	POS-Ave	197459	197459	197459	197459	197459	197459	197459	197459	197459	197459	197459	197459	197459	197459	197459	197459	197459	197459	197459	197459	197459	197459	197459	197459	197459	197459	197459	197459	197459	197459	197459	197459	197459	197459	197459	197459	197459	197459	197459	197459	197459	197459	197459	197459	197459	197459	197459	197459
[truncated: 146 more columns]

## Sheet: Standard Curves
	POS1	0.00137174	0.00411523	0.0123457	0.037037	0.111111	0.333333	1						Standard Cytokine Data				3	4	5	6	7			Linear Regression Curve								Log-log Regression Curve								4-PL Regression Curve
	POS2	0.00137174	0.00411523	0.0123457	0.037037	0.111111	0.333333	1	Std3 Intercept	Slope	Intercept	Linear
	aFGF	27.4348	82.3045	246.914	740.741	2222.22	6666.67	20000	#N/A	1.15681	-1.36831	0.204183		aFGF		0.295526	0.847464	1.3994	1.95134	2.50328	3.05521	3.60715
	ANG-2	137.174	411.523	1234.57	3703.7	11111.1	33333.3	100000	#N/A	0.924362	-1.26327	0.251626		Concentration (pg/ml)	0	27.4348	82.3045	246.914	740.741	2222.22	6666.67	20000
	APCS	137.174	411.523	1234.57	3703.7	11111.1	33333.3	100000	#N/A	1.3714	-2.70871	0.0447512		Signal-BKG	89.3008	1	21.5292	12.9075	93.4608	484.352	1358.79	2670.31
	beta-NGF	1.37174	4.11523	12.3457	37.037	111.111	333.333	1000	#N/A	1.12419	0.500412	7.75488		Log (Concentration)		1.4383	1.91542	2.39254	2.86967	3.34679	3.82391	4.30103
	BMP-5	13.7174	41.1523	123.457	370.37	1111.11	3333.33	10000	#N/A	2.37152	-1.98643	12.4126		Log (Signal-BKG)		0	1.33303	1.11084	1.97063	2.68516	3.13315	3.42656
	BMPR-II	13.7174	41.1523	123.457	370.37	1111.11	3333.33	10000	#N/A	1.13391	-0.74732	0.276566			Slope				Intercept		N	R2
	CD164	13.7174	41.1523	123.457	370.37	1111.11	3333.33	10000	#N/A	1.67699	-1.71351	0.452311		Linear regression	0.204183				0		6	0.990875
	CHST4	137.174	411.523	1234.57	3703.7	11111.1	33333.3	100000	#N/A	0.584209	0.704935	0.278238		log-log regression	1.15681				-1.36831		7	0.946881
	CHST7	137.174	411.523	1234.57	3703.7	11111.1	33333.3	100000	#N/A	1.93237	-3.57283	0.107662			1.15681	#N/A	#N/A	0.930904	-1.36831	0.0800056	1.03293	-0.934015
	CRELD1	13.7174	41.1523	123.457	370.37	1111.11	3333.33	10000	#N/A	1.38971	-1.1169	1.51752
	FCRN	13.7174	41.1523	123.457	370.37	1111.11	3333.33	10000	#N/A	1.24197	-0.590441	0.847555
	FGF R3	27.4348	82.3045	246.914	740.741	2222.22	6666.67	20000	#N/A	-1.40763	4.52586	0.0480643
	GAPDH	274.348	823.045	2469.14	7407.41	22222.2	66666.7	200000	#N/A	2.32144	-5.6552	0.122321		ANG-2		0.658207	1.09924	1.54027	1.98131	2.42234	2.86337	3.3044
	GDF-11	137.174	411.523	1234.57	3703.7	11111.1	33333.3	100000	#N/A	1.7527	-3.24957	0.349014		Concentration (pg/ml)	0	137.174	411.523	1234.57	3703.7	11111.1	33333.3	100000
	IFNAR1	13.7174	41.1523	123.457	370.37	1111.11	3333.33	10000	#N/A	1.11553	-0.367015	1.23157		Signal-BKG	100.417	33.4504	1	19.3004	119.826	3102.74	771.895	955.598
	IFN-beta	13.7174	41.1523	123.457	370.37	1111.11	3333.33	10000	#N/A	1.31702	-0.58992	2.14286		Log (Concentration)		2.13727	2.61439	3.09151	3.56864	4.04576	4.52288	5
	IL-2 Rg	13.7174	41.1523	123.457	370.37	1111.11	3333.33	10000	#N/A	1.07258	-0.441316	0.378929		Log (Signal-BKG)		1.5244	0	1.28557	2.07855	3.49175	2.88756	2.98028
	LAG-3	13.7174	41.1523	123.457	370.37	1111.11	3333.33	10000	#N/A	0.839423	-0.0638211	0.124874			Slope				Intercept		N	R2
	Mer	54.8697	164.609	493.827	1481.48	4444.44	13333.3	40000	#N/A	1.1172	-0.903234	0.454289		Linear regression	0.251626				0		5	0.909713
	MMP-8	137.174	411.523	1234.57	3703.7	11111.1	33333.3	100000	#N/A	1.10429	-0.632874	0.493195		log-log regression	0.924362				-1.26327		7	0.625434
	MOG	1.37174	4.11523	12.3457	37.037	111.111	333.333	1000	#N/A	1.44541	-0.0501708	15.8957			0.924362	#N/A	#N/A	0.758337	-1.31741	0.219904	1.26476	-2.69458
	Neuroplastin	5.48697	16.4609	49.3827	148.148	444.444	1333.33	4000	#N/A	2.2829	-1.19395	18.4734
	PAI-1	2.74348	8.23045	24.6914	74.0741	222.222	666.667	2000	#N/A	0.722326	1.39451	6.12218
	RBP4	1.37174	4.11523	12.3457	37.037	111.111	333.333	1000	#N/A	1.62746	1.826	468.39
	Ryk	13.7174	41.1523	123.457	370.37	1111.11	3333.33	10000	#N/A	0.87455	-0.0844225	0.281877		APCS		0.222334	0.876656	1.53098	2.1853	2.83962	3.49394	4.14827
	S100A1	54.8697	164.609	493.827	1481.48	4444.44	13333.3	40000	#N/A	1.12177	0.493926	6.82877		Concentration (pg/ml)	0	137.174	411.523	1234.57	3703.7	11111.1	33333.3	100000
	S100A6	137.174	411.523	1234.57	3703.7	11111.1	33333.3	100000	#N/A	1.19361	-0.160754	2.99008		Signal-BKG	214.297	2.26833	1	167.96	344.386	782.001	1372.99	1878.27
	S100A9	13.7174	41.1523	123.457	370.37	1111.11	3333.33	10000	#N/A	1.43282	-0.097299	7.13066		Log (Concentration)		2.13727	2.61439	3.09151	3.56864	4.04576	4.52288	5
	SEMA6A	274.348	823.045	2469.14	7407.41	22222.2	66666.7	200000	#N/A	0.835742	-1.17809	0.0255685		Log (Signal-BKG)		0.355707	0	2.22521	2.53705	2.89321	3.13767	3.27376
	Serpin F1	274.348	823.045	2469.14	7407.41	22222.2	66666.7	200000	#N/A	1.39293	-2.10725	0.36547			Slope				Intercept		N	R2
	Siglec-1	13.7174	41.1523	123.457	370.37	1111.11	3333.33	10000	#N/A	0.80644	0.664969	1.00626		Linear regression	0.0447512	1.88452			0		6	0.932334
	TCAM-1	137.174	411.523	1234.57	3703.7	11111.1	33333.3	100000	#N/A	1.52099	-1.84585	0.835683		log-log regression	1.3714				-2.70871		6	0.831178
	Thrombomodulin	137.174	411.523	1234.57	3703.7	11111.1	33333.3	100000	#N/A	1.24861	-1.92417	0.111764			1.3714	#N/A	#N/A	0.764578	-2.70871	0.0419568	1.45526	-3.03466
	Tie-2	27.4348	82.3045	246.914	740.741	2222.22	6666.67	20000	#N/A	1.42434	-1.26292	1.05964
	TIM-4	13.7174	41.1523	123.457	370.37	1111.11	3333.33	10000	#N/A	1.09318	-0.00524584	2.5216
	TIMP-4	13.7174	41.1523	123.457	370.37	1111.11	3333.33	10000	#N/A	1.27483	-1.10088	0.713237
	TLR1	274.348	823.045	2469.14	7407.41	22222.2	66666.7	200000	#N/A	0.641728	-0.384622	0.0108388		beta-NGF		0.654732	1.19111	1.72748	2.26386	2.80023	3.33661	3.87298
	TSP-4	13.7174	41.1523	123.457	370.37	1111.11	3333.33	10000	#N/A	2.15023	-1.90093	5.07263		Concentration (pg/ml)	0	1.37174	4.11523	12.3457	37.037	111.111	333.333	1000
	VLDL R	137.174	411.523	1234.57	3703.7	11111.1	33333.3	100000	#N/A	0.739577	-0.368543	0.0498862		Signal-BKG	115.173	1	109.503	34.5225	234.124	660.597	2659.23	4522.02
	VSIG4	5.48697	16.4609	49.3827	148.148	444.444	1333.33	4000	#N/A	2.04477	-1.32278	4.93328		Log (Concentration)		0.137272	0.614394	1.09151	1.56864	2.04576	2.52288	3
														Log (Signal-BKG)		0	2.03942	1.5381	2.36945	2.81994	3.42476	3.65533
															Slope				Intercept		N	R2
														Linear regression	7.75488				0		6	0.987078
														log-log regression	1.12419				0.500412		7	0.865591
															1.12419	#N/A	#N/A	0.86455	0.500412	0.19663	0.849738	1.10552
														BMP-5		1.65813	2.78963	3.92113	5.05263	6.18413	7.31563	8.44713
														Concentration (pg/ml)	0	13.7174	41.1523	123.457	370.37	1111.11	3333.33	10000
														Signal-BKG	642.529	1	667.375	1383.63	4635.74	6029.29	12041.7	14537.1
														Log (Concentration)		1.13727	1.61439	2.09151	2.56864	3.04576	3.52288	4
														Log (Signal-BKG)		0	2.82437	3.14102	3.66612	3.78027	4.08069	4.16248
															Slope				Intercept		N	R2
														Linear regression	12.4126				0		4	0.970324
														log-log regression	2.37152				-1.98643		4	0.791085
															2.37152	#N/A	#N/A	0.979968	-1.03893	0.64738	0.882113	1.36555
														BMPR-II		0.813359	1.35437	1.89538	2.43639	2.9774	3.51841	4.05942
														Concentration (pg/ml)	0	13.7174	41.1523	123.457	370.37	1111.11	3333.33	10000
														Signal-BKG	58.8648	1	41.6587	86.7921	124.859	292.884	165.331	137.956
														Log (Concentration)		1.13727	1.61439	2.09151	2.56864	3.04576	3.52288	4
														Log (Signal-BKG)		0	1.61971	1.93848	2.09642	2.4667	2.21835	2.13974
															Slope				Intercept		N	R2
														Linear regression	0.276566				0		5	0.952898
														log-log regression	1.13391				-0.74732		5	0.797612
															1.13391	#N/A	#N/A	0.979491	-0.4762	0.472834	0.565665	0.712284
														CD164		0.19369	0.993818	1.79395	2.59407	3.3942	4.19433	4.99446
														Concentration (pg/ml)	0	13.7174	41.1523	123.457	370.37	1111.11	3333.33	10000
														Signal-BKG	41.5229	1	17.3058	76.96	282.533	436.133	1516.32	501.979
														Log (Concentration)		1.13727	1.61439	2.09151	2.56864	3.04576	3.52288	4
														Log (Signal-BKG)		0	1.23819	1.88627	2.45107	2.63962	3.18079	2.70069
															Slope				Intercept		N	R2
														Linear regression	0.452311				0		6	0.990219
														log-log regression	1.67699				-1.71351		4	0.962068
															1.67699	#N/A	#N/A	0.998431	-1.71351	0.194743	1.27104	-0.799881
														CHST4		1.95355	2.23229	2.51103	2.78976	3.0685	3.34724	3.62598
														Concentration (pg/ml)	0	137.174	411.523	1234.57	3703.7	11111.1	33333.3	100000
														Signal-BKG	0	113.324	96.1629	262.502	1056.76	1572.82	2497.86	2842.23
														Log (Concentration)		2.13727	2.61439	3.09151	3.56864	4.04576	4.52288	5
														Log (Signal-BKG)		2.05432	1.98301	2.41913	3.02398	3.19668	3.39757	3.45366
															Slope				Intercept		N	R2
														Linear regression	0.278238				0		4	0.982124
														log-log regression	0.584209				0.704935		7	0.921918
															0.584209	#N/A	#N/A	0.904381	0.704935	0.0493449	0.626452	0.527313
														CHST7		1.3001	2.22208	3.14405	4.06603	4.98801	5.90999	6.83196
														Concentration (pg/ml)	0	137.174	411.523	1234.57	3703.7	11111.1	33333.3	100000
														Signal-BKG	182.813	1	170.288	370.389	913.618	1477.34	3427.53	3490.53
														Log (Concentration)		2.13727	2.61439	3.09151	3.56864	4.04576	4.52288	5
														Log (Signal-BKG)		0	2.23118	2.56866	2.96076	3.16948	3.53498	3.54289
															Slope				Intercept		N	R2
														Linear regression	0.107662				0		6	0.976973
														log-log regression	1.93237				-3.57283		4	0.804117
															1.93237	#N/A	#N/A	0.998134	-2.82991	0.612371	0.764567	0.223199
														CRELD1		0.46358	1.12664	1.7897	2.45276	3.11581	3.77887	4.44193
														Concentration (pg/ml)	0	13.7174	41.1523	123.457	370.37	1111.11	3333.33	10000
														Signal-BKG	92.6365	1	55.2333	36.0092	466.356	1735.35	3316.18	3694.63
														Log (Concentration)		1.13727	1.61439	2.09151	2.56864	3.04576	3.52288	4
														Log (Signal-BKG)		0	1.7422	1.55641	2.66872	3.23939	3.52064	3.56757
															Slope				Intercept		N	R2
														Linear regression	1.51752				0		5	0.98292
														log-log regression	1.38971				-1.1169		6	0.90829
															1.38971	#N/A	#N/A	0.894001	-1.1169	0.165689	1.09822	-0.27546
														FCRN		0.986421	1.57899	2.17156	2.76413	3.3567	3.94927	4.54184
														Concentration (pg/ml)	0	13.7174	41.1523	123.457	370.37	1111.11	3333.33	10000
														Signal-BKG	65.615	1	128.478	197.271	734.128	1347.79	2638.59	3260.88
														Log (Concentration)		1.13727	1.61439	2.09151	2.56864	3.04576	3.52288	4
														Log (Signal-BKG)		0	2.10883	2.29506	2.86577	3.12962	3.42137	3.51334
															Slope				Intercept		N	R2
														Linear regression	0.847555				0		6	0.956934
														log-log regression	1.24197				-0.590441		6	0.80936
															1.24197	#N/A	#N/A	0.976813	-0.426038	0.371592	0.725109	0.901589
														FGF R3		3.08233	2.41072	1.73911	1.0675	0.395896	-0.275712	-0.94732
														Concentration (pg/ml)	0	27.4348	82.3045	246.914	740.741	2222.22	6666.67	20000
														Signal-BKG	180.063	116.271	163.988	49.5608	1	285.353	141.481	45.1708
														Log (Concentration)		1.4383	1.91542	2.39254	2.86967	3.34679	3.82391	4.30103
														Log (Signal-BKG)		2.06547	2.21481	1.69514	0	2.45538	2.1507	1.65486
															Slope				Intercept		N	R2
														Linear regression	0.0480643				0		4	0.782541
														log-log regression	-1.40763				4.52586		4	0.723165
															-1.40763	#N/A	#N/A	0.914168	5.10692	-0.346433	-2.32101	6.85645
														GAPDH		0.00517095	1.11278	2.22039	3.32799	4.4356	5.54321	6.65081
														Concentration (pg/ml)	0	274.348	823.045	2469.14	7407.41	22222.2	66666.7	200000
														Signal-BKG	77.2217	1	10.5492	260.027	1690.79	2715.39	8071.32	10192.8
														Log (Concentration)		2.4383	2.91542	3.39254	3.86967	4.34679	4.82391	5.30103
														Log (Signal-BKG)		0	1.02322	2.41502	3.22809	3.43383	3.90694	4.00829
															Slope				Intercept		N	R2
														Linear regression	0.122321				0		6	0.989123
														log-log regression	2.32144				-5.6552		4	0.990968
															2.32144	#N/A	#N/A	0.977551	-5.6552	0.0033089	2.3106	-5.6167
														GDF-11		0.744631	1.58088	2.41713	3.25338	4.08963	4.92587	5.76212
														Concentration (pg/ml)	0	137.174	411.523	1234.57	3703.7	11111.1	33333.3	100000
														Signal-BKG	84.621	1	81.7183	178.782	1216.43	3934.23	6326.58	6661.02
														Log (Concentration)		2.13727	2.61439	3.09151	3.56864	4.04576	4.52288	5
														Log (Signal-BKG)		0	1.91232	2.25232	3.08509	3.59486	3.80117	3.82354
															Slope				Intercept		N	R2
														Linear regression	0.349014				0		5	0.994662
														log-log regression	1.7527				-3.24957		5	0.914171
															1.7527	#N/A	#N/A		-3.00136	0.246455	1.23247	-1.39308
														IFNAR1		0.961752	1.49399	2.02623	2.55848	3.09072	3.62296	4.1552
														Concentration (pg/ml)	0	13.7174	41.1523	123.457	370.37	1111.11	3333.33	10000
														Signal-BKG	231.848	1	178.106	179.108	285.963	1438.04	4098.44	5728.95
														Log (Concentration)		1.13727	1.61439	2.09151	2.56864	3.04576	3.52288	4
														Log (Signal-BKG)		0	2.25068	2.25312	2.45631	3.15777	3.61262	3.75808
															Slope				Intercept		N	R2
														Linear regression	1.23157				0		6	0.993101
														log-log regression	1.11553				-0.367015		7	0.823804
															1.11553	#N/A	#N/A	0.923728	-0.306906	0.288437	0.737576	0.844241
														IFN-beta		0.968416	1.59679	2.22517	2.85355	3.48193	4.11031	4.73868
														Concentration (pg/ml)	0	13.7174	41.1523	123.457	370.37	1111.11	3333.33	10000
														Signal-BKG	26.6967	1	136.769	314.698	1363.04	3292.92	8886.26	20724.2
														Log (Concentration)		1.13727	1.61439	2.09151	2.56864	3.04576	3.52288	4
														Log (Signal-BKG)		0	2.13599	2.49789	3.13451	3.51758	3.94872	4.31648
															Slope				Intercept		N	R2
														Linear regression	2.14286				0		7	0.990398
														log-log regression	1.31702				-0.58992		7	0.876218
															1.31702	#N/A	#N/A	0.993391	-0.529394	0.238835	0.936449	0.62973
														IL-2 Rg		0.7785	1.29025	1.802	2.31375	2.82551	3.33726	3.84901
														Concentration (pg/ml)	0	13.7174	41.1523	123.457	370.37	1111.11	3333.33	10000
														Signal-BKG	110.418	1	73.6508	282.604	134.511	680.409	1167.85	1151.4
														Log (Concentration)		1.13727	1.61439	2.09151	2.56864	3.04576	3.52288	4
														Log (Signal-BKG)		0	1.86718	2.45118	2.12876	2.83277	3.06739	3.06123
															Slope				Intercept		N	R2
														Linear regression	0.378929				0		6	0.921371
														log-log regression	1.07258				-0.441316		6	0.757468
															1.07258	#N/A	#N/A	0.798993	-0.441316	0.418114	0.583083	0.971727
														LAG-3		0.95022	1.35073	1.75123	2.15174	2.55225	2.95275	3.35326
														Concentration (pg/ml)	0	13.7174	41.1523	123.457	370.37	1111.11	3333.33	10000
														Signal-BKG	61.7631	1	107.877	104.433	152.992	386.476	571.388	1164.03
														Log (Concentration)		1.13727	1.61439	2.09151	2.56864	3.04576	3.52288	4
														Log (Signal-BKG)		0	2.03293	2.01884	2.18467	2.58712	2.75693	3.06596
															Slope				Intercept		N	R2
														Linear regression	0.124874				0		7	0.953382
														log-log regression	0.839423				-0.0638211		7	0.744862
															0.839423	#N/A	#N/A	0.938107	-0.00443237	0.404538	0.466003	1.13291
														Mer		1.03994	1.57298	2.10602	2.63905	3.17209	3.70513	4.23817
														Concentration (pg/ml)	0	54.8697	164.609	493.827	1481.48	4444.44	13333.3	40000
														Signal-BKG	0	4.83167	71.9362	113.73	728.924	1791.97	6130.89	9395.34
														Log (Concentration)		1.73933	2.21645	2.69357	3.1707	3.64782	4.12494	4.60206
														Log (Signal-BKG)		0.684097	1.85695	2.05588	2.86268	3.25333	3.78752	3.97291
															Slope				Intercept		N	R2
														Linear regression	0.454289				0		6	0.997942
														log-log regression	1.1172				-0.903234		7	0.958606
															1.1172	#N/A	#N/A	0.972094	-0.903234	0.101163	0.968033	-0.335393
														MMP-8		1.7273	2.25418	2.78107	3.30795	3.83483	4.36171	4.88859
														Concentration (pg/ml)	0	137.174	411.523	1234.57	3703.7	11111.1	33333.3	100000
														Signal-BKG	0	50.2854	177.959	735.145	1787.98	2359.47	2489.97	2953.63
														Log (Concentration)		2.13727	2.61439	3.09151	3.56864	4.04576	4.52288	5
														Log (Signal-BKG)		1.70144	2.25032	2.86637	3.25236	3.37281	3.39619	3.47036
															Slope				Intercept		N	R2
														Linear regression	0.493195				0		4	0.992163
														log-log regression	1.10429				-0.632874		4	0.992101
															1.10429	#N/A	#N/A	0.982732	-0.632874	0.0355785	1.05009	-0.456695
														MOG		0.148244	0.837881	1.52752	2.21715	2.90679	3.59643	4.28606
														Concentration (pg/ml)	0	1.37174	4.11523	12.3457	37.037	111.111	333.333	1000
														Signal-BKG	38.656	3.83167	1	20.0383	550.936	1996.49	5233.41	7493.19
														Log (Concentration)		0.137272	0.614394	1.09151	1.56864	2.04576	2.52288	3
														Log (Signal-BKG)		0.583388	0	1.30186	2.7411	3.30027	3.71878	3.87467
															Slope				Intercept		N	R2
														Linear regression	15.8957				0		6	0.995893
														log-log regression	1.44541				-0.0501708		7	0.895386
															1.44541	#N/A	#N/A	0.89774	-0.0501708	0.0839372	1.62781	-0.452334
														Neuroplastin		1.15237	2.24159	3.33081	4.42003	5.50925	6.59847	7.68769
														Concentration (pg/ml)	0	5.48697	16.4609	49.3827	148.148	444.444	1333.33	4000
														Signal-BKG	28.1129	1	183.838	618.373	2851.84	4929.63	8358.18	10657.1
														Log (Concentration)		0.739332	1.21645	1.69357	2.1707	2.64782	3.12494	3.60206
														Log (Signal-BKG)		0	2.26444	2.79125	3.45513	3.69281	3.92211	4.02764
															Slope				Intercept		N	R2
														Linear regression	18.4734				0		4	0.986345
														log-log regression	2.2829				-1.19395		4	0.879053
															2.2829	#N/A	#N/A	0.995603	-0.535447	0.414614	1.24779	0.72372
														PAI-1		1.71111	2.05575	2.40039	2.74502	3.08966	3.4343	3.77893
														Concentration (pg/ml)	0	2.74348	8.23045	24.6914	74.0741	222.222	666.667	2000
														Signal-BKG	0	69.1292	74.8542	208.228	591.375	1577.11	3991.3	4091.69
														Log (Concentration)		0.438302	0.915424	1.39254	1.86967	2.34679	2.82391	3.30103
														Log (Signal-BKG)		1.83966	1.87422	2.31854	2.77186	3.19786	3.60111	3.6119
															Slope				Intercept		N	R2
														Linear regression	6.12218				0		6	0.996162
														log-log regression	0.722326				1.39451		7	0.963962
															0.722326	#N/A	#N/A	0.962512	1.39451	0.0508537	0.776212	1.25948
														RBP4		2.04941	2.8259	3.60239	4.37889	5.15538	5.93187	6.70837
														Concentration (pg/ml)	0	1.37174	4.11523	12.3457	37.037	111.111	333.333	1000
														Signal-BKG	0	80.8979	946.714	5323.02	17630.7	21078.6	33331.5	35878.2
														Log (Concentration)		0.137272	0.614394	1.09151	1.56864	2.04576	2.52288	3
														Log (Signal-BKG)		1.90794	2.97622	3.72616	4.24627	4.32384	4.52285	4.55483
															Slope				Intercept		N	R2
														Linear regression	468.39				0		4	0.997337
														log-log regression	1.62746				1.826		4	0.975564
															1.62746	#N/A	#N/A	0.989203	1.826	0.141738	1.33095	2.19679
														Ryk		0.970858	1.38812	1.80539	2.22266	2.63992	3.05719	3.47446
														Concentration (pg/ml)	0	13.7174	41.1523	123.457	370.37	1111.11	3333.33	10000
														Signal-BKG	76.1138	1	110.631	123.998	208.458	406.152	892.529	1312.9
														Log (Concentration)		1.13727	1.61439	2.09151	2.56864	3.04576	3.52288	4
														Log (Signal-BKG)		0	2.04388	2.09342	2.31902	2.60869	2.95062	3.11823
															Slope				Intercept		N	R2
														Linear regression	0.281877				0		6	0.979797
														log-log regression	0.87455				-0.0844225		7	0.755435
															0.87455	#N/A	#N/A	0.968129	-0.0237439	0.394542	0.493021	1.1383
														S100A1		2.44506	2.98029	3.51551	4.05073	4.58595	5.12117	5.6564
														Concentration (pg/ml)	0	54.8697	164.609	493.827	1481.48	4444.44	13333.3	40000
														Signal-BKG	0	256.062	1005.61	3813.95	9987.02	17778	32419.8	40767.3
														Log (Concentration)		1.73933	2.21645	2.69357	3.1707	3.64782	4.12494	4.60206
														Log (Signal-BKG)		2.40834	3.00243	3.58138	3.99944	4.24988	4.51081	4.61031
															Slope				Intercept		N	R2
														Linear regression	6.82877				0		4	0.996597
														log-log regression	1.12177				0.493926		4	0.993888
															1.12177	#N/A	#N/A	0.991395	0.493926	0.0502341	1.04481	0.713461
														S100A6		2.39032	2.95982	3.52932	4.09882	4.66832	5.23781	5.80731
														Concentration (pg/ml)	0	137.174	411.523	1234.57	3703.7	11111.1	33333.3	100000
														Signal-BKG	0	268.33	649.273	5117.6	10668.8	13175.9	16319	20381.8
														Log (Concentration)		2.13727	2.61439	3.09151	3.56864	4.04576	4.52288	5
														Log (Signal-BKG)		2.42867	2.81243	3.70907	4.02812	4.11978	4.21269	4.30924
															Slope				Intercept		N	R2
														Linear regression	2.99008				0		4	0.970163
														log-log regression	1.19361				-0.160754		4	0.964032
															1.19361	#N/A	#N/A	0.930022	-0.160754	0.0460614	1.27398	-0.422003
														S100A9		1.5322	2.21583	2.89946	3.58309	4.26671	4.95034	5.63397
														Concentration (pg/ml)	0	13.7174	41.1523	123.457	370.37	1111.11	3333.33	10000
														Signal-BKG	0	21.3615	280.508	1103.96	2570.71	5291.38	10036.7	13197.3
														Log (Concentration)		1.13727	1.61439	2.09151	2.56864	3.04576	3.52288	4
														Log (Signal-BKG)		1.32963	2.44795	3.04295	3.41005	3.72357	4.00159	4.12048
															Slope				Intercept		N	R2
														Linear regression	7.13066				0		4	0.987432
														log-log regression	1.43282				-0.097299		4	0.941405
															1.43282	#N/A	#N/A	0.981639	-0.097299	0.245975	1.00824	0.858229
														SEMA6A		0.794729	1.19348	1.59223	1.99098	2.38973	2.78848	3.18723
														Concentration (pg/ml)	0	274.348	823.045	2469.14	7407.41	22222.2	66666.7	200000
														Signal-BKG	2.55167	68.2767	15.0925	1	145.923	488.714	1738.02	1929.29
														Log (Concentration)		2.4383	2.91542	3.39254	3.86967	4.34679	4.82391	5.30103
														Log (Signal-BKG)		1.83427	1.17876	0	2.16412	2.68905	3.24005	3.2854
															Slope				Intercept		N	R2
														Linear regression	0.0255685				0		6	0.993713
														log-log regression	0.835742				-1.17809		7	0.531798
															0.835742	#N/A	#N/A	0.741809	-1.24306	0.277757	1.24426	-3.01882
														Serpin F1		1.40936	2.07396	2.73855	3.40315	4.06774	4.73234	5.39693
														Concentration (pg/ml)	0	274.348	823.045	2469.14	7407.41	22222.2	66666.7	200000
														Signal-BKG	0	4.87458	267.624	813.482	2922.18	6554.44	24867.2	28939.2
														Log (Concentration)		2.4383	2.91542	3.39254	3.86967	4.34679	4.82391	5.30103
														Log (Signal-BKG)		0.687937	2.42753	2.91035	3.46571	3.81654	4.39563	4.46149
															Slope				Intercept		N	R2
														Linear regression	0.36547				0		6	0.994819
														log-log regression	1.39293				-2.10725		6	0.909553
															1.39293	#N/A	#N/A	0.995908	-1.98702	0.222018	1.01492	-0.524247
														Siglec-1		1.58211	1.96688	2.35165	2.73642	3.12119	3.50596	3.89073
														Concentration (pg/ml)	0	13.7174	41.1523	123.457	370.37	1111.11	3333.33	10000
														Signal-BKG	0	29.6515	111.364	280.922	579.888	1017.18	3358.07	3778.14
														Log (Concentration)		1.13727	1.61439	2.09151	2.56864	3.04576	3.52288	4
														Log (Signal-BKG)		1.47205	2.04674	2.44859	2.76334	3.0074	3.52609	3.57728
															Slope				Intercept		N	R2
														Linear regression	1.00626				0		6	0.993266
														log-log regression	0.80644				0.664969		6	0.98406
															0.80644	#N/A	#N/A	0.986818	0.664969	0.0634015	0.737234	0.864745
														TCAM-1		1.40493	2.13062	2.85632	3.58202	4.30772	5.03342	5.75911
														Concentration (pg/ml)	0	137.174	411.523	1234.57	3703.7	11111.1	33333.3	100000
														Signal-BKG	0	17.4446	241.77	692.721	3223.07	5121.32	9425.45	10989.8
														Log (Concentration)		2.13727	2.61439	3.09151	3.56864	4.04576	4.52288	5
														Log (Signal-BKG)		1.24166	2.3834	2.84056	3.50827	3.70938	3.9743	4.04099
															Slope				Intercept		N	R2
														Linear regression	0.835683				0		4	0.987108
														log-log regression	1.52099				-1.84585		4	0.96474
															1.52099	#N/A	#N/A	0.988456	-1.84585	0.179246	1.17881	-0.73355
														Thrombomodulin		0.794074	1.38981	1.98555	2.58129	3.17702	3.77276	4.3685
														Concentration (pg/ml)	0	137.174	411.523	1234.57	3703.7	11111.1	33333.3	100000
														Signal-BKG	29.5419	1	55.8537	230.261	686.314	1112.87	4983.49	10760.1
														Log (Concentration)		2.13727	2.61439	3.09151	3.56864	4.04576	4.52288	5
														Log (Signal-BKG)		0	1.74705	2.36222	2.83652	3.04645	3.69753	4.03182
															Slope				Intercept		N	R2
														Linear regression	0.111764				0		7	0.983867
														log-log regression	1.24861				-1.92417		7	0.901643
															1.24861	#N/A	#N/A	0.986026	-1.87454	0.20196	0.936551	-0.612034
														Tie-2		0.942854	1.62244	2.30202	2.9816	3.66118	4.34076	5.02035
														Concentration (pg/ml)	0	27.4348	82.3045	246.914	740.741	2222.22	6666.67	20000
														Signal-BKG	13.5067	1	120.34	338.768	1012	2855.03	6869.1	8378.22
														Log (Concentration)		1.4383	1.91542	2.39254	2.86967	3.34679	3.82391	4.30103
														Log (Signal-BKG)		0	2.08041	2.5299	3.00518	3.45561	3.8369	3.92315
															Slope				Intercept		N	R2
														Linear regression	1.05964				0		6	0.993015
														log-log regression	1.42434				-1.26292		6	0.861513
															1.42434	#N/A	#N/A	0.998602	-1.10578	0.296719	0.930306	0.311933
														TIM-4		1.238	1.75958	2.28116	2.80274	3.32432	3.84591	4.36749
														Concentration (pg/ml)	0	13.7174	41.1523	123.457	370.37	1111.11	3333.33	10000
														Signal-BKG	0	12.9237	110.326	85.6025	1035.69	2792.96	5056.77	6895.56
														Log (Concentration)		1.13727	1.61439	2.09151	2.56864	3.04576	3.52288	4
														Log (Signal-BKG)		1.11139	2.04268	1.93249	3.01523	3.44607	3.70387	3.83857
															Slope				Intercept		N	R2
														Linear regression	2.5216				0		5	0.990861
														log-log regression	1.09318				-0.00524584		6	0.941113
															1.09318	#N/A	#N/A	0.898487	-0.00524584	0.0534404	1.01357	0.224567
														TIMP-4		0.305479	0.913728	1.52198	2.13022	2.73847	3.34672	3.95497
														Concentration (pg/ml)	0	13.7174	41.1523	123.457	370.37	1111.11	3333.33	10000
														Signal-BKG	11.5433	10.0217	1	25.8408	318.412	985.889	2917.85	6929.63
														Log (Concentration)		1.13727	1.61439	2.09151	2.56864	3.04576	3.52288	4
														Log (Signal-BKG)		1.00094	0	1.41231	2.50299	2.99383	3.46506	3.84071
															Slope				Intercept		N	R2
														Linear regression	0.713237				0		7	0.991997
														log-log regression	1.27483				-1.10088		7	0.86995
															1.27483	#N/A	#N/A	0.926714	-1.14435	0.136916	1.54813	-1.97677
														TLR1		1.1801	1.48629	1.79247	2.09865	2.40483	2.71101	3.0172
														Concentration (pg/ml)	0	274.348	823.045	2469.14	7407.41	22222.2	66666.7	200000
														Signal-BKG	0	23.9083	25.4558	42.5867	94.24	285.13	705.407	998.211
														Log (Concentration)		2.4383	2.91542	3.39254	3.86967	4.34679	4.82391	5.30103
														Log (Signal-BKG)		1.37855	1.40579	1.62927	1.97424	2.45504	2.84844	2.99922
															Slope				Intercept		N	R2
														Linear regression	0.0108388				0		6	0.995843
														log-log regression	0.641728				-0.384622		7	0.959884
															0.641728	#N/A	#N/A	0.983006	-0.384622	0.08608	0.724912	-0.759436
														TSP-4		1.27044	2.29636	3.32228	4.3482	5.37413	6.40005	7.42597
														Concentration (pg/ml)	0	13.7174	41.1523	123.457	370.37	1111.11	3333.33	10000
														Signal-BKG	64.0167	1	207.948	542.77	1909.21	3882.32	7362.19	10138.9
														Log (Concentration)		1.13727	1.61439	2.09151	2.56864	3.04576	3.52288	4
														Log (Signal-BKG)		0	2.31796	2.73462	3.28085	3.58909	3.86701	4.00599
															Slope				Intercept		N	R2
														Linear regression	5.07263				0		4	0.993773
														log-log regression	2.15023				-1.90093		4	0.841535
															2.15023	#N/A	#N/A	0.994	-1.17496	0.510824	1.00907	0.667322
														VLDL R		1.17574	1.52861	1.88148	2.23435	2.58722	2.94008	3.29295
														Concentration (pg/ml)	0	137.174	411.523	1234.57	3703.7	11111.1	33333.3	100000
														Signal-BKG	0	57.275	28.3267	22.7962	112.869	384.381	1728.63	2832
														Log (Concentration)		2.13727	2.61439	3.09151	3.56864	4.04576	4.52288	5
														Log (Signal-BKG)		1.75797	1.4522	1.35786	2.05258	2.58476	3.2377	3.45209
															Slope				Intercept		N	R2
														Linear regression	0.0498862				0		6	0.984179
														log-log regression	0.739577				-0.368543		7	0.82167
															0.739577	#N/A	#N/A	0.949055	-0.404932	0.189452	0.968379	-1.33061
														VSIG4		0.188984	1.16459	2.14019	3.11579	4.09139	5.06699	6.04259
														Concentration (pg/ml)	0	5.48697	16.4609	49.3827	148.148	444.444	1333.33	4000
														Signal-BKG	31.0342	1	19.3733	289.668	725.168	2191.96	4619.79	6931.65
														Log (Concentration)		0.739332	1.21645	1.69357	2.1707	2.64782	3.12494	3.60206
														Log (Signal-BKG)		0	1.2872	2.4619	2.86044	3.34083	3.66462	3.84084
															Slope				Intercept		N	R2
														Linear regression	4.93328				0		5	0.997931
														log-log regression	2.04477				-1.32278		4	0.955919
															2.04477	#N/A	#N/A	0.924957	-1.32278	0.151663	1.64867	-0.588971

## Sheet: Protein Information
	Target	Uniprot	GeneName	GeneID	Description
	aFGF	P61148	Fgf1 Fgf-1 Fgfa	14164	Fibroblast growth factor 1 (FGF-1) (Acidic fibroblast growth factor) (aFGF) (Heparin-binding growth factor 1) (HBGF-1)																					m_aFGF
	ANG-2	O35608	Angpt2 Agpt2	11601	Angiopoietin-2 (ANG-2)																					m_ANG-2
	APCS	#N/A	#N/A	#N/A	#N/A																					m_APCS
	beta-NGF	P01139	Ngf Ngfb	18049	Beta-nerve growth factor (Beta-NGF)																					m_beta-NGF
	BMP-5	P49003	Bmp5 Bmp-5	12160	Bone morphogenetic protein 5 (BMP-5)																					m_BMP-5
	BMPR-II	O35607	Bmpr2	12168	Bone morphogenetic protein receptor type-2 (BMP type-2 receptor) (BMPR-2) (EC 2.7.11.30) (BRK-3) (Bone morphogenetic protein receptor type II) (BMP type II receptor) (BMPR-II)																					m_BMPR-II
	CD164	Q9D6W7	Cd164l2	69655	CD164 sialomucin-like 2 protein																					m_CD164
	CHST4	Q9R1I1	Chst4 Gst3	26887	Carbohydrate sulfotransferase 4 (EC 2.8.2.-) (Galactose/N-acetylglucosamine/N-acetylglucosamine 6-O-sulfotransferase 3) (GST-3) (High endothelial cells N-acetylglucosamine 6-O-sulfotransferase) (HEC-GlcNAc6ST) (L-selectin ligand sulfotransferase) (LSST) (N-acetylglucosamine 6-O-sulfotransferase 2) (GlcNAc6ST-2) (Gn6st-2)																					m_CHST4
	CHST7	Q9EP78	Chst7 Gst5	60322	Carbohydrate sulfotransferase 7 (EC 2.8.2.-) (EC 2.8.2.17) (Chondroitin 6-sulfotransferase 2) (C6ST-2) (mC6ST-2) (Galactose/N-acetylglucosamine/N-acetylglucosamine 6-O-sulfotransferase 5) (GST-5) (N-acetylglucosamine 6-O-sulfotransferase 4) (GlcNAc6ST-4) (Gn6st-4)																					m_CHST7
	CRELD1	Q91XD7	Creld1	171508	Cysteine-rich with EGF-like domain protein 1																					m_CRELD1
	FCRN	Q61559	Fcgrt Fcrn	14132	IgG receptor FcRn large subunit p51 (FcRn) (IgG Fc fragment receptor transporter alpha chain) (Neonatal Fc receptor)																					m_FCRN
	FGF R3	Q61851	Fgfr3 Mfr3 Sam3	0	Fibroblast growth factor receptor 3 (FGFR-3) (EC 2.7.10.1) (Heparin-binding growth factor receptor) (CD antigen CD333)																					m_FGF R3
	GAPDH	P16858	Gapdh Gapd	14433	Glyceraldehyde-3-phosphate dehydrogenase (GAPDH) (EC 1.2.1.12) (Peptidyl-cysteine S-nitrosylase GAPDH) (EC 2.6.99.-)																					m_GAPDH
	GDF-11	Q9Z1W4	Gdf11 Bmp11	14561	Growth/differentiation factor 11 (GDF-11) (Bone morphogenetic protein 11) (BMP-11)																					m_GDF-11
	IFNAR1	P33896	Ifnar1 Ifar Ifnar	15975	Interferon alpha/beta receptor 1 (IFN-R-1) (IFN-alpha/beta receptor 1) (Type I interferon receptor 1)																					m_IFNAR1
	IFN-beta	P01575	Ifnb1 Ifb Ifnb	15977	Interferon beta (IFN-beta)																					m_IFN-beta
	IL-2 Rg	P34902	Il2rg	16186	Cytokine receptor common subunit gamma (Interleukin-2 receptor subunit gamma) (IL-2 receptor subunit gamma) (IL-2R subunit gamma) (IL-2RG) (gammaC) (p64) (CD antigen CD132)																					m_IL-2 Rg
	LAG-3	Q61790	Lag3	16768	Lymphocyte activation gene 3 protein (LAG-3) (CD antigen CD223)																					m_LAG-3
	Mer	Q7TS75	Amer1 Fam123b	72345	APC membrane recruitment protein 1 (Amer1) (Protein FAM123B)																					m_Mer
	MMP-8	O70138	Mmp8	17394	Neutrophil collagenase (EC 3.4.24.34) (Collagenase 2) (Matrix metalloproteinase-8) (MMP-8)																					m_MMP-8
	MOG	Q9CY02	Ahsp Edrf Eraf	170812	Alpha-hemoglobin-stabilizing protein (Erythroid differentiation-related factor) (Erythroid-associated factor)																					m_MOG
	Neuroplastin	P97300	Nptn Sdfr1 Sdr1	20320	Neuroplastin (Stromal cell-derived receptor 1) (SDR-1)																					m_Neuroplastin
	PAI-1	P22777	Serpine1 Mr1 Pai1 Planh1	0	Plasminogen activator inhibitor 1 (PAI) (PAI-1) (Endothelial plasminogen activator inhibitor) (Serpin E1)																					m_PAI-1
	RBP4	Q00724	Rbp4	19662	Retinol-binding protein 4 (Plasma retinol-binding protein) (PRBP) (RBP)																					m_RBP4
	Ryk	Q01887	Ryk Mrk	20187	Tyrosine-protein kinase RYK (EC 2.7.10.1) (Kinase VIK) (Met-related kinase) (NYK-R)																					m_Ryk
	S100A1	P56565	S100a1	20193	Protein S100-A1 (S-100 protein alpha chain) (S-100 protein subunit alpha) (S100 calcium-binding protein A1)																					m_S100A1
	S100A6	P14069	S100a6 Cacy	20200	Protein S100-A6 (5B10) (Calcyclin) (Prolactin receptor-associated protein) (S100 calcium-binding protein A6)																					m_S100A6
	S100A9	P31725	S100a9 Cagb Mrp14	20202	Protein S100-A9 (Calgranulin-B) (Leukocyte L1 complex heavy chain) (Migration inhibitory factor-related protein 14) (MRP-14) (p14) (S100 calcium-binding protein A9)																					m_S100A9
	SEMA6A	#N/A	#N/A	#N/A	#N/A																					m_SEMA6A
	Serpin F1	P97298	Serpinf1 Pedf Sdf3	20317	Pigment epithelium-derived factor (PEDF) (Caspin) (Serpin F1) (Stromal cell-derived factor 3) (SDF-3)																					m_Serpin F1
	Siglec-1	Q62230	Siglec1 Sa Sn	20612	Sialoadhesin (Sheep erythrocyte receptor) (SER) (Sialic acid-binding Ig-like lectin 1) (Siglec-1) (CD antigen CD169)																					m_Siglec-1
	TCAM-1	Q80UF7	Ticam1 Trif	106759	TIR domain-containing adapter molecule 1 (TICAM-1) (Toll-interleukin-1 receptor domain-containing adapter protein inducing interferon beta) (TIR domain-containing adapter protein inducing IFN-beta)																					m_TCAM-1
	Thrombomodulin	P15306	Thbd	21824	Thrombomodulin (TM) (Fetomodulin) (CD antigen CD141)																					m_Thrombomodulin
	Tie-2	Q02858	Tek Hyk Tie-2 Tie2	21687	Angiopoietin-1 receptor (EC 2.7.10.1) (Endothelial tyrosine kinase) (HYK) (STK1) (Tunica interna endothelial cell kinase) (Tyrosine kinase with Ig and EGF homology domains-2) (Tyrosine-protein kinase receptor TEK) (Tyrosine-protein kinase receptor TIE-2) (mTIE2) (p140 TEK) (CD antigen CD202b)																					m_Tie-2
	TIM-4	Q6U7R4	Timd4 Tim4	276891	T-cell immunoglobulin and mucin domain-containing protein 4 (TIMD-4) (Spleen, mucin-containing, knockout of lymphotoxin protein) (SMUCKLER) (T-cell immunoglobulin mucin receptor 4) (TIM-4) (T-cell membrane protein 4)																					m_TIM-4
	TIMP-4	Q9JHB3	Timp4	110595	Metalloproteinase inhibitor 4 (Tissue inhibitor of metalloproteinases 4) (TIMP-4)																					m_TIMP-4
	TLR1	Q9EPQ1	Tlr1	21897	Toll-like receptor 1 (Toll/interleukin-1 receptor-like protein) (TIL) (CD antigen CD281)																					m_TLR1
	TSP-4	Q9Z1T2	Thbs4 Tsp4	21828	Thrombospondin-4																					m_TSP-4
	VLDL R	P98156	Vldlr	22359	Very low-density lipoprotein receptor (VLDL receptor) (VLDL-R)																					m_VLDL R
	VSIG4	F6TUL9	Vsig4	278180	V-set and immunoglobulin domain-containing 4																					m_VSIG4

## Sheet: Bioinformatics
Need help making sense of your data?
RayBiotech offers affordable Biostatistics & Bioinformatics services.
	DATA CLEAN-UP				DIFFERENTIAL EXPRESSION ANALYSIS					CLUSTER ANALYSIS
	Data outliers are identified & removed from further analyses.				Identifies differentially-expressed proteins across groups using volcano plots & jitter plots.					Clusters samples based on similar expression profiles. Includes heatmaps and more!
	BIOMARKER SELECTION				PATHWAY ANALYSIS
	Uses various models to identify statistically-significant biomarkers between groups. Provides p-values.				Identifies the specific protein functions, biological pathways, and physical interactions enriched in a particular group.					Contact us at info@raybiotech.com for more information.

## Sheet: Data Statistics
	Target	LOD (pg/ml)	Best Confident Range	Maximum Value	Highest Reported Value	Lowest Reported Value	% Below LOD	% Above LOD but <3xLOD	% in Best Confidence	% Above Maximum
	aFGF	40	120.0 - 6,667	20000	3443.29	0	23.1183	3.76344	73.1183	0
	ANG-2	115.604	346.8 - 18,519	55555.6	8514.19	0	19.8925	10.2151	69.8925	0
	APCS	358.589	1,075.8 - 33,333	100000	637402	178.56	23.1183	15.5914	59.1398	0.537634
	beta-NGF	2	6.0 - 333	1000	85.5701	0	34.4086	11.828	53.7634	0
	BMP-5	15.8561	47.6 - 617	1851.85	2390.35	0	37.0968	5.91398	55.3763	0.537634
	BMPR-II	20	60.0 - 1,852	5555.56	3178.64	0	15.0538	1.07527	77.957	0
	CD164	20	60.0 - 3,333	10000	7221.65	0	13.9785	2.68817	77.957	0
	CHST4	56.7567	170.3 - 33,333	100000	2707.44	4.71931	34.9462	7.52688	57.5269	0
	CHST7	200	600.0 - 33,333	100000	10632.4	0	11.2903	2.15054	86.5591	0
	CRELD1	16.1766	48.5 - 1,852	5555.56	5619.05	0	17.2043	6.98925	45.6989	0.537634
	FCRN	4.53909	13.6 - 3,333	10000	2254.8	0	12.9032	2.15054	84.9462	0
	FGF R3	40	120.0 - 1,235	3703.7	36469.6	0	9.67742	0	2.68817	63.4409
	GAPDH	400	1,200.0 - 66,667	200000	22783.5	0	10.2151	7.52688	82.2581	0
	GDF-11	56.0498	168.1 - 18,519	55555.6	1908.31	0	27.957	9.13978	62.9032	0
	IFNAR1	20	60.0 - 3,333	10000	1809.83	0	9.13978	4.83871	86.0215	0
	IFN-beta	16.2163	48.6 - 3,333	10000	395.799	10.9826	35.4839	33.871	30.6452	0
	IL-2 Rg	20	60.0 - 3,333	10000	19816.2	0	17.7419	0	81.7204	0.537634
	LAG-3	20	60.0 - 3,333	10000	16620.6	0	11.828	0.537634	57.5269	2.68817
	Mer	58.0223	174.1 - 13,333	40000	4673.25	0	46.7742	14.5161	38.7097	0
	MMP-8	200	600.0 - 6,173	18518.5	3592.72	0	66.129	25.8065	8.06452	0
	MOG	6.10968	18.3 - 333	1000	53.7734	3.75705	38.7097	37.0968	24.1935	0
	Neuroplastin	1.79623	5.4 - 247	740.741	373.071	0	17.2043	8.06452	70.9677	0
	PAI-1	4	12.0 - 667	2000	231.026	0	12.9032	3.76344	83.3333	0
	RBP4	2.2076	6.6 - 333	1000	2.60621	2.0851	96.2366	3.76344	0	0
	Ryk	20	60.0 - 3,333	10000	2855.16	0	10.7527	0	89.2473	0
	S100A1	32.6441	97.9 - 13,333	40000	1189.81	17.4514	9.67742	41.9355	48.3871	0
	S100A6	192.415	577.2 - 33,333	100000	1253	177.063	10.2151	79.5699	10.2151	0
	S100A9	1.02673	3.1 - 617	1851.85	108.668	0	25.8065	3.22581	70.9677	0
	SEMA6A	400	1,200.0 - 66,667	200000	151986	0	10.2151	2.15054	69.8925	0
	Serpin F1	101.752	305.3 - 66,667	200000	4099.66	0	19.3548	13.9785	66.6667	0
	Siglec-1	15.9471	47.8 - 3,333	10000	2790.51	0	13.4409	2.15054	84.4086	0
	TCAM-1	200	600.0 - 6,173	18518.5	2097.78	0	65.5914	26.8817	7.52688	0
	Thrombomodulin	163.416	490.2 - 33,333	100000	248355	0	8.60215	3.22581	87.6344	0.537634
	Tie-2	40	120.0 - 6,667	20000	1121.59	0	31.7204	23.1183	45.1613	0
	TIM-4	48.8713	146.6 - 3,333	10000	740.57	30.1763	37.6344	36.5591	25.8065	0
	TIMP-4	77.7672	233.3 - 3,333	10000	2530.7	36.6205	23.1183	26.3441	50.5376	0
	TLR1	400	1,200.0 - 66,667	200000	82993.1	0	25.8065	3.22581	70.4301	0
	TSP-4	21.2946	63.9 - 3,333	10000	19568.8	11.4288	2.15054	6.98925	86.0215	1.07527
	VLDL R	200	600.0 - 33,333	100000	25267.5	0	18.8172	2.15054	79.0323	0
	VSIG4	11.3991	34.2 - 1,333	4000	91.9303	5.65088	42.4731	33.3333	24.1935	0

## Sheet: Result
			1: Linear
			2: Log-logit	0	Below LOD
			3: Std3	1585.64	Above MAX
			4: 4-PL
	(pg/ml)		4: Indiv_Nor	Experimental Result - Dilution factor not accounted for
186	LOD	MAX	Curve(s)	(pg/ml)	F33853 (HC)	M33854 (HC)	M33855 (HC)	M33856 (HC)	M33857 (HC)	F33873 (HC)	F33874 (HC)	F33875 (HC)	M33876 (HC)	F33877 (HC)	F33878 (HC)	F33879 (HC)	F33880 (HC)	M33881 (HC)	M33882 (HC)	M33883 (HC)	M33884 (HC)	F33885 (HC)	F33886 (HC)	F33887 (HC)	M33888 (HC)	M33889 (HC)	F33903 (HC)	F33904 (HC)	F33905 (HC)	M33906 (HC)	M33907 (HC)	M33908 (HC)	M33909 (HC)	F33910 (HC)	F33911 (HC)	F33912 (HC)	F33913 (HC)	M33914 (HC)	M33915 (HC)	M33916 (HC)	M33917 (HC)	M33927 (HC)	M33928 (HC)	F33934 (HC)	F33935 (HC)	F33936 (HC)	F33937 (HC)	M33938 (HC)	M33939 (HC)
mCYT14	40	20000	1: Linear	aFGF	603.983	0	443.294	0	1607.04	519.745	1654.07	0	0	42.9312	578.026	0	197.816	276.459	23.9776	382.222	198.478	818.055	0	0	0	0	0	73.2409	0	125.957	0	126.875	0	0	3.70174	0	0	0	0	459.04	988.037	0	1459.19	667.247	805.003	1205.35	327.761	850.771	357.318
mCYT14	115.604	55555.6	1: Linear	ANG-2	412.546	487.896	795.118	939.086	674.463	876.478	0	302.701	0	274.291	304.281	223.516	692.008	641.899	698.65	802.659	537.235	693.36	221.906	778.714	89.3885	0	1684.03	0	1752.48	1168.29	0	778.625	521.92	1321.29	0	133.521	419.928	0	0	465.581	965.658	508.701	1293.77	991.441	351.017	1163.32	385.343	483.078	0
mCYT14	358.589	100000	4: 4-PL	APCS	2176.54	1126.11	197.43	178.56	810.328	1773.03	178.56	178.56	215.221	178.56	178.56	905.326	377.267	478.618	1028.08	748.268	2166.68	178.56	1101.89	178.56	499.338	178.56	6519.25	4534.39	1691.78	4352.79	178.56	5230.93	178.56	4777.45	178.56	3704.85	178.56	178.56	178.56	6001.39	1519.05	620.52	2491.58	902.967	1175.23	2568.01	239.656	178.56	1031.14
mCYT14	2	1000	1: Linear	beta-NGF	11.0754	12.9223	6.36578	11.0756	24.3989	20.9772	0	0	0	3.72776	0	0	8.2093	10.1547	7.96864	1.2706	14.6499	15.5	18.3457	15.6425	3.6944	0	3.27547	85.5701	13.9184	0	0	0	0	0	21.841	0	0	0	0	9.80845	40.5533	6.86321	4.03757	6.61369	12.6912	19.0102	3.36251	13.1209	14.1119
mCYT14	15.8561	1851.85	1: Linear	BMP-5	0	12.4373	0	0	5.17856	5.50605	0	0	0	0	0	0	0	36.4171	0	0	0	0	0	0	0	0	0	10.2824	0	0	19.2072	0	0	0	0	0	0	0	0	0	133.452	0	0	0	0	42.5848	0	0	0
mCYT14	20	5555.56	1: Linear	BMPR-II	998.172	792.236	1095.53	1127.79	1146.69	868.502	316.649	0	596.948	658.489	753.394	874.386	671.487	1074.05	886.942	887.548	948.202	882.133	1016.34	0	753.073	648.346	683.094	1197.64	866.043	437.565	480.783	1039.13	0	98.7722	325.766	40.7889	20.8072	0	0	565.916	1142.59	846.192	923.353	685.752	790.012	1171.04	513.144	1008.23	627.131
mCYT14	20	10000	1: Linear	CD164	1820.59	879.252	755.57	447.386	704.701	334.292	0	0	561.357	0	151.671	113.407	1199	398.426	390.992	1072.41	622.957	514.154	390.65	222.601	1032.64	445.449	978.476	1099.22	264.923	1205.28	0	2798.66	595.863	1152.91	381.328	0	0	0	295.914	3166.18	1413.27	2503.79	7221.65	865.677	1049.19	3090.71	2523.49	2421.81	1476.17
mCYT14	56.7567	100000	4: 4-PL	CHST4	4.71931	570.849	313.167	179.686	298.521	212.469	4.71931	4.71931	4.71931	254.281	4.71931	168.748	342.308	370.167	225.678	216.891	581.296	188.062	2707.44	197.338	13.8574	4.71931	831.732	171.02	427.434	4.71931	74.3701	4.71931	4.71931	4.71931	4.71931	83.4965	4.71931	4.71931	4.71931	215.83	347.384	487.64	573.416	959.918	382.429	156.184	223.82	241.011	4.71931
mCYT14	200	100000	1: Linear	CHST7	2366.83	2173.7	1168.23	987.954	3113.24	2172.64	0	0	0	1642.67	1631.61	1480.56	1793.97	2715.91	2381.6	2059.85	3306.12	409.407	1206.6	0	2131.28	2445.16	3087.96	3007.38	4972.86	4919.45	0	5811.09	2378.21	3064.97	2714.89	1026.36	2610.33	0	0	3832.97	4647.22	5706.43	4963.2	1457.36	1708.29	2912.48	2008.33	3162.03	3218.71
mCYT14	16.1766	5555.56	1: Linear	CRELD1	1814.01	427.279	716.082	334.176	803.453	644.501	190.295	482.142	468.72	29.5516	980.391	466.068	1239.92	359.174	613.651	942.969	824.398	141.956	475.58	195.148	753.871	875.033	1068.94	1668.66	343.067	861.062	324.321	2091.87	974.546	1122.41	215.336	485.643	225.77	15.1662	463.159	1961.69	1078.5	2151.25	2468.88	524.436	473.966	1542.33	1035.06	1856.85	1526.26
mCYT14	4.53909	10000	1: Linear	FCRN	631.747	284.272	339.214	213.157	196.893	478.181	174.667	332.434	279.522	161.155	140.088	303.426	468.572	295.594	298.482	445.297	350.246	131.62	294.724	151.011	106.31	498.767	631.278	733.265	758.031	999.767	543.791	1305.19	1126.1	1321.76	376.101	837.675	563.049	579.898	381.792	1211.52	735.037	872.908	1287.62	415.706	388.751	1019.4	281.961	413.664	85.5697
mCYT14	40	3703.7	1: Linear	FGF R3	3126.42	4688.26	3311.85	4201.65	13398.6	3804.89	16.2109	0	0	2976.68	2699.49	2276.57	0	5053.43	0	2882.17	3072.48	2819.96	5231.63	0	5103.46	1875.13	4543.8	4486.69	10372	3143.09	1059.11	5694.29	2276.73	1475.87	2370.3	996.461	5815.06	978.1	0	4066.83	5627.35	8396.04	3666.35	1192.19	7073.12	3432.52	5581.42	4801.84	7529.36
mCYT14	400	200000	1: Linear	GAPDH	10743.8	7574.66	8322.78	8125.47	13488.6	7873.3	2190.04	4985.81	3990.63	3903.43	8552.25	6061.36	10502.2	7826.07	6997.84	11403.7	9398.69	5917.84	6681.2	5785.19	4102.79	2905.3	7247.11	8212.25	8545.57	14171.8	10357.4	13082	10150	14728.1	7840.5	9127.83	9189.96	11992.1	5731.73	8330.11	11708.6	11488.7	16512.9	8317.11	12838.1	9946.41	13868.6	13607.3	10923.2
mCYT14	56.0498	55555.6	1: Linear	GDF-11	85.5707	470.501	420.679	257.211	385.522	574.505	0	0	30.5873	332.731	0	293.546	237.033	275.513	357.049	186.355	612.895	359.564	397.506	268.403	79.1741	0	63.2221	22.049	376.11	361.29	804.731	73.0497	0	0	0	0	0	0	0	0	323.892	0	971.583	1158.62	759.583	419.074	13.7399	387.045	394.949
mCYT14	20	10000	1: Linear	IFNAR1	634.141	813.028	675.289	958.985	898.78	967.882	0	131.443	393.502	366.222	573.694	606.377	352.597	408.389	404.496	588.498	809.615	309.441	619.018	0	806.018	887.132	884.639	778.892	877.187	1293.12	125.343	1431.71	771.627	1440.16	692.087	450.695	741.211	1508.53	109.041	450.599	1020	686.237	1206.79	422.715	784.357	660.7	989.866	768.508	281.98
mCYT14	16.2163	10000	4: 4-PL	IFN-beta	23.062	64.8262	38.4084	38.6965	153.306	45.1601	10.9826	10.9826	10.9826	10.9826	10.9826	10.9826	32.9244	27.2527	17.7	13.4867	39.2276	33.379	54.3696	74.4756	15.611	16.2836	38.0337	77.1181	10.9826	20.4126	10.9826	10.9826	10.9826	10.9826	10.9826	10.9826	10.9826	10.9826	10.9826	24.483	54.7306	64.6025	36.9448	49.4967	109.111	46.2292	76.3915	48.4816	24.4719
mCYT14	20	10000	1: Linear	IL-2 Rg	0	93.771	452.592	202.238	652.432	578.519	0	0	0	234.642	0	1019.41	701.181	491.537	351.755	174.235	480.843	570.173	477.841	0	0	0	345.533	381.741	1483.52	309.352	562.613	368.212	0	0	0	0	445.744	0	404.707	240.718	1653.4	263.183	1918.28	663.103	997.704	1112.72	818.472	882.884	821.289
mCYT14	20	10000	1: Linear	LAG-3	2984.95	6303.65	3606.48	5544.95	6746.98	7161.14	2181.64	1680.53	3458.35	4371.81	6999.28	5917.28	3482.45	5862.01	4980.58	2652.94	6976.77	2724.89	4908.11	5830.11	7119.97	1527.08	6013.72	1224.04	7484.56	6985.24	6385.76	4198.07	8585.35	11283.1	8883.43	1413.36	11344.9	13787.7	0	3900.23	4905.75	4316.27	5335.1	5118.22	2625.55	2593.96	2934.2	2998.26	1861.46
mCYT14	58.0223	40000	1: Linear	Mer	915.946	685.443	601.488	226.58	913.082	827.715	246.064	0	279.182	0	97.9755	144.719	471.768	453.988	156.996	90.4472	245.472	135.705	171.054	457.169	518.831	468.296	322.029	426.346	461.929	458.132	0	0	0	456.563	57.3901	0	0	664.179	0	232.78	666.292	447.373	837.532	484.723	618.36	94.1948	542.401	281.999	286.556
mCYT14	200	18518.5	1: Linear	MMP-8	0	0	342.129	0	252.621	395.1	0	0	0	0	0	47.8791	116.042	92.1517	26.9239	0	149.472	62.6704	473.056	184.164	0	0	0	0	179.607	0	0	0	0	0	0	0	173.813	0	0	0	805.622	0	310.265	91.8627	411.822	190.525	182.897	10.6981	223.167
mCYT14	6.10968	1000	4: 4-PL	MOG	10.8443	10.055	16.689	9.36798	26.3273	22.5002	3.75705	3.75705	13.6061	13.0909	15.7042	20.2878	14.9763	20.0406	22.4448	16.7365	26.4556	14.79	19.383	32.8666	14.8109	3.75705	3.75705	3.75705	9.13328	12.6498	3.75705	6.62142	21.3702	3.75705	14.3806	3.75705	3.75705	3.75705	3.75705	3.75705	21.6449	17.7781	12.6457	17.961	13.5346	10.2672	17.5003	21.4276	15.3996
mCYT14	1.79623	740.741	1: Linear	Neuroplastin	169.129	106.715	129.045	85.1916	212.485	144.321	83.6368	106.73	105.525	55.8186	129.091	96.4493	139.741	132.813	146.105	129.253	144.936	90.5083	129.537	125.001	90.4757	101.191	83.043	123.11	116.648	116.6	80.8733	118.381	70.8446	120.818	82.1289	79.3642	75.5108	48.5958	78.0519	128.036	143.592	191.294	159.672	115.027	165.02	137.96	198.198	192.687	164.639
mCYT14	4	2000	1: Linear	PAI-1	0	49.7647	87.2035	39.3338	23.7784	64.1297	0	0	0	0	3.28838	32.8814	24.5894	37.4321	35.3887	27.7129	30.6632	0	32.2309	92.7526	0	0	47.3309	24.843	131.703	57.8276	77.7351	33.9717	40.6409	83.1911	66.0158	25.2424	109.326	48.0165	4.7464	7.88091	104.876	0	150.48	54.7137	95.1341	79.166	77.9527	61.2459	82.1134
mCYT14	2.2076	1000	4: 4-PL	RBP4	2.0851	2.0851	2.0851	2.0851	2.0851	2.0851	2.0851	2.0851	2.0851	2.0851	2.0851	2.0851	2.0851	2.0851	2.0851	2.0851	2.13128	2.24843	2.10037	2.36041	2.0851	2.0851	2.0851	2.0851	2.0851	2.0851	2.0851	2.0851	2.0851	2.0851	2.0851	2.0851	2.0851	2.0851	2.0851	2.0851	2.0851	2.0851	2.0851	2.0851	2.0851	2.0851	2.0851	2.0851	2.0851
mCYT14	20	10000	1: Linear	Ryk	1045.46	588.158	943.499	525.968	2179.68	557.409	400.567	209.784	497.028	547.2	615.058	712.476	723.208	734.126	1106.65	723.616	1052.88	648.632	820.537	1217.47	350.794	0	672.676	746.232	558.846	392.736	360.523	511.303	442.399	691.093	169.097	0	0	0	114.379	1366.08	1451.88	1992.33	1547.56	849.327	923.667	1382.74	1277.54	900.244	646.752
mCYT14	32.6441	40000	4: 4-PL	S100A1	137.526	68.5675	214.099	68.7413	210.673	136.143	54.3551	61.2078	87.6041	45.8143	111.496	102.3	139.98	65.0943	91.0799	146.402	122.296	46.3444	181.965	134.645	39.0545	73.1754	68.0881	71.4692	190.863	85.1447	126.385	261.765	181.07	199.711	116.528	60.6867	204.826	91.8034	42.4903	54.0326	236.728	141.305	524.035	134.995	124.905	200.067	288.428	170.882	230.011
mCYT14	192.415	100000	4: 4-PL	S100A6	561.72	286.35	294.065	308.227	228.911	350.279	216.113	197.833	318.178	196.703	454.541	327.812	363.252	240.373	269.367	434.596	437.98	206.765	359.705	359.442	305.406	297.71	436.372	354.777	408.802	539.809	367.538	1028.54	477.51	401.75	291.87	241.767	343.554	338.299	271.804	359.78	411.798	444.227	836.22	296.325	197.971	366.149	558.141	342.246	534.665
mCYT14	1.02673	1851.85	1: Linear	S100A9	52.9455	23.4735	29.413	21.5645	61.6992	23.0016	1.74408	0	10.4163	8.7869	7.08159	0	14.163	22.2565	25.3467	22.8268	36.3695	13.8425	29.1605	45.2169	0	0	8.79918	11.95	10.4656	0	0	3.93076	0	2.25035	0	0	0	0	0	37.5926	19.7929	56.3256	28.0165	21.8769	25.6609	22.4694	24.3198	18.3393	0
mCYT14	400	200000	1: Linear	SEMA6A	60311.6	48047.9	60184.8	34657.6	27226.2	54027.9	27940.2	39365.8	35270.5	28049.4	35654.4	52895.2	65854.3	41678.4	32545.9	55109.7	44631.7	18098.3	31016.5	53325.1	18528.7	49838	46120.4	41653.9	69153.6	84427.5	41871.6	85360.9	66285.5	99644.2	48942.3	40931.1	72795.8	46191.9	48035.6	68451.2	85009	62346.8	118622	59767.8	41564.5	70768.6	73815.9	60983.1	25265.5
mCYT14	101.752	200000	1: Linear	Serpin F1	639.531	749.787	581.742	553.313	1035.48	1124.92	533.722	251.264	63.9565	648.909	391.802	757.376	986.578	949.441	943.845	383.183	944.598	272.688	1035.14	1179.06	138.59	656.509	826.051	144.777	1637.2	1354.58	454.003	889.34	63.0946	1404.13	1137.52	0	0	173.952	0.12769	511.572	1051.6	1188.14	1466.02	669.725	407.309	476.939	674.561	273.601	377.02
mCYT14	15.9471	10000	1: Linear	Siglec-1	603.192	218.51	283.948	91.1799	427.103	370.251	269.199	159.373	517.452	140.961	661.93	332.835	650.583	329.978	466.073	304.79	509.998	137.07	469.765	322.904	240.028	433.147	314.189	304.724	421.167	410.675	199.812	1072.43	262.696	948.594	135.015	180.414	280.713	0	592.85	1199.58	400.494	1182.26	1140.49	450.183	296.862	837.148	318.435	389.783	184.471
mCYT14	200	18518.5	1: Linear	TCAM-1	0	0	73.8184	0	206.425	0	0	0	0	12.3357	0	0	43.8189	0	0	0	104.91	65.424	0	436.281	0	0	0	0	265.133	0	0	0	0	0	35.2511	0	0	0	0	0	234.896	0	295.697	0	86.1915	0	0	0	0
mCYT14	163.416	100000	1: Linear	Thrombomodulin	25034.3	4644.9	6028.31	7926.7	2645.08	5855.42	9235.2	7619.25	14403.5	2969.13	13057.9	11762.4	21663.3	8021.73	7541.74	10014.6	23522.9	3173.43	7543.64	3309.99	5996.77	12468.4	14752.1	12585.6	17483.4	29871.8	5654.16	27256.4	11306	26310.3	8069.57	7992.49	7501.34	4819.45	11592.6	22539.3	12590.6	21058.2	21927.1	11107.4	5506.25	17884.1	9898.83	12296.8	10089.8
mCYT14	40	20000	1: Linear	Tie-2	208.893	219.01	126.797	199.103	757.667	199.616	0	0	66.7478	0	0	0	81.5382	161.304	53.7928	318.152	169.31	141.95	397.604	653.702	10.0101	0	43.1689	23.9689	149.861	13.8959	119.436	79.5328	0	50.7659	0	0	22.157	36.0179	0	98.9711	179.054	168.075	164.461	0	132.971	0	161.861	344.341	372.39
mCYT14	48.8713	10000	4: 4-PL	TIM-4	30.1763	30.1763	40.6115	30.1763	53.1333	30.1763	30.1763	30.1763	30.1763	60.8392	54.3654	68.9599	91.1594	80.8655	156.35	30.1763	127.47	64.4176	67.6325	65.4915	30.1763	30.1763	36.1341	30.1763	74.2765	30.1763	30.1763	30.1763	30.1763	30.1763	30.1763	30.1763	30.1763	30.1763	30.1763	30.1763	183.265	30.1763	165.268	191.04	83.5993	145.938	31.0251	78.3957	56.7335
mCYT14	77.7672	10000	4: 4-PL	TIMP-4	577.654	286.952	233.266	477.381	442.927	355.225	107.69	173.996	272.929	165.397	323.898	379.353	387.702	198.956	197.312	369.142	519.275	198.359	375.528	80.5476	77.9777	171.013	106.171	371.674	201.867	337.451	36.6205	884.765	36.6205	705.807	240.541	173.01	235.018	418.858	402.76	615.448	449.292	655.674	888.215	262.046	362.01	351.225	574.796	646.193	343.104
mCYT14	400	200000	1: Linear	TLR1	17272	14339.7	9807.17	11905.4	82993.1	7854.7	5643.9	0	15010.9	7252.01	6735.81	4559.61	6277.5	12510	17277.3	9848.69	35113.5	15332.9	19026.6	24007	9778.57	0	1772.87	0	11915.6	0	6985.15	8498.68	0	0	0	0	0	13383.1	0	1634.02	8643.07	11705.9	6743.65	4201.64	10866.3	879.092	6924.6	20525.8	7728.42
mCYT14	21.2946	10000	4: 4-PL	TSP-4	252.241	150.972	400.558	176.65	154.955	242.152	40.9322	141.998	116.455	56.1573	85.3933	158.464	115.368	108.26	78.4508	233.184	168.207	24.7194	136.766	60.1647	72.5039	179.919	137	87.5416	221.06	102.868	88.9178	894.299	156.366	300.602	97.3876	74.0724	78.4148	36.1836	183.102	353.345	327.33	310.246	786.994	211.801	160.738	171.077	263.864	230.725	302.056
mCYT14	200	100000	1: Linear	VLDL R	6052.81	6464.04	5093.78	3165.14	2307.28	997.979	1183.73	8132.24	1905.07	1098.23	4223.12	1887.33	9536.74	7944.86	7055.99	5410.7	8289.65	4905.9	6434.78	15747.3	6773.35	0	13214	10110.9	4103.02	8053.44	1962.4	14644.7	5098.29	9587.6	3225.52	0	4300.72	0	10214.5	18669.2	9256.65	7142.69	16519.4	10152.8	6214.13	14167.6	8269.1	6791.64	8988.54
mCYT14	11.3991	4000	4: 4-PL	VSIG4	11.6556	40.447	17.7019	10.9483	50.7414	5.65088	5.65088	14.8425	5.65088	5.65088	5.82196	35.8245	24.2233	22.6329	24.4769	30.0444	14.7686	46.0492	35.1611	14.9009	5.65088	5.65088	10.4422	23.5627	5.65088	22.7059	5.65088	5.65088	5.65088	5.65088	5.65088	5.65088	5.65088	5.65088	5.65088	29.9623	38.1693	63.6882	51.8849	56.2709	36.6591	5.65088	29.9455	39.5896	6.09658
[truncated: 141 more columns]
