# Supplementary material for: Soy Protein Isolate Affects Blood and Brain Biomarker Expression in a Mouse Model of Fragile X
Source: Int J Mol Sci. 2025 Jun 26;26(13):6137. doi: 10.3390/ijms26136137 (PMC12250412; doi:10.3390/ijms26136137)
Supplement: Supplementary file 1 [file ijms-26-06137-s001.zip › Supplementary File S13 Array 15 Service Report.xlsx]

## Sheet: Cover Sheet
	PROPRIETARY INFORMATION
	RayBiotech Life, Inc	Form: FO-TF-028
	Service Reports; Revision 1.0
	Raybiotech Life, Inc.
	3607 Parkway Ln, Suite 200
	Peachtree Corners, GA 30092
	770-729-2992
	1-888-494-8555
	Fax: 770-206-2393
	Email: info@raybiotech.com
	Customer Contact Name:	Cara Westmark
	Customer Institution:	University of Wisconsin
	Contact Phone Number:	6082629730
	Customer Email Address:	westmark@wisc.edu	4500828256
	Purchase Order Number	314521
	Sales Order Number	S075944
	Protocol Number	121823 QAM-CAA-640 SA186; QAM-CAA-4000 SA62 University of Wisconsin S075944
	Study Director assigned:	Rose Lawson
	Service Provided
	Type of Service Provided:	Full Testing
	Sample Type and Preparation:	Brain Tissue Lysates
	Test procedure:	SOP-TF-QAH-001, SOP-TF-QAH-003
	Stability of sample and Standards or Positive Controls	Stable to conditions of test
	Protocol sign off Date:	2024-12-19
	Final Report completed date:	2024-12-19
	Storage of Records and samples	According to in house procedures
	Sign off:
	Study Director: Sunny Zhen Date:	2024-12-19
	Laboratory Manager: Mike Mao Date:	2024-12-19

## Sheet: Sample186
	Sample #	Sample ID	SA Type	Brain Region	protein conc.
	SA1	F33853 (HC)	Brain tissue lysate	Hippocampus	1ug/ml
	SA2	M33854 (HC)	Brain tissue lysate	Hippocampus	1ug/ml
	SA3	M33855 (HC)	Brain tissue lysate	Hippocampus	1ug/ml
	SA4	M33856 (HC)	Brain tissue lysate	Hippocampus	1ug/ml
	SA5	M33857 (HC)	Brain tissue lysate	Hippocampus	1ug/ml
	SA6	F33873 (HC)	Brain tissue lysate	Hippocampus	1ug/ml
	SA7	F33874 (HC)	Brain tissue lysate	Hippocampus	1ug/ml
	SA8	F33875 (HC)	Brain tissue lysate	Hippocampus	1ug/ml
	SA9	M33876 (HC)	Brain tissue lysate	Hippocampus	1ug/ml
	SA10	F33877 (HC)	Brain tissue lysate	Hippocampus	1ug/ml
	SA11	F33878 (HC)	Brain tissue lysate	Hippocampus	1ug/ml
	SA12	F33879 (HC)	Brain tissue lysate	Hippocampus	1ug/ml
	SA13	F33880 (HC)	Brain tissue lysate	Hippocampus	1ug/ml
	SA14	M33881 (HC)	Brain tissue lysate	Hippocampus	1ug/ml
	SA15	M33882 (HC)	Brain tissue lysate	Hippocampus	1ug/ml
	SA16	M33883 (HC)	Brain tissue lysate	Hippocampus	1ug/ml
	SA17	M33884 (HC)	Brain tissue lysate	Hippocampus	1ug/ml
	SA18	F33885 (HC)	Brain tissue lysate	Hippocampus	1ug/ml
	SA19	F33886 (HC)	Brain tissue lysate	Hippocampus	1ug/ml
	SA20	F33887 (HC)	Brain tissue lysate	Hippocampus	1ug/ml
	SA21	M33888 (HC)	Brain tissue lysate	Hippocampus	1ug/ml
	SA22	M33889 (HC)	Brain tissue lysate	Hippocampus	1ug/ml
	SA23	F33903 (HC)	Brain tissue lysate	Hippocampus	1ug/ml
	SA24	F33904 (HC)	Brain tissue lysate	Hippocampus	1ug/ml
	SA25	F33905 (HC)	Brain tissue lysate	Hippocampus	1ug/ml
	SA26	M33906 (HC)	Brain tissue lysate	Hippocampus	1ug/ml
	SA27	M33907 (HC)	Brain tissue lysate	Hippocampus	1ug/ml
	SA28	M33908 (HC)	Brain tissue lysate	Hippocampus	1ug/ml
	SA29	M33909 (HC)	Brain tissue lysate	Hippocampus	1ug/ml
	SA30	F33910 (HC)	Brain tissue lysate	Hippocampus	1ug/ml
	SA31	F33911 (HC)	Brain tissue lysate	Hippocampus	1ug/ml
	SA32	F33912 (HC)	Brain tissue lysate	Hippocampus	1ug/ml
	SA33	F33913 (HC)	Brain tissue lysate	Hippocampus	1ug/ml
	SA34	M33914 (HC)	Brain tissue lysate	Hippocampus	1ug/ml
	SA35	M33915 (HC)	Brain tissue lysate	Hippocampus	1ug/ml
	SA36	M33916 (HC)	Brain tissue lysate	Hippocampus	1ug/ml
	SA37	M33917 (HC)	Brain tissue lysate	Hippocampus	1ug/ml
	SA38	M33927 (HC)	Brain tissue lysate	Hippocampus	1ug/ml
	SA39	M33928 (HC)	Brain tissue lysate	Hippocampus	1ug/ml
	SA40	F33934 (HC)	Brain tissue lysate	Hippocampus	1ug/ml
	SA41	F33935 (HC)	Brain tissue lysate	Hippocampus	1ug/ml
	SA42	F33936 (HC)	Brain tissue lysate	Hippocampus	1ug/ml
	SA43	F33937 (HC)	Brain tissue lysate	Hippocampus	1ug/ml
	SA44	M33938 (HC)	Brain tissue lysate	Hippocampus	1ug/ml
	SA45	M33939 (HC)	Brain tissue lysate	Hippocampus	1ug/ml
	SA46	M33940 (HC)	Brain tissue lysate	Hippocampus	1ug/ml
	SA47	F33953 (HC)	Brain tissue lysate	Hippocampus	1ug/ml
	SA48	F33954 (HC)	Brain tissue lysate	Hippocampus	1ug/ml
	SA49	F33955 (HC)	Brain tissue lysate	Hippocampus	1ug/ml
	SA50	F33956 (HC)	Brain tissue lysate	Hippocampus	1ug/ml
	SA51	M33957 (HC)	Brain tissue lysate	Hippocampus	1ug/ml
	SA52	M33958 (HC)	Brain tissue lysate	Hippocampus	1ug/ml
	SA53	M33959 (HC)	Brain tissue lysate	Hippocampus	1ug/ml
	SA54	M33960 (HC)	Brain tissue lysate	Hippocampus	1ug/ml
	SA55	F33968 (HC)	Brain tissue lysate	Hippocampus	1ug/ml
	SA56	F33969 (HC)	Brain tissue lysate	Hippocampus	1ug/ml
	SA57	F33970 (HC)	Brain tissue lysate	Hippocampus	1ug/ml
	SA58	F33971 (HC)	Brain tissue lysate	Hippocampus	1ug/ml
	SA59	M33972 (HC)	Brain tissue lysate	Hippocampus	1ug/ml
	SA60	M33973 (HC)	Brain tissue lysate	Hippocampus	1ug/ml
	SA61	M33974 (HC)	Brain tissue lysate	Hippocampus	1ug/ml
	SA62	M33975 (HC)	Brain tissue lysate	Hippocampus	1ug/ml
	SA63	F33853 (CT)	Brain tissue lysate	Cortex	1ug/ml
	SA64	M33854 (CT)	Brain tissue lysate	Cortex	1ug/ml
	SA65	M33855 (CT)	Brain tissue lysate	Cortex	1ug/ml
	SA66	M33856 (CT)	Brain tissue lysate	Cortex	1ug/ml
	SA67	M33857 (CT)	Brain tissue lysate	Cortex	1ug/ml
	SA68	F33873 (CT)	Brain tissue lysate	Cortex	1ug/ml
	SA69	F33874 (CT)	Brain tissue lysate	Cortex	1ug/ml
	SA70	F33875 (CT)	Brain tissue lysate	Cortex	1ug/ml
	SA71	M33876 (CT)	Brain tissue lysate	Cortex	1ug/ml
	SA72	F33877 (CT)	Brain tissue lysate	Cortex	1ug/ml
	SA73	F33878 (CT)	Brain tissue lysate	Cortex	1ug/ml
	SA74	F33879 (CT)	Brain tissue lysate	Cortex	1ug/ml
	SA75	F33880 (CT)	Brain tissue lysate	Cortex	1ug/ml
	SA76	M33881 (CT)	Brain tissue lysate	Cortex	1ug/ml
	SA77	M33882 (CT)	Brain tissue lysate	Cortex	1ug/ml
	SA78	M33883 (CT)	Brain tissue lysate	Cortex	1ug/ml
	SA79	M33884 (CT)	Brain tissue lysate	Cortex	1ug/ml
	SA80	F33885 (CT)	Brain tissue lysate	Cortex	1ug/ml
	SA81	F33886 (CT)	Brain tissue lysate	Cortex	1ug/ml
	SA82	F33887 (CT)	Brain tissue lysate	Cortex	1ug/ml
	SA83	M33888 (CT)	Brain tissue lysate	Cortex	1ug/ml
	SA84	M33889 (CT)	Brain tissue lysate	Cortex	1ug/ml
	SA85	F33903 (CT)	Brain tissue lysate	Cortex	1ug/ml
	SA86	F33904 (CT)	Brain tissue lysate	Cortex	1ug/ml
	SA87	F33905 (CT)	Brain tissue lysate	Cortex	1ug/ml
	SA88	M33906 (CT)	Brain tissue lysate	Cortex	1ug/ml
	SA89	M33907 (CT)	Brain tissue lysate	Cortex	1ug/ml
	SA90	M33908 (CT)	Brain tissue lysate	Cortex	1ug/ml
	SA91	M33909 (CT)	Brain tissue lysate	Cortex	1ug/ml
	SA92	F33910 (CT)	Brain tissue lysate	Cortex	1ug/ml
	SA93	F33911 (CT)	Brain tissue lysate	Cortex	1ug/ml
	SA94	F33912 (CT)	Brain tissue lysate	Cortex	1ug/ml
	SA95	F33913 (CT)	Brain tissue lysate	Cortex	1ug/ml
	SA96	M33914 (CT)	Brain tissue lysate	Cortex	1ug/ml
	SA97	M33915 (CT)	Brain tissue lysate	Cortex	1ug/ml
	SA98	M33916 (CT)	Brain tissue lysate	Cortex	1ug/ml
	SA99	M33917 (CT)	Brain tissue lysate	Cortex	1ug/ml
	SA100	M33927 (CT)	Brain tissue lysate	Cortex	1ug/ml
	SA101	M33928 (CT)	Brain tissue lysate	Cortex	1ug/ml
	SA102	F33934 (CT)	Brain tissue lysate	Cortex	1ug/ml
	SA103	F33935 (CT)	Brain tissue lysate	Cortex	1ug/ml
	SA104	F33936 (CT)	Brain tissue lysate	Cortex	1ug/ml
	SA105	F33937 (CT)	Brain tissue lysate	Cortex	1ug/ml
	SA106	M33938 (CT)	Brain tissue lysate	Cortex	1ug/ml
	SA107	M33939 (CT)	Brain tissue lysate	Cortex	1ug/ml
	SA108	M33940 (CT)	Brain tissue lysate	Cortex	1ug/ml
	SA109	F33953 (CT)	Brain tissue lysate	Cortex	1ug/ml
	SA110	F33954 (CT)	Brain tissue lysate	Cortex	1ug/ml
	SA111	F33955 (CT)	Brain tissue lysate	Cortex	1ug/ml
	SA112	F33956 (CT)	Brain tissue lysate	Cortex	1ug/ml
	SA113	M33957 (CT)	Brain tissue lysate	Cortex	1ug/ml
	SA114	M33958 (CT)	Brain tissue lysate	Cortex	1ug/ml
	SA115	M33959 (CT)	Brain tissue lysate	Cortex	1ug/ml
	SA116	M33960 (CT)	Brain tissue lysate	Cortex	1ug/ml
	SA117	F33968 (CT)	Brain tissue lysate	Cortex	1ug/ml
	SA118	F33969 (CT)	Brain tissue lysate	Cortex	1ug/ml
	SA119	F33970 (CT)	Brain tissue lysate	Cortex	1ug/ml
	SA120	F33971 (CT)	Brain tissue lysate	Cortex	1ug/ml
	SA121	M33972 (CT)	Brain tissue lysate	Cortex	1ug/ml
	SA122	M33973 (CT)	Brain tissue lysate	Cortex	1ug/ml
	SA123	M33974 (CT)	Brain tissue lysate	Cortex	1ug/ml
	SA124	M33975 (CT)	Brain tissue lysate	Cortex	1ug/ml
	SA125	F33853 (PL)	Plasma		1ug/ml
	SA126	M33854 (PL)	Plasma		1ug/ml
	SA127	M33855 (PL)	Plasma		1ug/ml
	SA128	M33856 (PL)	Plasma		1ug/ml
	SA129	M33857 (PL)	Plasma		1ug/ml
	SA130	F33873 (PL)	Plasma		1ug/ml
	SA131	F33874 (PL)	Plasma		1ug/ml
	SA132	F33875 (PL)	Plasma		1ug/ml
	SA133	M33876 (PL)	Plasma		1ug/ml
	SA134	F33877 (PL)	Plasma		1ug/ml
	SA135	F33878 (PL)	Plasma		1ug/ml
	SA136	F33879 (PL)	Plasma		1ug/ml
	SA137	F33880 (PL)	Plasma		1ug/ml
	SA138	M33881 (PL)	Plasma		1ug/ml
	SA139	M33882 (PL)	Plasma		1ug/ml
	SA140	M33883 (PL)	Plasma		1ug/ml
	SA141	M33884 (PL)	Plasma		1ug/ml
	SA142	F33885 (PL)	Plasma		1ug/ml
	SA143	F33886 (PL)	Plasma		1ug/ml
	SA144	F33887 (PL)	Plasma		1ug/ml
	SA145	M33888 (PL)	Plasma		1ug/ml
	SA146	M33889 (PL)	Plasma		1ug/ml
	SA147	F33903 (PL)	Plasma		1ug/ml
	SA148	F33904 (PL)	Plasma		1ug/ml
	SA149	F33905 (PL)	Plasma		1ug/ml
	SA150	M33906 (PL)	Plasma		1ug/ml
	SA151	M33907 (PL)	Plasma		1ug/ml
	SA152	M33908 (PL)	Plasma		1ug/ml
	SA153	M33909 (PL)	Plasma		1ug/ml
	SA154	F33910 (PL)	Plasma		1ug/ml
	SA155	F33911 (PL)	Plasma		1ug/ml
	SA156	F33912 (PL)	Plasma		1ug/ml
	SA157	F33913 (PL)	Plasma		1ug/ml
	SA158	M33914 (PL)	Plasma		1ug/ml
	SA159	M33915 (PL)	Plasma		1ug/ml
	SA160	M33916 (PL)	Plasma		1ug/ml
	SA161	M33917 (PL)	Plasma		1ug/ml
	SA162	M33927 (PL)	Plasma		1ug/ml
	SA163	M33928 (PL)	Plasma		1ug/ml
	SA164	F33934 (PL)	Plasma		1ug/ml
	SA165	F33935 (PL)	Plasma		1ug/ml
	SA166	F33936 (PL)	Plasma		1ug/ml
	SA167	F33937 (PL)	Plasma		1ug/ml
	SA168	M33938 (PL)	Plasma		1ug/ml
	SA169	M33939 (PL)	Plasma		1ug/ml
	SA170	M33940 (PL)	Plasma		1ug/ml
	SA171	F33953 (PL)	Plasma		1ug/ml
	SA172	F33954 (PL)	Plasma		1ug/ml
	SA173	F33955 (PL)	Plasma		1ug/ml
	SA174	F33956 (PL)	Plasma		1ug/ml
	SA175	M33957 (PL)	Plasma		1ug/ml
	SA176	M33958 (PL)	Plasma		1ug/ml
	SA177	M33959 (PL)	Plasma		1ug/ml
	SA178	M33960 (PL)	Plasma		1ug/ml
	SA179	F33968 (PL)	Plasma		1ug/ml
	SA180	F33969 (PL)	Plasma		1ug/ml
	SA181	F33970 (PL)	Plasma		1ug/ml
	SA182	F33971 (PL)	Plasma		1ug/ml
	SA183	M33972 (PL)	Plasma		1ug/ml
	SA184	M33973 (PL)	Plasma		1ug/ml
	SA185	M33974 (PL)	Plasma		1ug/ml
	SA186	M33975 (PL)	Plasma		1ug/ml

## Sheet: Raw Data
	Raw_Data	0	1	4	12	37	111	333	1000	F33853 (HC)	M33854 (HC)	M33855 (HC)	M33856 (HC)	M33857 (HC)	F33873 (HC)	F33874 (HC)	F33875 (HC)	M33876 (HC)	F33877 (HC)	F33878 (HC)	F33879 (HC)	F33880 (HC)	M33881 (HC)	M33882 (HC)	M33883 (HC)	M33884 (HC)	F33885 (HC)	F33886 (HC)	F33887 (HC)	M33888 (HC)	M33889 (HC)	F33903 (HC)	F33904 (HC)	F33905 (HC)	M33906 (HC)	M33907 (HC)	M33908 (HC)	M33909 (HC)	F33910 (HC)	F33911 (HC)	F33912 (HC)	F33913 (HC)	M33914 (HC)	M33915 (HC)	M33916 (HC)	M33917 (HC)	M33927 (HC)	M33928 (HC)	F33934 (HC)
	POS1	158301	146520	141873	166177	148747	151289	176106	172951	152649	200980	161848	217201	162082	141371	126507	203494	144746	135436	146381	144446	134943	132508	146455	133352	136515	141898	199846	153932	250358	131106	226115	137743	211707	142928	151042	176338	170312	200042	151672	145151	213048	128447	155632	146078	154401	149359	181753	209729
	POS1	164106	151817	148449	145498	148955	153117	168200	174856	164331	201778	159626	153179	166457	141586	130238	210867	149711	133531	152562	144398	137949	134729	145357	137411	148768	144098	183670	149240	208547	133469	215666	144519	191426	144180	162403	167412	173178	202925	150603	145166	230651	140222	166402	153631	153904	154341	180219	227760
	POS1	155451	154156	147354	145552	150289	151337	168052	177166	197235	197824	162466	207935	173886	141849	134844	216264	147340	137053	150498	147681	138348	139363	147422	139445	148686	147284	171136	158429	153987	133728	197146	136772	160252	144481	170153	222154	160408	170461	177239	147104	164186	150933	158227	140370	176049	158231	167088	219595
	POS1	193642	173490	167159	172879	166010	177807	183644	199425	207044	235288	178021	225913	190005	169245	149998	251620	171728	161991	175191	159859	156789	148662	161482	148277	171707	168926	190161	166190	170301	145110	241258	157917	187022	160833	198617	163501	179309	175504	171564	167971	172175	129775	159133	146600	188971	180001	191424	237009
	POS2	59674.9	55517.6	51360	54906.8	51373.4	54219.7	58024.5	56646.5	63777	76656.8	55244.9	74367.6	67177.4	49444.7	48542.7	78779.9	55863	50074.8	56090.7	51511	52046.6	46750.7	53342.2	50763.7	52561.4	52303.8	59451.2	52275.6	56367.8	46034.4	59092	46872.9	60409.9	51397.4	61011	53944.5	56537.2	55685.8	58551.9	54048.1	58011.6	41399.2	54411.7	47534.6	60060.8	54505.9	59977.9	73193.7
	POS2	53234.3	55865	61628.3	54911.4	53579.4	55153.5	57566.6	57919.3	57650.4	76674.8	59658.3	74834.6	63410.3	63132.1	50274.9	76889.9	55271.1	48765	54232.8	50114.2	54614.4	51886.4	52466.6	50411.4	51826.9	52867	57432.9	55443.1	55834.8	47597.6	56553.4	47864.9	59468.9	49760.6	66747.6	49839.3	56881.8	63607.7	62670.9	52675.2	60090.1	44892.2	54667.2	45890	61768.9	51341.8	62862.8	71560.3
	POS2	57341.2	58578.6	56293.1	57965.7	53809	56346.7	66049.4	55001.2	60196.8	76186	60462.3	75660.7	63172.3	58357.1	50798.8	74370.5	56961.2	50626.3	60437.6	54646.5	57817.8	51262.2	56930.9	50194.6	55309.3	49237.9	59790.3	54750.8	53882.3	44980.7	54387.4	51143.2	60502.4	53348.6	65421.5	50206.9	58533.7	65410.2	62361.6	55431.7	60703.7	47732.9	54807.9	48163.3	60926.3	51734.1	65157.7	79524.9
	POS2	62359.9	57553.7	63005.8	61326.3	57095.2	62806.5	74785.4	64326.3	62072.7	78237.2	74097.1	77364.7	70322.4	60744.6	59911.5	74615.2	67512	59072.5	67128.8	57122.2	65155.8	56050.2	61445.5	56992.3	64185.1	55753.3	66672.3	59410.8	58416.5	53566.9	63383.4	60114.8	62965	60041.7	77720.5	60214.1	67542.8	71528.9	66625.6	61119.8	58491.2	45991	59711.3	53049	70901.6	59106.3	79171.8	55175.7
	AGT	697.835	701.253	859.657	1015.58	2548.45	4739.89	7433.49	9232.94	515.325	357.385	0	1331.44	368.955	58.445	282.82	467.66	428.89	257.36	488.08	279.21	441.56	330.895	257.28	256.29	530.36	334.92	60.93	305.6	390.17	399.8	954.02	678.225	1240.08	395.44	1312.66	1035.9	469.39	489.08	465.2	412.105	738.41	396.21	1058.15	411.05	290.53	772.95	1192.49	311.51
	AGT	849.68	701.727	775.99	967.41	1837.85	4527.46	7591.62	9714.9	515.325	384.19	0	1162.13	422.41	58.445	237.47	583.67	428.89	282.77	315.53	297.98	609.55	330.895	265.6	210.72	507.115	192.32	56.7	260.275	337.68	404.43	772.56	541.03	1344.47	318.83	1364.38	1104.8	509.06	828.73	594.78	366.21	672.11	359.5	1280.14	555.89	411.9	741.53	1302.44	267.43
	AGT	731.295	577.907	877.62	1076.85	2003.61	4485.32	7864.48	9783.26	515.325	330.58	0	994.77	315.5	58.445	192.12	439.62	324.73	231.95	446.61	260.44	623.71	330.895	273.92	242.26	483.87	212.67	60.93	260.275	362.88	343.56	883.71	678.225	1386.51	338.505	1260.94	1310.76	480.49	567.97	385.13	320.44	859.92	491.89	1005.42	730.45	486.52	591.48	1412.39	355.34
	AGT	758.978	608.453	841.693	1008.2	1695.32	4264.9	9232.49	10291.9	515.325	248.06	0	817.05	368.955	58.445	237.47	525.665	533.05	257.36	426.24	279.21	525.555	330.895	265.6	225.55	354.3	273.795	65.16	214.95	381.24	409.06	581.65	815.42	1523.98	358.18	1312.66	1139.59	520.95	854.32	508.69	458	799.165	558.22	1031.79	566.48	475.75	757.24	1302.44	333.425
	BCHE	1414.29	1254.46	1199.4	1845.37	4576.07	8489.61	11977.4	33952.4	1718.76	1913.5	1776	1954.05	1749.29	1735.68	1436.86	3151.42	1521.3	1596.2	1653.06	1562.53	1461.92	1564.95	2045.11	1720.58	2181.1	1896.63	1969.97	1688.33	3046.5	1861.51	2265.57	1203.88	2852.81	2126.2	1880.39	2178.24	2096.77	1584.25	1702.74	1461.95	2780.53	1226.09	1292.37	1273.79	1374.75	1829.03	2103.46	1913.68
	BCHE	1484.59	1210.93	1466.78	2291.09	5770.71	8720.77	18541.2	28782	1925.26	2158.07	1846.89	2170.62	1909.29	1771.7	1801.55	2269.38	2078.02	1704.41	1958.84	1868.26	1344.32	1422.16	1924.06	1696.42	2324.91	1332.34	2909.38	1751.72	2417.33	1638.89	2781.98	1101.97	1960.33	1501	1641.97	2188.39	2275.18	2459.46	1513.14	1477.44	3415.03	1385.17	1325.98	1316.42	1741.95	1289.32	2057.22	1385.71
	BCHE	1447.03	1198.87	1247.15	2182.68	4430.09	8907.78	16535.2	34223	2131.76	2402.64	1801.21	1931.94	1444.05	1863.97	1842.34	2763.65	2248.33	1969.5	1930.67	1830.92	1896.73	1180.83	2643.24	2008.05	2037.29	1472.98	2572.55	1754.86	2054.61	1066.23	2539.12	1312.57	1467.25	1480.44	1625.94	2523.81	1806.27	2317.05	1941.89	1333.66	2729.45	1287.19	1414.73	1818.33	1680.37	1605.38	1476.03	1516.43
	BCHE	1616.46	1429.23	1794.15	2848.33	5695.08	11093.7	21522.2	34087.7	2460.09	1574.22	2083.69	2054.92	1734.34	1817.84	1713.53	3277.36	2187.82	1461.12	1973.58	1606.21	2088.78	1889.47	2531.64	1800.29	2648.34	1883.53	3308.1	1957.14	2180.79	1593.1	2052.62	1317.11	2328.17	1728.6	1929.05	2136.79	2453.58	2397.17	1828.4	1749.45	2056.44	1318.22	1512.43	1827.73	1901.75	2052.68	1805.48	2310.92
	C1QBP	1400.98	1077.06	1004.35	947.477	1365	1553.54	2214	2707.18	1071.31	1458.44	1391.75	1266.97	1138.81	1219.59	1158.12	1730.2	1567.26	576.15	1284.06	848.3	1291.1	746.63	1484.25	1277.87	1766.03	962.545	1906.82	1123.92	1771.71	1215.7	1493.89	1243.05	1535.65	1512.37	1613.27	1237.28	2019.48	1798	2553.34	1105.18	1406.25	854.69	1427.97	1122.48	1398.24	1086.29	2296.62	1491.7
	C1QBP	1142.02	998	939.393	993.7	1258	1933.48	1854.05	2738.4	1305.31	1451.34	1645.97	1462.84	1457.98	1828.34	1057.97	1684.62	1610.48	780.68	1005.93	1224.09	1445.77	940.5	1744.65	1098.87	1990.78	1108.18	1608.23	1089.14	1871.52	1225.69	1654.79	1142.33	1425.33	1593.58	1790.42	1444.29	2260.97	1600.75	2464.43	755.69	1631.31	991.73	1440.78	830.23	1714.27	1151.28	2197.48	1669.2
	C1QBP	1103.19	985	979.127	1008.4	1199.81	1655.96	1988.25	2455.1	1682.46	1491.62	1639.49	1472.13	1687.17	1657.27	957.82	1639.03	1574.2	801.05	1693.86	1235.88	942.25	743.13	1875.43	1095.59	1383.12	816.91	1325.5	1282.51	1572.52	1205.72	1707.54	1155.81	1241.19	1389.44	2171.55	1112.64	1867.44	2071.73	2175.38	1063.31	1381.53	1099.06	977.92	1007.76	1326.67	1059.37	2098.35	1651.31
	C1QBP	1238.3	1155.13	1027.35	1171.83	1248.13	1885	2101.13	2722.79	1502.85	1795.42	1422.03	1906.38	2078.49	2232.92	1057.97	2169.25	1581.14	790.865	1773.08	1229.99	1598.33	843.565	1600.64	1492.89	1708.58	1161.09	1916.38	1203.22	1495.58	1478.42	2089.74	1255.79	1411.45	1805	2286.23	1235.39	2832.18	1934.87	2364.49	1084.24	1952.55	1051.23	1665.91	1065.12	1556.26	1118.78	2559.47	1633.42
	CADM3	454.148	230.127	238.187	366.887	839.87	4628.19	10118.4	13386.5	1056.84	2639.77	387.425	3099.13	1686.3	2010.83	2580.03	2867.98	1973.95	2436.54	2056.29	1481.35	2119.83	1455.86	2161.06	1665.57	2151	1194.06	1387.54	2363.16	1585.09	1815.59	2112.59	2650.37	2320.14	2370.23	2797.15	1856.83	2249.67	1790.59	2544.95	2616.86	4039.91	2699.18	2189.65	1773.67	2108.44	1309.54	2273.78	999.08
	CADM3	274.34	188.137	168.423	362.318	977.09	4544.21	10308.6	11944.2	1377.94	2323.86	387.425	3076.83	1863.69	1588.58	2149.8	2650.22	2137.15	2509.69	2059.22	1272.22	2022.24	1189.53	1835.17	1040.09	2223.03	1388.53	1192.89	2632.89	1549.22	1767.05	2210.14	2071.14	2317.86	1856.64	2954.68	2596.2	2274.34	1937.61	2116.11	2643.83	3859.62	1840.62	1933.03	1695.45	2121.37	1111.66	2514.23	981.89
	CADM3	402.717	198.007	205.103	390.783	927.112	4386	9451.23	12507.5	1747.21	2211.85	387.425	2957.14	2021.92	1539.25	1703.25	2753.29	1821.83	3536.16	1601.08	1346.7	2071.03	1418.08	1732.89	1206.56	2713.55	1246.09	1520.41	2578.86	1828.23	1896.72	1918.65	1550.4	2462.19	2768.89	3047.11	2226.51	2091.1	1643.58	2238.83	2544.85	4554.17	2173.43	1998.59	1759.97	2444.25	1377.3	2033.33	965.13
	CADM3	327.023	269.223	172.02	357.75	877.133	4370.46	8484.57	13302.1	2058.05	1753.58	387.425	2632.9	1802.14	2362.47	1426.06	3645.46	2239.86	3462.54	1246.51	1124.3	1779.92	1538.45	1401.33	1415.18	2353.94	1467.82	1254.67	2605.88	1891.32	2080.33	2015.03	1925.37	2481.97	1816.8	2358.27	1716.41	1938.22	1173.37	2049.2	2371.78	4220.21	2409.86	2009.48	1373.23	1909.81	1600.75	1644.53	1226.44
	CAMK4	889.812	949.003	919.767	1011.33	1074.74	2313.35	2544.07	7241.92	1390.39	1622.92	1564.54	1438.41	1529.59	1467.17	1054.33	1408.77	1435.51	1307.86	1475.64	1861.89	1351.36	817.55	1285.42	1249.67	1261.73	1093.18	1625.56	1339.08	2179.61	1681.31	1707.11	1395.03	2596.65	1463.57	1187.97	2571.38	2854.21	2196.94	2266.3	1405.16	2808.64	735.88	1156.68	1066.05	1479.02	1556.58	2346.29	1869.62
	CAMK4	829.247	833.873	798.93	939.985	1123.42	2347.95	3001.8	6147.03	1065.19	1529.64	1501.93	1715.07	1594.79	1433.42	920.5	1918.11	1588.75	1060.94	1318.2	1700.92	1826.43	725.61	1226.59	1115.48	1377.67	925.5	1377.44	1381.32	2583.67	1367.95	2286.47	1285.59	3161.5	1345.61	1151.06	3648.43	2903.56	2738.13	2023.23	1762.92	2565.54	1124.72	1227.14	976.76	1581.62	1321.17	2514.5	1332.42
	CAMK4	888.28	838.29	838.123	863.457	1088.81	2402.97	3476.81	6694.48	1254.65	1436.36	1959.45	1528.75	1214.6	1855.26	915.11	1340.25	1422.51	901.29	1127.84	1539.95	1467.54	819.4	1332.61	1227.75	1340.91	1158.53	1564.98	1579.61	1728.11	1365.45	2245.84	1267.28	1943.58	1581.54	790.32	2842.9	2524.39	3271.34	1962.65	1179.94	2384.12	959.06	1181.32	925.48	1383.55	1303.45	2430.39	1911.17
	CAMK4	833.53	907.47	822.933	868.637	1073.31	2211.21	4123	4622.24	918.02	1312.67	1349.65	1203.86	964.5	1434.09	833.52	1917.18	1259.31	1044.44	1377.11	1700.92	1166.57	795.39	1239	1397.02	1558.72	797.75	1521.44	1237.51	1775.56	1314.47	1696.8	1406.78	2340.75	1327.84	1224.89	2707.14	2270.53	2143.58	2264.72	1584.04	2194.38	1022.35	1128.23	993.66	1271.56	1374.81	2535.52	1558.68
	CD200R4	702.123	702.74	774.063	695.467	1232.06	2691.78	6110.19	13249.4	1414.58	2002.23	1252.31	2229.38	969.55	1638.11	831.06	2295.59	1299.11	1453.31	1809.21	1618.7	1492.45	903.79	1403.78	1169.65	1461.95	829.98	1866.85	1169.78	1787.89	1497.45	1836.81	1251.62	2130.71	2408.8	2233.74	1687.58	1933.11	2893.36	1629.94	1454.94	2539.56	1990.74	880.74	2447.74	972.55	2149.95	1718.08	1870.09
	CD200R4	732.138	768.987	687.518	765.857	1173.97	2597.22	7127.35	13731.6	1077.74	2017.5	1207.66	1904.17	986.12	1553.46	1061.52	1587.94	1475.61	1254.03	1603.19	1114.59	1627.08	891.33	1043.19	1409.95	1410.51	956.86	1843.61	1331.61	1475.52	1062.23	2076.16	1572.55	1604.57	1919.98	2296.48	1724.58	2216.67	3191.67	1834.56	1509.5	2472.61	2078.52	920.85	2054.76	1262.73	2079.6	1813.52	1898.45
	CD200R4	729.953	759	600.973	729.677	1277.93	2741.77	7091.58	13510.2	1271.69	2820.72	914.26	2293.93	1322.32	1555	1198.47	2147	1268.76	1644.54	1602.81	1272.8	2221.76	1157.91	1228.85	1837.21	1636.98	1047.27	1482.44	1658.08	1802.97	872.17	1961.84	1222.08	2009.59	2784.47	3427.59	1799.94	2320.98	3567.59	1768.25	1988.22	2614.91	2333.52	1339.78	1728.84	870.28	1989.52	2116.49	1841.72
	CD200R4	735.727	715.99	594.197	755.913	1173.68	2964.09	9038.55	14727.9	1694.75	2419.11	1060.96	2358.48	1154.22	1596.55	915.27	2252.34	1224.26	1870.28	1706.2	1964.6	2016.9	1030.85	1442.66	1875.38	1549.47	1002.07	1774.6	1988.52	1914.35	1279.84	2532.8	1736.41	2420.93	2930.02	2983.52	2140.57	2870.37	3379.63	1801.4	1748.86	3041.51	2406.11	1095.35	2380.68	1275.03	2476.51	1965	2043.35
	CD53	1450.06	1171.72	1270.1	1306.03	2497.25	6827.02	16443.9	21687.1	1314.42	1748.03	370.475	1492.38	1257.57	1844.36	1996.89	1774.22	1570.33	1431.14	1744.44	1341.53	2327.56	1149.35	2410.65	1320.44	1784.98	1546.67	1895	1855.09	1195.32	1182.8	1566.16	1150.27	1305.38	1431.17	1583.21	1093.67	1622.82	2021.12	1560.1	1302.67	1577.68	1138.68	997.75	868.55	1449.62	1067.89	1193.27	1114.77
	CD53	1364.27	1230.74	1273.21	1498.71	2447.76	6663.82	16372.4	18942.7	1186.53	1727.92	348.15	1568.14	1321.49	2034.36	1740.26	2118.92	2008.66	1911.12	2007.82	1457.86	1972.91	1372.6	1730.06	1632.98	2041.85	1473.89	1827.73	1668.67	1508.83	994.92	1597.05	1286.68	1374.98	1598.36	1599.25	985.78	1602.3	1075.52	1440.07	1352.16	1293.22	1244.2	1024.48	914.52	1425.25	954.57	1404.11	900.95
	CD53	1418.11	1249.96	1286.84	1376.26	2789.65	7163.44	15497.9	17239.7	2187.6	1564.42	370.475	1304.25	1544.54	2688.8	1544.62	2314.03	1824.57	1605.95	1890.71	2501.32	2042.94	1294.17	1546.56	1814.02	2005.15	1946.48	1704.58	3200.43	1621.09	1336.06	1671.18	1306.08	1636.92	1422.56	1475.13	1066.22	1518.46	1415.71	1722.19	1669.49	1762	1360.64	1458	835.58	1305.15	1179.85	1504.98	995.95
	CD53	1584.02	1493.34	1575.74	1845.89	2643.45	6995.23	16408.1	26060	1990.2	2219.79	392.8	1530.26	1428.12	2421.32	1554.98	2829.02	1888.02	1758.53	1757.89	2518.2	2018.68	1687.11	2138.05	2096.23	2122.56	1987.05	1351.15	2527.76	1564.96	1548.62	2053.59	1573.82	1851.08	1514.76	1824.16	1079.95	1878.23	1661.57	1641.14	1576.45	2043.98	1302.42	1596.29	1122.44	1655.18	1146.87	1372.4	1391.59
	CD59a	1303.85	1209.16	1168.47	1254.87	1556.25	4126.7	7821.45	16102	2842.52	4147.49	3556.93	3331.68	2870.31	2927.18	2038.08	3967.52	2833.8	2513.94	2698.16	2596.21	3428.82	2208.61	2721.29	2974.38	3023.85	2325.13	2823.11	2916.66	5333.72	3070.08	5215.87	2882.08	5563.16	4303.75	4029.3	7206.56	5485.89	4234.38	5282.17	5249.21	4903.98	2771.38	3385.79	3241.35	3295.72	4578.48	4916.62	5019.46
	CD59a	1261.54	1219.59	1304.09	1234.92	1572.72	3988.71	10789.8	17148.9	4328.34	3707.58	3310.7	4367.14	2393.27	2300.65	2208.92	4480.55	2832.23	2374.81	2196.21	2524.03	2869.37	2038.86	2410.06	2428.42	3704.75	2436.19	2558.61	3007.65	5289.03	3139.15	5569.52	2928.87	4611.83	4481.03	3958.65	6234.98	4525.09	5539.66	3161.25	4275.97	4289.66	2651.75	3425.36	3285.24	2930.63	3892.84	4449.33	4495.33
	CD59a	1294.67	1273.58	972.817	1333.76	1495.37	4395.72	10875.2	16828.9	4004.71	3603.01	2684.45	4738.49	2629.28	2052.02	1891.43	3643.86	2290.25	2216.13	2155.83	2975.6	2889	2467.08	2336.14	2428.18	2942.54	2449.1	2876.53	2362.25	4216.62	3058.12	5701.77	2695.66	4843.82	3770.09	3969.59	6230.76	4117.23	6114.74	4060.86	3554.66	7127.05	2785.02	2785.81	3251.73	3087.11	3993.17	4875.43	3035.22
	CD59a	1224.89	1239.34	1079.16	1291.77	1485.39	4208.74	9663.11	16508.9	4561.58	3148.73	2974.93	3742.89	2853.85	3354.24	2184.73	5140.23	3326.76	2561.74	2526.88	2530.65	3570.27	2697.52	2137.46	2613.96	3132.03	2301.32	2904.9	2577.57	3372.26	3557.95	3758.17	3489.17	3764.66	3492.31	3887.17	5001.74	3842.95	6220.15	4451.66	3730.29	6178.53	2321.81	3312.13	3465.89	3164.76	4277.77	5180.11	3212.34
	CD7	648.3	608.307	637.513	683.447	1027.12	1965.29	4530.46	9163.56	413.16	1090.62	266.53	527.9	810.69	1068.99	572.08	520.38	621.45	437.52	1032.28	462.49	834.15	415.63	628.3	433.5	1079.72	542.38	1603.33	497.98	826.02	651.95	1499.36	672.02	1036.19	650.79	1186.94	567.675	950.95	1264.83	1096.71	722.51	1331.27	1196.77	469.11	506.72	693.24	383.38	770.41	413.05
	CD7	522.877	511.06	674.003	693.243	1005.56	1982.89	5018.13	9361.36	527.06	1164	282.925	368.41	732.4	984.43	428.43	566.05	541.34	379.65	750.44	273.61	591.69	392.94	545.24	522.95	794.36	454.98	1224.69	540.44	831.63	590.02	1365.49	724.03	1012.31	531.38	1587.38	659.64	533.89	1428.35	658.84	887.55	831.6	1418.41	418.89	500.175	604.29	224.47	681.105	382.45
	CD7	586.182	645.433	542.71	671.057	955.917	2086.02	4904.59	10025.1	587.97	1224.62	282.925	493.89	763.4	1068.99	428.215	804.79	521.9	379.65	614.46	454.97	740.11	505.81	489.59	399.98	787.57	378.69	1270.04	449.295	872.41	690.36	1496.25	732.19	874.17	702.28	1120.68	475.71	592.7	1443.32	975.39	704.36	927.94	1236.2	568	493.63	405.12	417.21	591.8	397.75
	CD7	544.105	436.643	413.787	654.62	871.49	2014.69	5197.08	10681.8	390.55	1017.24	299.32	561.91	794.4	1153.55	428	685.42	693.39	321.78	827.02	297.62	665.9	404.285	600.89	372.77	890.9	491.65	1315.39	400.61	917.47	728.77	943.02	923.39	878.61	676.535	1207.32	414.71	771.825	1468.95	756.88	805.03	1223.86	1300.33	488.3	500.175	501.77	247.28	681.105	397.75
	CHST3	1234.23	1186.9	1285.36	1541.73	2117.81	3531.96	6969.09	7531.65	1030.38	1621.63	420.27	1754.74	1324.13	2830.02	1641.17	1934.32	1412.21	1192.86	1768.86	1326.29	1540.79	1175.69	2264.05	1277.67	1879.66	1420.66	1781.09	2359.95	1308.86	1013.95	1590.53	1291.08	1223.63	1803.18	1673.49	1201.6	1430.49	1678.92	1570.52	1671.52	1641.72	1434.81	1261.81	913.51	1359.71	874.23	1099.31	1102.74
	CHST3	1343.54	1207.16	1262.94	1274.97	2063.91	3903.07	6577.6	9854	1283.51	1746.09	436.11	2203.41	1322.25	2473.41	1290.35	2155.43	1443.35	1444.46	1567.11	1621.42	1761.28	1407.98	2022.18	1277.24	2058.44	1431.08	1663.43	1971.74	1477.72	1305.14	1733.49	1172.17	1455.23	1510	1734.67	989.88	1865.79	1014.61	1564.63	1789.95	1473.61	1147.69	1172.21	983.73	1530.34	935.92	1254.17	1064.75
	CHST3	1329.78	1150.49	1288.4	1514.86	2411.89	3816.59	5602.7	9658	1549.15	1669.9	419.46	1743.77	1368.89	2154.2	1661.82	2079.24	1451.58	1687.55	1663.84	1281.38	1981.77	1257.27	1873.78	1544.92	2105.03	1225.12	1607.7	2748.17	1632.85	1335.08	1729.48	1231.32	1438.9	1498.94	1910.79	1092.07	2088.49	1448.95	1574.98	1617.95	1755	1193.73	1216.64	1068.14	1346.61	1031.97	1373.53	1233.16
	CHST3	1600.1	1332.86	1626.31	1986.39	2264.85	4414.07	7680.86	9758	1906.48	1769.29	496.87	2502.49	1346.51	2373.2	1727.38	2117.34	1504.98	1566.01	1772.84	1835.75	1483.41	1579.94	1771.03	1411.3	2151.62	1425.87	1469.89	2359.95	1555.28	1567.62	1958.79	1629.56	1447.07	2109.09	1829.45	1511.1	2024.38	1525.09	1572.75	1346.92	1927.84	1314.27	1485.75	994.95	1891.84	1156.22	1077.55	1140.73
	CNDP1	1196.88	1072.54	1606.03	1184.93	2031.65	2651.15	4965.81	6206.03	1295.53	1835.03	2235.4	2624.95	2283.79	2169.85	1894.03	2703.15	2110.16	1610.19	1249.64	1456.62	2750.89	1306.57	1936.15	1367.94	2733.95	1098.92	2236.41	1861.5	2217.31	1702.24	3231.41	1395.82	2181.09	1953.41	2289.38	3626.37	3291.42	4550.45	4039.16	1455.25	3411.91	1166.38	1375.97	1150.89	1914.86	1956.51	2794.06	2320.65
	CNDP1	1030.78	1073.75	1158.92	1172.76	1683.94	2917.42	4200.7	6959.48	1672.51	2488.82	2571.31	2912.56	1961.88	2082.62	1700.95	2446.92	1974.6	1541.77	1860.94	1446.82	2111.58	1450.38	1982.84	1735.09	2260.76	1323.58	1900.73	2148.69	2728.9	2185.94	3270.52	1471.73	2651.1	1899.16	2296.77	4289.62	3785.82	4382.19	3752.54	2286.1	2979.08	1157.67	1569.09	1264.63	2403.05	1378.22	3658.97	2320.65
	CNDP1	1366.26	1264.51	1125	1503.82	2379.37	3729.76	5730.92	12047.9	1609.5	2712.45	1830.79	2337.34	2200.18	2945.89	1610.09	3042.15	2158.33	1365.18	1444.77	1952.1	2533.1	1594.2	1941.77	1982.88	1862	1569.15	2143.6	1923.48	1590.89	2891.74	3736.98	1362.57	2565.38	2043.51	2430.63	3585.08	2899.52	5207.75	3661.06	1870.67	3039.75	1222.06	1966.2	2022.92	2250.83	2072	3417.05	2320.65
	CNDP1	1644.46	1296.65	1236	1344.38	2031.65	3323.59	4965.81	9503.68	1641.01	2600.64	2032.39	3300.78	2453.37	2341.82	1865.03	3512.41	2495.62	1575.98	1652.86	2186.23	2622.06	1450.38	2373.57	1858.99	2764.81	1863.45	2426.83	2091.58	1705.71	3423.28	3810.95	1433.78	2522.97	1998.46	2363.7	4544.53	3538.62	4718.72	4990.89	1870.67	3075.36	1194.22	2013.75	1643.78	2353.76	2481.92	3639.92	2320.65
	CNTN1	926.108	797.22	1123.31	1106.31	1976.35	4851.15	11686.9	20142.1	6751.15	5072.87	3212.92	6647.2	2354.23	5296.58	2551.31	5745.71	4338.05	3915.79	2524.16	2618.21	3674.78	3409.3	2562.71	3904.52	4237.97	3788.95	2951.84	3332.61	3629.33	3316.11	6820.11	5722.34	5523.63	4033.05	5260.73	4769.18	5623.02	11319.3	4261.67	5738.44	4202.27	2782.59	3075.73	4613.44	3386.92	4747.75	6377.55	2392.78
	CNTN1	1041.08	913.007	1010.12	1073.78	1937.32	5071.36	12343.7	19955.2	6015.61	6706.11	2653.25	6964.89	2497.81	4000.62	2528.52	8465.22	3341.79	4008.8	2509.02	2729.8	3495.59	3437.05	2481.59	4233.16	3538.48	3729.09	3600.52	3320.38	3379.65	3584	7827.38	5611.3	5803.14	3021.08	4564.45	4911.07	4336.46	11019.9	4630.22	6669.82	3854.94	2641.82	4322.8	4278.97	2859.83	4540.41	6602.27	2401.2
	CNTN1	1097.44	871.3	943.793	1130.07	1877.88	5203.59	12140.6	19137	4673.53	5963.69	2706	7253.71	2210.66	6592.54	3448.26	8298.22	3534.02	4267.08	2485.08	3054	4054.85	4045.63	2522.85	4150.49	3630.08	3736.62	3089.35	3346.87	3468.14	3284.73	5754.3	5827.03	3656.56	4035.91	4607.94	4313.69	4621.51	9957.89	4833.21	5750.57	3169.72	2490.54	4673.82	5357.78	3091.59	3675.95	4896.02	2409.61
	CNTN1	1069.26	711.873	856.48	1153.82	1718.01	4872.2	12509.7	19768.3	5196.75	4937.55	2701.23	6449.44	2128.44	5296.58	3270.71	8511.48	3197.19	3892.75	2855.46	2783.48	3369.68	4036.75	1906.62	3829.08	3503.18	4169.09	3344.93	3344.83	3080.48	3205.73	6165.08	5145.74	3594.77	2926.82	5305.43	4627.3	4431.65	9459.45	4726.44	6220.4	4549.6	3071.36	3372.36	4072.74	2715.66	3344.43	4883.9	2358.52
	CNTN2	1368.3	1340.08	1390.64	1421.25	1553.35	2041.63	3208.64	5873.74	1649.78	2111.56	644.43	2460.72	1503.21	2439.32	2196.03	2151.05	1956.85	2212.71	1663.8	2531.07	2100.43	1345.92	2594.97	1350.77	2860.66	1821.57	2162.92	3047.41	1632.11	1536.87	1894.54	1353.37	1711.98	1649.64	2074.52	1272.46	2038.25	1522.25	1613.94	1820.38	2239.58	1446.3	1400.09	1082.05	1097.7	937.18	1869.34	1109.48
	CNTN2	1425.11	1418.95	1329.26	1267.12	1494.94	2130.57	3123.47	7323.07	1838.69	2074.4	588.68	2286.71	1798	1926.74	2200.15	2981.36	2258.03	2576.03	2134.61	2147.86	2459.27	1451.27	2171.31	2054.31	2455.22	2248.42	1536.25	2596.26	1592.45	1385.11	1943.9	1633.19	1681.68	1425.87	2131.32	1457.17	2497.57	1533.18	1812.12	1943.47	2028.86	1321.85	1512.27	882.21	1289.62	1275.47	1368.94	864.16
	CNTN2	1571.28	1555.34	1380.51	1484.56	1840.16	2348.1	3894	4384.01	2419.48	1905.84	673.67	1872.94	1374.98	2147.81	2121.53	3502.37	2079.59	2939.36	1897.06	2280.76	2428.52	1639.57	2068.75	1982.79	2678.97	2320.97	2047.82	3498.55	1612.75	1744.4	1594.43	1308.6	1947.35	1588.32	2422.79	1421.05	2663.06	1721.17	2113.83	1804.86	2017.13	1516.76	1537.52	1045.08	1495.49	1225.21	1555.03	1180.85
	CNTN2	1498.2	1534.6	1747.68	1737.26	2099.04	2239.33	4362.02	6362.85	2563.02	1985.4	659.05	3155.03	2049.83	2293.57	2381.97	3812.05	2113.35	3304.2	2009.7	1978.17	1952.03	1707.9	2037.48	2018.55	2180.9	2118.29	2003.27	3765.85	1622.43	1640.63	2552.81	1923.34	2421.02	1614.49	2725.08	1439.11	3261.34	1627.18	2610.48	2370.59	2426.6	1481.53	1524.89	1063.57	1392.55	1642.92	1975.27	1522.44
	CPM	2714.38	1599.14	1320.49	1799.08	1686.62	2589.05	3263.49	8711.96	3370.31	4808.91	2022	5912.12	2198.12	2421.3	2285.39	5629.03	3094.42	2194.52	2362.11	4033.5	3707.23	2048.74	2431.94	3021.3	3161.03	2158.67	3850.98	3366.16	4281.78	2541	6079.85	3499.75	4653.84	2600.26	3489.77	12364	5116.23	4501.67	3440.25	4656.3	5037.53	1487.59	2101.72	4043.23	2672.81	3918.7	5387.07	3315.27
	CPM	2682.57	1728.17	1544.1	1651.7	1814.92	2641.87	4045.42	8221.96	3021.48	5157.56	2681.36	4867.86	2234.92	3220.51	2142.2	5368.13	3232.4	2589.97	3103.89	3147.37	2781.2	2135.58	2959.25	4268.95	2676.22	2152.6	3194.75	3082.35	3591.67	2894.24	5504.39	4159.15	5232.26	3806.41	4065.52	13141.1	6653.98	6682.84	4166.89	4032.52	4869.71	1732.79	2457.19	3603.49	3790.94	2772.27	5101.63	2468.48
	CPM	2752.14	1708.2	1840.02	1665.5	1716.55	3218.29	5846.31	7838.14	4498.46	4696.8	2583.03	6956.39	2590.23	2882.97	2227.72	6601.52	3370.38	2773.56	2717.67	3098.79	4119.84	3254.65	2971.65	4251.65	2877.94	2163.19	3807.13	2684.05	3320.48	3348.17	6655.3	4438.83	5396.84	3061.29	4578.6	12363	5043.12	6747.23	3786.91	5280.08	6179.77	1747.52	2192.17	4100.21	3608.79	2370.06	4421.64	2701.51
	CPM	3156.47	1719.85	2205.26	1932.66	2164.65	2930.08	5898.37	11150.1	3934.39	4921.02	3172.68	5912.12	2844.58	2958.34	2640	6158.92	3232.4	2681.76	2868.41	3023.44	3891.09	2695.11	2741.03	4260.3	3940.33	2160.93	4935.35	2072.46	4062.86	3121.2	8117.08	4298.99	6072.65	4551.54	4322.06	11155.8	5568.06	8566.94	3976.9	4656.3	7435.97	1740.15	2324.68	4071.72	4006.54	3345.48	5244.35	3929.03
	CST7	2258.96	1683.87	1786.29	1663.85	2033.28	2639.27	3914.86	4535.84	2183.38	2200.48	1672.17	1868.49	2714.98	1859.16	1906.17	2664.46	2260.66	1847.14	2551.43	1721.97	2440.98	1773.22	2345.22	1828.32	3151.51	1910.19	2489.21	2367.29	1885.92	1514.7	2283.46	1873.6	1862.29	1718.13	2039.81	1607.6	1452.34	1786.55	3192.42	1578.97	3132.49	1758.38	1522.91	1403.08	1712.57	1468.03	1706.55	1202.2
	CST7	2052.28	1616.51	1649.51	1754.05	1875.73	2677.26	4094.47	5614.65	1832.26	2609.48	1551.25	2345.17	1918.14	2334.29	2443.18	3437.35	2092.75	1989.74	2381.71	1632.94	2522.82	1971.54	2310.49	1603.53	2716.17	1839.19	2604.5	2189.49	1850.98	1676.81	2467.89	1870.36	2171.43	1781.2	2107.08	1521.74	2181.89	2133.18	1989.8	1625.12	2023.33	1655.28	1648.09	1454.63	1872.24	1572.56	1502.41	1535.86
	CST7	2137.51	1795.44	1684.6	1839	1868.1	2836.44	3874.71	5904.91	2011.79	2147.49	2751.97	2823.23	2326.02	2842.72	2200.72	2610.7	2703.14	2076.4	2468.89	1662.47	2144.12	2212.71	2424.57	1729.14	3069.39	1810.25	3472.76	2503.26	1505.86	1915.24	2170.94	1558.3	1679.68	2030.22	2302.13	1535.78	1993.71	2539.12	2864	1539.62	2136.23	1877.71	1478.83	1352.53	2145.05	1610.39	1546.19	1470.86
	CST7	2549.7	2036.52	2193.25	2161.4	2431.86	3338.46	4004.66	7246.77	2556.78	2404.98	2581.25	3455.97	2401.69	2588.51	2826.65	3807.52	2857.02	2484.51	2919.97	2233.74	2832.54	2224.48	2548.16	1921.06	3940.18	1874.69	3759.15	2621.25	2446.42	2000.08	2965.35	2155.92	1992.77	1905.71	2710.62	1849.32	2136.63	2336.15	2782.38	1602.05	2864.47	2380.97	1900.39	1791.83	2412.66	1676.77	1866.9	1530.02
	ENPP2	1843.39	1727.17	1687.41	1733.01	1910.1	2892.65	5205.16	4502.4	1842.77	2292.81	1741.88	2031.14	2070	2539.57	2131.93	2694.34	2219.1	2206.4	1929.58	1638.25	2056.83	1637.6	2017.85	2250.15	2654.8	1916.26	2686.84	2212.51	1483.15	1413.46	1879.56	1467.02	1684.84	2520.27	1973.97	1473.8	2347.05	1426.51	1876.19	1718.72	2175.39	1700.71	1462.98	1136.29	2007.46	1619.89	1616.95	1314.63
	ENPP2	2104.22	1694.1	1633.18	1821.28	2256	3268.49	4495.12	4392.1	1727.75	2046.16	1893.36	1825.56	2062.3	2232.62	2277.36	2565.17	2310.94	2076.58	2068.28	2362.35	2312.32	1650.31	2132.36	1996.14	2302.25	2224.15	2797.43	2773.69	1995.7	1486.19	2181.68	1651.72	1802.49	1596.38	2114.03	2047.71	1991.78	1842.64	1878.34	1772.27	1934.35	1699.25	1489.98	1294.52	2020.3	1824.06	1759.47	1812.68
	ENPP2	2056.66	1849.63	1908.08	2069.84	2074.78	3077.86	3826.09	6193.81	2465.35	2074.41	2278.03	2310.68	2097.55	2496.78	2433.41	3471.62	2515.48	2336.22	2248.02	2417.95	2410.95	1635.94	2228.24	2086.08	2756.85	2182.39	2644.03	3507.59	2035.38	2298.29	1794	1860.36	2082.11	2027.66	2110.77	2097.61	2702.32	2323.46	2103.65	2195.03	2673.71	1884.81	1912.25	1420.75	1833.22	1481.74	1752.74	1688.8
	ENPP2	2080.44	2264.63	2315.69	2496.74	2825.27	3173.18	4850.14	5348.1	2154.06	2749.3	2044.84	2170.91	2083.78	2518.18	2961.67	3082.98	2552.82	2206.4	2537.12	2613.59	2834.51	1643.95	2690.77	2921.17	2722.86	2455.83	3211.62	3140.64	2015.54	1892.24	2030.62	1756.04	1942.3	2029.06	2112.4	2072.66	2347.05	2723.4	1990.99	2539.39	2295.5	1792.76	1701.12	1357.63	2640.13	2130.7	2113.08	2192.59
	ERBB2	1374.16	1132.32	1072.24	1280.02	1821.06	2774.26	4638.77	5169.19	1347.26	1537.92	1780.52	1581.85	2018.97	2011.21	1611.26	1497.38	2108.13	1337.67	1671.11	1469.84	1976.65	1376.79	2060.95	1774.55	2139.92	1916.21	2444.19	2117.92	2443.11	1353.94	2189.43	1018.7	2136.64	1300.82	1778.27	2022.44	2159.27	2138.6	2086.9	1318.12	1680.38	1096.78	1553.77	1036.66	1870.95	1148.59	1654.14	1580.35
	ERBB2	1246.32	1234.5	1424.89	1408.09	1540.09	3301.49	3923.47	7950.13	1700.8	2495.1	1472.02	1669.55	1865.45	1531.98	1510.34	2535.38	2077.72	1478.65	2034.1	1488.22	2376.13	1018.44	2118.78	1371.44	2390.53	1439.52	2059.76	1554.88	2182.48	1515.15	2247.62	1054.16	1950.18	2000.9	1786.9	1911.23	1891.64	2287.31	1845.98	1324.8	2495.49	1496.36	1461.08	1131.23	1860.43	999.48	1673.08	1269.31
	ERBB2	1586.96	1316.9	1289.01	1249.89	1563.36	3838.33	4821.49	5790.34	2250.98	2309.75	1925.33	2236.97	1828.42	2009.9	1657	2108.65	2105.87	1536.71	2145.11	1604.85	1577.17	1630.59	1427.7	1661.92	1903.4	1808.64	2650.47	1575.38	1871.19	1269.92	2131.24	1172.86	1823.78	2360.77	2018.9	1800.02	1580.29	1458.51	2042.62	1262.81	2267.83	1795.74	1050.25	1263.08	1497.48	1094.57	1563.49	1424.83
	ERBB2	1475.98	1460.2	1526.73	1615.79	1692.21	4425.3	4730.13	8093.66	1636.14	1858.38	1964.56	2464.95	1666.05	2435.65	1406.39	1889.91	1794.8	1546.14	2149.26	1537.34	2424.58	1374.35	1775.57	1410.92	1830.89	1438.13	2560.16	1733.58	2455.42	1284.27	2509.06	1113.51	1803.69	1641.03	2519.16	1445.98	2128.76	1826.49	2724.84	1331.47	1910.37	1676.2	1607.97	1405	1798.84	1175.27	1472.83	1024.29
	FCER2	1321.35	1140.32	1048.53	1101.91	1413.93	2363.72	6010.92	8458.18	1661.64	1243.42	1144.7	1715.95	1806.12	1476.89	1565	1855.67	1850.6	1481.4	1641.1	1164.17	2078.74	1385.06	1784.41	1682.52	2169.74	1422.56	2200	1334.78	1445.73	1260.41	1753.85	976.55	1653.64	1529.99	1686.03	941.49	1610.72	1479.52	1546.05	1140.14	2289.02	1313.97	1183.84	1117.84	1233.33	847.36	945.1	1111
	FCER2	1244.15	1173.43	1120.34	1138.51	1371.11	2280.63	7417.54	10370.2	1239.62	1643.67	1027.42	1146.2	1485.98	1780.12	1682.71	2178.58	2013.73	2013.32	1768.84	1356.62	1879.29	1026.41	1873.23	1585.2	2227.91	1663.95	1778.89	1558.82	1191	1153.13	2613.97	1034.42	1525.25	1671.43	1702.62	1150.72	2114.75	2064.75	1660.97	1263.69	1633.08	1958.88	1055.03	1180.57	1192.02	797.08	1007.37	1007.69
	FCER2	1099.91	1208.29	1151.54	1139.62	1199.76	2601.49	4742.61	8147.58	1653.08	2089.06	1017.64	1725.08	1407.78	2121	2000.76	1806.92	2281.65	1729.09	1939.92	1374.9	1653.25	1670.87	1883.29	1889.12	2286.08	1807.88	2158.41	1558.82	1351.03	1519.83	1478.36	1413.9	1267.28	1473.13	1717.25	1359.95	1862.74	2424.9	1775.88	1279.63	1632.44	1516.61	1227.37	1138.39	1537.36	1178.58	1371.92	958.58
	FCER2	1226.48	1290.13	1108.45	1171.74	1611.87	2911.9	7772.39	8449.33	2211.67	2040.41	1086.06	1947.26	1511.75	1950.56	2142.71	2501.49	1805.38	1485.97	1644.03	1411.58	1690.03	1182.48	1764.19	1561.95	1962.5	1554.58	1932.44	1782.87	1352.79	1303.67	2249.13	1224.16	1838.86	2081.02	1709.93	1150.72	1338.26	2244.82	1660.97	1271.66	1957.68	1483.38	1572.03	1428.4	1611	1012.97	1121.98	1059.35
	HN1	1290.73	1206.49	1430.47	1323.28	1922.26	2300.85	2698.01	2912.59	1363.65	1750.27	1443.52	2195.85	1747.6	2456.43	1554.6	2226.81	1938.86	1553.48	1764.77	1741.51	1540.5	919.17	1435.98	1166.97	1892.09	1227.38	2204.57	2239.27	1055.44	1193.35	1494.08	1084.52	1246.83	1407.81	1638.3	1066.45	2235.34	1312	1635.81	1503.52	1487.52	1239.24	994.87	827.84	1320.63	827.34	939.97	977.66
	HN1	1269.28	1152.07	1108.39	1446.77	1509.46	2523.61	3271.05	3669.61	1091.03	1517.58	831.14	1803.43	1646.89	2276.54	1517.18	1516.77	2113.85	1349.26	1910.1	1233.11	2117.43	1089	1334.83	1427.32	1711.6	1098.05	1881.78	2687.16	1581.78	1257.56	1537.94	1197.03	1061.02	1353.1	1457.87	1114.31	2114.65	1208.21	1528.64	1566.36	1987.06	1232.85	1055.77	988.4	1518.71	817.24	1147.48	977.8
	HN1	1321.38	1392.35	1244.8	1618.68	1584.27	2757.39	3507.32	4242.69	1567.16	1891.44	1277.11	1951.83	2064.27	2089.61	1592.02	2199.41	1850.17	1446.75	2055.42	1147.79	1552.25	1474.36	1585.38	1258.2	1637.03	1318.08	2187.84	3132.18	1251	1537.75	1561.92	1149.85	1481.92	2091.67	1738.58	1080.37	2356.03	1214.39	1281.93	1704.13	2069.48	1619.67	1479.98	1128.33	1585.55	851.06	1201.76	932.09
	HN1	1306.05	1299.42	1337.64	1532.73	1753.26	2640.5	3389.18	3956.15	1465.41	2016.85	1110.7	2073.84	1905.93	2366.48	2095.95	2213.11	1934.06	1500.12	2441.46	1748.77	1866.29	1498.06	2010.05	1342.76	2046.03	1611.73	2248.72	3734.94	1416.39	1397.65	1549.93	1173.44	1364.38	1698.35	1688.44	1097.34	2235.34	1263.2	1582.22	1635.24	2028.27	1429.45	1267.88	1058.37	1552.13	839.2	1174.62	977.73
	HPGD	1176.6	1105.57	1012.02	1115.33	1698	1647.62	2220.31	3676.1	1578.42	1379.31	2473.25	1109.63	2099.05	1520.98	1301.58	1442.65	1251.85	1307.27	1810.3	1000.19	2007.31	1693.61	2171.79	1135.08	2248.13	1470.67	2335.9	1441.45	2069.03	1215.03	1863.9	1196.88	1412.43	1326.24	1262.33	1944.2	2394.98	2148.9	2928.22	1432.64	1870.91	1213.18	986.08	900	2391.72	1363.9	1499.76	1207.06
	HPGD	1254.36	1142.74	1022.56	1006.21	1533.5	1568.19	2441.31	3870	1461.38	1552.26	1826.68	1289.21	1849.12	1351.95	994	1509.09	1881.39	1120.77	1895.85	1449.28	2154.41	1607.28	1365.06	1127.74	1880.46	1202.02	2168.88	1510.48	2152.78	746.71	1668.44	1136.51	1671.75	1157.25	1320.57	1980.72	2614.58	2572.22	2252.62	1347.56	1972.95	1035.03	1020.37	1098.37	1795.43	1444.38	1692.19	1264.78
	HPGD	1216.1	1160.66	1141.26	1227.2	1369	2052.4	3349.54	4684.09	1358.91	1704.78	1335.52	2047.95	1591.02	1965.2	1424.47	1827.25	1896.38	1250.52	1702.42	983.13	1191.92	1561.71	1622.97	1639.14	1975.02	1291.06	2287.11	1104.34	2309.51	1005.98	2059.36	1126.58	1360.62	2204.74	2048.43	1916.67	1663.85	2087.99	2318.78	1507.52	1786.42	1093.56	1410.79	1144.87	1543.58	1070.8	1623.17	1530.52
	HPGD	1603.4	1309.28	1413.89	1339.07	1064.6	2294.86	2895.43	4277.05	1612.68	1628.52	1888.84	1668.58	1896.64	2146.38	1675.16	1933.71	1870.03	1557.52	1594.55	1224.74	1339.89	1652.85	1691.95	1868.31	2536.35	1380.87	2587.05	1475.97	2242.5	1276.46	1863.9	1340.85	1924.08	1960.48	1684.5	1754.59	2001.43	2027.08	2499.95	1767.4	1921.93	1153.37	1215.58	1219.81	1769.6	1649.31	1459.89	1213.4
	IFNA2	1067.69	952.617	981.997	1166.81	1889.42	3039.74	5978.6	7833.78	1077.89	1369.36	1250.43	1127.17	1322.86	1630.51	1249.55	1381.64	1487.48	1208.43	1162.85	926.91	1502.18	933.36	1162.19	1202.86	1418.27	956.32	1596.97	1454.57	1085.8	801.03	1305.11	871.33	1273.16	1079.37	1233.84	681.89	845.89	1306.43	1151.49	1158.17	1448.62	1220.71	1090.46	801.56	1017.13	893.8	965.58	873.82
	IFNA2	1049.77	1106.82	1045.97	1153.09	1821.02	3151.64	5396.45	6963.88	1067.53	1648.55	1078.31	1035.42	1659.32	1647.23	1406.73	1419.03	1312.85	1178.74	1731	1210.89	1691.45	947.98	1275.37	1003.3	1494	1133.78	1882.83	1768.72	1237.83	868.09	1561.51	649.61	1136.44	919.06	1320.33	530.36	1088.27	1224.65	1827.73	1031.05	1151.59	1192.08	798.62	841.28	970.19	745.44	833.28	637.73
	IFNA2	1085.44	1000.78	1082.63	1564.19	1941.01	3983.02	8088.71	9787.69	1006.36	1235.57	958.92	1418.68	1120.81	1909.44	1302.06	1327.85	1785.05	1232.88	1426.77	1307.49	1532.91	1063.91	1603.32	1402.42	1437.21	1114.95	1764.26	1373.71	999.25	892.73	1330.69	837.66	1135.51	1327.3	1367.02	834.35	956.45	1388.22	1243.57	1285.29	956.46	1423.14	1149.77	704.22	1240.38	782.23	828.03	829.18
	IFNA2	1263.81	1305.67	1064.3	1745.61	1915.21	3567.33	7033.66	8810.74	1057.16	1904.14	1422.22	1272.93	1361.53	2290.1	1711.77	1400.34	2033.17	1510.06	1659.05	1259.19	1591.25	1038	1826.48	1612.34	1691.31	1305.74	1905.84	1706.73	1249.62	880.41	1663.25	950.89	1318.12	1344.4	1721.42	758.12	1355.44	1628.06	1903.42	1305.38	1673.68	1321.93	1088.88	913.48	1284.1	843.33	1146.68	851.5
	IL36G	999.772	1371.61	1074.55	1278.29	1153.79	1253.9	1309.37	1916.23	1098.3	1368.5	1353.27	1337.61	1341.23	1924.47	1155.55	1376.89	1524.66	1022.47	1205.45	1360.3	1306.68	996.76	1643.88	955.94	2065.46	868.54	1687.69	1895.09	1246.75	1370.16	1387.3	754.11	986.45	1363.87	1642.58	787.61	1408.84	1165.29	1411.97	1209.47	1489.94	958.9	1166.7	806.24	1151.33	860.54	1203.05	707.41
	IL36G	1101.54	1042.13	1098.88	1043.42	1125.69	1392.66	1326.55	1794.84	1506.29	1177.95	1419.86	1502.87	1495.35	1640.29	1290.88	1675.31	1284.3	863.58	1343.26	1301.5	1448.32	1209.11	1774.67	1438.45	1638.17	971.81	1796.23	1930.51	1136.78	1211.62	1397.2	1150.05	1130.43	1167.02	1614.61	943.54	1635.43	987.42	1882.49	1313.5	1969.83	956.32	944.33	781.45	1435.95	1427.98	737.38	715.95
	IL36G	1235.07	1111.97	1291.79	1108.57	1166.08	1387.8	1772.45	2304.91	1236.21	1448.79	1616.5	1529.55	1490.08	2375.36	1219.71	2299.31	1299.84	857.75	1432.86	1169.22	1520.97	1201.83	1192.87	878.63	1581.19	1229.75	1425.65	2182.08	1275.58	1028.83	1817.33	1034.37	1190.84	1726.15	1714.45	995.57	1362.36	1298.48	1802.26	1291.62	1869.55	1154.62	1212.29	1054.7	1086.17	774.83	969.35	794.36
	IL36G	1168.31	1461.91	1421.19	1457.7	1547	1390.23	1549.5	2110.57	1371.25	1408.64	1171.69	1516.21	1492.71	2869.78	1255.3	1987.31	1412.25	943.025	1388.06	1330.9	1761.55	1457.22	1709.28	1197.2	2358.58	1406.36	1741.96	2056.3	1261.16	1290.89	1607.26	1092.21	1160.63	1560.71	1678.51	969.555	1315.87	1231.88	2414.03	1302.56	1919.69	1056.76	1189.49	930.47	1293.64	1144.26	1086.2	755.155
	Klrb1a	1332.88	1096.89	1176.35	1272.21	1344.8	2139.3	4237.77	7850.17	1470.05	2186.55	1984.08	1640.35	2098.19	1523.02	1393.44	1781.74	2168.94	1354.15	1520.32	1444.65	1810.55	1463.29	1018.64	1771.29	2337.53	1909.88	2615.95	1702.27	2782.02	1500.26	2134.43	1453.29	2153.78	2161.53	1985.94	3226.33	5229.25	2003.8	3563.68	1673.72	4000.61	2482.48	1792.26	1185.89	2526.56	970.3	1841.22	2470.05
	Klrb1a	1565.98	1338.55	1231.13	1314.99	1299.17	2009.71	4200.94	7186.04	1525.11	2191.75	1467.41	1818.89	2035.91	1888.12	1385.05	1624.39	1883.95	1141.48	1888.02	1353.41	1797.52	1334.44	1671.16	1445.14	1961.9	1305.52	2289.76	1978.42	3953.05	1755.95	3104.27	1556.03	2952.19	1539.21	2420.38	3226.33	4025.21	2951.07	3148.18	1325.34	3410.8	1557.03	1709.55	1229.8	2590.18	903.42	1691.31	1530.28
	Klrb1a	1500.82	1371.15	1570.08	1289.92	1424.02	2150.11	5530.54	7608.04	1323.56	2172.97	1910.49	1279.77	2144.9	2506.56	1901.72	1936.28	1758.12	1608.98	1529.34	2254.38	1823.59	1251.12	1588.17	1388.17	1893.44	1730.59	2108.42	1299.55	3223	1388.64	3424.23	1486.9	1824.88	2376.62	2493	2504.2	5511.49	2235.09	2665.98	1509.92	2990.66	1296.25	1340.6	1522.64	2306.75	941.84	1541.4	2000.16
	Klrb1a	1531.67	1574.5	1656.29	1494.74	1492.9	2422.14	4809.07	9110.56	1541.15	2196.95	1706.52	1729.62	1829.46	2873.28	1647.58	2095.47	1615.27	1609.54	1475.78	2019.81	1332.89	1417.76	1007.92	1844.02	2415.11	1938.9	1932.57	1412.78	2430.46	1628.11	3145.7	1410.17	3186.97	3001.98	2699.69	3948.46	4842.71	2593.08	2732.68	1863.41	3662.33	2259.89	1587.84	1855	2558.37	1040.44	1138.08	2000.16
	KYNU	1376.69	1318.19	1199.21	1403.74	1781.96	4177.71	8569.15	13612.7	3156.02	3387.7	2715.76	3324.6	2620.26	2850.91	2203.44	3937.59	2456.7	2213.29	1564.54	2085.13	1644	1830.53	2062.81	2250.74	2360.12	1963.48	2503.75	2150.37	2333.05	2383.86	3208.38	2229.78	3126.16	3078.03	2718.06	2902.92	2356.84	3944.69	3049.77	2257.36	3528.52	2536.7	2475.61	2208.73	2442.6	2249.9	2528.53	1804.25
	KYNU	1382.13	1199.83	1411.55	1370.18	1997.45	4137.63	8089.85	11531.1	3290.82	4136.78	3274.13	3663	2259.57	3349.48	2103.49	4645.57	3023.94	2313.28	1869.62	2200.76	2704.03	1484.86	2266.98	2029.24	2518.77	1879.36	1688.51	2517.05	2451.95	2341.89	3808.48	2271.08	3119.24	2284.17	3281.09	2852.06	3139.49	4150.61	3548.17	2728.42	2955.02	2544.08	2144.17	2056.28	2961.39	2334.89	2735.7	1794.11
	KYNU	1420.08	1255.25	1161.75	1448.01	2804.16	4479.48	9126.89	12078.5	3055.63	3976.45	2180.03	3959.03	3017.74	2771.27	1328.78	3487.38	2478.8	1810.75	2786.94	1961.23	1888.16	1659.73	1939.05	2037.87	2732.48	1735.78	2544.09	2125.93	2670.39	2304.69	3248.92	2188.49	2943.29	2783.27	3307.72	2760.45	3169.89	4221.27	3221.76	3150	3162.19	2871.78	2538.89	1914.19	2890.13	2327.18	1892.21	2162.03
	KYNU	1521.21	1351.6	1428.4	1437.3	2223.69	4067.98	11818.3	14430.4	3639.24	3590.56	2606.5	3642.73	2315.95	3825.95	1776.6	4387.79	2434.6	2565.15	3071.45	2316.38	2484.03	2234.81	2186.57	2007.61	2913.44	1807.62	2360.56	2871.5	2749.15	2358.9	2928.86	2229.78	3296.61	3453.56	3689.17	2877.49	3815.97	5096.09	3682.29	3891.45	3589.79	2423.16	2430.51	2413.09	3437.29	2587.97	3229.38	2208.1
	LAIR1	1243.53	1340.1	1157.58	1384.58	1634.36	3118.22	8812	10782.1	1351.12	2204.31	1504.59	2227.91	1585.61	2060.94	1345.38	1834.27	1558.06	1238.11	1413.9	1517.27	1573.04	1232.6	2483.69	1873.04	1618.31	1062.45	1712.17	1837	1129.09	1184.89	1594.98	960.88	1192.17	1445.13	1700.89	1126.56	1367.89	1197.23	1802.84	1141.33	1259.43	1155.84	790.56	866.02	1311.63	1145.51	711.11	1056.62
	LAIR1	1204.18	1473.06	1051.67	1244.15	1781.29	3048.63	8688.86	11927.3	1400.06	1420.15	1412.73	1714.68	1119.23	2487.33	1285.23	2074.66	1406.92	1269.66	1655.45	1259.37	1394.62	1251.66	2044.84	1248.9	2154.47	1194.18	1712.17	2476.24	1505.19	1709.75	1626.03	677.25	1106.06	1472.91	1757.45	1193.47	1760.69	1146.11	1665.86	1373.57	1482.69	1136.23	1056.33	711.95	1312.55	1359.03	699.71	935.08
	LAIR1	1236.67	1137.49	1180.78	1308.53	1665.28	3166.05	9386.06	9884.97	1577.44	1504.74	1843.85	1545.16	1378.26	1994.03	1663.88	2242.39	1696.34	1514.54	1403.36	993.85	1685.31	1320.67	2285.39	1549.4	2160.92	1302.53	1575.08	2877.66	1681.16	1871.17	1622.77	997.08	1291.11	1318.89	1773.25	1260.38	1518.98	1298.45	1492.95	1329.46	1639.09	1167.44	1193.18	961.18	1177.66	1192.3	981.89	937.31
	LAIR1	1240.1	1130.29	1105.83	1528.18	2174.48	3516.42	9637.31	11582.4	1814.09	1809.82	1418.85	2741.13	1718.78	2007.81	1743.2	1796	1419.78	1541.07	1874.75	1445.28	1599.86	1286.16	2578.66	1717.05	1883.23	1248.36	1849.26	2676.95	1545.62	1563.92	2061.33	978.98	1387.94	1459.02	2184.85	1527.28	1246.58	1450.47	1528.88	1313.45	1697.66	1377.95	1404.23	1200.47	1344.74	1098.73	1038.92	996.965
	MFI2	3636.61	2297.49	3288.15	4993.06	7933.76	17002.7	24083	38303.4	3126.5	5928.11	3404.03	3815.13	2752.1	3425.65	2806.15	3680.18	3763.68	3137.89	2678.34	3204.78	3961.02	2599.78	3444.89	2683.31	3763.81	2744.76	4550.06	2562.79	3860.32	3090.37	4726.64	3575.32	3125.16	4059.48	3633.56	9021.26	8285.85	7178.33	7143.11	3972.41	7360.94	4810.8	2199.67	4721.38	3275.21	5299.87	3797.42	5521.09
	MFI2	3159.31	2363.99	3199.77	4485.06	8315.07	16390.2	23100.4	44928.1	3423.69	6928.7	2866.33	4759.73	3314.4	2308.47	2963.33	3552	2998.89	2630.71	2422.31	3149.98	3525	3139.98	3004.83	2571.27	3263.06	2287.05	4426.03	2800.03	4334.21	3990.71	4884.29	3118.58	4126.8	3493.95	3838.45	7950.34	7654.61	5788.35	7246.16	3425.23	7277.6	4765.03	1234.11	4437.49	3667.19	4369.16	5050.17	5639.49
	MFI2	2838.07	2231	3851.71	3824.13	7552.45	15780.9	24970	38339	2571.05	6409.98	2962.59	3773.02	2689.53	3088.77	2666.86	3090.3	3007.48	2497.33	2951.97	3058.65	3003.69	2275	2564.77	2848.43	3071.84	2311.08	3740.05	2520.42	3167.4	3266.58	4902.43	2885.51	4110.2	3896.72	4384.29	6879.41	7333.41	5661.77	4275.47	3698.82	3818.82	3047.85	1823.43	4579.43	2831.02	4310.21	4116.59	5402.69
	MFI2	2266.01	1771.26	2382.61	3224.6	6375.66	12799.8	21342.4	27944.1	1978.38	6169.05	2914.46	2977.97	2320.45	2929.18	2807.87	3400.81	2620.6	2353.62	3240.92	3242.65	2483.02	2263.6	2452.44	3013.54	2827.27	2844.92	4083.04	2193.45	3513.86	3178.47	5006.26	3002.05	3658.08	2726.28	3357.37	5251.25	5935.31	6854.4	3964.48	4608.21	4198.11	3612.89	1631.97	3802.63	2544.81	4941.64	3303.14	5160.3
	NAALADL1	1281.84	1155.03	1070.12	1307.09	1821.58	5240.73	7520.57	9358.14	1312.77	1389.87	1489.39	1858.5	2221.06	1739.83	1193.26	2275.53	1732.37	1436.89	1939.86	1678.59	1896.23	1334.94	1995.11	1655.36	1545.05	1400.87	1997.65	1271.11	1543.81	994.77	1840.58	1082.68	1308.94	1463.34	1295.4	1391.21	1916.04	1410.83	1613.83	1408.68	1674.03	1529.91	1270.28	940.2	1081.75	699.31	1133.24	992.08
	NAALADL1	1381.73	1045.14	1098.95	1367.85	2318.07	5033.95	6937.55	10042.4	1103.94	1882.8	1153.75	2434.19	2100.56	1619.82	1269.16	2558.22	1921.27	1284	1942.94	1806.65	1742.7	1312.53	1542.11	1904.87	1704.14	1396.46	2191.98	1382.3	1590.87	1149.21	1767.31	937.95	1461.28	1617.95	1391.56	1436.53	1939.11	1514.97	1533.44	1228.27	1510.24	1554.7	1063.83	1037.29	1222.44	696.06	1035.53	1042.65
	NAALADL1	1344.77	1172.65	1331.35	1544.84	2242.99	4345.43	9565.85	10346.5	1094.68	1676.8	1485.06	2970.27	1610.14	1973.39	1467.08	2601.82	1732.37	1355.48	1866.81	1550.52	1600.59	1312.53	1828.16	1446.08	1802.9	1614.34	1835.92	1195.27	1345.26	783.77	1803.94	1100.5	1500.97	1216.22	1498.05	1548.89	2047.09	2039.89	1601.15	1848.89	1362.22	1939.25	1006.16	970.17	1580.5	880.74	1276.02	801.02
	NAALADL1	1411.26	1316.05	1347.58	1542.67	2647.32	5137.34	11138.9	11095.8	1208.36	2328.91	1471.91	3107.56	2766.95	2300	1247.59	1992.84	1543.46	1665.11	1774.19	2058.84	2165.37	1290.11	2025.09	1493.23	1753.52	1365.48	2173.45	1326.7	1782.1	1352.46	1740.7	1311.33	1575.94	1678.97	1444.8	1481.84	1892.97	2196.42	1607.49	1850.98	1923.3	1839.94	1161.65	943.14	1710.42	1055.38	1161.56	1140
	NCSTN	1520	1325	1256.8	1243.8	1453.73	2036.16	2621.93	3351.8	1949.94	2094.9	2105.04	2942.31	2665.61	2476.65	1480.35	2511.66	1063.73	1212.28	1825.13	1374.41	1468.42	1084.18	1870.48	1405.97	2592.92	1772.9	2024.95	2567.67	2095.05	1886.95	2042.16	1317.97	2012.13	1566.85	2794.78	1726.75	2010.68	2142.46	2806.64	1884.41	2236.92	1572.65	1381.77	1324.7	2067.48	1200.03	1846.39	1430.6
	NCSTN	1692.03	1540.33	1265.58	1393.3	1466.98	2138.3	2801.5	4697.83	2202.58	2032.24	2361.26	3233.76	1560.57	3011.13	1464.49	3424.92	1457.21	1209.92	1661.92	1396.22	1373.91	1520.65	1744	1137.95	2167.59	1885.48	1784.14	2402.65	2175.3	1990.84	2467.58	1397.48	1765.65	2240.71	2673.13	1619.25	2711.98	2348.91	2926.44	2089.29	2718.47	1560.74	1574.94	1366.47	2168.33	1244.69	1773.41	1461.69
	NCSTN	1697.58	1385.95	1358.31	1389.39	1649.57	2356.56	3353.09	4348.32	2176.06	1969.59	2352.5	4001.41	1667.89	3152.32	1851.08	4701.83	1700.09	1652.3	1604.58	1679.25	1489.57	1275.85	1915.06	1808.19	2800.81	1513.98	1531.19	3793.65	1780.84	1969.9	2310.66	1377.52	1921.74	1935.88	3127.2	1668.49	2829.13	2188.4	2064.32	2376.38	3689.68	1811.2	1597.05	1365.82	2380.64	1193.74	2362.88	1601.17
	NCSTN	1748.74	1125	1572.9	1727.94	1558.28	2577.85	4023.14	4045.9	2005.85	2574.68	2434.66	3427.75	2864.12	3136.59	2187.86	3988.4	1918.88	1414.38	2151.73	1501.81	1400.46	1398.25	1937.23	1977.66	2163.83	1793.19	2278.14	3451.72	1937.95	1980.37	2198.17	1387.5	2141.77	2341.23	2914.68	1697.62	2361.33	2532.28	2037.45	1696.95	3456.35	1728.16	1585.99	1365.16	2274.48	1222.36	2104.64	1531.43
	PREP	1350.78	1427.2	1272.33	1313.43	1450.56	2061.61	3624.26	6260.44	1584.63	2153.11	2196.48	2198.32	1933.19	1770.6	1840.38	1863.81	2230.22	1534.39	2038.42	2032.39	2172.97	1488.86	2292.94	1841.33	2262.5	1912.02	2257.31	1967.64	1923.55	1734.52	3502.97	1184.32	2266.97	1972.05	2577.73	2907.3	3371.33	3032.88	3303.86	1732.83	2934.02	1294.75	1554.59	1374.98	2080.09	1431.58	1616.91	2341.72
	PREP	1364.33	1357.22	1265.34	1615.9	1469.29	2248.5	2779.75	6791.21	1487.94	1557.74	2103.71	2223.98	1882.4	1885.5	2016.44	1888.06	2098.71	1950.94	1822.02	1793.56	2135.65	1872.56	2606.38	1834.65	2696.42	1666.69	2293.69	1905.75	2602.25	1682.11	3544.53	1080.62	1902.06	1766.86	1979.03	2838.96	2918.02	3942.64	3271.83	1701.25	2909.7	1533.94	1522.57	1193.25	1694.94	1485.56	2202.1	2077.45
	PREP	1412.77	1238.83	1526.12	1382.9	1470.52	2245.38	3459.66	6156.93	1438.97	2417.47	1946.69	2718.42	2592.06	2059.28	1560.78	1579.61	1907.98	1577.17	2163.69	1979.48	2210.28	1436.45	2410.4	1792.42	2594.51	1281.33	2047.25	1923.83	3286.71	1635.05	3083.22	1627.79	2191.03	2103.68	1997.68	2194.4	3441.45	2969.6	2306.13	1756.62	3087.86	1803.05	1601.91	1145.14	1641.8	1399.97	1462.41	2198.33
	PREP	1651.82	1671.77	1399.23	1865.53	1626.78	2996.06	4344.62	6072.38	1827.41	2584.56	1905.41	2010.09	2262.62	1778.33	2191.35	2117.64	2044.55	2062.93	2264.67	2005.93	2438.86	1796.39	2682.22	1941.3	2094.06	1818.42	2330.08	2428.56	2993.77	1865.35	2857.38	1321.19	2370.56	2678.34	3043.48	2770.62	3546.83	3067.56	3151.25	1744.72	3532.12	2224.44	1734.62	1284.12	1814.14	1651.41	1984.58	2250.45
	PSMB6	1600.79	1367.48	1470.99	1413.75	1404.42	1756.68	1982.62	3314.13	1405.25	1682.34	1634.02	2199.62	2642.27	2297.63	1727.71	2074.6	1999.92	1721.13	1877.36	1554.92	1877.08	1423.83	2508.31	1676.45	2538.84	1489.23	2820.41	1713.73	2403.35	1332.94	2120.18	1130.72	1770.94	2155.49	1933.44	1806.88	1892.44	2410.08	1849.48	2371.09	1888.03	1448.1	1140.65	1306.16	1516.71	1141.58	1641.32	1356.38
	PSMB6	1642.37	1409.34	1231.15	1417.64	1494.42	1641.73	2452	2248.62	1444.85	1641.66	1676.6	2246.17	1772.47	2341.89	1272.3	2590.36	1877.72	1699.97	1808.9	1804.16	1832.11	1539.22	2340.17	1387.85	1906.08	1608.81	2530.31	1623.55	2562.63	1408.67	2191.17	1589.24	1751.42	1785.84	1517.72	1699.66	1830.72	2196.32	1828.38	2450.84	1698.17	1558.48	1356.06	1845.79	1166.95	992.58	1735.28	1084.59
	PSMB6	1654.94	1381.46	1364.44	1496.95	1658	1813.7	2985	2510.17	1449.1	2251.05	1782.65	1873.9	1620.74	2519.95	1462.86	2405.23	1576.77	1576.48	1786.55	1820.3	1741.76	1349.8	1700.33	1580.69	2577.72	1705.71	2781.25	1779.18	2195.23	1868.7	2283.02	1382.41	1757.83	1792.54	2449.73	1523.69	2136.65	1954.23	2011.78	2530.59	1728.58	1635.3	1317.77	1326.16	1528.95	1035.89	1372.65	1071.16
	PSMB6	1648.65	1395.4	1868.86	1964.63	1874	2366.66	3130.22	3407.54	1446.97	1966.7	1729.62	2877.85	2630.61	2430.92	1456.14	2497.8	1703.46	1748.13	1843.13	1836.44	1854.59	1899.95	2196	1612.58	3102.3	2025.69	3415.62	1746.45	2823.41	1638.68	2777.02	1926.14	1764.38	2408.92	2191.59	2326.32	2014.55	2303.2	1930.63	2743.29	1808.3	1596.89	1741.46	1982.2	1522.83	1088.74	1688.3	1525.5
	PTK6	1410.45	1183.16	883.493	1234.02	1276.29	1579.02	2382.78	2520.09	1372.48	1340.08	1870.83	1951.62	1492.13	2211.51	1419.82	1880	1200.36	1146.8	1550.69	1273.45	1671.53	1071.6	2025.63	1241.61	2446.92	1229.31	1847.13	1991.85	1117.38	1193.02	1454.41	896.12	1078.61	1282.43	1733.2	1330.27	1722.52	1116.38	1411.72	1573.21	1578.38	1293.21	999.17	889.74	1485.8	1056.11	1012.24	1039.16
	PTK6	1234.35	1186.76	1152.04	1080.69	1231.76	1668.44	2586.35	2947.65	1417.97	1068.17	1653.48	2073.89	1621	2703.51	1469.33	1985.33	1352.56	1734.17	1646.38	1185.38	1668.95	1287.54	2055.63	1012.18	1776.7	1503.34	2074.66	2864.2	1056.71	1411.95	1620.72	1073.03	1040.71	1421.27	1879.37	1315.45	1635.52	1243.08	1388.03	1435.78	1624.68	1203.67	1219.59	824.47	1121.28	900.7	1500.04	1348.97
	PTK6	1373.65	1151.96	1157.52	1170.92	1392.88	1721.36	2951.47	3632.72	1465.09	1274.48	1781.67	1767.18	1577.64	1982.64	1809.23	1988.74	1648.17	1449.69	1451.14	1324.16	1307.21	1505.41	1735.98	1268.66	1572.64	1292.69	1695.94	2985.85	1109.41	1444.05	1685.72	1611.77	1322.87	1599.29	1582.89	992.95	1722.52	1176.21	1214.11	1395.02	1598.92	1183.4	1567.08	1078.73	1355.23	1105.83	1254.06	1408.27
	PTK6	1599.16	1256.16	1370.85	1431.15	1605.29	2174.86	3014.52	3500.95	1387.94	1498.69	2015.21	2209.71	1599.32	2501.45	1434.48	2338.7	1794.84	1591.93	1276.48	1346.26	1848.71	1664.78	2090.86	1573.72	2148.51	1482.67	2122.78	3239.45	1113.39	1759.13	1520.51	1701.62	1460.25	1686.63	1504.5	1455.89	1635.52	1244.02	1435.42	1399.31	1611.8	1248.44	1754.51	1143.42	1420.51	1324.6	1245.25	1378.62
	PVR	1157.67	1323.56	1193.73	1335.55	1615.92	2730.14	6571.23	13421.7	1372.97	1597.72	1751.14	1514.94	1729.81	1740.77	1714.98	1122.98	2082.95	1453.69	1796.38	1492.17	1956.36	1261.02	1880.32	1352.57	1959.9	1674.64	1990.55	1679.47	2556.18	1191.88	2055.82	1051.73	1546.55	1404.32	1582.34	1866.31	2210.64	2217.58	1799.29	1016.05	2256.77	1214.29	1595.77	1103.31	1869.35	1619.16	1415.35	1825.3
	PVR	1138.79	1196.83	1202.67	1411.56	1587.31	3001.32	5840.03	11379.4	1423.9	1789.56	1865.46	1580.84	2255.52	2093.85	1457.53	1369.97	2007.14	1377.89	1934.81	1499.3	1976.38	1617.36	1719.12	1241.63	2140.35	1533.33	2349.97	1971.23	2000.71	1269.77	2283.46	1009.27	1827.57	1542.3	1268.49	1993.58	2670.22	2165.85	1784.41	1282.85	2076.85	1295.41	1317.17	1175.71	1832.6	1135.61	1235.31	1910.33
	PVR	1165.33	1047.3	1090.2	1380.73	1681.83	3076.86	7442.27	17125.4	1291.08	1391.85	1580.08	1654.77	2363.79	1967.09	1282.79	1478.5	2210.84	1360.31	1742.38	1672.28	1919.6	1656.51	1939.61	1481.37	2051.84	1509.2	2823.38	1634.44	3258.1	1377.31	2286.75	1118.6	1361.92	1107.09	1535.07	1354.02	1991.41	2227.82	1814.16	1507.91	1884.97	1133.16	1308.86	1200.06	1586.97	1345.79	1437.22	1757.51
	PVR	1135.01	1180.34	1234.96	1576.4	1774.73	3801.38	7006.75	19035.5	1821.05	1795.11	1300.32	1396.59	1857.44	1765.87	2105.51	1865.13	2104.67	1451.14	2328.24	1482.78	1937.86	1620.32	2084.26	1439.11	2371.75	1817.38	3461.19	1846.22	3685.62	1251.02	1979.91	1273.27	1474.97	1491.38	1543.42	1595.82	2678.61	1826.38	1503	1675.37	1641.08	1105.56	1036.11	1420.54	1546.46	885.16	1437.03	1893.14
	S100A3	1583.84	1307.43	1265.1	1682.19	2258.65	3994.43	7851.71	14409.9	2907.17	2769.6	1906.38	3175.86	2105.85	2521.46	1700.23	2636.47	2158.47	1828.44	2152.58	1387.11	2267.6	1717.44	2306.35	1783.1	2761.29	1671.42	3574.3	2251.48	1748.19	2148.11	2431.92	1476.2	2130.52	2231.65	2149.66	2779.7	3424.69	3170.71	2020.47	2140	2586.67	1761.49	1750.61	1590.86	1842.9	1983.67	2066.17	2041.58
	S100A3	1453.58	1508.74	1291.4	1761.2	2194.91	4575.88	8744.48	10410.8	1969.97	2349.08	1936.27	2786.83	1726.29	2099.64	1778.44	2614.86	2154.63	1931.4	2492.89	2328.44	2153.69	1775.09	2178.41	2267.03	2106.83	2200.2	3136.81	2129.2	2247.66	2390.61	2926.18	1553.41	2408.89	1944.95	2588.03	2714.16	3954.13	4126.82	2752.41	2037.55	2715.74	1797.92	2311.77	1687.94	1965.88	1742.38	2413.54	1721.56
	S100A3	1448.73	1381.64	1317.71	1439.72	2000.61	4305.05	11754.4	10582.4	2351.42	2454	1602.89	2658.82	1811.84	2694.76	1864.54	2379.81	2197.3	1951	2571.72	1786.42	2632.37	1558.3	2211.21	2160.79	2792.55	1836.11	2999.32	2006.92	2747.14	2014.89	2611.78	1739.56	2410.3	2853.17	3388.39	3101.08	2660.19	3992.02	2448.39	2313.03	2214.82	1725.07	1588.52	2018.62	1815.98	2069.51	2548.73	1508.51
	S100A3	1492.38	1439.87	1589.42	1564.8	2174.37	4757.48	9632.53	10951.8	3114.17	2739.23	1971.68	3030.6	2077.02	3203.08	1842.97	2174.95	2149.77	2359.63	2673.02	2122.25	2517.16	1907.98	2362.8	1700.59	2386.74	1481.19	2588.63	2475.08	2795.47	2731.31	2929.7	1601.9	2363.26	2665.33	3644.58	2794.7	3371.16	3923.7	3191.77	2591.95	2251.42	1949.72	2177.03	2327.8	2183.95	2168.98	2889.87	2015.84
	SDC4	382.054	345.19	421.367	771.82	1487.6	4303.49	13120.3	18281.7	1650.28	1145.18	1140.42	1357.56	1074.27	2498.62	412.77	1232.9	462.85	1028.71	1348.55	598.75	698.68	498.54	632.69	1076.65	1216.48	1020.32	830.06	880.45	1560.23	1237.43	2576.7	1098.08	1719.59	3020.28	4093.46	1585.48	3079.11	3106.82	2169.42	2647.69	2994.42	3487.19	1722.89	1512.3	1528.8	1328.89	1520.32	1679.17
	SDC4	406.322	526.717	478.17	832.92	1712.54	3990.17	14961.6	16336.8	1712.94	1435.91	1010.74	1433.86	582.69	2348.06	522.05	1232.9	462.85	925.37	1570.25	662.97	698.68	665.17	507.73	719.53	1168.59	1183.31	830.06	742	2213.71	1644.16	1826.4	1284.23	2718.78	2647.78	3910.5	2066.7	2862.38	3604.42	2282.06	1987.87	3687.3	2125.75	1348.82	1544.97	1561.99	1204.16	2058.22	1573.48
	SDC4	320.932	449.65	577.563	638.14	1219.43	3966.25	13766.3	16143	1587.62	816.53	1701.42	1338.47	619.44	2637.06	364.94	1300.47	538	1132.06	1459.4	598.75	698.68	831.8	693.54	947.48	1120.69	857.33	830.06	1177.64	1871.33	1720.68	2406.13	1743.05	2556.02	2292.3	3631.95	1607.08	2680.66	3468.66	2225.74	2209.71	3469.36	3738.98	1670.16	1553.19	1361.25	1140.17	2119.25	2094.35
	SDC4	357.787	513.257	653.48	943.323	1326.9	3735.61	14429.7	17001.4	1442.18	854.45	1559.94	1859.27	1128.57	2008.92	523.26	1165.34	387.7	1028.71	1678.09	534.53	698.68	665.17	570.21	833.505	1168.59	1020.32	830.06	1004.9	2369.84	1682.42	2235.56	1513.64	2637.4	2992.03	3958.42	1929.84	3363.95	3319.89	1553.45	1983.25	3231.89	2956.08	1518.79	1334.95	1853	1477.87	2150.65	2383.86
	SerpinA10	476.168	394.077	560.497	1135.01	2317.16	2554.88	4547.56	7067.24	22.025	347.82	204.575	144.26	530	325.46	41.915	47.655	142.765	0	274.69	260.89	213.09	0	444.72	0	838.6	102.915	1056.28	133.57	1166.57	778.06	765.94	483.73	641.84	506.31	425.5	1053.53	989.765	962.41	787.85	607.11	658.8	500.06	330.31	1200.09	850.405	444	647.18	998.15
	SerpinA10	426.782	401.523	530.907	1031.09	2428.14	2877.5	5381.07	8493.7	22.025	435.64	204.575	165.37	539.5	331.82	41.915	47.655	142.765	0	261.72	273.625	226.2	0	467.29	0	1254.58	102.915	1674.71	200.38	1188.38	1008.79	899.7	490.75	925.4	825.02	425.5	1273.92	896.05	665.39	915.455	583	604.845	500.06	247.46	1256.54	846.08	458.22	655.11	997.705
	SerpinA10	331.82	440.943	425.02	1022.5	1896	2596.51	4293.69	9948.82	22.025	451.41	198.29	189.775	530	514.16	41.915	47.655	142.765	0	240.52	286.36	199.98	0	298.16	0	1046.59	102.915	1329.12	166.975	991.42	1239.52	701.44	353.59	788.22	665.665	409.52	860.63	1083.48	628.98	1043.06	746.88	550.89	500.06	288.885	1435.12	854.73	472.42	548.48	997.26
	SerpinA10	255.777	480.363	558.603	1188.76	1985	2319.76	4852.28	8168.94	22.025	444.23	210.86	214.18	520.5	422.99	41.915	47.655	142.765	0	251.12	273.625	213.09	0	371.44	0	738.62	102.915	1167.43	214.31	816.27	766.97	582.3	315.88	516.89	665.665	441.48	957.08	989.765	813.9	915.455	676.995	500.79	500.06	288.885	1228.32	723.98	444.02	597.83	912.52
	Serpina3c	97.645	90.9467	183.557	258.247	299.8	665	1254	1970.69	0	270.625	0	180.705	80.63	746.54	0	38.49	0	0	0	0	0	0	0	0	0	0	162.515	44.005	170.415	201.715	258.535	173.11	80.16	332.865	363.79	214.32	467.15	1109.11	368.62	357.41	574.19	768.985	0	239.675	294.795	52.16	205.63	108.335
	Serpina3c	111	112	147.778	237.109	373.387	632	1245	2382.95	0	270.625	0	180.705	42.76	746.54	0	38.49	0	0	0	0	0	0	0	0	0	0	162.515	44.005	170.415	201.715	257.62	125.03	105.11	313.38	328.06	120	467.15	1024.91	466.95	357.41	561.41	600.67	0	239.675	304.43	56.29	205.63	108.335
	Serpina3c	141.368	121	188	147.159	273.257	526	1362	2053.14	0	219.75	0	180.705	61.695	862.19	0	38.49	0	0	0	0	0	0	0	0	0	0	187.27	44.005	222.34	167.83	342.92	149.07	55.21	332.865	466.4	167.16	621.12	940.71	446.66	357.41	634.16	937.3	0	290.75	294.795	97.33	205.63	108.335
	Serpina3c	171.737	102	112	179.705	320.07	639	1125	2168.39	0	321.5	0	180.705	61.695	630.89	0	38.49	0	0	0	0	0	0	0	0	0	0	137.76	44.005	118.49	235.6	259.45	149.07	80.16	352.35	399.52	225	313.18	909.11	407.64	357.41	567.8	986.87	0	188.6	285.16	76.81	205.63	108.335
	SIRPB1	969.89	1007.73	622.867	1130.24	1232.5	3149.96	6620.25	9992.6	1427.58	1494.55	1393.59	1487.8	1263.83	2015.48	1210.86	1789.4	1700.92	1142.64	1316.92	1143.29	1244.5	739.6	1392.16	1078.57	1735.22	842.08	1964.85	1335.64	1392.58	1887.52	1896.92	1070.62	950	1205.31	1279.23	923.09	1231.25	1264.49	1307.68	1500.95	1960.45	1099	868.15	882.73	1303.68	982.91	1147.31	1893.96
	SIRPB1	1045.42	1072.7	760.38	1068.46	1324.12	3309.64	8146.86	11778.2	1301.7	1692.71	1658.18	1500.85	1291.32	1982.83	1068.15	1915.23	1663.63	1209.03	1125.2	1348.52	1197.52	931.37	1312.41	1191.02	1450.03	790.05	1508.49	1356.88	1402.84	1936.16	1681.48	1402.97	861.9	1184.61	1345.15	871.32	1442.41	1563.87	1452.86	1073.92	2004.44	1059.3	1126.93	1211.91	1280.87	749.48	1050	1955.98
	SIRPB1	1093.72	1150.99	916.38	1029.78	1472.42	3524.93	9592.89	11700.6	1312.75	1290.79	1641.84	1759.48	1984.71	1611.31	906.42	1852.32	2118.4	1225.9	1524.05	1081.16	1202.45	1246.14	1005.57	1346.36	1461.35	808.38	1538.52	1314.4	1320.61	1303.58	1172.76	1520.76	978.42	1349.14	1690.06	945.67	1088.56	1677.94	1609.23	1184.79	2028.03	812.71	1156.19	1081.67	1231.38	886.68	1218.72	1695.78
	SIRPB1	1122.12	1133.91	838.38	1376.29	1398.27	3417.29	8869.88	14299.2	1594.13	1175.64	1911.34	2078.45	1638.01	2007.1	1212.3	1431.14	1338.77	1133.3	1375	856.33	1199.99	1087.35	1491.43	1270.26	1387.72	1080.94	1479.86	1335.64	1327.21	1550.79	1467.45	1365.78	1075.81	1443.38	1258.03	1010.63	1490.28	1399.03	1598.03	1074.48	2003.78	1138.7	1015.89	991.3	1509.56	1079.14	1117.61	1831.94
	THOP1	270.288	313.713	297.653	480.393	782.8	2548	5606.84	9735.68	1534.98	1831.24	1954.33	1311.83	1309.44	1125.54	596.97	1156.88	1797.54	898.75	2899.14	1386.86	1345.51	850.99	706.28	1070.18	1394	846.145	1879.1	2079.42	1651.3	841.52	1844.44	832.11	2573.34	2035.31	3076.48	3410.24	4004.61	1693.52	1451.34	1882.16	2334.09	898.68	1232.44	2008.2	1464.62	4087.84	2293.44	3353.67
	THOP1	354.067	316.043	294.22	263.807	840.853	2803.74	4736.14	12332.4	1788.76	2363.27	2267.85	1354.66	1456.56	757.14	567.73	1012.67	1551.1	933.42	2939.89	1131.52	1918.71	546.86	977.495	852.06	2085.66	846.145	1381.9	1941.11	1607.53	700.52	1660.08	823.515	3381.1	2219.56	2661.38	2343.56	2944.42	1490.45	1414.06	2520.94	1948.43	1165.56	1102.72	2747.36	1393.2	3573.84	2222.44	3936.86
	THOP1	307.77	373.19	335.08	389.113	838.153	3046.42	5751.68	14550.4	1281.2	1831.24	1994.89	1299.95	1371.97	1353.94	582.74	1301.09	1480.77	962.95	1776.26	1249.28	1593.25	676.03	1248.71	1117.85	2025.8	670.66	2331.29	1803.74	1443.71	937.62	2028.81	679.52	1765.58	2035.31	2029.75	3746.5	4637.56	1490.45	1432.7	2991.95	1562.77	1032.12	1103.17	1808.3	1321.78	3852.09	1731.66	4215.33
	THOP1	369.288	212.273	349.117	386.137	760.63	3481.01	5896.53	11265.5	1105.87	1299.22	2268.85	1333.24	1246.91	1164.35	589.855	1332.31	1374.44	948.185	2045.6	1373.44	1533.68	879.69	977.495	1164.94	1635.86	1021.63	2105.19	2078.49	1563.75	559.52	1617.81	814.92	2573.34	1851.06	2126.28	2905.82	3371.66	1287.39	1394.83	2308.02	1948.43	809.71	1544.06	2126.86	1176.36	3616.33	2195.47	4502.02
	TSC22D1	2739.12	2735.84	3492.01	3349.13	3973.58	3998	5392.18	10732	3110.26	3799.72	3785.11	2660.08	2864.44	2791.1	2591.71	3228.97	3906.23	1731.6	4093.4	3532.25	2586.79	2908.79	3038.44	2976.44	1941.64	2084.58	5209.18	3407.02	2685.63	2744.26	2903.3	4171.5	3113.56	4603.03	3362.21	4364.93	5070.54	5244.26	4123.69	4940.73	2988.48	2165.57	2076.65	5206.86	4772.19	4931.73	6124.58	6270.9
	TSC22D1	2466.2	2961.87	2549.95	3262.74	3292	3787.48	5133.16	7999.5	3248.13	3857.63	3041.62	3248.51	2816.1	3164.47	2774.5	4159.78	2660.69	2471.1	3535.14	2095.06	2677.09	3641.95	2331.75	2339.49	2672.15	2518.77	5139.14	3431.38	2887.95	4238.34	3394.9	4478.23	3489.52	5588.88	4017.29	4421.48	4514.06	5624.44	3877.03	4076.34	2915.08	1963.73	2432.97	4490.1	4280.81	4483.58	7393.63	6028.77
	TSC22D1	2889.57	3116.59	3559.85	2872.43	3325	3653.89	5222.23	8554.98	2617.71	4964.75	3250.66	3122.23	2546.6	3349.5	1945.69	5548.4	3756.72	2207.46	3937.76	3057.03	3054.85	2577.6	2311.86	2496.92	2781.36	2477.25	4193.86	2451.73	2483.31	2976.73	2290.06	4433.05	3024.47	5095.95	3770	3761.27	3387.31	4864.09	4392.94	4438.32	3153.34	1819.63	2365.7	5575.86	5263.58	3040.81	6776.02	4630.48
	TSC22D1	2719.03	3333.67	2454.48	3671.39	3456	3570.99	4986.05	8166.74	3415.62	3906.31	2832.59	2995.95	1993.88	2417.73	2306.87	5090.59	4693.22	2365.4	3736.45	2297.17	2973.32	2454.19	2525.08	2658.41	3254.57	1976.85	5636.17	2840.87	2447.45	4617.16	3577.36	4094.42	3164.73	3739.64	4588.64	4308.38	4332.79	6371.42	4578.18	3714.37	2541.69	2107.83	2298.43	4556.17	5849.03	4747.09	6720.12	4530.97
	UCHL1	922.65	736.06	678.39	1507.32	2826.75	8402.21	16876.9	20164.6	21914.7	24349.6	17468.9	25437.7	12891.5	20394	12805	35582.9	17152.6	16153.6	13418.5	21427.7	19548.9	16322.1	15305.9	18847.1	16475	12132.5	17274.6	21518.8	15404.4	17064.1	12557.6	15392.7	17922	16375.4	20155.8	20054.4	22781.9	19591.2	17928.8	15012.9	31555.5	12640.4	15455.1	17672	29266.1	19335.1	20859.4	15608.9
	UCHL1	894.155	785.123	916.657	1789.07	2981.2	8351.12	16772.2	21513.1	19799	21747.2	14758.1	23982.3	10206.6	23723.7	16464.3	32317.8	16901.5	18561.6	14676.9	19565.4	21097.8	15321.8	17430.3	17614.7	15253.9	10043.6	16269	20718.9	18568.8	16413.8	12685.4	16547.5	18206.5	14934.1	23617.1	20478.1	20094.1	19977.5	18804.1	14978.9	26507.8	11415.7	15479.9	19024.6	26544.2	20371.7	23251.7	14643.3
	UCHL1	877.708	743.59	874.127	1405.48	3056.08	8164.66	16610.3	19561.1	24624.9	17507.7	17340.1	22542.5	17086.2	17803.1	14989.7	30308.4	19706.4	19710	15117.5	18752.8	19109.9	14975.8	13025.2	13790.8	14110.1	12184.8	17466.3	23097.7	14936.7	18026.9	14000.9	16001.4	19289.7	11975.2	23685.2	17454	18976.6	19073.3	19092.6	15973.1	26651.3	10879	14700.5	19310.9	19810.7	16537.9	21502.2	17730
	UCHL1	969.702	736.707	1079.69	1471.16	3167.66	8600.21	15890	18995.1	21740.1	19627.4	17909.3	24049.8	15576.5	22001.1	16232.2	32323.7	18579.8	18816.8	12728.2	17069.1	19525.9	17455.2	14930	16053.3	18317.2	12481.3	17933.3	22982.3	19292.9	19400	16957.8	15217.1	18576.6	11936.5	21092	20938.5	20295.1	19589.9	20884.5	14225	31687.7	10385.6	19714.3	18905.5	23177.5	18500.7	15991.7	16669.4
	Average	0	1	4	12	37	111	333	1000	F33853 (HC)	M33854 (HC)	M33855 (HC)	M33856 (HC)	M33857 (HC)	F33873 (HC)	F33874 (HC)	F33875 (HC)	M33876 (HC)	F33877 (HC)	F33878 (HC)	F33879 (HC)	F33880 (HC)	M33881 (HC)	M33882 (HC)	M33883 (HC)	M33884 (HC)	F33885 (HC)	F33886 (HC)	F33887 (HC)	M33888 (HC)	M33889 (HC)	F33903 (HC)	F33904 (HC)	F33905 (HC)	M33906 (HC)	M33907 (HC)	M33908 (HC)	M33909 (HC)	F33910 (HC)	F33911 (HC)	F33912 (HC)	F33913 (HC)	M33914 (HC)	M33915 (HC)	M33916 (HC)	M33917 (HC)	M33927 (HC)	M33928 (HC)	F33934 (HC)
	POS1	167875	156496	151209	157526	153500	158387	174000	181099	180315	208968	165490	201057	173107	148513	135397	220561	153381	142003	156158	149096	142007	138815	150179	139621	151419	150552	186203	156948	195798	135853	220046	144238	187602	148106	170554	182351	170802	187233	162770	151348	195015	137344	159848	146670	168331	160483	180121	223523
	POS2	58152.6	56878.7	58071.8	57277.5	53964.2	57131.6	64106.5	58473.3	60924.2	76938.7	62365.7	75556.9	66020.6	57919.6	52382	76163.9	58901.8	52134.7	59472.5	53348.5	57408.7	51487.4	56046.3	52090.5	55970.7	52540.5	60836.7	55470.1	56125.3	48044.9	58354	51498.9	60836.5	53637.1	67725.2	53551.2	59873.9	64058.1	62552.5	55818.7	59324.1	45003.9	55899.5	48659.2	63414.4	54172	66792.5	69863.6
	AGT	759.447	647.335	838.74	1017.01	2021.31	4504.39	8030.52	9755.76	515.325	330.054	0	1076.35	368.955	58.445	237.47	504.154	428.89	257.36	419.115	279.21	550.094	330.895	265.6	233.705	468.911	253.426	60.93	260.275	367.993	389.212	797.985	678.225	1373.76	352.739	1312.66	1147.76	494.973	685.025	488.45	389.189	767.401	451.455	1093.87	565.967	416.175	715.8	1302.44	316.926
	BCHE	1490.59	1273.37	1426.87	2291.87	5117.98	9302.98	17144	32761.3	2058.97	2012.11	1876.95	2027.88	1709.24	1797.3	1698.57	2865.45	2008.87	1682.81	1879.04	1716.98	1697.94	1514.35	2286.01	1806.34	2297.91	1646.37	2690	1788.01	2424.81	1539.93	2409.82	1233.88	2152.14	1709.06	1769.34	2256.81	2157.95	2189.48	1746.54	1505.62	2745.36	1304.17	1386.38	1559.07	1674.7	1694.1	1860.55	1781.68
	C1QBP	1221.12	1053.8	987.555	1030.35	1267.73	1757	2039.36	2655.87	1390.48	1549.2	1524.81	1527.08	1590.61	1734.53	1057.97	1805.77	1583.27	737.186	1439.23	1134.56	1319.36	818.456	1676.24	1241.31	1712.13	1012.18	1689.23	1174.7	1677.83	1281.38	1736.49	1199.24	1403.4	1575.1	1965.37	1257.4	2245.02	1851.34	2389.41	1002.11	1592.91	999.178	1378.14	1006.4	1498.86	1103.93	2287.98	1611.41
	CADM3	364.557	221.373	195.933	369.435	905.301	4482.21	9590.7	12785.1	1560.01	2232.26	387.425	2941.5	1843.51	1875.28	1964.78	2979.24	2043.2	2986.23	1740.78	1306.14	1998.26	1400.48	1782.61	1331.85	2360.38	1324.12	1338.88	2545.2	1713.46	1889.92	2064.1	2049.32	2395.54	2203.14	2789.3	2098.99	2138.33	1636.29	2237.27	2544.33	4168.48	2280.77	2032.69	1650.58	2145.97	1349.81	2116.47	1043.13
	CAMK4	860.217	882.159	844.938	920.853	1090.07	2318.87	3286.42	6176.42	1157.06	1475.4	1593.89	1471.52	1325.87	1547.49	930.865	1646.08	1426.52	1078.63	1324.7	1700.92	1452.97	789.487	1270.9	1247.48	1384.76	993.74	1522.36	1384.38	2066.74	1432.3	1984.06	1338.67	2510.62	1429.64	1088.56	2942.46	2638.17	2587.5	2129.22	1483.02	2488.17	960.502	1173.34	990.487	1428.94	1389	2456.68	1667.97
	CD200R4	724.985	736.679	664.188	736.728	1214.41	2748.72	7341.92	13804.8	1364.69	2314.89	1108.8	2196.49	1108.05	1585.78	1001.58	2070.72	1316.93	1555.54	1680.35	1492.67	1839.55	995.97	1279.62	1573.05	1514.73	959.044	1741.88	1537	1745.18	1177.92	2101.9	1445.66	2041.45	2510.82	2735.33	1838.17	2335.28	3258.06	1758.54	1675.38	2667.15	2202.22	1059.18	2153.01	1095.15	2173.89	1903.27	1913.4
	CD53	1454.11	1286.44	1351.47	1506.72	2594.53	6912.38	16180.6	20982.4	1669.69	1815.04	370.475	1473.76	1387.93	2247.21	1709.19	2259.05	1822.89	1676.69	1850.22	1954.73	2090.52	1375.81	1956.33	1715.92	1988.63	1738.52	1694.61	2312.99	1472.55	1265.6	1722	1329.21	1542.09	1491.71	1620.44	1056.4	1655.45	1543.48	1590.88	1475.19	1669.22	1261.49	1269.13	935.273	1458.8	1087.3	1368.69	1100.82
	CD59a	1271.24	1235.42	1131.13	1278.83	1527.43	4179.97	9787.38	16647.2	3934.29	3651.7	3131.75	4045.05	2686.68	2658.52	2080.79	4308.04	2820.76	2416.65	2394.27	2656.62	3189.37	2353.02	2401.24	2611.23	3200.79	2377.93	2790.79	2716.03	4552.91	3206.32	5061.33	2998.95	4695.87	4011.79	3961.18	6168.51	4492.79	5527.23	4238.99	4202.53	5624.8	2632.49	3227.27	3311.05	3119.56	4185.57	4855.37	3940.59
	CD7	575.366	550.361	567.003	675.592	965.021	2012.22	4912.56	9807.94	479.685	1124.12	282.925	488.027	775.223	1068.99	464.181	644.16	594.52	379.65	806.05	372.173	707.963	429.666	566.005	432.3	888.138	466.925	1353.36	472.081	861.882	665.275	1326.03	762.907	950.32	640.246	1275.58	529.434	712.341	1401.36	871.955	779.862	1078.67	1287.93	486.075	500.175	551.105	318.085	681.105	397.75
	CHST3	1376.91	1219.35	1365.75	1579.49	2214.61	3916.42	6707.56	9200.41	1442.38	1701.73	443.178	2051.1	1340.45	2457.71	1580.18	2071.58	1453.03	1472.72	1693.16	1516.21	1691.81	1355.22	1982.76	1377.78	2048.69	1375.68	1630.53	2359.95	1493.68	1305.45	1753.07	1331.03	1391.21	1730.3	1787.1	1198.66	1852.29	1416.89	1570.72	1606.59	1699.54	1272.62	1284.1	990.082	1532.12	999.585	1201.14	1135.34
	CNDP1	1309.59	1176.86	1281.49	1301.47	2031.65	3155.48	4965.81	8679.27	1554.64	2409.23	2167.47	2793.91	2224.81	2385.04	1767.52	2926.16	2184.68	1523.28	1552.05	1760.44	2504.41	1450.38	2058.58	1736.22	2405.38	1463.78	2176.89	2006.31	2060.7	2550.8	3512.47	1415.97	2480.14	1973.63	2345.12	4011.4	3378.85	4714.78	4110.91	1870.67	3126.53	1185.08	1731.25	1520.55	2230.62	1972.16	3377.5	2320.65
	CNTN1	1033.47	823.35	983.426	1116	1877.39	4999.57	12170.2	19750.7	5659.26	5670.05	2818.35	6828.81	2297.79	5296.58	2949.7	7755.16	3602.76	4021.11	2593.43	2796.37	3648.73	3732.18	2368.44	4029.31	3727.43	3855.94	3246.66	3336.17	3389.4	3347.64	6641.72	5576.6	4644.52	3504.22	4934.64	4655.31	4753.16	10439.1	4612.88	6094.81	3944.13	2746.58	3861.18	4580.73	3013.5	4077.14	5689.93	2390.53
	CNTN2	1465.72	1462.24	1462.02	1477.55	1746.87	2189.91	3647.03	5985.92	2117.74	2019.3	641.457	2443.85	1681.51	2201.86	2224.92	3111.71	2101.95	2758.08	1926.29	2234.47	2235.06	1536.16	2218.13	1851.61	2543.94	2127.31	1937.57	3227.02	1614.93	1576.75	1996.42	1554.62	1940.51	1569.58	2338.43	1397.45	2615.05	1600.94	2037.59	1984.83	2178.04	1441.61	1493.69	1018.23	1318.84	1270.2	1692.14	1169.23
	CPM	2826.39	1688.84	1727.47	1762.24	1845.68	2844.82	4763.4	8980.53	3706.16	4896.07	2614.77	5912.12	2466.96	2870.78	2323.83	5939.4	3232.4	2559.95	2763.02	3325.78	3624.84	2533.52	2775.97	3950.55	3163.88	2158.85	3947.05	2801.26	3814.2	2976.15	6589.15	4099.18	5338.9	3504.88	4113.99	12256	5595.35	6624.67	3842.74	4656.3	5880.74	1677.01	2268.94	3954.66	3519.77	3101.63	5038.67	3103.57
	CST7	2249.61	1783.09	1828.41	1854.57	2052.24	2872.86	3972.18	5825.54	2146.05	2340.61	2139.16	2623.21	2340.21	2406.17	2344.18	3130.01	2478.39	2099.45	2580.5	1812.78	2485.11	2045.49	2407.11	1770.51	3219.31	1858.58	3081.41	2420.32	1922.3	1776.71	2471.91	1864.55	1926.54	1858.82	2289.91	1628.61	1941.14	2198.75	2707.15	1586.44	2539.13	1918.09	1637.56	1500.52	2035.63	1581.94	1655.51	1434.74
	ENPP2	2021.18	1883.88	1886.09	2030.21	2266.54	3103.04	4594.13	5109.1	2047.48	2290.67	1989.53	2084.57	2078.41	2446.79	2451.09	2953.53	2399.59	2206.4	2195.75	2258.03	2403.65	1641.95	2267.3	2313.39	2609.19	2194.66	2834.98	2908.61	1882.44	1772.55	1971.46	1683.78	1877.94	2043.34	2077.79	1922.95	2347.05	2079	1962.29	2056.35	2269.74	1769.38	1641.58	1302.3	2125.28	1764.1	1810.56	1752.18
	ERBB2	1420.86	1285.98	1328.22	1388.45	1654.18	3584.85	4528.46	6750.83	1733.8	2050.29	1785.61	1988.33	1844.72	1997.18	1546.25	2007.83	2021.63	1474.79	1999.89	1525.06	2088.63	1350.04	1845.75	1554.71	2066.18	1650.62	2428.64	1745.44	2238.05	1355.82	2269.34	1089.81	1928.57	1825.88	2025.81	1794.92	1939.99	1927.73	2175.09	1309.3	2088.52	1516.27	1418.27	1208.99	1756.93	1104.48	1590.88	1324.69
	FCER2	1222.97	1203.04	1107.21	1137.95	1399.16	2539.43	6485.87	8856.33	1691.5	1754.14	1068.95	1633.62	1552.91	1832.14	1847.8	2085.66	1987.84	1677.45	1748.47	1326.82	1825.33	1316.2	1826.28	1679.7	2161.56	1612.24	2017.43	1558.82	1335.14	1309.26	2023.83	1162.26	1571.26	1688.89	1703.96	1150.72	1731.62	2053.5	1660.97	1238.78	1878.06	1568.21	1259.57	1216.3	1393.43	958.997	1111.59	1034.15
	HN1	1296.86	1262.58	1280.33	1480.37	1692.31	2555.59	3216.39	3695.26	1371.81	1794.03	1165.62	2006.24	1841.17	2297.27	1689.94	2039.02	1959.24	1462.4	2042.94	1467.8	1769.12	1245.15	1591.56	1298.81	1821.69	1313.81	2130.73	2948.39	1326.15	1346.58	1535.97	1151.21	1288.54	1637.73	1630.8	1089.62	2235.34	1249.45	1507.15	1602.31	1893.08	1380.3	1199.62	1000.73	1494.26	833.71	1115.96	966.32
	HPGD	1312.61	1179.56	1147.43	1171.95	1416.28	1890.77	2726.65	4126.81	1502.85	1566.22	1881.07	1528.84	1858.96	1746.13	1348.8	1678.17	1724.91	1309.02	1750.78	1164.33	1673.38	1628.86	1712.94	1442.57	2159.99	1336.15	2344.74	1383.06	2193.45	1061.05	1863.9	1200.2	1592.22	1662.18	1578.96	1899.05	2168.71	2209.05	2499.89	1513.78	1888.05	1123.78	1158.2	1090.76	1875.08	1382.1	1568.75	1303.94
	IFNA2	1116.68	1091.47	1043.72	1407.43	1891.66	3435.43	6624.36	8349.02	1052.23	1539.4	1177.47	1213.55	1366.13	1869.32	1417.53	1382.21	1654.64	1282.53	1494.92	1176.12	1579.45	995.812	1466.84	1305.23	1510.2	1127.7	1787.48	1575.93	1143.12	860.565	1465.14	827.372	1215.81	1167.53	1410.65	701.18	1061.51	1386.84	1531.55	1194.97	1307.59	1289.46	1031.93	815.135	1127.95	816.2	943.393	798.058
	IL36G	1126.17	1246.91	1221.6	1221.99	1248.14	1356.15	1489.47	2031.64	1303.01	1350.97	1390.33	1471.56	1454.84	2202.48	1230.36	1834.7	1380.26	921.706	1342.41	1290.48	1509.38	1216.23	1580.17	1117.55	1910.85	1119.12	1662.88	2015.99	1230.07	1225.38	1552.27	1007.68	1117.09	1454.44	1662.54	924.069	1430.62	1170.77	1877.69	1279.29	1812.25	1031.65	1128.2	893.215	1241.77	1051.9	998.995	743.219
	Klrb1a	1482.84	1345.27	1408.46	1342.97	1390.22	2180.32	4694.58	7938.7	1464.97	2187.06	1767.12	1617.16	2027.12	2197.74	1581.95	1859.47	1856.57	1428.54	1603.37	1768.06	1691.14	1366.65	1321.47	1612.16	2152	1721.22	2236.68	1598.25	3097.13	1568.24	2952.16	1476.6	2529.45	2269.84	2399.75	3226.33	4902.16	2445.76	3027.63	1593.1	3516.1	1898.91	1607.56	1448.33	2495.47	964	1553	2000.16
	KYNU	1425.03	1281.22	1300.23	1414.81	2201.82	4215.7	9401.05	12913.2	3285.43	3772.87	2694.11	3647.34	2553.38	3199.4	1853.08	4114.58	2598.51	2225.62	2323.14	2140.87	2180.06	1802.48	2113.85	2081.36	2631.2	1846.56	2274.23	2416.21	2551.13	2347.34	3298.66	2229.78	3121.32	2899.76	3249.01	2848.23	3120.55	4353.16	3375.5	3006.81	3308.88	2593.93	2397.3	2148.07	2932.85	2374.98	2596.45	1992.12
	LAIR1	1231.12	1270.23	1123.97	1366.36	1813.85	3212.33	9131.06	11044.2	1535.68	1734.75	1545.01	2057.22	1450.47	2137.53	1509.42	1986.83	1520.27	1390.85	1586.87	1303.94	1563.21	1272.77	2348.14	1597.1	1954.23	1201.88	1712.17	2466.96	1465.26	1582.43	1726.28	903.548	1244.32	1423.99	1854.11	1276.92	1473.53	1273.07	1622.63	1289.45	1519.72	1209.37	1111.07	934.905	1286.64	1198.89	857.908	981.494
	MFI2	2975	2165.94	3180.56	4131.71	7544.23	15493.4	23374	37378.6	2774.91	6358.96	3036.85	3831.46	2769.12	2938.02	2811.05	3430.82	3097.66	2654.89	2823.38	3164.01	3243.18	2569.59	2866.73	2779.14	3231.49	2546.95	4199.8	2519.17	3718.95	3381.53	4879.91	3145.36	3755.06	3544.11	3803.42	7275.56	7302.3	6370.71	5657.31	3926.17	5663.87	4059.14	1722.3	4385.23	3079.56	4730.22	4066.83	5430.89
	NAALADL1	1354.9	1172.22	1212	1440.61	2257.49	4939.36	8790.71	10210.7	1179.94	1819.6	1400.03	2592.63	2174.68	1908.26	1294.27	2357.1	1732.37	1435.37	1880.95	1773.65	1851.22	1312.53	1847.62	1624.88	1701.4	1444.29	2049.75	1293.85	1565.51	1070.05	1788.13	1108.12	1461.78	1494.12	1407.45	1464.62	1948.8	1790.53	1588.98	1584.2	1617.45	1715.95	1125.48	972.7	1398.78	832.872	1151.59	993.938
	NCSTN	1664.59	1344.07	1363.4	1438.61	1532.14	2277.22	3199.91	4110.96	2083.61	2167.85	2313.36	3401.31	2189.55	2944.17	1745.95	3656.7	1534.98	1372.22	1810.84	1487.92	1433.09	1319.73	1866.69	1582.44	2431.29	1741.39	1904.61	3053.92	1997.28	1957.02	2254.64	1370.12	1960.32	2021.17	2877.45	1678.03	2478.28	2303.01	2458.71	2011.76	3025.36	1668.19	1534.94	1355.54	2222.73	1215.2	2021.83	1506.22
	PREP	1444.92	1423.76	1365.76	1544.44	1504.29	2387.89	3552.07	6320.24	1584.74	2178.22	2038.07	2287.7	2167.57	1873.43	1902.24	1862.28	2070.36	1781.36	2072.2	1952.84	2239.44	1648.57	2497.98	1852.42	2411.87	1669.62	2232.08	2056.45	2701.57	1729.26	3247.02	1303.48	2182.65	2130.23	2399.48	2677.82	3319.41	3253.17	3008.27	1733.86	3115.93	1714.05	1603.42	1249.37	1807.74	1492.13	1816.5	2216.99
	PSMB6	1636.69	1388.42	1483.86	1573.24	1607.71	1894.69	2637.46	2870.11	1436.54	1885.44	1705.72	2299.39	2166.52	2397.6	1479.75	2392	1789.47	1686.43	1828.99	1753.95	1826.39	1553.2	2186.2	1564.39	2531.23	1707.36	2886.9	1715.73	2496.15	1562.25	2342.85	1507.13	1761.14	2035.7	2023.12	1839.14	1968.59	2215.96	1905.07	2523.95	1780.77	1559.69	1388.99	1615.08	1433.86	1064.7	1609.39	1259.41
	PTK6	1404.4	1194.51	1140.98	1229.19	1376.55	1785.92	2733.78	3150.35	1410.87	1295.36	1830.3	2000.6	1572.52	2349.78	1533.21	2048.19	1498.98	1480.65	1481.17	1282.31	1624.1	1382.33	1977.03	1274.04	1986.19	1377	1935.13	2770.34	1099.22	1452.04	1570.34	1320.63	1225.61	1497.4	1674.99	1273.64	1679.02	1194.92	1362.32	1450.83	1603.45	1232.18	1385.09	984.09	1345.71	1096.81	1252.9	1293.76
	PVR	1149.2	1187.01	1180.39	1426.06	1664.95	3152.42	6715.07	15240.5	1477.25	1643.56	1624.25	1536.78	2051.64	1891.89	1640.2	1459.14	2101.4	1410.76	1950.45	1536.63	1947.55	1538.8	1905.83	1378.67	2130.96	1633.64	2656.27	1782.84	2875.15	1272.49	2151.49	1113.22	1552.75	1386.27	1482.33	1702.43	2387.72	2109.41	1725.21	1370.54	1964.92	1187.1	1314.48	1224.9	1708.85	1246.43	1381.23	1846.57
	S100A3	1494.63	1409.42	1365.91	1611.98	2157.13	4408.21	9495.77	11588.7	2585.68	2577.98	1854.31	2913.03	1930.25	2629.74	1796.55	2451.52	2165.04	2017.62	2472.55	1906.06	2392.7	1739.7	2264.69	1977.88	2511.85	1797.23	3074.77	2215.67	2384.62	2321.23	2724.9	1592.77	2328.24	2423.78	2942.66	2847.41	3352.54	3803.31	2603.26	2270.63	2442.16	1808.55	1956.98	1906.31	1952.18	1991.14	2479.58	1821.87
	SDC4	366.774	458.703	532.645	796.551	1436.62	3998.88	14069.5	16940.7	1598.26	1063.02	1353.13	1497.29	851.243	2373.16	455.755	1232.9	462.85	1028.71	1514.07	598.75	698.68	665.17	601.043	894.291	1168.59	1020.32	830.06	951.248	2003.78	1571.17	2261.2	1409.75	2407.95	2738.1	3898.58	1797.28	2996.52	3374.95	2057.67	2207.13	3345.74	3077	1565.16	1486.35	1576.26	1287.77	1962.11	1932.72
	SerpinA10	372.637	429.227	518.757	1094.34	2156.58	2587.16	4768.65	8419.68	22.025	419.775	204.575	178.396	530	398.608	41.915	47.655	142.765	0	257.013	273.625	213.09	0	395.403	0	969.597	102.915	1306.88	178.809	1040.66	948.335	737.345	410.987	718.087	665.665	425.5	1036.29	989.765	767.67	915.455	653.496	578.831	500.06	288.885	1280.02	818.799	454.665	612.15	976.409
	Serpina3c	130.438	106.487	157.834	205.555	316.628	615.5	1246.5	2143.79	0	270.625	0	180.705	61.695	746.54	0	38.49	0	0	0	0	0	0	0	0	0	0	162.515	44.005	170.415	201.715	279.631	149.07	80.16	332.865	389.442	181.62	467.15	995.96	422.467	357.41	584.39	823.456	0	239.675	294.795	70.6475	205.63	108.335
	SIRPB1	1057.79	1091.33	784.502	1151.19	1356.83	3350.45	8307.47	11942.6	1409.04	1413.42	1651.24	1706.64	1544.47	1904.18	1099.43	1747.02	1705.43	1177.72	1335.29	1107.33	1211.11	1001.12	1300.39	1221.55	1508.58	880.363	1622.93	1335.64	1360.81	1669.51	1554.65	1340.03	966.533	1295.61	1393.12	937.678	1313.12	1476.33	1491.95	1208.53	1999.17	1027.43	1041.79	1041.9	1331.37	924.553	1133.41	1844.41
	THOP1	325.353	303.805	319.018	379.863	805.609	2969.79	5497.8	11971	1427.7	1831.24	2121.48	1324.92	1346.22	1100.24	584.324	1200.74	1550.96	935.826	2415.22	1285.28	1597.79	738.393	977.495	1051.26	1785.33	846.145	1924.37	1975.69	1566.57	759.795	1787.79	787.516	2573.34	2035.31	2473.47	3101.53	3739.56	1490.46	1423.23	2425.77	1948.43	976.517	1245.6	2172.68	1338.99	3782.52	2110.75	4001.97
	TSC22D1	2703.48	3036.99	3014.07	3288.92	3511.64	3752.59	5183.4	8863.3	3097.93	4132.1	3227.5	3006.69	2555.26	2930.7	2404.69	4506.93	3754.22	2193.89	3825.69	2745.38	2823.01	2895.63	2551.78	2617.82	2662.43	2264.36	5044.59	3032.75	2626.09	3644.12	3041.41	4294.3	3198.07	4756.88	3934.53	4214.02	4326.18	5526.05	4242.96	4292.44	2899.65	2014.19	2293.44	4957.25	5041.4	4300.8	6753.59	5365.28
	UCHL1	916.054	750.37	887.216	1543.26	3007.92	8379.55	16537.4	20058.5	22019.7	20808	16869.1	24003.1	13940.2	20980.5	15122.8	32633.2	18085.1	18310.5	13985.3	19203.8	19820.6	16018.7	15172.8	16576.5	16039	11710.5	17235.8	22079.4	17050.7	17726.2	14050.4	15789.6	18498.7	13805.3	22137.5	19731.3	20536.9	19558	19177.5	15047.5	29100.6	11330.2	16337.5	18728.2	24699.6	18686.3	20401.3	16162.9
	POS-Ave	167875	167875	167875	167875	167875	167875	167875	167875	167875	167875	167875	167875	167875	167875	167875	167875	167875	167875	167875	167875	167875	167875	167875	167875	167875	167875	167875	167875	167875	167875	167875	167875	167875	167875	167875	167875	167875	167875	167875	167875	167875	167875	167875	167875	167875	167875	167875	167875
	Normalization	0	1	4	12	37	111	333	1000	F33853 (HC)	M33854 (HC)	M33855 (HC)	M33856 (HC)	M33857 (HC)	F33873 (HC)	F33874 (HC)	F33875 (HC)	M33876 (HC)	F33877 (HC)	F33878 (HC)	F33879 (HC)	F33880 (HC)	M33881 (HC)	M33882 (HC)	M33883 (HC)	M33884 (HC)	F33885 (HC)	F33886 (HC)	F33887 (HC)	M33888 (HC)	M33889 (HC)	F33903 (HC)	F33904 (HC)	F33905 (HC)	M33906 (HC)	M33907 (HC)	M33908 (HC)	M33909 (HC)	F33910 (HC)	F33911 (HC)	F33912 (HC)	F33913 (HC)	M33914 (HC)	M33915 (HC)	M33916 (HC)	M33917 (HC)	M33927 (HC)	M33928 (HC)	F33934 (HC)
	POS1	167875	156496	151209	157526	153500	158387	174000	181099	180315	208968	165490	201057	173107	148513	135397	220561	153381	142003	156158	149096	142007	138815	150179	139621	151419	150552	186203	156948	195798	135853	220046	144238	187602	148106	170554	182351	170802	187233	162770	151348	195015	137344	159848	146670	168331	160483	180121	223523
	POS2	58152.6	56878.7	58071.8	57277.5	53964.2	57131.6	64106.5	58473.3	60924.2	76938.7	62365.7	75556.9	66020.6	57919.6	52382	76163.9	58901.8	52134.7	59472.5	53348.5	57408.7	51487.4	56046.3	52090.5	55970.7	52540.5	60836.7	55470.1	56125.3	48044.9	58354	51498.9	60836.5	53637.1	67725.2	53551.2	59873.9	64058.1	62552.5	55818.7	59324.1	45003.9	55899.5	48659.2	63414.4	54172	66792.5	69863.6
1: Linear	AGT	759.447	647.335	838.74	1017.01	2021.31	4504.39	8030.52	9755.76	515.325	330.054	0	1076.35	368.955	58.445	237.47	504.154	428.89	257.36	419.115	279.21	550.094	330.895	265.6	233.705	468.911	253.426	60.93	260.275	367.993	389.212	797.985	678.225	1373.76	352.739	1312.66	1147.76	494.973	685.025	488.45	389.189	767.401	451.455	1093.87	565.967	416.175	715.8	1302.44	316.926
4: 4-PL	BCHE	1490.59	1273.37	1426.87	2291.87	5117.98	9302.98	17144	32761.3	2058.97	2012.11	1876.95	2027.88	1709.24	1797.3	1698.57	2865.45	2008.87	1682.81	1879.04	1716.98	1697.94	1514.35	2286.01	1806.34	2297.91	1646.37	2690	1788.01	2424.81	1539.93	2409.82	1233.88	2152.14	1709.06	1769.34	2256.81	2157.95	2189.48	1746.54	1505.62	2745.36	1304.17	1386.38	1559.07	1674.7	1694.1	1860.55	1781.68
4: 4-PL	C1QBP	1221.12	1053.8	987.555	1030.35	1267.73	1757	2039.36	2655.87	1390.48	1549.2	1524.81	1527.08	1590.61	1734.53	1057.97	1805.77	1583.27	737.186	1439.23	1134.56	1319.36	818.456	1676.24	1241.31	1712.13	1012.18	1689.23	1174.7	1677.83	1281.38	1736.49	1199.24	1403.4	1575.1	1965.37	1257.4	2245.02	1851.34	2389.41	1002.11	1592.91	999.178	1378.14	1006.4	1498.86	1103.93	2287.98	1611.41
4: 4-PL	CADM3	364.557	221.373	195.933	369.435	905.301	4482.21	9590.7	12785.1	1560.01	2232.26	387.425	2941.5	1843.51	1875.28	1964.78	2979.24	2043.2	2986.23	1740.78	1306.14	1998.26	1400.48	1782.61	1331.85	2360.38	1324.12	1338.88	2545.2	1713.46	1889.92	2064.1	2049.32	2395.54	2203.14	2789.3	2098.99	2138.33	1636.29	2237.27	2544.33	4168.48	2280.77	2032.69	1650.58	2145.97	1349.81	2116.47	1043.13
1: Linear	CAMK4	860.217	882.159	844.938	920.853	1090.07	2318.87	3286.42	6176.42	1157.06	1475.4	1593.89	1471.52	1325.87	1547.49	930.865	1646.08	1426.52	1078.63	1324.7	1700.92	1452.97	789.487	1270.9	1247.48	1384.76	993.74	1522.36	1384.38	2066.74	1432.3	1984.06	1338.67	2510.62	1429.64	1088.56	2942.46	2638.17	2587.5	2129.22	1483.02	2488.17	960.502	1173.34	990.488	1428.94	1389	2456.68	1667.97
1: Linear	CD200R4	724.985	736.679	664.188	736.728	1214.41	2748.72	7341.92	13804.8	1364.69	2314.89	1108.8	2196.49	1108.05	1585.78	1001.58	2070.72	1316.93	1555.54	1680.35	1492.67	1839.55	995.97	1279.62	1573.05	1514.73	959.044	1741.88	1537	1745.18	1177.92	2101.9	1445.66	2041.45	2510.82	2735.33	1838.17	2335.28	3258.06	1758.54	1675.38	2667.15	2202.22	1059.18	2153.01	1095.15	2173.89	1903.27	1913.4
1: Linear	CD53	1454.11	1286.44	1351.47	1506.72	2594.53	6912.38	16180.6	20982.4	1669.69	1815.04	370.475	1473.76	1387.93	2247.21	1709.19	2259.05	1822.89	1676.69	1850.22	1954.73	2090.52	1375.81	1956.33	1715.92	1988.63	1738.52	1694.61	2312.99	1472.55	1265.6	1722	1329.21	1542.09	1491.71	1620.44	1056.4	1655.45	1543.48	1590.88	1475.19	1669.22	1261.49	1269.13	935.273	1458.8	1087.3	1368.69	1100.82
4: 4-PL	CD59a	1271.24	1235.42	1131.13	1278.83	1527.43	4179.97	9787.38	16647.2	3934.29	3651.7	3131.75	4045.05	2686.68	2658.52	2080.79	4308.04	2820.76	2416.65	2394.27	2656.62	3189.37	2353.02	2401.24	2611.23	3200.79	2377.93	2790.79	2716.03	4552.91	3206.32	5061.33	2998.95	4695.87	4011.79	3961.18	6168.51	4492.79	5527.23	4238.99	4202.53	5624.8	2632.49	3227.27	3311.05	3119.56	4185.57	4855.37	3940.59
4: 4-PL	CD7	575.366	550.361	567.003	675.592	965.021	2012.22	4912.56	9807.94	479.685	1124.12	282.925	488.027	775.223	1068.99	464.181	644.16	594.52	379.65	806.05	372.173	707.963	429.666	566.005	432.3	888.138	466.925	1353.36	472.081	861.882	665.275	1326.03	762.907	950.32	640.246	1275.58	529.434	712.341	1401.36	871.955	779.862	1078.67	1287.93	486.075	500.175	551.105	318.085	681.105	397.75
1: Linear	CHST3	1376.91	1219.35	1365.75	1579.49	2214.61	3916.42	6707.56	9200.41	1442.38	1701.73	443.178	2051.1	1340.45	2457.71	1580.18	2071.58	1453.03	1472.72	1693.16	1516.21	1691.81	1355.22	1982.76	1377.78	2048.69	1375.68	1630.53	2359.95	1493.68	1305.45	1753.07	1331.03	1391.21	1730.3	1787.1	1198.66	1852.29	1416.89	1570.72	1606.59	1699.54	1272.62	1284.1	990.083	1532.12	999.585	1201.14	1135.34
4: 4-PL	CNDP1	1309.59	1176.86	1281.49	1301.47	2031.66	3155.48	4965.81	8679.27	1554.64	2409.23	2167.47	2793.91	2224.81	2385.04	1767.52	2926.16	2184.68	1523.28	1552.05	1760.44	2504.41	1450.38	2058.58	1736.22	2405.38	1463.78	2176.89	2006.31	2060.7	2550.8	3512.46	1415.97	2480.14	1973.63	2345.12	4011.4	3378.85	4714.78	4110.91	1870.67	3126.53	1185.08	1731.25	1520.55	2230.62	1972.16	3377.5	2320.65
1: Linear	CNTN1	1033.47	823.35	983.426	1116	1877.39	4999.57	12170.2	19750.7	5659.26	5670.05	2818.35	6828.81	2297.79	5296.58	2949.7	7755.16	3602.76	4021.11	2593.43	2796.37	3648.72	3732.18	2368.44	4029.31	3727.43	3855.94	3246.66	3336.17	3389.4	3347.64	6641.72	5576.6	4644.52	3504.21	4934.64	4655.31	4753.16	10439.1	4612.88	6094.81	3944.13	2746.58	3861.18	4580.73	3013.5	4077.14	5689.93	2390.53
1: Linear	CNTN2	1465.72	1462.24	1462.02	1477.55	1746.87	2189.91	3647.03	5985.92	2117.74	2019.3	641.457	2443.85	1681.51	2201.86	2224.92	3111.71	2101.95	2758.08	1926.29	2234.47	2235.06	1536.16	2218.13	1851.61	2543.94	2127.31	1937.56	3227.02	1614.93	1576.75	1996.42	1554.62	1940.51	1569.58	2338.43	1397.45	2615.05	1600.94	2037.59	1984.83	2178.04	1441.61	1493.69	1018.23	1318.84	1270.2	1692.14	1169.23
4: 4-PL	CPM	2826.39	1688.84	1727.47	1762.24	1845.68	2844.82	4763.4	8980.53	3706.16	4896.07	2614.77	5912.12	2466.96	2870.78	2323.83	5939.4	3232.4	2559.95	2763.02	3325.78	3624.84	2533.52	2775.97	3950.55	3163.88	2158.85	3947.05	2801.26	3814.2	2976.15	6589.15	4099.18	5338.9	3504.88	4113.99	12256	5595.35	6624.67	3842.74	4656.3	5880.74	1677.01	2268.94	3954.66	3519.77	3101.63	5038.67	3103.57
4: 4-PL	CST7	2249.61	1783.09	1828.41	1854.57	2052.24	2872.86	3972.18	5825.54	2146.05	2340.61	2139.16	2623.21	2340.21	2406.17	2344.18	3130.01	2478.39	2099.45	2580.5	1812.78	2485.11	2045.49	2407.11	1770.51	3219.31	1858.58	3081.41	2420.32	1922.3	1776.71	2471.91	1864.54	1926.54	1858.82	2289.91	1628.61	1941.14	2198.75	2707.15	1586.44	2539.13	1918.09	1637.55	1500.52	2035.63	1581.94	1655.51	1434.74
1: Linear	ENPP2	2021.18	1883.88	1886.09	2030.21	2266.54	3103.04	4594.13	5109.1	2047.48	2290.67	1989.53	2084.57	2078.41	2446.79	2451.09	2953.53	2399.59	2206.4	2195.75	2258.03	2403.65	1641.95	2267.3	2313.39	2609.19	2194.66	2834.98	2908.61	1882.44	1772.55	1971.46	1683.78	1877.94	2043.34	2077.79	1922.94	2347.05	2079	1962.29	2056.35	2269.74	1769.38	1641.58	1302.3	2125.28	1764.1	1810.56	1752.18
4: 4-PL	ERBB2	1420.86	1285.98	1328.22	1388.45	1654.18	3584.85	4528.46	6750.83	1733.79	2050.29	1785.61	1988.33	1844.72	1997.18	1546.25	2007.83	2021.63	1474.79	1999.9	1525.06	2088.63	1350.04	1845.75	1554.71	2066.18	1650.62	2428.64	1745.44	2238.05	1355.82	2269.34	1089.81	1928.57	1825.88	2025.81	1794.92	1939.99	1927.73	2175.09	1309.3	2088.52	1516.27	1418.27	1208.99	1756.93	1104.48	1590.88	1324.69
1: Linear	FCER2	1222.97	1203.04	1107.21	1137.95	1399.16	2539.43	6485.87	8856.33	1691.5	1754.14	1068.95	1633.62	1552.91	1832.14	1847.8	2085.66	1987.84	1677.45	1748.47	1326.82	1825.33	1316.2	1826.28	1679.7	2161.56	1612.24	2017.43	1558.82	1335.14	1309.26	2023.83	1162.26	1571.26	1688.89	1703.96	1150.72	1731.62	2053.5	1660.97	1238.78	1878.06	1568.21	1259.57	1216.3	1393.43	958.997	1111.59	1034.15
4: 4-PL	HN1	1296.86	1262.58	1280.33	1480.37	1692.31	2555.59	3216.39	3695.26	1371.81	1794.03	1165.62	2006.24	1841.17	2297.27	1689.94	2039.03	1959.24	1462.4	2042.94	1467.8	1769.12	1245.15	1591.56	1298.81	1821.69	1313.81	2130.73	2948.39	1326.15	1346.58	1535.97	1151.21	1288.54	1637.73	1630.8	1089.62	2235.34	1249.45	1507.15	1602.31	1893.08	1380.3	1199.62	1000.73	1494.26	833.71	1115.96	966.32
1: Linear	HPGD	1312.61	1179.56	1147.43	1171.95	1416.28	1890.77	2726.65	4126.81	1502.85	1566.22	1881.07	1528.84	1858.96	1746.13	1348.8	1678.18	1724.91	1309.02	1750.78	1164.33	1673.38	1628.86	1712.94	1442.57	2159.99	1336.15	2344.74	1383.06	2193.45	1061.05	1863.9	1200.2	1592.22	1662.18	1578.96	1899.05	2168.71	2209.05	2499.89	1513.78	1888.05	1123.78	1158.2	1090.76	1875.08	1382.1	1568.75	1303.94
1: Linear	IFNA2	1116.68	1091.47	1043.72	1407.43	1891.66	3435.43	6624.36	8349.02	1052.23	1539.4	1177.47	1213.55	1366.13	1869.32	1417.53	1382.21	1654.64	1282.53	1494.92	1176.12	1579.45	995.812	1466.84	1305.23	1510.2	1127.7	1787.48	1575.93	1143.12	860.565	1465.14	827.372	1215.81	1167.53	1410.65	701.18	1061.51	1386.84	1531.55	1194.97	1307.59	1289.46	1031.93	815.135	1127.95	816.2	943.393	798.058
1: Linear	IL36G	1126.17	1246.91	1221.6	1221.99	1248.14	1356.15	1489.47	2031.64	1303.01	1350.97	1390.33	1471.56	1454.84	2202.48	1230.36	1834.7	1380.26	921.706	1342.41	1290.48	1509.38	1216.23	1580.17	1117.55	1910.85	1119.12	1662.88	2015.99	1230.07	1225.38	1552.27	1007.68	1117.09	1454.44	1662.54	924.069	1430.62	1170.77	1877.69	1279.29	1812.25	1031.65	1128.2	893.215	1241.77	1051.9	998.995	743.219
1: Linear	Klrb1a	1482.84	1345.27	1408.46	1342.97	1390.22	2180.32	4694.58	7938.7	1464.97	2187.06	1767.12	1617.16	2027.12	2197.74	1581.95	1859.47	1856.57	1428.54	1603.37	1768.06	1691.14	1366.65	1321.47	1612.16	2152	1721.22	2236.68	1598.25	3097.13	1568.24	2952.16	1476.6	2529.45	2269.84	2399.75	3226.33	4902.16	2445.76	3027.63	1593.1	3516.1	1898.91	1607.56	1448.33	2495.47	964	1553	2000.16
1: Linear	KYNU	1425.03	1281.22	1300.23	1414.81	2201.82	4215.7	9401.05	12913.2	3285.43	3772.87	2694.11	3647.34	2553.38	3199.4	1853.08	4114.58	2598.51	2225.62	2323.14	2140.87	2180.06	1802.48	2113.85	2081.36	2631.2	1846.56	2274.23	2416.21	2551.13	2347.34	3298.66	2229.78	3121.32	2899.76	3249.01	2848.23	3120.55	4353.16	3375.5	3006.81	3308.88	2593.93	2397.3	2148.07	2932.85	2374.98	2596.45	1992.12
1: Linear	LAIR1	1231.12	1270.23	1123.97	1366.36	1813.85	3212.33	9131.06	11044.2	1535.68	1734.76	1545.01	2057.22	1450.47	2137.53	1509.42	1986.83	1520.27	1390.85	1586.87	1303.94	1563.21	1272.77	2348.14	1597.1	1954.23	1201.88	1712.17	2466.96	1465.26	1582.43	1726.28	903.548	1244.32	1423.99	1854.11	1276.92	1473.53	1273.07	1622.63	1289.45	1519.72	1209.37	1111.07	934.905	1286.64	1198.89	857.908	981.494
4: 4-PL	MFI2	2975	2165.94	3180.56	4131.71	7544.23	15493.4	23374	37378.6	2774.91	6358.96	3036.85	3831.46	2769.12	2938.02	2811.05	3430.82	3097.66	2654.89	2823.38	3164.01	3243.18	2569.59	2866.73	2779.14	3231.49	2546.95	4199.8	2519.17	3718.95	3381.53	4879.91	3145.36	3755.06	3544.11	3803.42	7275.56	7302.29	6370.71	5657.31	3926.17	5663.87	4059.14	1722.3	4385.23	3079.56	4730.22	4066.83	5430.89
1: Linear	NAALADL1	1354.9	1172.22	1212	1440.61	2257.49	4939.36	8790.71	10210.7	1179.94	1819.6	1400.03	2592.63	2174.68	1908.26	1294.27	2357.1	1732.37	1435.37	1880.95	1773.65	1851.22	1312.53	1847.62	1624.88	1701.4	1444.29	2049.75	1293.85	1565.51	1070.05	1788.13	1108.12	1461.78	1494.12	1407.45	1464.62	1948.8	1790.53	1588.98	1584.2	1617.45	1715.95	1125.48	972.7	1398.78	832.872	1151.59	993.937
1: Linear	NCSTN	1664.59	1344.07	1363.4	1438.61	1532.14	2277.22	3199.91	4110.96	2083.61	2167.85	2313.36	3401.31	2189.55	2944.17	1745.95	3656.7	1534.98	1372.22	1810.84	1487.92	1433.09	1319.73	1866.69	1582.44	2431.29	1741.39	1904.61	3053.92	1997.28	1957.02	2254.64	1370.12	1960.32	2021.17	2877.45	1678.03	2478.28	2303.01	2458.71	2011.76	3025.36	1668.19	1534.94	1355.54	2222.73	1215.2	2021.83	1506.22
4: 4-PL	PREP	1444.92	1423.76	1365.76	1544.44	1504.29	2387.89	3552.07	6320.24	1584.74	2178.22	2038.07	2287.7	2167.57	1873.43	1902.24	1862.28	2070.36	1781.36	2072.2	1952.84	2239.44	1648.57	2497.98	1852.42	2411.87	1669.61	2232.08	2056.45	2701.57	1729.26	3247.02	1303.48	2182.65	2130.23	2399.48	2677.82	3319.41	3253.17	3008.27	1733.86	3115.93	1714.04	1603.42	1249.37	1807.74	1492.13	1816.5	2216.99
1: Linear	PSMB6	1636.69	1388.42	1483.86	1573.24	1607.71	1894.69	2637.46	2870.11	1436.54	1885.44	1705.72	2299.39	2166.52	2397.6	1479.75	2392	1789.47	1686.43	1828.99	1753.95	1826.39	1553.2	2186.2	1564.39	2531.23	1707.36	2886.9	1715.73	2496.15	1562.25	2342.85	1507.13	1761.14	2035.7	2023.12	1839.14	1968.59	2215.96	1905.07	2523.95	1780.77	1559.69	1388.99	1615.08	1433.86	1064.7	1609.39	1259.41
1: Linear	PTK6	1404.4	1194.51	1140.98	1229.19	1376.55	1785.92	2733.78	3150.35	1410.87	1295.36	1830.3	2000.6	1572.52	2349.78	1533.21	2048.19	1498.98	1480.65	1481.17	1282.31	1624.1	1382.33	1977.02	1274.04	1986.19	1377	1935.13	2770.34	1099.22	1452.04	1570.34	1320.63	1225.61	1497.4	1674.99	1273.64	1679.02	1194.92	1362.32	1450.83	1603.45	1232.18	1385.09	984.09	1345.71	1096.81	1252.9	1293.76
1: Linear	PVR	1149.2	1187.01	1180.39	1426.06	1664.95	3152.42	6715.07	15240.5	1477.25	1643.56	1624.25	1536.78	2051.64	1891.89	1640.2	1459.14	2101.4	1410.76	1950.45	1536.63	1947.55	1538.8	1905.83	1378.67	2130.96	1633.64	2656.27	1782.84	2875.15	1272.49	2151.49	1113.22	1552.75	1386.27	1482.33	1702.43	2387.72	2109.41	1725.21	1370.54	1964.92	1187.1	1314.48	1224.9	1708.85	1246.43	1381.23	1846.57
1: Linear	S100A3	1494.63	1409.42	1365.91	1611.98	2157.13	4408.21	9495.77	11588.7	2585.68	2577.98	1854.31	2913.03	1930.25	2629.74	1796.55	2451.52	2165.04	2017.62	2472.55	1906.06	2392.7	1739.7	2264.69	1977.88	2511.85	1797.23	3074.77	2215.67	2384.62	2321.23	2724.9	1592.77	2328.24	2423.78	2942.66	2847.41	3352.54	3803.31	2603.26	2270.63	2442.16	1808.55	1956.98	1906.3	1952.18	1991.14	2479.58	1821.87
1: Linear	SDC4	366.774	458.703	532.645	796.551	1436.62	3998.88	14069.5	16940.7	1598.26	1063.02	1353.13	1497.29	851.243	2373.16	455.755	1232.9	462.85	1028.71	1514.07	598.75	698.68	665.17	601.043	894.291	1168.59	1020.32	830.06	951.248	2003.78	1571.17	2261.2	1409.75	2407.95	2738.1	3898.58	1797.27	2996.52	3374.95	2057.67	2207.13	3345.74	3077	1565.16	1486.35	1576.26	1287.77	1962.11	1932.72
4: 4-PL	SerpinA10	372.637	429.227	518.757	1094.34	2156.58	2587.16	4768.65	8419.68	22.025	419.775	204.575	178.396	530	398.608	41.915	47.655	142.765	0	257.013	273.625	213.09	0	395.403	0	969.597	102.915	1306.88	178.809	1040.66	948.335	737.345	410.988	718.087	665.665	425.5	1036.29	989.765	767.67	915.455	653.496	578.831	500.06	288.885	1280.02	818.799	454.665	612.15	976.409
1: Linear	Serpina3c	130.438	106.487	157.834	205.555	316.628	615.5	1246.5	2143.79	0	270.625	0	180.705	61.695	746.54	0	38.49	0	0	0	0	0	0	0	0	0	0	162.515	44.005	170.415	201.715	279.631	149.07	80.16	332.865	389.442	181.62	467.15	995.96	422.467	357.41	584.39	823.456	0	239.675	294.795	70.6475	205.63	108.335
1: Linear	SIRPB1	1057.79	1091.33	784.502	1151.19	1356.83	3350.45	8307.47	11942.6	1409.04	1413.42	1651.24	1706.64	1544.47	1904.18	1099.43	1747.02	1705.43	1177.72	1335.29	1107.33	1211.11	1001.12	1300.39	1221.55	1508.58	880.363	1622.93	1335.64	1360.81	1669.51	1554.65	1340.03	966.533	1295.61	1393.12	937.678	1313.12	1476.33	1491.95	1208.53	1999.17	1027.43	1041.79	1041.9	1331.37	924.553	1133.41	1844.41
4: 4-PL	THOP1	325.353	303.805	319.018	379.863	805.609	2969.79	5497.8	11971	1427.7	1831.24	2121.48	1324.92	1346.22	1100.24	584.324	1200.74	1550.96	935.826	2415.22	1285.28	1597.79	738.393	977.495	1051.26	1785.33	846.145	1924.37	1975.69	1566.57	759.795	1787.79	787.516	2573.34	2035.31	2473.47	3101.53	3739.56	1490.46	1423.23	2425.77	1948.43	976.517	1245.6	2172.68	1338.99	3782.52	2110.75	4001.97
1: Linear	TSC22D1	2703.48	3036.99	3014.07	3288.92	3511.64	3752.59	5183.4	8863.3	3097.93	4132.1	3227.5	3006.69	2555.26	2930.7	2404.69	4506.93	3754.21	2193.89	3825.69	2745.38	2823.01	2895.63	2551.78	2617.82	2662.43	2264.36	5044.59	3032.75	2626.09	3644.12	3041.41	4294.3	3198.07	4756.88	3934.53	4214.02	4326.18	5526.05	4242.96	4292.44	2899.65	2014.19	2293.44	4957.25	5041.4	4300.8	6753.59	5365.28
1: Linear	UCHL1	916.054	750.37	887.216	1543.26	3007.92	8379.55	16537.4	20058.5	22019.7	20808	16869.1	24003.1	13940.2	20980.5	15122.8	32633.2	18085.1	18310.5	13985.3	19203.8	19820.6	16018.7	15172.8	16576.5	16039	11710.5	17235.8	22079.4	17050.7	17726.2	14050.4	15789.6	18498.7	13805.3	22137.5	19731.3	20536.9	19558	19177.5	15047.5	29100.6	11330.2	16337.5	18728.2	24699.6	18686.3	20401.3	16162.9
	POS-Ave	167875	167875	167875	167875	167875	167875	167875	167875	167875	167875	167875	167875	167875	167875	167875	167875	167875	167875	167875	167875	167875	167875	167875	167875	167875	167875	167875	167875	167875	167875	167875	167875	167875	167875	167875	167875	167875	167875	167875	167875	167875	167875	167875	167875	167875	167875	167875	167875
[truncated: 146 more columns]

## Sheet: Standard Curves
	POS1	0.00137174	0.00411523	0.0123457	0.037037	0.111111	0.333333	1						Standard Cytokine Data				3	4	5	6	7			Linear Regression Curve								Log-log Regression Curve								4-PL Regression Curve
	POS2	0.00137174	0.00411523	0.0123457	0.037037	0.111111	0.333333	1	Std3 Intercept	Slope	Intercept	Linear
	AGT	27.4348	82.3045	246.914	740.741	2222.22	6666.67	20000	#N/A	1.42667	-1.18001	1.74532		AGT		1.04637	1.72706	2.40776	3.08845	3.76914	4.44984	5.13053
	BCHE	274.348	823.045	2469.14	7407.41	22222.2	66666.7	200000	#N/A	2.4263	-5.4578	0.168115		Concentration (pg/ml)	0	27.4348	82.3045	246.914	740.741	2222.22	6666.67	20000
	C1QBP	27.4348	82.3045	246.914	740.741	2222.22	6666.67	20000	#N/A	0.860973	-0.323511	0.347383		Signal-BKG	112.112	1	191.405	369.677	1373.97	3857.06	7383.18	9108.42
	CADM3	1.37174	4.11523	12.3457	37.037	111.111	333.333	1000	#N/A	1.3041	0.554435	29.0904		Log (Concentration)		1.4383	1.91542	2.39254	2.86967	3.34679	3.82391	4.30103
	CAMK4	54.8697	164.609	493.827	1481.48	4444.44	13333.3	40000	#N/A	1.08775	-1.14556	0.140426		Log (Signal-BKG)		0	2.28195	2.56782	3.13798	3.58626	3.86824	3.95944
	CD200R4	5.48697	16.4609	49.3827	148.148	444.444	1333.33	4000	#N/A	1.18888	-0.0487395	4.95781			Slope				Intercept		N	R2
	CD53	1.37174	4.11523	12.3457	37.037	111.111	333.333	1000	#N/A	1.64378	0.34631	45.1301		Linear regression	1.74532				0		5	0.997778
	CD59a	1.37174	4.11523	12.3457	37.037	111.111	333.333	1000	#N/A	1.17573	0.783965	25.9266		log-log regression	1.42667				-1.18001		6	0.833472
	CD7	13.7174	41.1523	123.457	370.37	1111.11	3333.33	10000	#N/A	1.33267	-1.03633	1.30678			1.42667	#N/A	#N/A	0.986868	-1.00561	0.336378	0.878396	0.567747
	CHST3	137.174	411.523	1234.57	3703.7	11111.1	33333.3	100000	#N/A	1.3734	-2.09181	0.245946
	CNDP1	13.7174	41.1523	123.457	370.37	1111.11	3333.33	10000	#N/A	1.19348	-0.523173	1.82505
	CNTN1	13.7174	41.1523	123.457	370.37	1111.11	3333.33	10000	#N/A	1.32392	-0.594066	3.43171
	CNTN2	54.8697	164.609	493.827	1481.48	4444.44	13333.3	40000	#N/A	1.78611	-3.70525	0.163992		BCHE		1.06929	2.22693	3.38457	4.54221	5.69985	6.85749	8.01514
	CPM	1.37174	4.11523	12.3457	37.037	111.111	333.333	1000	#N/A	1.24164	0.34684	7.51277		Concentration (pg/ml)	0	274.348	823.045	2469.14	7407.41	22222.2	66666.7	200000
	CST7	2.74348	8.23045	24.6914	74.0741	222.222	666.667	2000	#N/A	1.15057	0.123786	2.17968		Signal-BKG	217.219	1	153.498	1018.49	3844.61	8029.6	15870.6	31487.9
	ENPP2	548.697	1646.09	4938.27	14814.8	44444.4	133333	400000	#N/A	1.54552	-4.142	0.0210974		Log (Concentration)		2.4383	2.91542	3.39254	3.86967	4.34679	4.82391	5.30103
	ERBB2	27.4348	82.3045	246.914	740.741	2222.22	6666.67	20000	#N/A	1.60617	-1.93005	0.973843		Log (Signal-BKG)		0	2.1861	3.00796	3.58485	3.90469	4.20059	4.49814
	FCER2	5.48697	16.4609	49.3827	148.148	444.444	1333.33	4000	#N/A	1.11181	-0.026202	3.9267			Slope				Intercept		N	R2
	HN1	5.48697	16.4609	49.3827	148.148	444.444	1333.33	4000	#N/A	1.88391	-1.18604	2.92229		Linear regression	0.168115				0		7	0.960046
	HPGD	54.8697	164.609	493.827	1481.48	4444.44	13333.3	40000	#N/A	1.03151	-1.14639	0.123861		log-log regression	2.4263				-5.4578		4	0.904189
	IFNA2	5.48697	16.4609	49.3827	148.148	444.444	1333.33	4000	#N/A	1.11273	0.178483	4.32385			2.4263	#N/A	#N/A	0.98988	-4.84678	0.348993	1.46582	-2.04657
	IL36G	137.174	411.523	1234.57	3703.7	11111.1	33333.3	100000	#N/A	0.311879	1.17387	0.00940775
	Klrb1a	5.48697	16.4609	49.3827	148.148	444.444	1333.33	4000	#N/A	1.25093	-0.698189	2.42456
	KYNU	27.4348	82.3045	246.914	740.741	2222.22	6666.67	20000	#N/A	2.04119	-2.80446	1.2274
	LAIR1	0.548697	1.64609	4.93827	14.8148	44.4444	133.333	400	#N/A	1.06564	1.41078	58.5965		C1QBP		0.854407	1.2652	1.67598	2.08677	2.49756	2.90835	3.31914
	MFI2	0.274348	0.823045	2.46914	7.40741	22.2222	66.6667	200	#N/A	2.40592	2.13715	615.06		Concentration (pg/ml)	0	27.4348	82.3045	246.914	740.741	2222.22	6666.67	20000
	NAALADL1	137.174	411.523	1234.57	3703.7	11111.1	33333.3	100000	#N/A	1.79993	-3.43652	0.332822		Signal-BKG	233.568	66.2425	1	42.795	280.178	769.441	1051.8	1668.31
	NCSTN	137.174	411.523	1234.57	3703.7	11111.1	33333.3	100000	#N/A	1.29901	-2.36336	0.0584411		Log (Concentration)		1.4383	1.91542	2.39254	2.86967	3.34679	3.82391	4.30103
	PREP	137.174	411.523	1234.57	3703.7	11111.1	33333.3	100000	#N/A	0.99043	-1.22002	0.0515933		Log (Signal-BKG)		1.82114	0	1.63139	2.44743	2.88618	3.02193	3.22228
	PSMB6	137.174	411.523	1234.57	3703.7	11111.1	33333.3	100000	#N/A	0.911986	-1.0318	0.0386719			Slope				Intercept		N	R2
	PTK6	54.8697	164.609	493.827	1481.48	4444.44	13333.3	40000	#N/A	0.897617	-0.651637	0.122497		Linear regression	0.347383	1.98578			0		5	0.885825
	PVR	54.8697	164.609	493.827	1481.48	4444.44	13333.3	40000	#N/A	0.978836	-0.328951	0.35982		log-log regression	0.860973				-0.323511		7	0.626645
	S100A3	54.8697	164.609	493.827	1481.48	4444.44	13333.3	40000	#N/A	1.19954	-1.18468	0.61608			0.860973	#N/A	#N/A	0.827153	-0.383932	0.255617	1.24088	-1.6554
	SDC4	1.37174	4.11523	12.3457	37.037	111.111	333.333	1000	#N/A	0.86298	1.75518	40.1351
	SerpinA10	27.4348	82.3045	246.914	740.741	2222.22	6666.67	20000	#N/A	1.08768	0.163943	2.45178
	Serpina3c	13.7174	41.1523	123.457	370.37	1111.11	3333.33	10000	#N/A	0.997856	-0.405749	0.356625
	SIRPB1	5.48697	16.4609	49.3827	148.148	444.444	1333.33	4000	#N/A	0.994043	0.576817	5.63783		CADM3		0.733452	1.35567	1.97788	2.60009	3.22231	3.84452	4.46674
	THOP1	54.8697	164.609	493.827	1481.48	4444.44	13333.3	40000	#N/A	1.75428	-2.88734	0.304763		Concentration (pg/ml)	0	1.37174	4.11523	12.3457	37.037	111.111	333.333	1000
	TSC22D1	1.37174	4.11523	12.3457	37.037	111.111	333.333	1000	#N/A	0.438431	2.29728	6.34838		Signal-BKG	168.624	25.44	1	173.501	709.368	4286.28	9394.76	12589.2
	UCHL1	548.697	1646.09	4938.27	14814.8	44444.4	133333	400000	#N/A	1.88262	-4.49927	0.1695		Log (Concentration)		0.137272	0.614394	1.09151	1.56864	2.04576	2.52288	3
														Log (Signal-BKG)		1.40552	0	2.2393	2.85087	3.63208	3.97289	4.1
															Slope				Intercept		N	R2
														Linear regression	29.0904				0		6	0.981546
														log-log regression	1.3041				0.554435		7	0.798258
															1.3041	#N/A	#N/A	0.84083	0.554435	0.137861	1.58582	-0.0666936
														CAMK4		0.691434	1.21042	1.72941	2.2484	2.76738	3.28637	3.80536
														Concentration (pg/ml)	0	54.8697	164.609	493.827	1481.48	4444.44	13333.3	40000
														Signal-BKG	15.2787	37.2208	1	75.9146	245.131	1473.93	2441.48	5331.48
														Log (Concentration)		1.73933	2.21645	2.69357	3.1707	3.64782	4.12494	4.60206
														Log (Signal-BKG)		1.57079	0	1.88033	2.3894	3.16848	3.38765	3.72685
															Slope				Intercept		N	R2
														Linear regression	0.140426				0		7	0.964443
														log-log regression	1.08775				-1.14556		7	0.755766
															1.08775	#N/A	#N/A	0.875058	-1.20052	0.19385	1.43332	-2.46109
														CD200R4		0.761566	1.3288	1.89604	2.46328	3.03052	3.59776	4.165
														Concentration (pg/ml)	0	5.48697	16.4609	49.3827	148.148	444.444	1333.33	4000
														Signal-BKG	60.7975	72.4912	1	72.5404	550.221	2084.53	6677.73	13140.6
														Log (Concentration)		0.739332	1.21645	1.69357	2.1707	2.64782	3.12494	3.60206
														Log (Signal-BKG)		1.86029	0	1.86058	2.74054	3.31901	3.82463	4.11861
															Slope				Intercept		N	R2
														Linear regression	4.95781				0		6	0.998202
														log-log regression	1.18888				-0.0487395		7	0.740641
															1.18888	#N/A	#N/A	0.899093	-0.117409	0.217341	1.62065	-1.26068
														CD53		0.686346	1.47063	2.25491	3.03919	3.82348	4.60776	5.39204
														Concentration (pg/ml)	0	1.37174	4.11523	12.3457	37.037	111.111	333.333	1000
														Signal-BKG	167.675	1	65.0342	220.283	1308.09	5625.94	14894.1	19695.9
														Log (Concentration)		0.137272	0.614394	1.09151	1.56864	2.04576	2.52288	3
														Log (Signal-BKG)		0	1.81314	2.34298	3.11664	3.7502	4.17301	4.29438
															Slope				Intercept		N	R2
														Linear regression	45.1301				0		6	0.996336
														log-log regression	1.64378				0.34631		6	0.937469
															1.64378	#N/A	#N/A	0.991804	0.460701	0.173704	1.28415	1.02483
														CD59a		0.873837	1.4348	1.99577	2.55674	3.11771	3.67868	4.23964
														Concentration (pg/ml)	0	1.37174	4.11523	12.3457	37.037	111.111	333.333	1000
														Signal-BKG	140.102	104.285	1	147.695	396.298	3048.83	8656.25	15516.1
														Log (Concentration)		0.137272	0.614394	1.09151	1.56864	2.04576	2.52288	3
														Log (Signal-BKG)		2.01822	0	2.16937	2.59802	3.48413	3.93733	4.19078
															Slope				Intercept		N	R2
														Linear regression	25.9266				0		6	0.994028
														log-log regression	1.17573				0.783965		7	0.711782
															1.17573	#N/A	#N/A	0.881181	0.712441	0.227048	1.62546	-0.207583
														CD7		0.479284	1.11513	1.75097	2.38682	3.02266	3.65851	4.29435
														Concentration (pg/ml)	0	13.7174	41.1523	123.457	370.37	1111.11	3333.33	10000
														Signal-BKG	25.005	1	16.6425	125.231	414.66	1461.86	4362.2	9257.58
														Log (Concentration)		1.13727	1.61439	2.09151	2.56864	3.04576	3.52288	4
														Log (Signal-BKG)		0	1.22122	2.09771	2.61769	3.16491	3.63971	3.9665
															Slope				Intercept		N	R2
														Linear regression	1.30678				0		6	0.999629
														log-log regression	1.33267				-1.03633		7	0.954263
															1.33267	#N/A	#N/A	0.978189	-1.03633	0.11529	1.13176	-0.392461
														CHST3		1.01222	1.6675	2.32277	2.97805	3.63333	4.28861	4.94388
														Concentration (pg/ml)	0	137.174	411.523	1234.57	3703.7	11111.1	33333.3	100000
														Signal-BKG	157.56	1	146.398	360.133	995.261	2697.07	5488.21	7981.06
														Log (Concentration)		2.13727	2.61439	3.09151	3.56864	4.04576	4.52288	5
														Log (Signal-BKG)		0	2.16553	2.55646	2.99794	3.43089	3.73943	3.90206
															Slope				Intercept		N	R2
														Linear regression	0.245946				0		5	0.996084
														log-log regression	1.3734				-2.09181		6	0.833649
															1.3734	#N/A	#N/A	0.996764	-1.92311	0.338415	0.843019	-0.0303767
														CNDP1		0.88975	1.45919	2.02862	2.59806	3.16749	3.73693	4.30636
														Concentration (pg/ml)	0	13.7174	41.1523	123.457	370.37	1111.11	3333.33	10000
														Signal-BKG	132.732	1	104.624	124.609	854.793	1978.61	3788.95	7502.4
														Log (Concentration)		1.13727	1.61439	2.09151	2.56864	3.04576	3.52288	4
														Log (Signal-BKG)		0	2.01963	2.09555	2.93186	3.29636	3.57852	3.8752
															Slope				Intercept		N	R2
														Linear regression	1.82505				0		5	0.981029
														log-log regression	1.19348				-0.523173		7	0.864125
															1.19348	#N/A	#N/A	0.956564	-0.467563	0.242716	0.843826	0.597403
														CNTN1		0.972368	1.60404	2.23571	2.86738	3.49906	4.13073	4.7624
														Concentration (pg/ml)	0	13.7174	41.1523	123.457	370.37	1111.11	3333.33	10000
														Signal-BKG	210.123	1	160.076	292.646	1054.04	4176.22	11346.9	18927.3
														Log (Concentration)		1.13727	1.61439	2.09151	2.56864	3.04576	3.52288	4
														Log (Signal-BKG)		0	2.20433	2.46634	3.02286	3.62078	4.05488	4.27709
															Slope				Intercept		N	R2
														Linear regression	3.43171				0		6	0.997628
														log-log regression	1.32392				-0.594066		7	0.873808
															1.32392	#N/A	#N/A	0.982692	-0.533293	0.238513	0.9418	0.630562
														CNTN2		-0.598608	0.253584	1.10578	1.95797	2.81016	3.66235	4.51454
														Concentration (pg/ml)	0	54.8697	164.609	493.827	1481.48	4444.44	13333.3	40000
														Signal-BKG	3.70125	0.220833	1	15.525	284.851	727.887	2185.01	4523.9
														Log (Concentration)		1.73933	2.21645	2.69357	3.1707	3.64782	4.12494	4.60206
														Log (Signal-BKG)		-0.655935	0	1.19103	2.45462	2.86206	3.33945	3.65551
															Slope				Intercept		N	R2
														Linear regression	0.163992				0		6	0.998424
														log-log regression	1.78611				-3.70525		6	0.967385
															1.78611	#N/A	#N/A	0.942982	-3.70525	0.0144156	1.75007	-3.5795
														CPM		0.551768	1.14418	1.73659	2.329	2.92141	3.51382	4.10624
														Concentration (pg/ml)	0	1.37174	4.11523	12.3457	37.037	111.111	333.333	1000
														Signal-BKG	1137.55	1	38.6283	73.3963	156.845	1155.98	3074.56	7291.69
														Log (Concentration)		0.137272	0.614394	1.09151	1.56864	2.04576	2.52288	3
														Log (Signal-BKG)		0	1.58691	1.86567	2.19547	3.06295	3.48778	3.86283
															Slope				Intercept		N	R2
														Linear regression	7.51277				0		7	0.970164
														log-log regression	1.24164				0.34684		7	0.941861
															1.24164	#N/A	#N/A		0.381325	0.135301	1.0248	0.824916
														CST7		0.669956	1.21892	1.76788	2.31684	2.8658	3.41477	3.96373
														Concentration (pg/ml)	0	2.74348	8.23045	24.6914	74.0741	222.222	666.667	2000
														Signal-BKG	466.522	1	45.3233	71.4858	269.155	1089.77	2189.09	4042.46
														Log (Concentration)		0.438302	0.915424	1.39254	1.86967	2.34679	2.82391	3.30103
														Log (Signal-BKG)		0	1.65632	1.85422	2.43	3.03733	3.34026	3.60665
															Slope				Intercept		N	R2
														Linear regression	2.17968				0		7	0.944517
														log-log regression	1.15057				0.123786		7	0.912352
															1.15057	#N/A	#N/A	0.976873	0.165658	0.182709	0.88729	0.783522
														ENPP2		0.0916871	0.829087	1.56649	2.30389	3.04129	3.77869	4.51609
														Concentration (pg/ml)	0	548.697	1646.09	4938.27	14814.8	44444.4	133333	400000
														Signal-BKG	137.296	1	2.2075	146.332	382.655	1219.16	2710.24	3225.22
														Log (Concentration)		2.73933	3.21645	3.69357	4.1707	4.64782	5.12494	5.60206
														Log (Signal-BKG)		0	0.343901	2.16534	2.58281	3.08606	3.43301	3.50856
															Slope				Intercept		N	R2
														Linear regression	0.0210974				0		6	0.985516
														log-log regression	1.54552				-4.142		6	0.922294
															1.54552	#N/A	#N/A	0.865361	-4.142	0.0268775	1.48787	-3.88322
														ERBB2		0.380109	1.14645	1.91279	2.67913	3.44546	4.2118	4.97814
														Concentration (pg/ml)	0	27.4348	82.3045	246.914	740.741	2222.22	6666.67	20000
														Signal-BKG	134.879	1	42.2408	102.47	368.205	2298.87	3242.49	5464.85
														Log (Concentration)		1.4383	1.91542	2.39254	2.86967	3.34679	3.82391	4.30103
														Log (Signal-BKG)		0	1.62573	2.0106	2.56609	3.36151	3.51088	3.73758
															Slope				Intercept		N	R2
														Linear regression	0.973843				0		5	0.959533
														log-log regression	1.60617				-1.93005		5	0.935697
															1.60617	#N/A	#N/A	0.975113	-1.93005	0.200189	1.20784	-0.786958
														FCER2		0.716745	1.24721	1.77768	2.30814	2.83861	3.36907	3.89954
														Concentration (pg/ml)	0	5.48697	16.4609	49.3827	148.148	444.444	1333.33	4000
														Signal-BKG	115.756	95.8283	1	30.7317	291.951	1432.22	5378.65	7749.11
														Log (Concentration)		0.739332	1.21645	1.69357	2.1707	2.64782	3.12494	3.60206
														Log (Signal-BKG)		1.98149	0	1.48759	2.46531	3.15601	3.73067	3.88925
															Slope				Intercept		N	R2
														Linear regression	3.9267				0		6	0.991329
														log-log regression	1.11181				-0.026202		7	0.69536
															1.11181	#N/A	#N/A	0.925709	-0.105249	0.258358	1.60883	-1.42128
														HN1		0.206798	1.10565	2.0045	2.90336	3.80221	4.70106	5.59992
														Concentration (pg/ml)	0	5.48697	16.4609	49.3827	148.148	444.444	1333.33	4000
														Signal-BKG	34.28	1	17.7454	217.786	429.731	1293.01	1953.81	2432.68
														Log (Concentration)		0.739332	1.21645	1.69357	2.1707	2.64782	3.12494	3.60206
														Log (Signal-BKG)		0	1.24909	2.33803	2.6332	3.1116	3.29088	3.38609
															Slope				Intercept		N	R2
														Linear regression	2.92229				0		5	0.994324
														log-log regression	1.88391				-1.18604		4	0.942256
															1.88391	#N/A	#N/A	0.9012	-1.18604	0.18383	1.45048	-0.38306
														HPGD		0.59048	1.08264	1.57479	2.06695	2.5591	3.05126	3.54342
														Concentration (pg/ml)	0	54.8697	164.609	493.827	1481.48	4444.44	13333.3	40000
														Signal-BKG	165.179	32.1275	1	24.5154	268.84	743.334	1579.21	2979.37
														Log (Concentration)		1.73933	2.21645	2.69357	3.1707	3.64782	4.12494	4.60206
														Log (Signal-BKG)		1.50688	0	1.38944	2.42949	2.87118	3.19844	3.47412
															Slope				Intercept		N	R2
														Linear regression	0.123861				0		6	0.972131
														log-log regression	1.03151				-1.14639		7	0.74852
															1.03151	#N/A	#N/A	0.89545	-1.20366	0.21018	1.39164	-2.51734
														IFNA2		0.95597	1.48688	2.01778	2.54869	3.07959	3.6105	4.1414
														Concentration (pg/ml)	0	5.48697	16.4609	49.3827	148.148	444.444	1333.33	4000
														Signal-BKG	72.9554	47.7492	1	363.704	847.943	2391.71	5580.63	7305.3
														Log (Concentration)		0.739332	1.21645	1.69357	2.1707	2.64782	3.12494	3.60206
														Log (Signal-BKG)		1.67897	0	2.56075	2.92837	3.37871	3.74668	3.86364
															Slope				Intercept		N	R2
														Linear regression	4.32385				0		6	0.990467
														log-log regression	1.11273				0.178483		7	0.702427
															1.11273	#N/A	#N/A	0.757695	0.133296	0.160112	1.39685	-0.619013
														IL36G		1.82435	1.97316	2.12196	2.27077	2.41957	2.56838	2.71718
														Concentration (pg/ml)	0	137.174	411.523	1234.57	3703.7	11111.1	33333.3	100000
														Signal-BKG	0	120.732	95.4281	95.8215	121.967	229.973	363.294	905.463
														Log (Concentration)		2.13727	2.61439	3.09151	3.56864	4.04576	4.52288	5
														Log (Signal-BKG)		2.08182	1.97968	1.98146	2.08624	2.36168	2.56026	2.95687
															Slope				Intercept		N	R2
														Linear regression	0.00940775				0		7	0.980608
														log-log regression	0.311879				1.17387		7	0.775795
															0.311879	#N/A	#N/A	0.906121	1.15778	0.197384	0.41306	0.74843
														Klrb1a		0.226667	0.823514	1.42036	2.01721	2.61406	3.2109	3.80775
														Concentration (pg/ml)	0	5.48697	16.4609	49.3827	148.148	444.444	1333.33	4000
														Signal-BKG	139.871	2.30333	65.495	1	47.2575	837.349	3351.62	6595.74
														Log (Concentration)		0.739332	1.21645	1.69357	2.1707	2.64782	3.12494	3.60206
														Log (Signal-BKG)		0.362357	1.81621	0	1.67447	2.92291	3.52525	3.81926
															Slope				Intercept		N	R2
														Linear regression	2.42456				0		6	0.981177
														log-log regression	1.25093				-0.698189		7	0.749532
															1.25093	#N/A	#N/A	0.673797	-0.698189	0.0314366	1.30781	-0.857838
														KYNU		0.131387	1.10528	2.07917	3.05307	4.02696	5.00085	5.97475
														Concentration (pg/ml)	0	27.4348	82.3045	246.914	740.741	2222.22	6666.67	20000
														Signal-BKG	143.812	1	19.0133	133.591	920.599	2934.49	8119.83	11632
														Log (Concentration)		1.4383	1.91542	2.39254	2.86967	3.34679	3.82391	4.30103
														Log (Signal-BKG)		0	1.27906	2.12578	2.96407	3.46753	3.90955	4.06565
															Slope				Intercept		N	R2
														Linear regression	1.2274				0		6	0.99807
														log-log regression	2.04119				-2.80446		4	0.988009
															2.04119	#N/A	#N/A	0.999992	-2.80446	0.102295	1.76581	-2.10181
														LAIR1		1.06419	1.57263	2.08107	2.58951	3.09795	3.60639	4.11483
														Concentration (pg/ml)	0	0.548697	1.64609	4.93827	14.8148	44.4444	133.333	400
														Signal-BKG	107.154	146.269	1	242.393	689.887	2088.37	8007.09	9920.24
														Log (Concentration)		-0.260668	0.216454	0.693575	1.1707	1.64782	2.12494	2.60206
														Log (Signal-BKG)		2.16515	0	2.38452	2.83878	3.31981	3.90347	3.99652
															Slope				Intercept		N	R2
														Linear regression	58.5965				0		6	0.993392
														log-log regression	1.06564				1.41078		7	0.646501
															1.06564	#N/A	#N/A	0.819545	1.34197	0.238645	1.4983	0.629025
														MFI2		1.83341	2.98132	4.12924	5.27716	6.42507	7.57299	8.72091
														Concentration (pg/ml)	0	0.274348	0.823045	2.46914	7.40741	22.2222	66.6667	200
														Signal-BKG	809.068	1	1014.62	1965.78	5378.3	13327.5	21208	35212.7
														Log (Concentration)		-0.561698	-0.0845763	0.392545	0.869666	1.34679	1.82391	2.30103
														Log (Signal-BKG)		0	3.0063	3.29353	3.73064	4.12475	4.3265	4.5467
															Slope				Intercept		N	R2
														Linear regression	615.06				0		5	0.993288
														log-log regression	2.40592				2.13715		4	0.761657
															2.40592	#N/A	#N/A	0.985929	3.18481	0.735861	0.759074	3.04552
														NAALADL1		0.615644	1.47443	2.33322	3.19201	4.05079	4.90958	5.76837
														Concentration (pg/ml)	0	137.174	411.523	1234.57	3703.7	11111.1	33333.3	100000
														Signal-BKG	182.68	1	39.7825	268.395	1085.27	3767.14	7618.49	9038.5
														Log (Concentration)		2.13727	2.61439	3.09151	3.56864	4.04576	4.52288	5
														Log (Signal-BKG)		0	1.59969	2.42877	3.03554	3.57601	3.88187	3.9561
															Slope				Intercept		N	R2
														Linear regression	0.332822				0		5	0.992202
														log-log regression	1.79993				-3.43652		5	0.943316
															1.79993	#N/A	#N/A	0.989786	-3.23131	0.191897	1.36982	-1.90162
														NCSTN		0.412978	1.03276	1.65255	2.27234	2.89212	3.51191	4.1317
														Concentration (pg/ml)	0	137.174	411.523	1234.57	3703.7	11111.1	33333.3	100000
														Signal-BKG	320.517	1	19.3308	94.5375	188.07	933.147	1855.85	2766.89
														Log (Concentration)		2.13727	2.61439	3.09151	3.56864	4.04576	4.52288	5
														Log (Signal-BKG)		0	1.28625	1.9756	2.27432	2.96995	3.26854	3.44199
															Slope				Intercept		N	R2
														Linear regression	0.0584411				0		6	0.948436
														log-log regression	1.29901				-2.36336		6	0.943248
															1.29901	#N/A	#N/A	0.981519	-2.36336	0.157045	1.03934	-1.35411
														PREP		0.839029	1.31158	1.78414	2.25669	2.72925	3.20181	3.67436
														Concentration (pg/ml)	0	137.174	411.523	1234.57	3703.7	11111.1	33333.3	100000
														Signal-BKG	79.1671	58.0004	1	178.685	138.533	1022.13	2186.32	4954.48
														Log (Concentration)		2.13727	2.61439	3.09151	3.56864	4.04576	4.52288	5
														Log (Signal-BKG)		1.76343	0	2.25209	2.14155	3.00951	3.33971	3.695
															Slope				Intercept		N	R2
														Linear regression	0.0515933				0		7	0.983143
														log-log regression	0.99043				-1.22002		7	0.684526
															0.99043	#N/A	#N/A	0.831472	-1.27779	0.219162	1.3537	-2.74751
														PSMB6		0.978521	1.41365	1.84878	2.28391	2.71903	3.15416	3.58929
														Concentration (pg/ml)	0	137.174	411.523	1234.57	3703.7	11111.1	33333.3	100000
														Signal-BKG	248.269	1	95.4417	184.823	219.289	506.274	1249.04	1481.7
														Log (Concentration)		2.13727	2.61439	3.09151	3.56864	4.04576	4.52288	5
														Log (Signal-BKG)		0	1.97974	2.26676	2.34102	2.70439	3.09658	3.17076
															Slope				Intercept		N	R2
														Linear regression	0.0386719				0		6	0.967972
														log-log regression	0.911986				-1.0318		7	0.767225
															0.911986	#N/A	#N/A	0.967237	-0.970642	0.377804	0.527445	0.585118
														PTK6		0.855018	1.28329	1.71156	2.13983	2.56811	2.99638	3.42465
														Concentration (pg/ml)	0	54.8697	164.609	493.827	1481.48	4444.44	13333.3	40000
														Signal-BKG	263.423	53.5325	1	88.2167	235.577	644.942	1592.8	2009.38
														Log (Concentration)		1.73933	2.21645	2.69357	3.1707	3.64782	4.12494	4.60206
														Log (Signal-BKG)		1.72862	0	1.94555	2.37213	2.80952	3.20216	3.30306
															Slope				Intercept		N	R2
														Linear regression	0.122497				0		6	0.973767
														log-log regression	0.897617				-0.651637		7	0.662759
															0.897617	#N/A	#N/A	0.818408	-0.706237	0.227029	1.24093	-1.95856
														PVR		1.37357	1.84059	2.30762	2.77464	3.24167	3.70869	4.17571
														Concentration (pg/ml)	0	54.8697	164.609	493.827	1481.48	4444.44	13333.3	40000
														Signal-BKG	0	37.8058	31.1908	276.858	515.747	2003.22	5565.87	14091.3
														Log (Concentration)		1.73933	2.21645	2.69357	3.1707	3.64782	4.12494	4.60206
														Log (Signal-BKG)		1.57756	1.49403	2.44226	2.71244	3.30173	3.74553	4.14895
															Slope				Intercept		N	R2
														Linear regression	0.35982				0		7	0.99585
														log-log regression	0.978836				-0.328951		7	0.96992
															0.978836	#N/A	#N/A	0.975842	-0.328951	0.0591853	1.06434	-0.654467
														S100A3		0.852591	1.42492	1.99724	2.56957	3.14189	3.71422	4.28654
														Concentration (pg/ml)	0	54.8697	164.609	493.827	1481.48	4444.44	13333.3	40000
														Signal-BKG	128.727	43.515	1	246.072	791.227	3042.3	8129.87	10222.8
														Log (Concentration)		1.73933	2.21645	2.69357	3.1707	3.64782	4.12494	4.60206
														Log (Signal-BKG)		1.63864	0	2.39106	2.8983	3.4832	3.91008	4.00957
															Slope				Intercept		N	R2
														Linear regression	0.61608				0		6	0.997353
														log-log regression	1.19954				-1.18468		7	0.745798
															1.19954	#N/A	#N/A	0.811006	-1.2338	0.161321	1.50844	-2.36063
														SDC4		1.87364	2.28539	2.69714	3.10888	3.52063	3.93238	4.34412
														Concentration (pg/ml)	0	1.37174	4.11523	12.3457	37.037	111.111	333.333	1000
														Signal-BKG	0	91.9298	165.871	429.777	1069.84	3632.11	13702.7	16573.9
														Log (Concentration)		0.137272	0.614394	1.09151	1.56864	2.04576	2.52288	3
														Log (Signal-BKG)		1.96346	2.21977	2.63324	3.02932	3.56016	4.13681	4.21943
															Slope				Intercept		N	R2
														Linear regression	40.1351				0		6	0.994745
														log-log regression	0.86298				1.75518		7	0.983083
															0.86298	#N/A	#N/A	0.979796	1.75518	0.0301889	0.900627	1.67218
														SerpinA10		1.72836	2.24732	2.76628	3.28523	3.80419	4.32315	4.8421
														Concentration (pg/ml)	0	27.4348	82.3045	246.914	740.741	2222.22	6666.67	20000
														Signal-BKG	0	56.59	146.12	721.704	1783.94	2214.53	4396.01	8047.04
														Log (Concentration)		1.4383	1.91542	2.39254	2.86967	3.34679	3.82391	4.30103
														Log (Signal-BKG)		1.75274	2.16471	2.85836	3.25138	3.34528	3.64306	3.90564
															Slope				Intercept		N	R2
														Linear regression	2.45178				0		4	0.992181
														log-log regression	1.08768				0.163943		4	0.987501
															1.08768	#N/A	#N/A	0.975123	0.163943	0.0324542	1.13878	0.0335721
														Serpina3c		0.777691	1.25379	1.72989	2.20599	2.68208	3.15818	3.63428
														Concentration (pg/ml)	0	13.7174	41.1523	123.457	370.37	1111.11	3333.33	10000
														Signal-BKG	23.9508	1	51.3471	99.0684	210.142	509.013	1140.01	2037.3
														Log (Concentration)		1.13727	1.61439	2.09151	2.56864	3.04576	3.52288	4
														Log (Signal-BKG)		0	1.71052	1.99594	2.32251	2.70673	3.05691	3.30906
															Slope				Intercept		N	R2
														Linear regression	0.356625				0		6	0.987046
														log-log regression	0.997856				-0.405749		7	0.864137
															0.997856	#N/A	#N/A	0.997073	-0.357143	0.255731	0.692237	0.573696
														SIRPB1		1.2334	1.70768	2.18196	2.65624	3.13052	3.6048	4.07907
														Concentration (pg/ml)	0	5.48697	16.4609	49.3827	148.148	444.444	1333.33	4000
														Signal-BKG	273.287	306.83	1	366.692	572.327	2565.95	7522.97	11158.1
														Log (Concentration)		0.739332	1.21645	1.69357	2.1707	2.64782	3.12494	3.60206
														Log (Signal-BKG)		2.4869	0	2.5643	2.75764	3.40925	3.87639	4.04759
															Slope				Intercept		N	R2
														Linear regression	5.63783				0		6	0.995164
														log-log regression	0.994043				0.576817		7	0.569897
															0.994043	#N/A	#N/A	0.801866	0.498474	0.280827	1.48664	-0.805844
														THOP1		0.163937	1.00094	1.83795	2.67495	3.51196	4.34896	5.18597
														Concentration (pg/ml)	0	54.8697	164.609	493.827	1481.48	4444.44	13333.3	40000
														Signal-BKG	21.5483	1	15.2125	76.0575	501.804	2665.99	5193.99	11667.2
														Log (Concentration)		1.73933	2.21645	2.69357	3.1707	3.64782	4.12494	4.60206
														Log (Signal-BKG)		0	1.1822	1.88114	2.70053	3.42586	3.7155	4.06697
															Slope				Intercept		N	R2
														Linear regression	0.304763				0		7	0.977436
														log-log regression	1.75428				-2.88734		5	0.990154
															1.75428	#N/A	#N/A	0.999132	-2.88734	0.0728128	1.58248	-2.34262
														TSC22D1		2.35746	2.56665	2.77583	2.98502	3.1942	3.40339	3.61257
														Concentration (pg/ml)	0	1.37174	4.11523	12.3457	37.037	111.111	333.333	1000
														Signal-BKG	0	333.515	310.595	585.445	808.165	1049.11	2479.93	6159.82
														Log (Concentration)		0.137272	0.614394	1.09151	1.56864	2.04576	2.52288	3
														Log (Signal-BKG)		2.52312	2.4922	2.76749	2.9075	3.02082	3.39444	3.78957
															Slope				Intercept		N	R2
														Linear regression	6.34838				0		7	0.991598
														log-log regression	0.438431				2.29728		7	0.924171
															0.438431	#N/A	#N/A	0.954211	2.29728	0.103773	0.50787	2.14418
														UCHL1		0.986759	1.885	2.78323	3.68147	4.5797	5.47794	6.37618
														Concentration (pg/ml)	0	548.697	1646.09	4938.27	14814.8	44444.4	133333	400000
														Signal-BKG	165.684	1	136.846	792.887	2257.55	7629.18	15787	19308.1
														Log (Concentration)		2.73933	3.21645	3.69357	4.1707	4.64782	5.12494	5.60206
														Log (Signal-BKG)		0	2.13623	2.89921	3.35364	3.88248	4.1983	4.28574
															Slope				Intercept		N	R2
														Linear regression	0.1695				0		5	0.997416
														log-log regression	1.88262				-4.49927		5	0.879741
															1.88262	#N/A	#N/A	0.987184	-4.17035	0.316965	1.19323	-1.62406

## Sheet: Protein Information
	Target	Uniprot	GeneName	GeneID	Description
	AGT	P11859	Agt Serpina8	0	Angiotensinogen (Serpin A8) [Cleaved into: Angiotensin-1 (Angiotensin 1-10) (Angiotensin I) (Ang I); Angiotensin-2 (Angiotensin 1-8) (Angiotensin II) (Ang II); Angiotensin-3 (Angiotensin 2-8) (Angiotensin III) (Ang III) (Des-Asp[1]-angiotensin II); Angiotensin-4 (Angiotensin 3-8) (Angiotensin IV) (Ang IV); Angiotensin 1-9; Angiotensin 1-7; Angiotensin 1-5; Angiotensin 1-4]																					m_AGT
	BCHE	#N/A	#N/A	#N/A	#N/A																					m_BCHE
	C1QBP	O35658	C1qbp Gc1qbp	0	Complement component 1 Q subcomponent-binding protein, mitochondrial (GC1q-R protein) (Glycoprotein gC1qBP) (C1qBP)																					m_C1QBP
	CADM3	Q99N28	Cadm3 Igsf4b Necl1 Syncam3 Tsll1	94332	Cell adhesion molecule 3 (Immunoglobulin superfamily member 4B) (IgSF4B) (Nectin-like protein 1) (NECL-1) (Synaptic cell adhesion molecule 3) (TSLC1-like protein 1)																					m_CADM3
	CAMK4	P08414	Camk4	0	Calcium/calmodulin-dependent protein kinase type IV (CaMK IV) (EC 2.7.11.17) (CaM kinase-GR)																					m_CAMK4
	CD200R4	Q6XJV4	Cd200r4	239849	Cell surface glycoprotein CD200 receptor 4 (CD200 cell surface glycoprotein receptor-like 4) (CD200 receptor-like 4) (CD200 cell surface glycoprotein receptor-like a) (CD200RLa) (Cell surface glycoprotein OX2 receptor 4)																					m_CD200R4
	CD53	Q61451	Cd53	12508	Leukocyte surface antigen CD53 (Cell surface glycoprotein CD53) (CD antigen CD53)																					m_CD53
	CD59a	P21855	Cd72 Ly-32 Ly32 Lyb-2	12517	B-cell differentiation antigen CD72 (Lyb-2) (Lymphocyte antigen 32) (Ly-32) (CD antigen CD72)																					m_CD59a
	CD7	P50283	Cd7	12516	T-cell antigen CD7 (CD antigen CD7)																					m_CD7
	CHST3	#N/A	#N/A	#N/A	#N/A																					m_CHST3
	CNDP1	#N/A	#N/A	#N/A	#N/A																					m_CNDP1
	CNTN1	#N/A	#N/A	#N/A	#N/A																					m_CNTN1
	CNTN2	#N/A	#N/A	#N/A	#N/A																					m_CNTN2
	CPM	Q80V42	Cpm	70574	Carboxypeptidase M (CPM) (EC 3.4.17.12)																					m_CPM
	CST7	O89098	Cst7	13011	Cystatin-F (Cystatin-7) (Cystatin-like metastasis-associated protein) (CMAP) (Leukocystatin)																					m_CST7
	ENPP2	#N/A	#N/A	#N/A	#N/A																					m_ENPP2
	ERBB2	#N/A	#N/A	#N/A	#N/A																					m_ERBB2
	FCER2	#N/A	#N/A	#N/A	#N/A																					m_FCER2
	HN1	#N/A	#N/A	#N/A	#N/A																					m_HN1
	HPGD	Q8VCC1	Hpgd Pgdh1	15446	15-hydroxyprostaglandin dehydrogenase [NAD(+)] (15-PGDH) (EC 1.1.1.141) (Prostaglandin dehydrogenase 1)																					m_HPGD
	IFNA2	P01573	Ifna2	0	Interferon alpha-2 (IFN-alpha-2)																					m_IFNA2
	IL36G	#N/A	#N/A	#N/A	#N/A																					m_IL36G
	Klrb1a	P27811	Klrb1a Ly55 Ly55a Nkrp1a	17057	Killer cell lectin-like receptor subfamily B member 1A (NKR-P1A) (CD161 antigen-like family member A) (Lymphocyte antigen 55A) (Ly-55A) (NKR-P1.7) (Natural killer cell surface protein P1-2) (NKR-P1 2) (CD antigen CD161a)																					m_Klrb1a
	KYNU	Q9CXF0	Kynu	70789	Kynureninase (EC 3.7.1.3) (L-kynurenine hydrolase)																					m_KYNU
	LAIR1	Q8BG84	Lair1	52855	Leukocyte-associated immunoglobulin-like receptor 1 (LAIR-1) (mLAIR1) (CD antigen CD305)																					m_LAIR1
	MFI2	Q9R0R1	Meltf Mfi2 Mtf	30060	Melanotransferrin (Membrane-bound transferrin-like protein p97) (MTf) (CD antigen CD228)																					m_MFI2
	NAALADL1	#N/A	#N/A	#N/A	#N/A																					m_NAALADL1
	NCSTN	#N/A	#N/A	#N/A	#N/A																					m_NCSTN
	PREP	Q9QUR6	Prep Pep	19072	Prolyl endopeptidase (PE) (EC 3.4.21.26) (Post-proline cleaving enzyme)																					m_PREP
	PSMB6	#N/A	#N/A	#N/A	#N/A																					m_PSMB6
	PTK6	Q64434	Ptk6 Sik	20459	Protein-tyrosine kinase 6 (EC 2.7.10.2) (SRC-related intestinal kinase)																					m_PTK6
	PVR	#N/A	#N/A	#N/A	#N/A																					m_PVR
	S100A3	P62818	S100a3	20197	Protein S100-A3 (Protein S-100E) (S100 calcium-binding protein A3)																					m_S100A3
	SDC4	#N/A	#N/A	#N/A	#N/A																					m_SDC4
	SerpinA10	Q8R121	Serpina10 Zpi	217847	Protein Z-dependent protease inhibitor (PZ-dependent protease inhibitor) (PZI) (Serpin A10)																					m_SerpinA10
	Serpina3c	P29621	Serpina3c Klkbp	16625	Serine protease inhibitor A3C (Serpin A3C) (Kallikrein-binding protein) (KBP)																					m_Serpina3c
	SIRPB1	#N/A	#N/A	#N/A	#N/A																					m_SIRPB1
	THOP1	#N/A	#N/A	#N/A	#N/A																					m_THOP1
	TSC22D1	P62500	Tsc22d1 Kiaa1994 Tgfb1i4 Tilz1b Tsc22	21807	TSC22 domain family protein 1 (Regulatory protein TSC-22) (TGFB-stimulated clone 22 homolog) (TSC22-related inducible leucine zipper 1b) (Transforming growth factor beta-1-induced transcript 4 protein)																					m_TSC22D1
	UCHL1	Q9R0P9	Uchl1	22223	Ubiquitin carboxyl-terminal hydrolase isozyme L1 (UCH-L1) (EC 3.4.19.12) (EC 6.-.-.-) (Neuron cytoplasmic protein 9.5) (PGP 9.5) (PGP9.5) (Ubiquitin thioesterase L1)																					m_UCHL1

## Sheet: Bioinformatics
Need help making sense of your data?
RayBiotech offers affordable Biostatistics & Bioinformatics services.
	DATA CLEAN-UP				DIFFERENTIAL EXPRESSION ANALYSIS					CLUSTER ANALYSIS
	Data outliers are identified & removed from further analyses.				Identifies differentially-expressed proteins across groups using volcano plots & jitter plots.					Clusters samples based on similar expression profiles. Includes heatmaps and more!
	BIOMARKER SELECTION				PATHWAY ANALYSIS
	Uses various models to identify statistically-significant biomarkers between groups. Provides p-values.				Identifies the specific protein functions, biological pathways, and physical interactions enriched in a particular group.					Contact us at info@raybiotech.com for more information.

## Sheet: Data Statistics
	Target	LOD (pg/ml)	Best Confident Range	Maximum Value	Highest Reported Value	Lowest Reported Value	% Below LOD	% Above LOD but <3xLOD	% in Best Confidence	% Above Maximum
	AGT	40	120.0 - 3,704	11111.1	3025.79	0	31.1828	7.52688	61.2903	0
	BCHE	705.132	2,115.4 - 66,667	200000	4144.08	515.034	26.8817	67.2043	5.91398	0
	C1QBP	273.709	821.1 - 6,667	20000	21330.6	38.5388	48.9247	17.2043	30.6452	0.537634
	CADM3	7.46206	22.4 - 333	1000	314.415	5.87028	25.2688	5.91398	68.8172	0
	CAMK4	80	240.0 - 13,333	40000	14936.9	0	30.6452	1.6129	66.129	0
	CD200R4	8	24.0 - 1,333	4000	523.189	0	23.1183	4.30108	72.5806	0
	CD53	2	6.0 - 333	1000	31.1165	0	46.7742	21.5054	31.7204	0
	CD59a	14.5349	43.6 - 333	1000	182.941	4.26721	30.1075	8.06452	61.828	0
	CD7	79.7493	239.2 - 3,333	10000	6430.6	9.26984	57.5269	20.9677	20.9677	0
	CHST3	200	600.0 - 18,519	55555.6	6997.6	0	37.6344	13.9785	48.3871	0
	CNDP1	72.2731	216.8 - 3,333	10000	3190.62	26.6636	37.6344	20.9677	41.3978	0
	CNTN1	20	60.0 - 3,333	10000	3042.68	0	18.2796	9.67742	72.043	0
	CNTN2	80	240.0 - 13,333	40000	13005.2	0	18.2796	4.83871	76.8817	0
	CPM	24.7814	74.3 - 333	1000	2278.74	4.4436	21.5054	12.9032	36.5591	2.68817
	CST7	41.6451	124.9 - 667	2000	542.284	6.57621	39.2473	42.4731	18.2796	0
	ENPP2	800	2,400.0 - 133,333	400000	62194.6	0	28.4946	4.30108	67.2043	0
	ERBB2	202.593	607.8 - 6,667	20000	2179.43	95.3068	44.6237	36.0215	19.3548	0
	FCER2	8	24.0 - 1,333	4000	361.095	0	26.3441	4.83871	68.8172	0
	HN1	44.0245	132.1 - 1,333	4000	812.916	4.29188	50	30.6452	19.3548	0
	HPGD	80	240.0 - 13,333	40000	10919.1	0	25.2688	4.30108	70.4301	0
	IFNA2	8	24.0 - 1,333	4000	280.842	0	40.8602	10.2151	48.9247	0
	IL36G	200	600.0 - 33,333	100000	228379	0	29.5699	1.6129	40.3226	2.15054
	Klrb1a	8	24.0 - 1,333	4000	1467.98	0	24.1935	4.30108	70.9677	0
	KYNU	40	120.0 - 6,667	20000	3885.67	0	21.5054	4.83871	73.6559	0
	LAIR1	0.8	2.4 - 133	400	22.9194	0	32.7957	15.0538	52.1505	0
	MFI2	0.557464	1.7 - 67	200	156.5	0.372697	19.8925	60.2151	19.3548	0
	NAALADL1	200	600.0 - 18,519	55555.6	6110.46	0	33.3333	11.828	54.8387	0
	NCSTN	200	600.0 - 33,333	100000	61810.9	0	7.52688	1.6129	87.0968	0
	PREP	1811.75	5,435.3 - 33,333	100000	98239.5	91.595	22.5806	27.957	46.7742	0
	PSMB6	200	600.0 - 33,333	100000	67564.2	0	15.5914	1.07527	78.4946	0
	PTK6	80	240.0 - 13,333	40000	24078.8	0	13.4409	1.6129	84.4086	0
	PVR	80	240.0 - 13,333	40000	5173.89	0	16.6667	5.91398	77.4194	0
	S100A3	80	240.0 - 13,333	40000	8121.53	0	23.1183	4.83871	72.043	0
	SDC4	1.37077	4.1 - 333	1000	87.998	0	23.6559	8.60215	67.7419	0
	SerpinA10	19.0786	57.2 - 6,667	20000	16969.5	11.0779	26.8817	12.9032	59.6774	0
	Serpina3c	20	60.0 - 3,333	10000	2758.15	0	74.7312	1.6129	23.6559	0
	SIRPB1	8	24.0 - 1,333	4000	252.475	0	5.37634	8.60215	86.0215	0
	THOP1	250.455	751.4 - 13,333	40000	75072.1	206.544	26.8817	5.91398	53.2258	1.07527
	TSC22D1	2	6.0 - 333	1000	1602.08	0	38.7097	0	45.6989	1.07527
	UCHL1	664.043	1,992.1 - 74,074	222222	252896	0	23.6559	5.91398	10.2151	0.537634

## Sheet: Result
			1: Linear
			2: Log-logit	0	Below LOD
			3: Std3	1585.64	Above MAX
			4: 4-PL
	(pg/ml)		4: Indiv_Nor	Experimental Result - Dilution factor not accounted for
186	LOD	MAX	Curve(s)	(pg/ml)	F33853 (HC)	M33854 (HC)	M33855 (HC)	M33856 (HC)	M33857 (HC)	F33873 (HC)	F33874 (HC)	F33875 (HC)	M33876 (HC)	F33877 (HC)	F33878 (HC)	F33879 (HC)	F33880 (HC)	M33881 (HC)	M33882 (HC)	M33883 (HC)	M33884 (HC)	F33885 (HC)	F33886 (HC)	F33887 (HC)	M33888 (HC)	M33889 (HC)	F33903 (HC)	F33904 (HC)	F33905 (HC)	M33906 (HC)	M33907 (HC)	M33908 (HC)	M33909 (HC)	F33910 (HC)	F33911 (HC)	F33912 (HC)	F33913 (HC)	M33914 (HC)	M33915 (HC)	M33916 (HC)	M33917 (HC)	M33927 (HC)	M33928 (HC)	F33934 (HC)	F33935 (HC)	F33936 (HC)	F33937 (HC)	M33938 (HC)	M33939 (HC)
mCYT15	40	11111.1	1: Linear	AGT	0	0	0	245.808	0	0	0	0	0	0	0	0	0	0	0	0	0	0	0	0	0	0	86.3166	17.6988	416.213	0	381.205	286.726	0	21.5949	0	0	68.7933	0	255.849	0	0	39.2278	375.35	0	0.849415	654.995	29.5276	636.642	0
mCYT15	705.132	200000	4: 4-PL	BCHE	1440.08	1374.76	1193.23	1396.61	982.541	1091.12	969.691	2745.77	1370.28	950.838	1195.96	991.899	968.932	758.744	1773.5	1102.52	1791.73	907.824	2433.56	1079.46	1990.82	786.792	1966.87	515.034	1573.54	982.321	1056.15	1729.06	1582.01	1628.35	1027.98	749.268	2530.44	544.059	624.628	808.038	941.204	964.333	1171.91	1071.54	695.181	755.31	802.481	1945.52	1162.98
mCYT15	273.709	20000	4: 4-PL	C1QBP	1073.82	1759.41	1641.72	1652.47	1970.51	2829.92	150.048	3340	1932	38.5388	1265.09	307.465	822.402	38.5388	2456.51	581.466	2682.01	73.2519	2536.56	403.121	2466.21	700.762	2843.13	465.996	1122.97	1889.69	4744.52	628.273	8518.76	3700.98	11558.1	58.4107	1982.66	54.2558	1027.92	64.6304	1521.71	240.46	9320.07	2082.19	2453.56	417.317	2379.71	21330.6	1288.97
mCYT15	7.46206	1000	4: 4-PL	CADM3	46.6747	62.3132	14.3492	78.5558	53.3462	54.0851	56.1595	79.4252	57.9696	79.5865	50.9462	40.5284	56.9329	42.8368	51.9256	41.1607	65.2459	40.971	41.3331	69.4711	50.3052	54.4251	58.4511	58.1107	66.0499	61.6456	75.0588	59.254	60.1582	48.4858	62.4279	69.4513	107.715	63.4243	57.7273	48.8236	60.3336	41.601	59.6558	33.8843	66.3208	73.7592	56.1184	119.637	62.0336
mCYT15	80	40000	1: Linear	CAMK4	2222.7	4489.63	5333.46	4462.04	3424.82	5002.98	611.902	5705.08	4141.57	1664.19	3416.47	6095.63	4329.96	0	3033.4	2866.58	3844.17	1059.65	4824.03	3841.48	8700.7	4182.69	8111.89	3515.97	11861.7	4163.79	1734.89	14936.9	12770	12409.1	9145.68	4543.88	11701.8	822.957	2338.64	1036.49	4158.78	3874.4	11477.5	5861	4937.88	6053.68	6645.19	13560.6	6785.74
mCYT15	8	4000	1: Linear	CD200R4	141.293	332.95	89.6786	309.068	89.5283	185.887	68.0526	283.7	131.66	179.787	204.962	167.107	237.072	66.921	124.134	183.319	171.555	59.473	217.371	176.047	218.039	103.621	289.99	157.625	277.796	372.469	417.754	236.794	337.063	523.189	220.733	203.959	404.001	310.224	79.6706	300.297	86.9253	304.511	249.926	251.969	215.215	439.999	426.358	460.795	258.311
mCYT15	2	1000	1: Linear	CD53	8.4921	11.7128	0	4.15065	2.24887	21.2889	9.36735	21.5512	11.8869	8.64718	12.4923	14.8081	17.817	1.98026	14.8436	9.51647	15.5594	10.0174	9.04445	22.7465	4.12389	0	9.65114	0.947797	5.66477	4.54853	7.40081	0	8.17668	5.69557	6.74579	4.18245	8.48174	0	0	0	3.81922	0	1.82255	0	0	0.43334	11.6419	19.0032	0
mCYT15	14.5349	1000	4: 4-PL	CD59a	108.653	99.538	82.6778	112.226	67.9719	67.027	46.9791	120.726	72.4439	58.8084	58.0371	66.9632	84.5577	56.6102	58.2774	65.4351	84.9301	57.4729	71.4479	68.9547	128.674	85.1103	145.348	78.3274	133.336	111.153	109.52	182.941	126.719	160.912	118.491	117.312	164.215	66.1515	85.7924	88.5162	82.2793	116.764	138.56	108.856	86.3801	131.234	107.16	182.567	66.3974
mCYT15	79.7493	10000	4: 4-PL	CD7	9.26984	485.918	9.26984	9.26984	220.8	445.653	9.26984	108.521	60.5757	9.26984	245.625	9.26984	164.88	9.26984	29.4798	9.26984	309.954	9.26984	650.028	9.26984	289.622	127.652	630.675	210.758	357.373	104.909	594.825	9.26984	168.61	683.913	297.447	224.565	452.751	603.616	9.26984	9.26984	10.3609	9.26984	141.657	9.26984	9.26984	252.153	9.26984	360.123	201.811
mCYT15	200	55555.6	1: Linear	CHST3	906.812	1961.3	0	3381.84	492.351	5035.07	1467.1	3465.1	950.114	1030.17	1926.48	1207	1920.99	552.425	3103.96	644.158	3372.02	635.624	1671.81	4637.61	1115.39	350.053	2170.07	454.08	698.743	2077.49	2308.42	0	2573.47	803.182	1428.63	1574.46	1952.42	216.599	263.266	0	1271.71	0	0	0	910.939	885.674	967.537	2743.82	1757.72
mCYT15	72.2731	10000	4: 4-PL	CNDP1	147.031	620.314	462.459	906.446	498.299	603.736	241.751	1014.32	473.108	134.564	145.988	238.33	687.195	107.161	397.203	226.768	617.661	112.025	468.278	367.214	398.437	720.741	1548.56	95.0225	669.889	348.916	576.75	2072.9	1418.9	2918.05	2184.99	293.572	1186.72	28.4891	224.42	133.499	501.993	348.1	1417.62	560.446	607.586	978.315	1238.82	3190.62	554.79
mCYT15	20	10000	1: Linear	CNTN1	1409.18	1412.33	581.343	1749.99	429.651	1303.5	619.618	2019.93	809.92	931.825	515.801	574.939	823.314	847.633	450.24	934.217	846.248	883.696	706.153	732.236	747.747	735.579	1695.47	1385.1	1113.49	781.204	1198.03	1116.63	1145.15	2802.04	1104.27	1536.1	909.396	560.428	885.223	1094.9	638.209	948.153	1418.12	456.675	661.171	1824.08	1096.53	1940.61	712.296
mCYT15	80	40000	1: Linear	CNTN2	3998.49	3398.2	0	5987.04	1338.38	4511.42	4652.04	10059.5	3902.22	7903.15	2831.06	4710.24	4713.89	452.12	4610.62	2375.62	6597.36	4056.85	2899.79	10762.7	932.447	699.624	3258.68	564.686	2917.74	655.879	5344.19	0	7031.02	847.13	3509.75	3187.98	4366.19	0	193.137	0	0	0	1403.26	0	173.601	352.199	1353.66	7191.18	514.348
mCYT15	24.7814	1000	4: 4-PL	CPM	211.001	345.875	98.6708	475.798	83.9448	124.356	69.7148	479.512	161.236	93.2034	113.51	170.902	202.325	90.5698	114.81	237.449	154.183	53.2878	237.066	117.352	222.622	135.02	572.044	253.823	400.576	189.631	255.467	2020.47	433.576	577.339	225.711	317.368	471.54	4.4436	64.2567	237.899	191.2	147.803	363.189	148.002	80.7053	531.934	179.94	541.265	305.434
mCYT15	41.6451	2000	4: 4-PL	CST7	73.7832	116.057	72.3574	184.388	115.966	131.175	116.87	328.892	148.339	64.2411	173.526	11.2898	149.964	53.487	131.395	6.57621	357.59	18.9519	313.706	134.496	30.2025	6.57621	146.776	19.9783	30.9735	18.9922	104.667	6.57621	33.6421	84.8484	206.301	6.57621	163.19	29.4408	6.57621	6.57621	51.5574	6.57621	6.57621	6.57621	6.57621	36.9115	39.817	117.875	51.3393
mCYT15	800	400000	1: Linear	ENPP2	7754.52	19281.4	5007.5	9512.56	9220.29	26681.2	26885.3	50700.4	24443.9	15287.1	14782.3	17734.6	24636.7	0	18174	20358.1	34379.1	14730.5	45081.3	48571.2	0	0	4151.35	0	0	7558.29	9191.19	1851.53	21953.8	9248.55	3716.64	8174.95	18289.2	0	0	0	11441.9	0	0	0	0	3787.79	0	51435.4	1895.5
mCYT15	202.593	20000	4: 4-PL	ERBB2	456.224	776.632	505.147	709.842	562.655	719.265	290.931	730.648	745.491	233.018	722.157	273.458	818.969	139.296	563.67	297.979	794.091	380.614	1228.91	467.099	991.363	143.412	1028.98	95.3068	647.305	544.129	750.004	514.084	659.111	646.434	917.264	110.956	818.841	266.28	189.33	95.3068	477.892	95.3068	328.561	121.521	246.854	271.107	230.385	1991.28	851.956
mCYT15	8	4000	1: Linear	FCER2	148.799	164.75	0	134.059	113.503	184.615	188.601	249.179	224.266	145.219	163.307	55.9256	182.879	53.223	183.122	145.792	268.506	128.614	231.803	115.01	58.0444	51.4543	233.431	14.0177	118.176	148.134	151.971	11.0795	159.014	240.987	141.022	33.5054	196.307	117.4	38.7993	27.7805	72.889	0	1.11502	0	4.00484	0	40.0885	83.4433	83.9733
mCYT15	44.0245	4000	4: 4-PL	HN1	36.9318	155.882	4.29188	225.98	170.59	343.927	124.805	237.822	209.525	61.5558	239.256	63.0149	148.277	4.29188	96.8728	16.111	164.457	20.5627	272.697	812.916	24.1353	29.9239	81.5419	4.29188	12.962	109.835	107.873	4.29188	316.105	4.29188	73.6846	99.8711	187.315	39.2662	4.29188	4.29188	70.1824	4.29188	4.29188	4.29188	22.5014	56.3213	21.181	276.499	25.0412
mCYT15	80	40000	1: Linear	HPGD	2869.44	3381.07	5923.07	3079.32	5744.52	4833.58	1625.75	4284.96	4662.3	1304.57	4871.15	136.433	4246.27	3886.83	4565.66	2382.77	8174.92	1523.63	9666.47	1902.32	8445.1	0	5784.42	426.042	3591	4155.8	3483.92	6068.17	8245.32	8570.99	10919.1	2957.71	5979.42	0	86.9522	0	5874.71	1894.56	3401.53	1263.55	2677.31	3505.68	2698.32	7423.19	6363.96
mCYT15	8	4000	1: Linear	IFNA2	1.96863	114.639	30.9327	39.2768	74.5651	190.94	86.452	78.2849	141.29	55.2299	104.35	30.6205	123.9	0	97.8568	60.4804	107.884	19.4215	172.012	123.087	22.9895	0	97.4636	0	39.7992	28.6344	84.862	0	4.11458	79.3551	112.823	34.9806	61.0256	56.8341	0	0	19.4799	0	0	0	0.30432	48.5512	0	25.3422	29.3068
mCYT15	200	100000	1: Linear	IL36G	18797.1	23894.9	28078.6	36713	34936.1	114406	11074.4	75313.6	27008.5	0	22984.7	17465	40733	9572.58	48258.1	0	83407.4	0	57049.6	94583.7	11043.6	10544.6	45292.4	0	0	34892.8	57013.1	0	32361.6	4740.26	79882.4	16275.3	72927	0	215.802	0	12287.6	0	0	0	25746.2	35632.7	0	41318.5	14324.4
mCYT15	8	4000	1: Linear	Klrb1a	50.3187	348.14	174.942	113.089	282.174	352.549	98.5666	213.029	211.833	35.2933	107.4	175.329	143.602	9.76912	0	111.026	333.68	156.01	368.606	105.293	723.498	92.9125	663.704	55.1154	489.362	382.283	435.867	776.785	1467.98	454.842	694.832	103.165	896.299	229.297	109.131	43.4577	475.343	0	86.6283	271.058	208.137	104.581	237.651	541.144	216.103
mCYT15	40	20000	1: Linear	KYNU	1632.89	2030.03	1151.13	1927.76	1036.47	1562.81	465.913	2308.43	1073.24	769.433	848.886	700.39	732.312	424.692	678.375	651.906	1099.88	460.603	809.038	924.717	1034.64	868.601	1643.68	772.829	1499.19	1318.68	1603.22	1276.7	1498.56	2502.81	1706.28	1405.89	1652	1069.51	909.305	706.255	1345.64	891.128	1071.57	579.198	1229.71	1625.5	1193.45	2128.74	812.533
mCYT15	0.8	400	1: Linear	LAIR1	7.02622	10.4236	7.1854	15.9268	5.57208	17.2973	6.57815	14.7255	6.76336	4.55452	7.89977	3.07146	7.49604	2.53954	20.8917	8.0744	14.1692	1.32965	10.0382	22.9194	5.82457	7.82413	10.279	0	2.05395	5.12013	12.4605	2.61034	5.9657	2.54451	8.51018	2.82417	6.75384	1.45741	0	0	2.77626	1.27871	0	0	5.83331	1.72598	2.48772	13.0013	6.63016
mCYT15	0.557464	200	4: 4-PL	MFI2	0.741055	4.55348	0.927517	1.58771	0.73712	0.855276	0.765824	1.23752	0.973082	0.661073	0.774346	1.02376	1.08553	0.606369	0.804585	0.743938	1.07633	0.592153	1.93968	0.574884	1.48589	1.19684	2.66281	1.00942	1.51827	1.33303	1.56208	5.94044	5.98336	4.57022	3.60286	1.6755	3.6113	1.80193	0.372697	2.12752	0.959428	2.49562	1.80936	3.31674	1.51818	4.87593	3.39097	4.08831	0.838946
mCYT15	200	55555.6	1: Linear	NAALADL1	23.1943	1945.12	684.482	4267.78	3012	2211.52	366.73	3560.12	1683.03	790.672	2129.47	1807.07	2040.15	421.571	2029.31	1360.09	1590	817.466	2636.64	365.449	1181.69	0	1850.59	0	870.032	967.193	706.795	878.546	2333.34	1857.78	1252.2	1237.86	1337.74	1633.7	0	0	680.726	0	0	0	0	1642.92	294.507	2072.5	641.775
mCYT15	200	100000	1: Linear	NCSTN	12654.4	14096	16585.9	35201.9	14467.2	27379.8	6876.6	39572.1	3266.68	481.696	7987.04	2461.51	1523.26	0	8942.74	4078.87	18603.7	6798.62	9591.47	29257.7	11177.3	10488.3	15581.1	445.72	10544.9	11586	26238	5714.45	19407.8	16408.7	19072.9	11425	28768.9	5546.07	3266.02	196.216	15035.1	0	11597.3	2774.65	17255.6	19086	13404.7	45651.9	19002.6
mCYT15	1811.75	100000	4: 4-PL	PREP	2423.15	10113.8	8174.33	11675.7	9963.98	5986.49	6361.93	5842.1	8615.1	4809.06	8640.26	7029.09	10982.2	3176.33	14787.5	5714.86	13495.6	3429.52	10877.2	8424.65	17937.4	4158.71	27042	91.595	10176.3	9441.99	13311.7	17563	28324.2	27150.2	22936.6	4215.63	24764.4	3971.12	2641.26	91.595	5142.9	1375.85	5254.36	10662.2	5437.29	8639.87	4630.59	20093.1	5654.41
mCYT15	200	100000	1: Linear	PSMB6	1244.43	12852.1	8205.04	23556.3	20120.6	26095.9	2361.75	25951.1	10370.5	7706.07	11392.4	9452.23	11325.2	4261	20629.5	4550.42	29551.6	8247.35	38748.5	8463.76	28644.5	4494.98	24680.1	3069.63	9638.12	16737.7	16412.4	11654.9	15002.4	21399	13359.8	29363.3	10145.7	4428.88	14.6316	5861.06	1175.03	0	5713.92	0	6517.61	9054.27	0	15495.6	9023.37
mCYT15	80	40000	1: Linear	PTK6	2203.25	1260.25	5627.22	7017.48	3522.89	9867.97	3202.01	7405.99	2922.55	2772.88	2777.16	1153.78	3943.94	1970.29	6825.02	1086.27	6899.86	1926.78	6483	13301.2	0	2539.32	3505.07	1466.62	690.892	2909.67	4359.38	1082.98	4392.28	440.377	1806.93	2529.46	3775.33	744.526	1992.78	0	1671.29	0	913.652	1247.19	3402.38	2848.73	2154.68	7484.4	3651.4
mCYT15	80	40000	1: Linear	PVR	911.706	1373.91	1320.24	1077.16	2508.03	2064.07	1364.58	861.389	2646.32	726.912	2226.82	1076.74	2218.75	1082.77	2102.79	637.736	2728.48	1346.33	4188.41	1760.99	4796.71	342.657	2785.52	0	1121.54	658.864	925.824	1537.53	3442.05	2668.58	1600.84	615.155	2267.02	105.341	459.334	210.397	1555.35	270.218	644.843	1938.11	666.986	1608.8	761.416	1968.73	1536.14
mCYT15	80	40000	1: Linear	S100A3	1979.9	1967.39	792.751	2511.23	916.022	2051.4	698.997	1762.13	1297.13	1057.83	1796.27	876.75	1666.66	606.732	1458.88	993.33	1860.06	700.109	2773.76	1379.31	1653.53	1550.65	2205.86	368.233	1562.03	1717.1	2559.34	2404.72	3224.64	3956.31	2008.43	1468.52	1746.94	718.485	959.414	877.156	951.614	1014.85	1807.67	740.108	1323.29	1110.19	1108.76	3139.95	1954.45
mCYT15	1.37077	1000	1: Linear	SDC4	30.6834	17.3475	24.5759	28.1678	12.071	49.991	2.21705	21.5804	2.39383	16.4928	28.5859	5.77989	8.26973	7.4348	5.83701	13.1436	19.9778	16.2837	11.5432	14.5627	40.7874	30.0086	47.2012	25.9866	50.8576	59.0836	87.998	35.6422	65.5225	74.9512	42.1301	45.8541	74.2236	67.5276	29.8589	27.8953	30.1354	22.9475	39.7492	39.0168	34.0798	32.466	31.1411	68.9408	22.426
mCYT15	19.0786	20000	4: 4-PL	SerpinA10	11.0779	17.6865	11.0779	11.0779	38.92	14.5338	11.0779	11.0779	11.0779	11.0779	11.0779	11.0779	11.0779	11.0779	14.0827	11.0779	201.726	11.0779	408.996	11.0779	239.522	191.031	100.343	16.3412	93.4722	75.9726	18.5908	237.107	212.132	111.641	175.05	72.1629	50.8803	32.3585	11.0779	389.907	132.015	23.537	59.9317	205.212	23.9174	191.34	19.9959	225.462	31.7877
mCYT15	20	10000	1: Linear	Serpina3c	0	460.255	0	208.113	0	1794.75	0	0	0	0	0	0	0	0	0	0	0	0	157.107	0	179.259	267.027	485.509	119.407	0	634.78	793.427	210.679	1011.32	2494.14	886.031	703.606	1340.07	2010.43	0	373.469	528.029	0	278.005	5.18285	5.61398	324.734	0	270.98	0
mCYT15	8	4000	1: Linear	SIRPB1	110.776	111.554	153.736	163.563	134.798	198.601	55.8603	170.725	163.348	69.7459	97.6955	57.2602	75.6695	38.4214	91.5052	77.5211	128.432	17.0031	148.715	97.7571	102.222	156.977	136.604	98.5362	32.2874	90.6569	107.952	27.1693	93.7636	122.712	125.482	75.2121	215.45	43.0885	45.636	45.656	97.0002	24.8413	61.887	188	45.7757	108.628	99.749	181.858	145.399
mCYT15	250.455	40000	4: 4-PL	THOP1	2006.28	2823.12	3452.5	1810.02	1850.27	1399.34	568.779	1579.8	2248.17	1116.16	4122.27	1735.68	2341.87	798.001	1186.45	1313.36	2726.66	968.499	3021.42	3132.19	2279.3	831.236	2731.8	874.755	4495.78	3262.18	4258.83	5805.88	7509.55	2128.56	1997.64	4146.9	3073.22	1184.79	1662.07	3566.93	1836.58	7628.84	3428.65	8246.92	1316.54	6575.87	2592.76	6314.15	3739.73
mCYT15	2	1000	1: Linear	TSC22D1	62.1342	225.038	82.5435	47.7624	0	35.792	0	284.081	165.513	0	176.771	6.59992	18.829	30.2682	0	0	0	0	368.773	51.867	0	148.171	53.2303	250.587	77.9083	323.452	193.917	237.941	255.608	444.614	242.5	250.294	30.9006	0	0	355.015	368.271	251.611	637.975	419.288	278.421	650.655	10.126	648.709	0
mCYT15	664.043	222222	1: Linear	UCHL1	125482	118334	95095.6	137184	77815.9	119351	84793	188099	102269	103599	78081.9	108869	112509	90078.5	85088.2	93369	90198.5	64661.5	97259	125835	96166.9	100152	78466.1	88727.1	104710	77020.2	126178	111981	116735	110959	108714	84348.6	167258	62417.5	91959	106064	141293	105817	115934	90929.2	98054.2	173731	55469.4	166185	71450.4
[truncated: 141 more columns]
