# Supplementary material for: Soy Protein Isolate Affects Blood and Brain Biomarker Expression in a Mouse Model of Fragile X
Source: Int J Mol Sci. 2025 Jun 26;26(13):6137. doi: 10.3390/ijms26136137 (PMC12250412; doi:10.3390/ijms26136137)
Supplement: Supplementary file 1 [file ijms-26-06137-s001.zip › Supplementary File S14 Array 16 Service Report.xlsx]

## Sheet: Cover Sheet
	PROPRIETARY INFORMATION
	RayBiotech Life, Inc	Form: FO-TF-028
	Service Reports; Revision 1.0
	Raybiotech Life, Inc.
	3607 Parkway Ln, Suite 200
	Peachtree Corners, GA 30092
	770-729-2992
	1-888-494-8555
	Fax: 770-206-2393
	Email: info@raybiotech.com
	Customer Contact Name:	Cara Westmark
	Customer Institution:	University of Wisconsin
	Contact Phone Number:	6082629730
	Customer Email Address:	westmark@wisc.edu	4500828256
	Purchase Order Number	314521
	Sales Order Number	S075944
	Protocol Number	121823 QAM-CAA-640 SA186; QAM-CAA-4000 SA62 University of Wisconsin S075944
	Study Director assigned:	Rose Lawson
	Service Provided
	Type of Service Provided:	Full Testing
	Sample Type and Preparation:	Brain Tissue Lysates
	Test procedure:	SOP-TF-QAH-001, SOP-TF-QAH-003
	Stability of sample and Standards or Positive Controls	Stable to conditions of test
	Protocol sign off Date:	2024-12-19
	Final Report completed date:	2024-12-19
	Storage of Records and samples	According to in house procedures
	Sign off:
	Study Director: Sunny Zhen Date:	2024-12-19
	Laboratory Manager: Mike Mao Date:	2024-12-19

## Sheet: Sample186
	Sample #	Sample ID	SA Type	Brain Region	protein conc.
	SA1	F33853 (HC)	Brain tissue lysate	Hippocampus	1ug/ml
	SA2	M33854 (HC)	Brain tissue lysate	Hippocampus	1ug/ml
	SA3	M33855 (HC)	Brain tissue lysate	Hippocampus	1ug/ml
	SA4	M33856 (HC)	Brain tissue lysate	Hippocampus	1ug/ml
	SA5	M33857 (HC)	Brain tissue lysate	Hippocampus	1ug/ml
	SA6	F33873 (HC)	Brain tissue lysate	Hippocampus	1ug/ml
	SA7	F33874 (HC)	Brain tissue lysate	Hippocampus	1ug/ml
	SA8	F33875 (HC)	Brain tissue lysate	Hippocampus	1ug/ml
	SA9	M33876 (HC)	Brain tissue lysate	Hippocampus	1ug/ml
	SA10	F33877 (HC)	Brain tissue lysate	Hippocampus	1ug/ml
	SA11	F33878 (HC)	Brain tissue lysate	Hippocampus	1ug/ml
	SA12	F33879 (HC)	Brain tissue lysate	Hippocampus	1ug/ml
	SA13	F33880 (HC)	Brain tissue lysate	Hippocampus	1ug/ml
	SA14	M33881 (HC)	Brain tissue lysate	Hippocampus	1ug/ml
	SA15	M33882 (HC)	Brain tissue lysate	Hippocampus	1ug/ml
	SA16	M33883 (HC)	Brain tissue lysate	Hippocampus	1ug/ml
	SA17	M33884 (HC)	Brain tissue lysate	Hippocampus	1ug/ml
	SA18	F33885 (HC)	Brain tissue lysate	Hippocampus	1ug/ml
	SA19	F33886 (HC)	Brain tissue lysate	Hippocampus	1ug/ml
	SA20	F33887 (HC)	Brain tissue lysate	Hippocampus	1ug/ml
	SA21	M33888 (HC)	Brain tissue lysate	Hippocampus	1ug/ml
	SA22	M33889 (HC)	Brain tissue lysate	Hippocampus	1ug/ml
	SA23	F33903 (HC)	Brain tissue lysate	Hippocampus	1ug/ml
	SA24	F33904 (HC)	Brain tissue lysate	Hippocampus	1ug/ml
	SA25	F33905 (HC)	Brain tissue lysate	Hippocampus	1ug/ml
	SA26	M33906 (HC)	Brain tissue lysate	Hippocampus	1ug/ml
	SA27	M33907 (HC)	Brain tissue lysate	Hippocampus	1ug/ml
	SA28	M33908 (HC)	Brain tissue lysate	Hippocampus	1ug/ml
	SA29	M33909 (HC)	Brain tissue lysate	Hippocampus	1ug/ml
	SA30	F33910 (HC)	Brain tissue lysate	Hippocampus	1ug/ml
	SA31	F33911 (HC)	Brain tissue lysate	Hippocampus	1ug/ml
	SA32	F33912 (HC)	Brain tissue lysate	Hippocampus	1ug/ml
	SA33	F33913 (HC)	Brain tissue lysate	Hippocampus	1ug/ml
	SA34	M33914 (HC)	Brain tissue lysate	Hippocampus	1ug/ml
	SA35	M33915 (HC)	Brain tissue lysate	Hippocampus	1ug/ml
	SA36	M33916 (HC)	Brain tissue lysate	Hippocampus	1ug/ml
	SA37	M33917 (HC)	Brain tissue lysate	Hippocampus	1ug/ml
	SA38	M33927 (HC)	Brain tissue lysate	Hippocampus	1ug/ml
	SA39	M33928 (HC)	Brain tissue lysate	Hippocampus	1ug/ml
	SA40	F33934 (HC)	Brain tissue lysate	Hippocampus	1ug/ml
	SA41	F33935 (HC)	Brain tissue lysate	Hippocampus	1ug/ml
	SA42	F33936 (HC)	Brain tissue lysate	Hippocampus	1ug/ml
	SA43	F33937 (HC)	Brain tissue lysate	Hippocampus	1ug/ml
	SA44	M33938 (HC)	Brain tissue lysate	Hippocampus	1ug/ml
	SA45	M33939 (HC)	Brain tissue lysate	Hippocampus	1ug/ml
	SA46	M33940 (HC)	Brain tissue lysate	Hippocampus	1ug/ml
	SA47	F33953 (HC)	Brain tissue lysate	Hippocampus	1ug/ml
	SA48	F33954 (HC)	Brain tissue lysate	Hippocampus	1ug/ml
	SA49	F33955 (HC)	Brain tissue lysate	Hippocampus	1ug/ml
	SA50	F33956 (HC)	Brain tissue lysate	Hippocampus	1ug/ml
	SA51	M33957 (HC)	Brain tissue lysate	Hippocampus	1ug/ml
	SA52	M33958 (HC)	Brain tissue lysate	Hippocampus	1ug/ml
	SA53	M33959 (HC)	Brain tissue lysate	Hippocampus	1ug/ml
	SA54	M33960 (HC)	Brain tissue lysate	Hippocampus	1ug/ml
	SA55	F33968 (HC)	Brain tissue lysate	Hippocampus	1ug/ml
	SA56	F33969 (HC)	Brain tissue lysate	Hippocampus	1ug/ml
	SA57	F33970 (HC)	Brain tissue lysate	Hippocampus	1ug/ml
	SA58	F33971 (HC)	Brain tissue lysate	Hippocampus	1ug/ml
	SA59	M33972 (HC)	Brain tissue lysate	Hippocampus	1ug/ml
	SA60	M33973 (HC)	Brain tissue lysate	Hippocampus	1ug/ml
	SA61	M33974 (HC)	Brain tissue lysate	Hippocampus	1ug/ml
	SA62	M33975 (HC)	Brain tissue lysate	Hippocampus	1ug/ml
	SA63	F33853 (CT)	Brain tissue lysate	Cortex	1ug/ml
	SA64	M33854 (CT)	Brain tissue lysate	Cortex	1ug/ml
	SA65	M33855 (CT)	Brain tissue lysate	Cortex	1ug/ml
	SA66	M33856 (CT)	Brain tissue lysate	Cortex	1ug/ml
	SA67	M33857 (CT)	Brain tissue lysate	Cortex	1ug/ml
	SA68	F33873 (CT)	Brain tissue lysate	Cortex	1ug/ml
	SA69	F33874 (CT)	Brain tissue lysate	Cortex	1ug/ml
	SA70	F33875 (CT)	Brain tissue lysate	Cortex	1ug/ml
	SA71	M33876 (CT)	Brain tissue lysate	Cortex	1ug/ml
	SA72	F33877 (CT)	Brain tissue lysate	Cortex	1ug/ml
	SA73	F33878 (CT)	Brain tissue lysate	Cortex	1ug/ml
	SA74	F33879 (CT)	Brain tissue lysate	Cortex	1ug/ml
	SA75	F33880 (CT)	Brain tissue lysate	Cortex	1ug/ml
	SA76	M33881 (CT)	Brain tissue lysate	Cortex	1ug/ml
	SA77	M33882 (CT)	Brain tissue lysate	Cortex	1ug/ml
	SA78	M33883 (CT)	Brain tissue lysate	Cortex	1ug/ml
	SA79	M33884 (CT)	Brain tissue lysate	Cortex	1ug/ml
	SA80	F33885 (CT)	Brain tissue lysate	Cortex	1ug/ml
	SA81	F33886 (CT)	Brain tissue lysate	Cortex	1ug/ml
	SA82	F33887 (CT)	Brain tissue lysate	Cortex	1ug/ml
	SA83	M33888 (CT)	Brain tissue lysate	Cortex	1ug/ml
	SA84	M33889 (CT)	Brain tissue lysate	Cortex	1ug/ml
	SA85	F33903 (CT)	Brain tissue lysate	Cortex	1ug/ml
	SA86	F33904 (CT)	Brain tissue lysate	Cortex	1ug/ml
	SA87	F33905 (CT)	Brain tissue lysate	Cortex	1ug/ml
	SA88	M33906 (CT)	Brain tissue lysate	Cortex	1ug/ml
	SA89	M33907 (CT)	Brain tissue lysate	Cortex	1ug/ml
	SA90	M33908 (CT)	Brain tissue lysate	Cortex	1ug/ml
	SA91	M33909 (CT)	Brain tissue lysate	Cortex	1ug/ml
	SA92	F33910 (CT)	Brain tissue lysate	Cortex	1ug/ml
	SA93	F33911 (CT)	Brain tissue lysate	Cortex	1ug/ml
	SA94	F33912 (CT)	Brain tissue lysate	Cortex	1ug/ml
	SA95	F33913 (CT)	Brain tissue lysate	Cortex	1ug/ml
	SA96	M33914 (CT)	Brain tissue lysate	Cortex	1ug/ml
	SA97	M33915 (CT)	Brain tissue lysate	Cortex	1ug/ml
	SA98	M33916 (CT)	Brain tissue lysate	Cortex	1ug/ml
	SA99	M33917 (CT)	Brain tissue lysate	Cortex	1ug/ml
	SA100	M33927 (CT)	Brain tissue lysate	Cortex	1ug/ml
	SA101	M33928 (CT)	Brain tissue lysate	Cortex	1ug/ml
	SA102	F33934 (CT)	Brain tissue lysate	Cortex	1ug/ml
	SA103	F33935 (CT)	Brain tissue lysate	Cortex	1ug/ml
	SA104	F33936 (CT)	Brain tissue lysate	Cortex	1ug/ml
	SA105	F33937 (CT)	Brain tissue lysate	Cortex	1ug/ml
	SA106	M33938 (CT)	Brain tissue lysate	Cortex	1ug/ml
	SA107	M33939 (CT)	Brain tissue lysate	Cortex	1ug/ml
	SA108	M33940 (CT)	Brain tissue lysate	Cortex	1ug/ml
	SA109	F33953 (CT)	Brain tissue lysate	Cortex	1ug/ml
	SA110	F33954 (CT)	Brain tissue lysate	Cortex	1ug/ml
	SA111	F33955 (CT)	Brain tissue lysate	Cortex	1ug/ml
	SA112	F33956 (CT)	Brain tissue lysate	Cortex	1ug/ml
	SA113	M33957 (CT)	Brain tissue lysate	Cortex	1ug/ml
	SA114	M33958 (CT)	Brain tissue lysate	Cortex	1ug/ml
	SA115	M33959 (CT)	Brain tissue lysate	Cortex	1ug/ml
	SA116	M33960 (CT)	Brain tissue lysate	Cortex	1ug/ml
	SA117	F33968 (CT)	Brain tissue lysate	Cortex	1ug/ml
	SA118	F33969 (CT)	Brain tissue lysate	Cortex	1ug/ml
	SA119	F33970 (CT)	Brain tissue lysate	Cortex	1ug/ml
	SA120	F33971 (CT)	Brain tissue lysate	Cortex	1ug/ml
	SA121	M33972 (CT)	Brain tissue lysate	Cortex	1ug/ml
	SA122	M33973 (CT)	Brain tissue lysate	Cortex	1ug/ml
	SA123	M33974 (CT)	Brain tissue lysate	Cortex	1ug/ml
	SA124	M33975 (CT)	Brain tissue lysate	Cortex	1ug/ml
	SA125	F33853 (PL)	Plasma		1ug/ml
	SA126	M33854 (PL)	Plasma		1ug/ml
	SA127	M33855 (PL)	Plasma		1ug/ml
	SA128	M33856 (PL)	Plasma		1ug/ml
	SA129	M33857 (PL)	Plasma		1ug/ml
	SA130	F33873 (PL)	Plasma		1ug/ml
	SA131	F33874 (PL)	Plasma		1ug/ml
	SA132	F33875 (PL)	Plasma		1ug/ml
	SA133	M33876 (PL)	Plasma		1ug/ml
	SA134	F33877 (PL)	Plasma		1ug/ml
	SA135	F33878 (PL)	Plasma		1ug/ml
	SA136	F33879 (PL)	Plasma		1ug/ml
	SA137	F33880 (PL)	Plasma		1ug/ml
	SA138	M33881 (PL)	Plasma		1ug/ml
	SA139	M33882 (PL)	Plasma		1ug/ml
	SA140	M33883 (PL)	Plasma		1ug/ml
	SA141	M33884 (PL)	Plasma		1ug/ml
	SA142	F33885 (PL)	Plasma		1ug/ml
	SA143	F33886 (PL)	Plasma		1ug/ml
	SA144	F33887 (PL)	Plasma		1ug/ml
	SA145	M33888 (PL)	Plasma		1ug/ml
	SA146	M33889 (PL)	Plasma		1ug/ml
	SA147	F33903 (PL)	Plasma		1ug/ml
	SA148	F33904 (PL)	Plasma		1ug/ml
	SA149	F33905 (PL)	Plasma		1ug/ml
	SA150	M33906 (PL)	Plasma		1ug/ml
	SA151	M33907 (PL)	Plasma		1ug/ml
	SA152	M33908 (PL)	Plasma		1ug/ml
	SA153	M33909 (PL)	Plasma		1ug/ml
	SA154	F33910 (PL)	Plasma		1ug/ml
	SA155	F33911 (PL)	Plasma		1ug/ml
	SA156	F33912 (PL)	Plasma		1ug/ml
	SA157	F33913 (PL)	Plasma		1ug/ml
	SA158	M33914 (PL)	Plasma		1ug/ml
	SA159	M33915 (PL)	Plasma		1ug/ml
	SA160	M33916 (PL)	Plasma		1ug/ml
	SA161	M33917 (PL)	Plasma		1ug/ml
	SA162	M33927 (PL)	Plasma		1ug/ml
	SA163	M33928 (PL)	Plasma		1ug/ml
	SA164	F33934 (PL)	Plasma		1ug/ml
	SA165	F33935 (PL)	Plasma		1ug/ml
	SA166	F33936 (PL)	Plasma		1ug/ml
	SA167	F33937 (PL)	Plasma		1ug/ml
	SA168	M33938 (PL)	Plasma		1ug/ml
	SA169	M33939 (PL)	Plasma		1ug/ml
	SA170	M33940 (PL)	Plasma		1ug/ml
	SA171	F33953 (PL)	Plasma		1ug/ml
	SA172	F33954 (PL)	Plasma		1ug/ml
	SA173	F33955 (PL)	Plasma		1ug/ml
	SA174	F33956 (PL)	Plasma		1ug/ml
	SA175	M33957 (PL)	Plasma		1ug/ml
	SA176	M33958 (PL)	Plasma		1ug/ml
	SA177	M33959 (PL)	Plasma		1ug/ml
	SA178	M33960 (PL)	Plasma		1ug/ml
	SA179	F33968 (PL)	Plasma		1ug/ml
	SA180	F33969 (PL)	Plasma		1ug/ml
	SA181	F33970 (PL)	Plasma		1ug/ml
	SA182	F33971 (PL)	Plasma		1ug/ml
	SA183	M33972 (PL)	Plasma		1ug/ml
	SA184	M33973 (PL)	Plasma		1ug/ml
	SA185	M33974 (PL)	Plasma		1ug/ml
	SA186	M33975 (PL)	Plasma		1ug/ml

## Sheet: Raw Data
	Raw_Data	0	1	4	12	37	111	333	1000	F33853 (HC)	M33854 (HC)	M33855 (HC)	M33856 (HC)	M33857 (HC)	F33873 (HC)	F33874 (HC)	F33875 (HC)	M33876 (HC)	F33877 (HC)	F33878 (HC)	F33879 (HC)	F33880 (HC)	M33881 (HC)	M33882 (HC)	M33883 (HC)	M33884 (HC)	F33885 (HC)	F33886 (HC)	F33887 (HC)	M33888 (HC)	M33889 (HC)	F33903 (HC)	F33904 (HC)	F33905 (HC)	M33906 (HC)	M33907 (HC)	M33908 (HC)	M33909 (HC)	F33910 (HC)	F33911 (HC)	F33912 (HC)	F33913 (HC)	M33914 (HC)	M33915 (HC)	M33916 (HC)	M33917 (HC)	M33927 (HC)	M33928 (HC)	F33934 (HC)
	POS1	142818	131864	130736	147713	136754	135013	168498	136967	136524	135275	127296	142293	124413	149822	162504	96777.2	154247	156595	161612	147646	162605	245345	171828	153656	171452	129375	170750	140824	155948	108543	155395	130695	165560	137668	164762	229148	152498	175058	72207.4	150326	166398	160753	146413	98368.2	163015	128901	154011	156710
	POS1	145385	139026	131254	146150	139305	139271	142323	137377	142468	151843	136671	142225	132130	152104	158950	97621	149705	135948	163548	146059	163357	231550	187982	148770	151680	142672	179134	131402	154620	128021	157808	132975	174838	135246	164513	228479	159068	194579	68931.1	159951	164158	161778	151364	107171	161329	129629	154568	157372
	POS1	145150	136096	130470	146139	134427	137396	157583	138130	142180	140730	149458	133700	115509	135628	156733	81462.8	159665	127785	160019	145518	162358	232416	182945	158123	168715	127738	177215	99559.1	151183	84983.9	155924	123276	163319	134893	162433	150851	156811	173042	93470	145933	163070	151944	153812	76405.4	164702	120578	147797	147798
	POS1	144847	133738	129419	138575	133605	136192	153676	132967	144615	139419	135329	146499	159686	123620	161394	73378.9	108981	126841	157851	149234	156110	166262	176876	157605	171972	107025	176179	109957	150610	78798.7	149080	120053	157295	133963	160287	135599	161920	150238	82838.7	148356	157053	151743	160626	89520.4	155325	123180	144370	133530
	POS2	37063.7	35818.1	34200.3	37601.4	35049.9	36637.9	39479.9	35095.6	38558.3	35105.4	38004.6	31838	39709.8	32778.2	51482	20212.6	48930.4	32195.7	36969.4	36299.2	37778.1	51564.7	42755.2	35886.1	42834.3	33716.3	47261.2	28075.8	38543.4	26938.2	39719.1	32764.9	39111.1	38115.8	42698.2	34814.7	41924.9	37214.2	50223	37960.7	41421.4	39719.2	38625.1	23218.7	38934.3	30303.3	36977.7	34819.9
	POS2	34925.8	37422	33896.8	36490.3	34780.9	35424	38497.9	35002.9	36403	35513	38035.1	34521.8	38686.2	35189.5	44588	19359.7	40308.4	31754.6	37698.8	33249.8	40345.1	45971.3	43335.3	36467.8	43873.2	35438	45046.5	27253.1	40726.2	26634	39716	32637.1	39985.3	38696.8	42086.3	34681.4	41754.8	35588.8	53239.6	39331.3	42986.2	38761.8	40431.4	20616.3	37145.5	31681.4	37202	34913.7
	POS2	36082.9	37109.2	33211	37427.2	34727.3	35640.3	38381.8	36255.4	37583.7	36587.6	36926.9	35857.7	39962.8	36653	47674.1	19186.5	38206.6	32130.9	36638.6	34185	37297.5	38725.2	41359.4	35376.4	51759.2	33606.7	44368.1	25914	39970.1	22819.1	39048.6	33701.6	38916.8	36417.6	41973.4	36376.5	39564.1	37236	38026.6	34596	43253.4	38347.1	38926.6	19097.7	35212	28786.9	36562.6	35366.8
	POS2	35783.6	36255.1	32653.5	37383.7	33289.7	35644.8	39313	35246.7	35800.3	34665.5	39710.8	34032.9	38700.2	38230	41501.8	17972.7	38734.6	29539.5	36432.1	32536.8	38313	35071.3	41935.9	32220.1	54768.7	34320.2	49509.4	17661.1	38690.1	23923.2	37844.8	30910.7	38767.3	34610.5	40891.9	34831.8	41452.1	34777.4	47206.5	36246.8	41577.8	34578.4	37673.4	19486.2	26494.5	27857.4	42173.4	33396.6
	ARSA	1268.98	1192.57	1237.54	1258	1041.2	1369	2888	3708.14	1672.06	1308.62	1401.15	1821.9	2849.9	1423.2	2586.78	925.36	1578.71	1349.02	1889.21	1556.06	1558.33	1394.31	1148.46	1671.72	1790.43	1304.79	1380.19	2859.17	1057.08	908.22	967.82	968.3	1291.55	1657.47	1537.08	1055.72	1499.47	1453.2	1182.12	1195.61	1694.43	1521.24	2119.34	818.06	1505.58	1541.02	2549.81	1287.37
	ARSA	1169.17	1180.93	937.02	1212	1120.1	1358	2985	3376.01	1581.57	1554.35	1367.24	1830.94	2135.04	1800.53	2407.72	881.87	1609.87	1599.76	1515.29	1582.8	1817.1	1380	1584.37	1782.45	1628.44	1647.39	1493.09	2723.59	1056.33	851.73	1075.46	993.69	1186.18	1646.3	1357.51	1234.59	1473.82	1155.88	803.74	1293.92	2254.27	1628.92	2013.22	904.38	1343.67	1279.57	3094.12	1224.86
	ARSA	1345.9	985	1267.35	1009.25	1226.1	1958.89	2785	3344.79	1722.86	1590.24	1543.8	1977.1	2331.35	1636.86	2616.31	903.98	1691.65	1661.71	1807.84	1709.24	1964.69	1616.88	1341.43	1863.08	2126.63	1152.41	1442.67	1874.84	1148.6	689.62	1301.25	969.96	1453.25	1968.67	1521.19	1475.23	1569.44	1179.41	1193.87	1343.69	1846	1644	1875.59	987.52	1504.86	1679.41	2005.5	1533.35
	ARSA	1473.45	895	998	1085.08	1277.08	1663.94	2998	3341.49	1875.86	1572.3	1838.12	2462.33	2070.12	1959.96	2419.68	824.04	2067.6	1407.51	2293.51	1781.31	1754.22	1909	1827.31	2045.73	1836.85	1570.33	1766.98	2429.33	1059.32	841.32	1377.06	886.24	1668.1	2102.73	1552.96	1354.91	1424.53	1664.58	803.74	1517.79	1611.77	1247.2	2225.45	1147.46	1524.08	2041.49	1983.04	1263.16
	BDNF	1021.44	852.237	1138.03	2127.8	5362.72	10304.2	25487	40009.8	4146.22	1922.45	3779.06	3131.39	3972.66	3539.02	2133.92	2397.08	1805.7	2115.04	2196.86	1982.6	2515.94	3991.59	4169.39	2682.12	2208.33	1712.04	2442.25	3401.09	814.96	1459.9	1846.25	2318.31	3043.71	4346.63	1274.49	4035.24	1179.24	4234.24	1007.53	1620.35	3110.55	4108.02	1761.06	2549.18	3063.46	2680.76	1790.53	2024.69
	BDNF	964.313	784.983	1175.56	1827.74	4902.74	9785.04	27742.6	32008.3	4003.3	1883.47	4802.42	2186.77	3741.69	2903.55	1823.13	3487.9	1226.58	1947.16	2441.31	1828.18	2189.39	4577.85	3310.5	3566.44	2991.66	2208.47	2194.34	3039.55	631.78	1124.14	2246.12	2420.35	2888.8	4325.53	1167.06	4793.12	1021.35	3353.67	889.06	1612.58	3178.82	2795.7	1641.14	2015.4	2583.22	3082.46	2281.27	1825.4
	BDNF	1035.95	1028.64	1163.62	1976.94	4774.11	9839.07	29257.6	35987	5617.29	2092.43	5184.41	4076	4600.9	2268.08	1642.37	2933.52	897.29	1926.67	3225.4	1980.08	2796.78	3127.02	4016.94	3222.22	3024	2279.58	2151.76	3762.63	651.4	1197.16	2868.8	2369.33	2958.54	4303.51	1282.75	3127.08	1390.1	2830.06	607.76	1717.45	3651.15	3178.74	2018.12	2080.96	2461.24	3483.94	1888.31	1698.45
	BDNF	1114.34	918.84	1187.49	2051.03	4384.73	10255.8	28331	29418.6	6032.94	2007.44	3907.27	3131.39	4782.38	3592.71	1182.63	3028.06	1501.21	2192.75	3002.2	1981.34	2760.14	3559.31	3363.4	3028.52	2240.56	2170.22	2307.6	3401.09	671.41	1419.8	2304.66	2807.58	3001.12	5151.76	1404.47	3277.36	1488.59	3793.95	776.84	2228.92	4344.94	3900.67	1889.59	2195.38	2339.27	3994.82	2022.12	1864.92
	BMP-6	745.388	659.38	1027.86	3281.34	6473.89	18234.6	33378.9	41316.1	2829.2	2878.49	2015.32	2657.33	1775.87	2197.46	629.725	810.35	1105.3	464.16	849.76	1268.11	1682	1235.06	2223.12	2275.82	1846.59	1362.69	989.63	2803.94	311.69	448.44	2283.25	1437.38	2853.88	3458.49	983.86	2123.8	654.9	4677.37	854.75	2909.88	3025.47	3290.46	1422.68	1394.43	1627.39	1266.53	2303.84	912.45
	BMP-6	620.517	588.7	982.603	3177.15	8348.75	18232.2	32353.3	38071.9	2389.73	2739.31	2316.83	2057.29	1167.02	1970.57	629.725	1021.49	1105.3	430	809.94	1223.06	1611.14	1258.88	2113.04	2144.4	1978.38	1178.08	902.84	2798.32	395.13	585.55	2328.88	1549.71	2723	3155.24	945.04	1689.85	668.09	3982.9	854.75	2930.49	3126.16	3331.82	1216.67	1065.46	2157.54	1381.44	1742.1	1285.59
	BMP-6	578.618	768.07	1188.5	2464.22	6565.82	16369.9	31971.2	42523.6	2402	2772.19	2280.3	2476.06	1556.34	2108.29	629.725	951.62	1084.35	492	925.71	1056.2	1574.65	1327.12	2002.96	2005.8	1912.49	1332.07	775.04	2641.92	433.9	297.98	1980.37	1505.33	2378.83	2810.53	566.4	1766.26	604.8	3389.8	729	2517.76	2807.06	2583.55	1550.62	1037.32	1402.37	1477.83	2177.46	1353.84
	BMP-6	583.678	650.27	1170.33	2839.56	6910.58	15837.4	32235.7	48594.7	2799.58	2580.87	2372.12	2398.92	1995.4	2020.12	629.725	934.75	1126.25	445.2	617.98	1100.39	2199.6	1246.97	1433.06	2251.84	2455.4	1301.44	857.36	3729.64	329.42	311.33	2140.22	1425.1	1913.31	2926.35	505.49	1837.94	681.28	3306.2	980.5	2327.06	2639.58	2630.54	2002.6	1400.27	1892.47	1256.64	2019.86	1217.35
	BMP-9	1068.79	1131.53	1250.97	1452	1138.83	1746.05	2224.22	3855.36	916.69	1541.92	1204.58	1019.12	1958.46	1811.43	1788.22	1083.38	1635.94	1374.62	1633.4	1580.5	1375.34	881.67	1116.21	1206.56	1055.66	1127.68	2321.25	2972.51	830.1	985.915	929.6	1140.96	985.765	1402.82	1077.81	1579.41	1203.33	2205.63	516.75	1141.64	1054.87	1436.66	1579.21	1702.3	1246.06	2303.1	1426.8	1298.04
	BMP-9	1095.6	886.63	869.39	904.973	1331.6	1719.74	2151.9	3860.2	975.12	1808.64	987.33	1094.02	2120.35	1811.43	1680.76	1024.14	1484.27	1693.94	1734.11	2995.5	1112.29	1132.52	789.94	1275.02	1070.28	1399.68	1530.92	2493.75	682.76	962.1	1083.36	991.98	747.9	1990.78	1267.24	1574.46	1233.84	1328.3	594.69	1019.96	1179.62	1150.71	1223.74	1892.62	1160	2564.78	1228.96	1406.25
	BMP-9	1088.85	1006.74	1095.6	861.52	1149.8	1800.19	1940.19	3238.25	1133.33	2085.5	1095.95	1032.84	1851.74	1811.43	2628.14	827.6	1917	1039.96	2266.69	2173.92	703.2	1161.16	1275.15	1211.46	1041.04	918.94	1926.09	3451.27	676.14	1009.73	853.71	1041.52	985.765	2012.04	915.24	1584.37	1343.04	2015.06	678.62	1117.46	1033.69	1216.38	1393.61	1903.63	1432.67	2541.1	1254.22	1303.58
	BMP-9	1253.86	1069.14	940.23	1178.49	1316.39	1671.88	2316.65	3610.58	909.37	1099.63	893.14	924.56	2519.63	1811.43	2442.52	988.94	1776.47	1230.92	1965.98	2405.08	953.87	1043.71	864.65	1540.43	1038.12	973.13	1348.16	2972.51	947.08	985.915	817.65	852.54	1223.63	2001.41	1129.86	1133.29	1288.44	1330.96	778.88	1223.33	1117.24	1017.65	1764.82	1355.84	1583.88	2862.75	1203.7	1452.45
	CA2	1199.96	730.413	1164.8	1928.88	5070.23	10950.3	22046	19302.9	3958.86	4391.22	3105.98	3194.74	4112.56	3024.86	1855.62	1879.1	1670.55	2349.06	2166.58	1783	2391.74	3222.02	2451.06	1970.82	2844.54	2590.12	3694.31	3434.63	2226.92	1604.31	2724.31	1443.16	1786.88	2192.48	1975.02	6571.14	2135.37	3972.48	1516.08	2566.52	3585.06	2719.63	2318.74	1565.35	1665.53	2189.92	2635.1	1653.6
	CA2	1015.07	854.827	1167.03	1810.04	4202.36	10992.5	17303.6	17364.3	2795.08	3164.25	2358.84	2984.02	2962.57	3320.55	1801.68	1528.59	1525.67	2585.13	2386.55	1883.38	2277.14	2960.75	2899	2479.16	3035.92	2738.92	2761.06	3748.41	1606.66	1465.9	1864.39	1468.59	1787.92	2660.12	2244.69	6388.96	2082.57	3862.27	1997.6	1790.38	3454.84	2464.33	1761.86	1687.86	2235.65	1694.6	1996.24	1484.53
	CA2	1091.89	765.53	1169.76	1928.48	4650.39	10157.9	17039.5	25452	3241.81	4128.46	2851.98	2599.24	3398.9	3608.72	2201.44	1178.08	1836.93	2717.43	2978.23	1589.56	2383.5	2956.57	1839.52	3260.88	3059.1	2331.2	3668.13	3732.25	2082.96	1485.64	2337.86	1369.84	1920.04	2277.42	2923.18	4543.12	3144.31	3473.19	2362.37	2498.29	3487.12	2878.07	2093.61	1874.88	2432.75	1982.95	2520.65	1582.71
	CA2	982.8	908.61	1366.27	1868.51	4230.54	10212.5	16935.3	23698	3688.86	4011.16	2096.47	2862.3	3572.44	4070.06	1430	1528.59	1380.8	2816.16	2682.39	1682.62	3217.73	2240.96	2329.2	2958.73	2060.47	2460.66	3687.55	3764.58	1649.17	1288.12	2293.8	1417.74	2196.34	3207.86	3244.92	5466.04	2546.26	3992.16	2270.41	2572.58	2792.12	3522.31	2543.86	1480.94	2334.2	2141.74	2258.45	1491.78
	CD180	2034.33	1924.87	2171.02	1859.23	2598	2670.72	3424.85	5451.13	2253.75	2914.54	2119.96	2390.92	2957.5	2043.94	1093.1	1230.76	1692.63	2101.78	3411.02	2412.78	1902.58	2948.02	2475.76	2186.47	3294.02	1907.22	2648.97	3064.1	1600.98	1811.98	1842.42	1506.24	1870.92	2438.28	2044.48	1919.04	1909.8	2704.47	2070.68	2156.74	2209.39	2144.19	2176.38	1765.42	2077.81	2195.02	2077.3	1750.06
	CD180	2009.35	2108.29	1987	2702.99	2572.47	2686.54	3154.56	4664.37	2329.31	2462.84	2320.1	2321.06	2657.08	2878.06	961.71	1696.65	1688.86	2220.39	3185.98	2436.86	2022.98	2788.1	1975.37	2247.27	1890.7	1925.61	2480.29	2495.52	1798.47	1588.94	1683.59	1416.19	1656.75	2464.06	2118.02	2003.57	2082.12	2292.27	1976.96	1965.24	2487.02	2373.82	2131.63	1446.22	2114.3	1772	2116.82	1599.6
	CD180	2187.89	2085.73	2266.87	2168.3	1961.18	2583.83	3919.16	7427.77	2435.1	1958.78	2193.24	2218.42	2626.34	2514.14	817.77	1290.66	1581.63	2294.24	2650.52	2550	1992.48	2461.73	1813.14	2120.32	2777.77	1582.19	2379.58	3902.17	1504.53	1612.02	1656.53	1597.48	1643.92	2209.12	2436.45	1926.73	2214.88	2318.1	1759.51	1806.71	2232.02	2103.9	2531.67	1469.84	1939.82	1954.8	2398.7	1974.48
	CD180	2668.66	2795.39	2538.98	2383.84	2434.55	3043.99	3733.87	8104.29	2547.06	2532.34	2607.08	2513.36	3257.92	2439.35	841.54	1467.46	2125.45	2709.1	4184.87	2614.38	2180.92	1938.08	2976.14	2544.98	2786.54	2486.22	2817.65	3695.02	1808.71	2303.48	1825.39	1538.19	2088.42	2733.24	2335.58	2169.12	2450.92	2257.54	2086.16	2543.27	2650.96	2383	2495.27	1615.18	2150.78	2443.76	2613.24	2303.04
	CNTF	3098.78	2526.68	2658	2943.91	3056.32	3407.6	4008.05	4644.04	3326.54	3173.04	3010.04	3390.78	3194.98	3196.22	2337.18	1733.42	2229.65	2438.04	3109.1	2882.5	2275.68	2308.78	2064.7	2659.65	2833.57	2232.86	2091.1	4898.54	2207.46	1563.4	2231.82	1835.61	1739.29	2539	2557.22	2607.4	2452.35	2946.46	2264.04	2506.55	2677.88	2720.78	3181.54	1512.37	2101.66	2839.39	2182.81	2192.79
	CNTF	2577.76	2590.61	2466.33	2889.18	3132.27	3025.76	3995.84	4703.31	3266.85	2820.6	3002.31	3457.67	3251.82	2901.18	2278.4	1805.94	1947.87	2378.9	2488	2643.18	2754.47	2178.36	2082.98	2384.65	2770.98	2677.22	3101.67	4995.77	2016.66	1575.98	2256.02	1724.02	2350.64	3306.27	2484.2	2207.8	2356.34	2885.74	2219.24	2801.83	2721.9	2313.32	2255.16	1443.08	2061.6	2211.58	2975.43	3142.14
	CNTF	2449.33	2574.91	2814.57	2834.45	2907.63	3417.82	4007.57	4122.77	3053.96	3216.4	2834.06	3184.33	3688.62	3451.92	2041.75	1505.88	2294.57	2328.24	2629.45	2767.06	2277.58	2047.94	2421.18	2786.69	2538.02	2135.24	2606.48	4707.68	2166.56	1547.06	2242.04	1772	2151.38	3235.64	2593.04	2884.27	2301.96	2338.82	1947.12	2485.6	2691.16	3236.47	2336.82	1481.51	2160.15	2699.3	3187.7	2856.4
	CNTF	2737.86	2491.27	2458.19	2497.4	3094.3	3198.75	4008.53	5327.71	4361.61	2901.78	3377.77	3024.37	3468.96	3527.26	2241.84	1707.16	2172.36	2411.18	3063.87	2613.24	2516.02	2512.48	2202.58	2530.28	2839.04	2292.71	2686.6	5012.19	1899.22	1291.78	2043.22	1932.84	2337.5	3590.37	2410.88	2379.25	2931.79	2691.71	1811.8	2380.1	2808.5	2474.51	2389.18	1883.19	2086.58	2200.82	2763.16	3427.89
	DR3	869.872	765.477	899.247	1351.16	2175.85	3618.77	7334.96	8581	964.09	925.69	991.02	848.58	1735.82	726.73	1090.73	1468.88	1134.06	1137.75	1650.3	1168.63	1217.82	1745.86	1387.54	1179.86	1767.47	1180.39	1760.53	2148.63	691.08	688.41	645.33	526.64	1133.12	1080.1	868.94	1309.1	977.68	1267.59	864.29	906.16	1226.53	847.16	1148.69	1201.13	893.65	1066.43	764.22	1257.88
	DR3	960.71	896.557	912.043	1551.19	2187.25	3477.83	6961.3	8871.97	935.12	844.22	973.71	801.58	1400.88	751.695	989.6	1505.5	893.93	1231.83	1603.8	1383.74	1205.6	1528.76	1482.13	1272.94	1813.58	1397.26	1810.71	2344.41	748.48	719.26	788.82	785.96	974.84	1201.52	906.02	1335.88	923	1176.9	987.78	758	1248.1	636.52	1087.73	1033.62	1166.92	840	730.08	1018.31
	DR3	786.613	662.763	1005.72	1529.83	2297.71	4854	7543.53	7719.04	993.06	881.54	920.87	895.58	1318.23	698.86	1225.18	1078.41	653.8	1367.17	1753.19	1329.18	955.84	1311.67	1292.94	1193.46	1356.3	1398.33	1710.36	1964.48	730.84	992.65	728.9	840.47	775.63	1506.59	907.84	1013.18	1038.47	1201.33	1087.7	767.33	1130.92	755.69	1332.49	1087.48	1140.24	1245.51	1113.06	1086.73
	DR3	835.962	874.977	930.753	1540.51	2303.86	5214	7657.05	7269.77	877.88	818.99	912.1	638.8	1803.63	776.66	1054.69	1273.64	893.93	945.08	1851.1	1368.16	1125.85	1528.76	1246.33	1416.29	1338.46	981.63	1590.56	1653.46	506.2	780.61	814.71	817.76	837.96	1511.74	834.86	787.64	848.69	1335.16	1047.1	830	929.16	753.29	1317.41	971.55	1113.56	1334.7	894.94	831.6
	EphA6	670.487	597.97	849.207	1071.77	2050.23	5733.22	17844.9	16923	835.98	793.48	789.27	772.92	1091	614.71	400.16	361.57	431.86	582.13	894.1	486.52	485.18	716.67	701.52	712.8	515.28	689.58	707.83	958.28	419.47	457.63	655.65	537.13	542.43	717.59	463.9	595.5	323.43	725.895	482.36	675.89	842.22	517.49	650.65	253.89	480.04	822.39	511.41	481.73
	EphA6	519.462	454.037	751.563	1154.99	1794.72	5860.62	13634.8	15813.2	733.75	793.96	810.55	745.72	992.36	780.625	400.16	370.36	528.81	680.365	832.48	644.24	537.27	835.81	612.16	804.42	605.28	685.26	725.12	1056.94	481.64	446.26	583.85	584.66	586.55	728.47	559.46	483.08	408.25	775.31	532.38	653	735.73	538.98	726.92	223	555.605	773.48	616.62	474.62
	EphA6	628.56	673.917	804.003	974.803	1892.48	5457.61	15050.2	17894.5	775.26	833.96	798.52	848.06	848.59	780.625	400.16	302.86	580.22	677.34	537.3	675.13	512.53	917.49	413.68	722.4	770	467.55	638.62	1129.3	326.81	488.44	449.15	444.14	519.22	735.46	644.84	525.95	368.68	676.48	386.6	698.78	645.71	493.91	681.5	197.71	535.64	838.74	713.61	427.96
	EphA6	554.043	522.023	758.8	1238.21	1971.36	5427.03	15521	19587.7	805.62	813.96	658.28	1009.81	1054.85	946.54	400.16	373.98	569.29	683.39	484.44	706.02	517.27	776.24	492.87	627.45	834.64	693.9	692.88	1310.53	369.87	451.945	509.98	561.9	659.92	739.02	602.15	549.35	420.98	537.58	507.37	707.65	658.67	496	704.21	284.78	575.57	825.49	519.63	478.175
	FGF-23	942.575	1054.46	1151.79	1157.41	1779.57	4357.71	10387	14440.5	2486.18	1586.31	2359.46	1930.34	3368.65	1761.55	1428.98	1464.72	1726.02	1809.7	2138.44	2022.58	1774.85	1450.25	1893.84	2061.27	1746.82	1505.19	2074.96	4289.46	842.31	1461.28	1541.79	1457.47	1713.1	2134.82	1740.02	1925.5	1221.6	2460.27	1083.46	1582.52	1906.55	1855.66	2470.63	1546.32	1668.62	2352.06	2091	1268.31
	FGF-23	1017.15	1037.67	1107.24	1154.77	1822.35	4292.91	9972.68	14486.6	2395.62	1948.16	1910.65	2289.4	2444.33	1809.53	1965.73	1712.6	1861.29	1891.14	2614.92	2167.43	1795.3	1450.25	1444.38	1757.85	1450.54	1793.64	1890.06	3772.2	816.58	1481.34	1343.35	1480.83	1837.7	2340.56	1596.9	1639.17	1530.6	2458.25	1258.24	1665.02	1989.57	1557.53	2093.82	1539.9	1867.46	2975.92	2519.67	1396.58
	FGF-23	1088.33	906.457	1041.53	1160.05	1778.36	4629.11	10262	14881.4	2026.33	1641.94	1921.06	2282.02	2689.45	1151.18	1656.72	1689.54	2118.69	1779.31	2678.15	2314.33	1561.41	1450.25	1556.27	1917.63	1675.21	1163.65	1723.67	4051	889.34	1739.69	1314.65	1459.72	1868.92	2397.34	1473.27	1710.92	1496.34	1867.63	1363.04	1844.85	1658.9	2003.36	2111.84	1807.14	1366.98	2863.27	2367.5	2426.24
	FGF-23	1020.29	1020.88	1129.51	1088.24	1734.79	4475.05	10326.7	14950.7	2099.78	2003.04	2104.62	1773.35	2778.94	1707.63	1728.04	1586.82	1779.72	1383.61	2895.68	2461.23	1754.39	1450.25	1788.32	1927.88	2170.42	2014.67	2128.84	4170.23	894.55	1176.69	1557.06	976.45	1381.72	2113.98	1349.63	1503.2	1292.73	2896.48	1069.98	1975.06	1949.67	1920.18	1786.08	2154.24	1469.78	2523.06	2330.41	2349.24
	FGF-8	943.088	799.257	746.097	847.017	911.403	1641.23	6860.74	12804.9	1135.82	893.86	1052.31	979.69	1643.56	1117.79	1083.88	1486.37	1621.84	798.24	1648.31	1252.02	977.44	1267.45	1355.9	1499.9	1205.67	1465.43	1351.43	1803.16	614.43	971.25	882.87	702.9	698.39	1194.69	654.65	1769.98	900.35	1295.41	942.33	866.04	1325.27	881.15	1376.92	929.66	832.4	920	659.82	1019.21
	FGF-8	1148.17	814.94	755.34	882.933	854.153	1895.71	7836.4	8985.46	1195.06	969.92	1025.98	989.79	1529.88	946.62	1020.27	1486.37	1605.7	1203.18	1344.47	1423.06	960.94	1232.85	1695.97	1067.16	1121.88	1379.18	1407.24	1974.1	660.34	790.65	761.66	718.42	663.39	1256.14	991.23	1319.96	921.44	1141.51	886.62	783.41	1163.34	938.24	1159.94	996.02	921.47	943.32	862.24	1019.02
	FGF-8	854.372	653.837	667.87	784.257	902.96	1709.38	6522.15	10294.8	1138.14	799.96	1052.31	933.45	1335.92	737.51	1172.75	1486.37	1589.56	1293.54	1435.66	1252.02	789.79	1302.06	2036.04	1225.59	1293.02	1316.8	1295.62	1671.83	825.59	747.86	845.77	814.53	733.39	1240.03	1017.89	1395.5	824.21	949.02	917.22	700.78	1010.47	572.08	1227.84	933.63	1037.77	923.1	799.06	1041.27
	FGF-8	941.145	613.667	750.718	945.07	861.527	2006.87	6396.63	10197.1	1028	788.3	1078.63	960.21	1358.64	674.84	1243.4	1486.37	1605.7	1089.9	1392.84	1080.98	897.22	994.18	1695.97	1755.88	1008.96	898.8	1154.29	1148.92	802.72	854.94	916.73	961.26	652.48	1223.92	1039.29	1357.73	785.24	1037.65	1012.48	687.59	1236.52	734.77	1225.88	1153.25	829.77	1102.19	925.42	829.8
	HAI-2	1439.87	1269.07	1459.99	1708.15	2743.94	4306.33	6589	8756.58	1776.38	1765.24	2349.94	1771.92	2768.5	1615.85	1199.92	1462.98	1116.92	2071.29	1935.94	1809.12	1237.46	1695.68	1204.36	2049.04	1261.38	1692.58	1550.71	2103.57	1183.98	1937	1279.36	1249.25	1159.69	1452.94	1199.23	1274.78	1796.27	2069.12	1594.16	1485.62	1438.92	1185.7	1124.68	1418.92	1002.18	1552.92	977.92	1140.37
	HAI-2	1268.35	1184.22	1444.48	1825.98	2725.94	4623.72	6639	8228.66	2071.48	1532.8	2204.88	1550.28	2904.08	1868.94	1131	1211.94	1090.37	1673.54	2538.84	1678.02	1195.3	1921.9	993.43	2022.1	1567.08	1770.2	1564.25	2851.63	1201.69	1506.9	1027.62	1246.18	1027.8	1552.49	1544.76	1457.55	1278.94	1707.5	1231.46	1880.96	1305.28	1607.76	1101.48	1127.13	1070.11	1573.42	1107.94	1307.25
	HAI-2	1100.37	1198.37	1452.24	1590.33	2698.26	5165.93	6985	9284.51	1930.86	1527.12	2076.63	1238.7	2844.56	1442.22	917.86	1207.46	1559.62	1690.06	2621.01	2106.47	1088.94	1469.46	761.54	2058.91	1553.96	1521.73	1540.63	3049.67	1204.94	1722.35	1121.82	1345.15	1048.7	1277.1	1469.74	1389.9	1501.4	2167.84	2211.86	1397.92	1174.33	1188.82	1113.08	987.37	977.04	1464.93	846.24	1411.29
	HAI-2	1148.97	1339.76	1277.71	1442.64	2455.2	4931.27	6478	8179.05	2438.42	1507.46	1488.88	1330.9	3199.31	1563.94	1025.32	1337.46	1786.88	1681.8	2703.18	1671.38	1028.66	1436.51	782.5	1638.25	1560.52	1296.63	1419.78	2616.27	1196.14	1591.73	1036.18	1313.33	1204	1690.02	1507.25	1569.35	1798.54	1431.83	1825.86	1573.33	1223.57	1315.98	1040.1	1155.29	1138.04	1614.17	1036.36	1359.27
	IL12RB2	3084.19	3197.11	3042.5	2880.78	3106.27	3243.58	5135.19	10102.5	4010.41	2751.76	2762.45	2917.52	3066.41	3544.71	2348.9	2553.77	2098.33	2740.17	3333.96	3327.6	2849.2	2550.56	2247.18	2894.23	3294.94	2549.92	2618.94	6633.58	2332.88	1982.15	2077.41	1761.08	2588.52	2969.22	2833.9	2775.29	3149.24	2290.1	2242.31	2696.98	2856.84	2793.96	2844.13	1776.92	2090.94	2531.85	2478.55	2550.4
	IL12RB2	3040.28	2725.14	3040.84	2802.34	3168.82	3385.25	4710.17	11019.2	3823.54	2801.36	2477.91	3131.42	2820.9	2887.27	2245.48	2442.06	2486.83	2619.99	4191.59	2945.04	2381.82	2988.87	1984.29	2436.75	3329.1	2889.36	2638.71	6838.68	2968.47	1786.88	2283.94	1986.53	2016.96	3221	3075.98	2709.19	3176.44	2586.52	2716.42	2442.3	2698.45	2601.24	2250.16	1676.75	2084.86	2515.72	2664.78	3081.1
	IL12RB2	2893.06	2472.51	2733.84	2776.75	2924.09	3166.56	4798.96	8651.26	2934.76	3198.1	3006.18	3664.59	3404.52	2255.84	2367.71	2456.52	2116.8	2499.8	4288.11	2606.7	2218.18	2479.81	2558.23	2993.8	2904.56	2517.48	2597.73	7782.85	1909.51	1535.33	1997.42	1935.33	2050.67	4154.57	2761.9	2990.06	3170.76	3501.31	2595.44	2488.16	3317.38	3348.08	2397.04	1892.14	2097.02	2853.4	2538.76	4033.52
	IL12RB2	3242.86	2761.23	3025	3238.07	2715.76	3308.95	5253.13	8498.17	3552.26	3594.84	2948.34	4154.25	2699.75	2675.28	2321.43	2082.16	2608.33	2231.98	3331.25	3408.64	2449.5	2769.72	2086.62	3336.52	2563.84	2943.5	3313.27	5301.77	2068.94	1586.96	2139.57	1727.02	2091.55	4461.55	2689.9	2467.71	3154.75	3589.55	2461.08	3005.6	3520.35	2700.71	2497.86	2057.92	1994.38	2100.29	2113.94	3533.61
	IL-27 Ra	993.813	533.277	662.173	1298.11	1706.21	3342.83	12358.6	16591.5	969.24	981.58	736.21	707.225	1582.88	1069.39	944.825	772.805	1368.65	768.35	958.81	1178.88	689.12	1092.24	1330.64	1592.31	1887.16	1109.04	2017.6	1699.68	589.4	825.19	683.33	630.94	813.2	1450.21	707.115	1043.16	656.55	1691.47	457.76	747.4	1513.54	993.14	817.74	1171.38	1064.62	1152.94	1221.2	703.04
	IL-27 Ra	1121.8	854.013	696.53	979.743	1784.5	3957.39	9901.27	14802.7	1222.75	778.02	718.3	642.45	1201.38	948.61	884.84	916.81	1267.7	1309.43	1170.48	1177.78	809.64	1304.75	1691.63	1394.12	1863.6	769.78	1757.22	1325.48	589.4	729.32	633.64	854.62	1055.16	1320.48	913.27	933.49	576.48	1758.24	546.91	718.25	1397.24	996.78	988.43	903.44	1101.48	778.18	966.08	638.86
	IL-27 Ra	657.632	780.883	846.923	852.17	2150.65	3500.42	9875.6	14647.9	860.49	721.37	659.39	585.4	1538.96	1067.08	1004.81	772.805	977.69	1081.76	811.86	1178.33	933.02	1163.02	1020.76	952.02	1792.08	640.48	1373.31	1398.12	669.8	805.98	720.61	620.9	1085.88	1653.12	500.96	988.325	539.27	1713.12	518.87	654.8	1409.36	994.96	710.83	765.33	877.73	895.23	1136.51	793.92
	IL-27 Ra	694.555	764.383	790.453	1237.21	1907.01	3428.61	10058.2	15535.2	698.33	723.8	754.12	772	1382.04	1068.24	1108.08	628.8	1456.1	928.13	1064.64	1180.67	946.29	859.59	1289.26	1031.92	1354.53	939.41	2277.98	1157.47	509	767.65	701.97	650	1024.44	1401.41	707.115	833.25	557.875	1956.21	490.83	474.39	1673.71	1233.49	903.085	1037.41	807.23	1109.76	1010.56	615.25
	Kirrel2	1288.78	1039.56	1758.36	2000.87	5357.27	18132.6	31258	40230.3	2199.88	1899.1	2436.35	2060.04	3055.28	1987.58	1660.92	1367.43	1837.9	1751.96	1818.6	2094.24	1807.73	3046.76	1268.21	2111.87	1987.53	2002.12	1915.56	2762.33	949.43	1026.92	1919.62	1485.5	2112.38	2175.65	1539.63	1814.22	1372.94	2283.16	1678.46	1397.82	3005.88	2159.08	1680.22	2604.26	1533.9	2017.8	1994.28	1600.47
	Kirrel2	1171.21	930.927	1340.65	1798.09	5799.45	17096.9	30254	45318.4	2093.44	1903.54	2304.92	2601.61	2938.8	2199.75	1650.42	1174.57	1873.18	1642.08	2413.27	1971.18	1795.9	2824.67	1509.25	2195.78	2110.02	1876.92	2105.24	2965.7	1189.36	1026.92	1883.66	1737.2	1827.06	2233.85	1485.27	2361	1514.83	2789.94	1695.64	1398.17	3632.15	2242.2	1815.8	2202	1851.22	2448.44	1962.54	1706.1
	Kirrel2	1412.33	1144.35	1208.08	1550.24	4401.26	14407.4	30147	47587.9	2314.37	1929.48	2359.46	2218.06	3322	2165.9	1323.36	1271.88	1594.67	1955.12	1994.02	1925.62	1771.28	2120.06	1804.73	2417.82	2450.49	2029.47	1750.96	3421.71	884.98	1026.92	1933.67	1712.94	2168.68	2268.35	1691.49	1836.88	1233.33	2607.44	1646.86	1892.17	3416.35	2325.32	1962.49	1753.2	1835.55	2465.23	1978.41	2039.98
	Kirrel2	1079.25	1260.76	2176.07	1595.32	4915.08	14706.8	32587	48868.7	2373.79	1919.06	2253.2	2188.96	2551.06	1781.94	1671.42	1592.65	1858.57	1874.94	1953.8	2154.57	1870.18	1785	1479.04	1984.4	1865.04	1926.53	1512.25	3634.58	1283.64	1026.92	1935.24	1652.08	2425.33	2297.58	1734.28	2033.72	1468.59	2065.02	1662.66	1872.82	3211.11	1968.88	1889.14	1826.81	1789.3	2055.75	1687.02	1670.56
	KLRC1	3433.93	2806.97	2758.07	2414.6	3854.53	5116.91	6985	9874	2880.71	2541.85	2660.35	2392.98	3376.43	2841.54	2290.98	1913.78	2362.36	3339.02	3586.25	3287.8	2099.57	2871.76	2105.33	3298.58	3284.46	2596.47	3591.78	5633.51	2598.02	2461.98	2221.38	2285.32	2466.78	3350.02	2889.36	2632.24	2378.33	2727.57	2400.52	2022.04	2591.78	2384.9	2830.12	1637.52	2571.26	2564.04	2795.84	2979.61
	KLRC1	2797.52	2902.99	2929.8	3325	3855.2	5797.03	6998	9985	3399.86	2526.89	2612.14	2788.25	3334.47	2913.34	2809.3	2012.63	2210.24	3546.44	4647.22	3504.81	3083.73	2451.3	1963.63	3041.12	2839.2	2933.38	2994.65	5886.84	2042.86	2715.9	1800.74	2045.38	2065.43	3717.34	2564.78	2628.29	2847.82	2250.04	2385.6	2912.44	2310.48	2463.12	2859.12	1841.55	2627.46	2699.88	3085.71	3746.02
	KLRC1	2836.63	2953.7	3057.66	3269	3567.45	5216.22	6789	9632	2642.16	2779.58	2803.23	2771.34	3418.4	2800.59	2201.62	1902.56	2217.48	3354.48	3414.7	3716.02	2668.1	2410.75	2345.92	3734.73	3273.43	2845.78	2889.84	6413.8	1775.62	1991.41	1768.35	2009.02	1927.04	3953.62	1924.24	2729.14	3027.4	2569.82	2329.06	3240.5	2736.98	2808.64	2533.5	2078.38	2391.82	2786.9	2529.36	3967.17
	KLRC1	3286.77	2852.28	3185.52	3358	3030.14	5096.83	7854	9514	2400.63	2674.33	3360.65	2918.46	2864.96	2978.39	2305.14	1925.3	2289.92	3268.38	5127.35	4170.41	2870.51	3292.21	2288.59	2335.29	2759.77	3659.78	4129.04	5389.83	1933.78	1688.15	2193.1	1975.62	2028.76	3627.1	2418.4	2750.34	2701.88	3035.41	1919.38	2389.36	2809.24	2822.94	2371.36	1751.76	2515.06	2061.72	2627.14	3301.52
	MANF	2530.73	1991.11	2046.78	2527.43	2118.91	4117.2	6219.9	5782.39	2731.65	2635.48	3088.24	2242.02	2779.93	2399.2	2767.55	2151.54	2075.78	3031.3	2825.35	2937.52	2298.02	3374.72	3441.7	2906.85	2845.88	2173.2	3607.76	3529.44	2154.8	1532.15	1645.8	1826	1884.43	2124.2	2308.78	3119.49	2251.49	2116.45	2170.14	1826.33	2986.54	2262.84	2333.43	1528.88	2054.28	1558.73	1881.31	2512.37
	MANF	2197.53	2594.99	2237.34	2349.02	2196.08	3689.43	6041.66	6419.64	2133.74	2285.42	2132.47	2161.57	2851.6	3126.49	2529.79	2450.72	2339.04	3490.34	3000.98	3644.34	2376.62	3852.42	2807.93	2964.06	3039.43	2657.98	2548.67	3524.82	2274.54	1732.38	1678.3	1682.7	2115.9	2759.33	2335.12	2903.88	2740.28	2347.61	1840.91	1580.08	2560.98	1561.12	2338.47	1669	1875.77	1980.25	1652.33	2741.51
	MANF	2203.97	2338.99	2096.71	2289.3	2325.21	3426.13	4706.23	6363.26	2621.43	2677.41	2356.9	2044.15	2532.88	2343.18	2783.27	1861.68	2377.74	3056.2	2528.8	3498.12	1789.6	3179.06	3272.1	2849.64	2942.65	2258.98	2767.12	3368.61	1826.9	1718.88	1643.04	1894.35	2198.76	2498.27	1912.15	2313.49	2312.18	2552.29	2455.9	1593.76	2303.67	1754.37	2343.6	2104.67	1520.04	2097.04	1585.52	2180.98
	MANF	2374.83	2083	2236.8	2240.13	2955.86	3459.99	5054.49	5530.99	2144.86	2158.69	2829.71	1671.22	2708.27	2743.43	2204.48	1637.61	2416.44	3061.16	2461.49	3171.92	2031.2	2555.31	3469.72	2845.56	3663.71	2458.48	2632.67	3416.38	2035.06	1523.31	2034.54	2209.89	1914.41	2486.92	1859.06	2470.08	2043.67	2142.94	2377.76	1734.71	3104.46	2272.63	1653	1514.58	1697.25	1693.79	2075.22	2626.94
	MCAM	941.538	974.08	891.06	996.027	920.963	1748.93	3197.86	2666.43	1062.02	803.94	880.86	1148.2	2179.83	947	1274.73	784.47	1260.57	1437.96	1726.02	1206.54	1007.12	1390.83	1190.06	1263.67	1534.75	1055.76	1096.33	1276.16	912.99	614.16	851.84	772.42	865.55	1161.51	1030.56	1218	1163.24	1150.8	1162.36	541.89	1619.1	1057.23	1021.74	726.34	969.04	839.37	1051.96	1128.25
	MCAM	967.545	1054.79	1112.08	891.66	964.18	1907.18	2899.8	3142.22	1325.58	789.22	835.88	764.35	1827.82	1026.1	1272.96	875.06	1276.12	1261.73	1620.25	1254.29	835.54	1545.94	1215.65	1212.77	1157.28	1071.69	1445.74	1853.83	1022.1	867.41	951.24	539.66	813.64	989.35	841.82	1227.94	1331.4	1300.8	1207.14	541.39	1675.8	1153.94	1179.12	570.67	983.18	708.36	1193.46	1033.16
	MCAM	1139.69	926.37	1149.5	977.887	1085.13	1638.06	1904.61	3052.75	1450.32	840.16	891.78	864.79	2377.87	1111.92	1054.86	662.9	1270.16	1135.66	1468.35	1117.36	1026.2	1014.16	1032.41	1129.04	1521.78	995.2	1483.56	2058.58	1397.04	745.92	815.44	1059.65	794.1	1198.34	856.78	1130.2	1043.85	1234.92	1003.34	793.63	1703.47	1129.47	1166.63	679.9	1136.16	942.035	838.35	1463.91
	MCAM	1394.2	1014.44	1074.67	959.747	1030.35	1943.88	2864.75	3132.56	1048.42	831.06	925.84	936.17	2678.67	888.2	1170.32	829.765	1214.56	1555.6	1752.41	1252.75	943.23	1208.71	1008.53	1238.22	1583.2	1076.75	1768.24	2021.43	1138.65	806.665	902.1	877.55	945.39	1412.8	1201.84	1237.88	1121.43	1142.28	1117.57	667.76	1430.38	1040.4	1172.88	633.46	1059.67	1044.7	1334.96	1053.46
	MD-1	1125.51	824.177	1109.99	1132.63	1358.31	2040.84	3632.1	7206.21	1073.12	1125.1	1164.2	1414.08	2888.25	1637.71	1041.63	1227.92	1279.31	1724.9	1576.38	1686	1288.16	1100.42	2072.6	1833.25	1516.88	1667.76	2276.07	2367.62	625.23	1144.87	948.945	999.4	938.92	1599.88	961.79	1106.84	920.34	904.84	718.815	917.88	689.88	820.5	1501.88	1292.42	1222	2252.92	1067.64	1583.22
	MD-1	1020.08	818.05	1088.23	1020.16	1361.89	2459.52	3570.04	8307.25	1225.13	1005.6	1089.12	1514.57	1836.71	981.25	1457.28	1440.7	1482.62	1712.22	2079.26	1521.65	1069.84	974.55	2449.73	1508.51	1573.47	1029.08	2161.52	2086.22	760.71	832.46	1137.75	1133.98	801.4	2193.02	961.625	1306.83	1009.42	1156.14	570.59	1149.02	623.52	980.71	1262.18	1484.51	1231.18	2062.98	1274.88	1159.75
	MD-1	1102.56	875.637	1131.74	976.69	1199.18	1874.97	3753.39	6556.32	1026.3	1104.48	1234.62	1539.6	2333.25	1232.14	1335.37	1509.53	1646.32	1737.58	2582.14	1835.28	985.47	1370.47	1819.17	1837.57	1271.68	1542.18	2390.63	3003.06	742.88	988.665	664.33	1427.38	685.43	2140.42	961.46	1513.19	1114.15	1374.08	836.78	836.02	810.11	905.75	1544.16	1877.59	1240.37	1817.8	1621.49	1652.92
	MD-1	1010.17	972.237	1044.81	939.007	1457.08	1972.04	3391.99	8260.75	1025.6	1193.96	1273.62	1559.1	2198.94	1499.62	1213.45	1475.12	1837.69	1486.1	2079.26	1929.76	1082.44	1640.52	1565.74	2453	1532.9	1402.43	2000.35	2768.59	492.33	988.665	760.14	1178.82	772.3	1774.5	1035.84	1078.67	877.17	1252.06	600.85	972.8	749.995	943.23	1494.57	1701.4	1085.84	1873.04	1968.1	1889.15
	MEP1B	707.623	987.297	2608.18	4952.51	8001.17	11833.8	19497.8	23432.9	629.88	576.27	712.51	418.29	949.02	716.49	420.02	610.87	467.88	635.1	459.56	707.37	346.61	556.14	491.52	698.54	794.73	842.585	989.62	617.795	484.25	260.56	347.51	453.29	606.06	514.5	306.805	486.28	326.45	517.42	997.75	324.47	926.46	477.73	491.38	257.43	692.51	516.4	420.6	544.56
	MEP1B	890.492	1348.35	2015.11	4539.06	8785.25	11934.4	19551.7	20261	738.61	483.06	616.56	493.45	887.2	645.96	464.44	632.47	444.48	731.36	408.71	629.55	412.73	489.385	467.43	634.53	491.9	592.6	1257.38	597.98	355.31	252.14	446.88	786.61	611.86	667.69	291.78	543.48	475.31	366.62	1043.7	351.98	909.85	480.86	359.71	310.83	477.48	440.27	388.82	487.04
	MEP1B	890.492	1137.63	2394.43	4562.57	7949.05	11871.9	17204	20325.6	633.78	475.14	838.54	610.5	921	744.4	616.78	696.46	640.16	680.21	501.04	928.38	362.68	360.81	517.79	486.54	538.32	842.585	1119.8	558.32	329.1	322.65	431.55	745.71	585.6	742.4	321.83	429.08	527.84	582.94	855.6	292.33	977.3	568.65	527.22	328.82	584.995	456.62	395.27	632.1
	MEP1B	1073.36	1025.77	2105.52	4387.91	6791	11373.9	18657.9	21844.3	918.18	467.15	668.9	727.55	935.01	557.31	548.69	621.67	542.76	887.08	480.3	868.47	315.94	422.63	544.06	376.82	650.49	1092.57	1054.71	637.61	497.94	303.42	416.22	554.21	405.61	705.045	348.56	407.94	422.78	550.18	805.83	296.96	968.8	351.25	662.65	245.41	441.19	489.31	407.935	493.21
	Netrin-G1a	1111.07	1082.49	1235.34	2022.02	2036.57	3312.99	5308.55	6875.61	7996.98	4019.31	5001.88	6016.31	7980.48	4085.08	2878.43	5570.48	4949.8	2200.96	1866.41	1925.67	2791.5	4718	7049.22	3906.66	4288.55	3151.27	2322.23	6846.84	1603.8	1822.62	4746.27	2950.74	5461.88	1562.1	1724.82	1914.42	2145.77	7589.61	1948.02	2976.18	6208.86	2995.8	7177.88	5085.69	4629.56	5006.31	7295.36	1751.76
	Netrin-G1a	1297.79	1045.68	1301.52	1898.82	1893.14	3202.56	4755.75	5997.09	5275.81	3704.27	4362.1	5475.78	7003.5	5363.54	4869.04	5676.86	3440.92	2687.27	2236.87	2081.94	4031.84	5272.12	7045.49	3657.56	3841	2536.55	2245.39	7991.86	1398.2	1860.65	4593.39	2686	5967.48	1824.59	1840.33	2759.46	1773.02	7697.39	1838.84	2606.8	7643.67	2698.37	5562.02	6092.55	3509.92	7497.42	8261.96	1564.26
	Netrin-G1a	1292.62	1096.72	1194.39	2022.02	1826.33	3230.47	5223.75	8850.44	6400.22	3340.91	4876.82	5891.49	9301.14	3587.04	3628.25	4169.94	5036.02	2087.27	2023.1	1977.96	3658.84	3335.45	8099.82	2786.25	4584.58	3064.25	1959.58	8563.43	1416.56	1784.58	4924.78	2309.1	5271.14	2139.14	1583.67	2097.77	1340.17	5677.3	1332.3	2233.75	6679.75	3058.54	6144.79	5019.78	3505.26	8003.3	7460.06	1694.5
	Netrin-G1a	1420.55	1160.58	1395.15	2145.21	1959.61	3441.67	6245.12	7939.39	6925.51	3788.12	4939.35	6399.51	7040.64	4673	3740.12	6430.04	3667.72	2316.81	2063.68	1919.2	4044.88	3716.02	5684.26	3793.04	3992.52	2722.52	2168.56	8039.5	1044.84	1764.84	4075.67	2149.96	5607.81	1892.51	1713.33	2424.74	1750.57	5309.92	1344.46	2697.47	5197.36	3613.23	5846.22	3931.75	4366.24	6493.18	8222.58	1811.7
	NTB-A	534.992	417.443	602.83	939.187	1172.42	2077.23	2453.93	4068.36	534.05	467.16	361.98	414.39	713.17	529.545	356.22	217.62	461.225	551.725	746.39	574.42	368.28	412.72	229.765	375.71	701.98	519.315	1151.17	633.22	125.39	267.02	191.195	288.42	248.355	577.9	563.55	260.2	331.98	399	311.44	291.16	243.16	219.63	285.53	324.65	325.59	425.38	540.16	588.64
	NTB-A	447.525	551.347	538.733	580.837	1073.38	1653.71	2423.44	4274.25	534.05	532.38	295.21	468.25	859.9	497.49	497.62	304.16	461.225	662	728.06	454.86	310.83	375.22	226.16	526.62	581.205	392.75	892.06	731.72	151.82	370.6	167.96	252.14	251.33	415.66	619.98	225.78	367.6	284.22	218.61	247.59	164.22	228.66	336.6	314.61	341.94	389.855	449.88	439.26
	NTB-A	337.953	283.54	526.057	553.82	976.647	1737.25	2530.72	5820.97	416.47	530.79	326.27	591.13	598.32	674.98	374.49	216.33	461.225	441.45	877.92	521.8	316.33	307.08	229.765	335.22	581.205	478.98	1048.54	575.22	138.605	282.56	199.73	178.92	245.38	529.59	514.98	212.36	371.185	229.51	283.08	269.375	301.77	210.6	336.6	334.69	246.31	257.18	705.72	583.3
	NTB-A	491.258	417.443	449.88	760.012	1297.4	1796.03	3322.86	4650.69	651.63	350.15	344.125	397.88	599.9	561.6	397.4	248.54	461.225	406.42	764.72	548.11	244	450.22	233.37	564.33	460.43	559.65	843.82	583.47	117.12	323.35	182.66	250.14	290.35	458.71	392.08	250.79	374.77	326.94	254.72	306.62	184.55	219.63	387.67	225.94	309.24	354.33	630.44	593.98
	PCSK9	419.33	388.857	386.523	548.587	798.767	1939.51	8210.83	10298.4	629.4	863.08	815.44	610.9	733.68	648.77	545.08	571.58	447.5	1197.49	460.1	674.66	287.31	424.975	714.2	488.88	323.3	632.37	814.88	1075.26	482.73	289.63	393.44	782.9	541.06	516.14	500.9	500.22	415.56	747.18	491.39	477.4	605.98	446.04	530.9	248.445	378.55	328.41	247.2	457.45
	PCSK9	361.03	408.16	406.917	603.447	660.777	2055.18	7239.48	8096.84	544.02	487.29	841.72	486.34	688.86	640.68	664.58	551.24	618.56	920.825	352.54	620.94	319.88	330.69	675.35	563.52	455.1	522.35	779.35	592.07	414	267.51	397.39	495.12	757.63	502.16	425.96	539.94	437.8	906.24	797.12	298.31	571.54	391.96	443.46	238.2	356.7	297.65	392.44	457.06
	PCSK9	569.95	315.733	379.05	627.81	677.48	1796.69	5776.65	11867.4	529.35	542.23	621.5	427.24	880.78	651.61	558.48	385.14	472.98	644.16	461.36	611.29	253.42	367.26	664.66	378.25	532.02	604.98	532.62	833.665	427.58	339.79	437.44	502.73	694.5	530.12	470.29	492.48	395.82	588.12	686.27	402.62	906.87	406	412.49	213.2	422.12	352.815	374.6	416.18
	PCSK9	535.52	369.553	427.31	492.2	694.493	1904.75	5296.06	8057.99	586.71	702.655	936.31	548.62	920.36	587.83	628.86	468.19	510.56	639.16	462.62	728.38	331.52	482.69	541.78	464	440.8	618.675	624.94	833.665	411.84	201.78	516.37	668.04	631.37	516.14	497.39	437.94	460.04	919.14	682.79	419.15	982.84	406.71	443.24	258.69	443.92	377.22	250.39	457.84
	PPM1A	1328.31	1161.21	1185.86	1432.57	1658.2	2104.74	2985	3433.62	2929.98	2558.86	2220.7	2350.12	2863.37	2145.8	1506.39	1204.1	1404.84	1927.35	1689.92	1778.72	1059.65	2302.84	2199.41	1781.46	2850.09	1441.57	1219.69	2209.63	1251.36	983.57	2395.3	1280.68	2546.46	1874.6	1499.27	2124.3	1757.37	4917.83	1980.34	2258.1	2789.14	2904.28	1802.6	1076	1770.05	1809.91	1678.67	1418.41
	PPM1A	1340.78	1486.5	1377.07	1337.26	1336	1881.01	2885	3418.03	2574.44	1949.47	1911.9	2041.94	1970.08	2043.17	1912.5	1388.14	1548.64	1649.8	1586.71	2150.12	1129.41	2330.1	2459.98	2023.38	3361.69	1673.7	1224.98	3859.52	1235.51	1052.25	1814.51	1687.27	2161.86	1924.49	1632.43	1816.33	2044.47	4353.14	1824.61	2530.9	2783.5	2722.55	2336.22	1264.4	1100.49	2404.61	1341.37	1335.72
	PPM1A	1353.24	1221.62	1261.46	1203.46	1369	1858.15	2874	3205.47	2008.67	2618.74	2142.05	1819.61	2373.43	2198.6	1116.51	872.53	1498	1239.2	1384.94	1972.08	1229.92	1920.49	1432.51	1705.06	2610.67	1325.32	1183.84	3577.18	1042.53	773.02	2057.24	1746.18	2238.72	1869.62	1773.1	2529.56	1788.51	3096.31	1861.27	3140.94	2625.16	2559.4	2395.68	1487.06	985.5	2350.33	1379.21	1779.55
	PPM1A	1211.86	1316.31	1354.97	1094.3	1513.6	1903.45	2789	3941.3	1994.08	2286.59	2063.39	2296.69	2027.52	2089.62	1507.28	1490.98	1599.29	1538.9	1483.5	1794.04	1179.66	2111.66	1600.96	1779.14	3089.51	1235.82	1214.4	3047.94	1297.54	1239.67	1953.43	1302.98	2316.21	1880.82	1782.54	2443.76	1927.16	2687	1740.83	2069.92	2621.35	1845.68	2455.14	1006.52	1797.98	2377.47	1528.94	1733.29
	RGM-A	1015.7	763.797	1010.84	1146.42	1435.34	2178.62	6276.26	8067.07	1337.37	1210.92	1570.62	1448.63	2845.17	1113.54	964.35	975.38	1440.73	2140.73	1756.29	1680.36	939.29	1117.2	2029.69	1314.23	1038.12	789.67	1725.7	3731.47	989.9	1192.58	1273.86	1242.8	1438.41	1739.27	1184.92	1329.65	1235.62	1948.82	878.14	1458.54	1329.92	1099.43	804.92	2072.78	742.82	2000.39	1276.24	1202.75
	RGM-A	831.448	789.923	1013.45	1000.6	1374.92	2159.15	4658.13	9128.41	1267	1637.67	1696.59	1635.84	2161.78	1255.12	834.56	1047.31	1359.3	2017.98	2531.5	2327.75	1114.06	1340.37	1496.5	1714	1576.8	1260.7	1579.22	3978.71	752.58	1380.62	1280.08	1034.88	1182.54	1733.2	1285.18	1431.82	1286.16	1386.47	1185.82	1495.96	931.94	894.49	888.68	1890.4	841.625	3152.39	1819.18	1548.56
	RGM-A	1497.39	915.88	1043.64	1001.11	1423.02	2554.17	4663.27	8064.68	1298.22	1036.7	1932.69	1851.23	2823.8	1396.71	808.04	1199.65	1198.71	1977.55	3308.27	2385.61	1060.94	1495.04	1272.39	1251.34	1160.24	982.31	1711.88	2674.86	974.94	1507.28	1508.46	1457.9	1352.35	2149	1384.33	1803.78	1300.92	1499.28	1462.38	1255.59	1474.45	1087.06	715.29	1799.76	871.37	2684.64	1458.5	2070.8
	RGM-A	1407.6	949.887	1194.07	1150.86	1469.51	2542.22	4932.78	8865.31	1551.86	1705.87	2040.29	1712.85	2087.52	1255.12	858.06	1263.21	1277.87	1461.19	3306.71	2635.18	1084.54	1417.7	1586.69	926.52	1187.1	1003.51	2037.9	3899	957.04	1029.53	1128.52	1361.1	1288.2	1465.78	1423.52	1529.6	1293.54	1880.04	1285.2	1421.12	1282.52	1111.81	721.16	1981.04	811.88	2797.9	1486.94	2334.48
	R-Spondin 4	142.43	262.795	208.9	525.853	857.25	2229.73	4539.42	6444.45	433	329.42	456.83	485.66	441.67	534.37	319.57	313.82	141.7	258.125	172.555	377.48	194.22	274.73	232.86	268.08	312.76	386.06	281.66	679.705	251.06	172.75	301.73	346.19	315.02	243.94	120.98	306.82	239.5	401.675	415.86	356.29	496.8	302.645	345.205	308.35	252.87	180.53	132.57	218.16
	R-Spondin 4	180.495	257.73	306.663	795.417	899.94	2260.67	4144.12	6055.45	378.865	384.19	794.46	335.2	583.4	417.92	332.32	308.3	205.61	243.08	172.555	266.44	140.83	229.935	273.73	259.69	271.92	410.27	351.69	500.24	251.06	170.43	321	359.895	578.1	243.82	78.36	394.46	198.36	330.92	323.2	374.42	508.39	301.27	321.41	308.35	205.53	270.84	168.405	286.12
	R-Spondin 4	200.038	183.107	186.3	671.133	900.8	2145.16	4364.68	6124.44	254.98	256.11	625.645	459.76	536.37	523.24	264.56	357.27	134.09	310.33	161.13	314.82	218.23	185.14	314.6	191	174.22	351.65	281.66	859.17	274.16	147.08	340.27	436.04	420.83	244.06	107.24	317.2	225.125	472.43	407.48	324.98	391.67	197.78	369	412.48	229.2	336.27	115.63	249.62
	R-Spondin 4	190.267	267.86	299.707	476.64	869.087	2133.53	5379.61	5734.44	324.73	217.52	814.49	321.8	489.34	430.92	327.8	311.06	173.655	273.17	183.98	440.14	206.225	229.935	273.73	212.29	209.25	524.67	211.63	679.705	227.96	149.9	378.73	373.6	447.28	235.12	114.11	256.38	210.75	401.675	399.1	365.355	448.08	304.02	299.76	204.22	229.2	248.78	204.24	157.55
	SELPLG	2482.24	2412.8	2558	2992.68	2621.5	2998	3276.45	3935.51	2873.7	2874.22	3083.64	2460.65	3393.8	2975.29	2723.02	2109.44	3332.06	4036.84	3410.42	2891.51	2805.71	4351.12	3384.34	3491.9	4581.1	3156.1	3413.83	4129.27	2306.5	2370.29	2844.61	2429.08	2804.84	3051.18	2485.86	3060.54	2493.98	3970.78	2517.69	2402.43	3526.7	2748.16	3077.76	2463.68	2450.98	3054.55	2876.02	2954.64
	SELPLG	2563.01	2415.6	2222.97	2378.24	2482.16	3254	3428.17	4218.82	2819.38	2637.8	3055.57	2605.96	3748.97	2922.65	3154.9	2257.35	2502.98	3708.04	4164.65	4191.96	2492.08	4771.44	3723.2	2873.37	3408.13	2816.85	3388.06	4764.18	2530.9	2814.44	2695.96	2466.6	2717.98	3398.25	2559.25	3014.5	2462.24	4294.35	2426.04	2401.94	3086.54	2716.97	2610.92	2126.66	3103.33	2771.18	3647.45	3336.18
	SELPLG	2514.13	2348.4	2289.5	2393.24	2674.35	2708.46	3573.56	5889.84	2888.82	2694.73	3082.16	2515.64	4050.04	2767.62	3776.15	2819.12	3405.9	3304.54	2905.98	4826.44	2672.61	3290.71	3346.58	3420.54	4178.08	2960	3709.51	4297.25	2323.13	2853.26	2549.94	2277.65	3572.86	3244.85	2510.64	3392.76	2601.62	4393.16	2478.13	2307.86	2996.74	2685.79	3013.75	2328.7	2424.56	2687.26	3570.42	2570.5
	SELPLG	2223.16	2409.99	2888	2609.45	2693.39	2806.47	3494.8	4865.84	3401.22	2755.13	2598.36	2729.27	3577.27	2621.48	3487.45	2150.9	3440.06	3896.69	3853.64	3664.21	2467.84	3032.33	3585.73	3563.26	3526.87	3078.33	3014.65	4530.72	1993.92	1829.02	2253.7	2245.25	2397.47	3328.06	2607.86	3423.76	2709.27	3370.65	2308.08	2692.92	3017.33	2218.17	3347.38	2277.18	2449.8	3110.22	2194.37	3145.9
	SerpinB10	998.01	1000.48	1161.19	1507.91	2548.57	4421.7	9150.35	12884.4	857.16	903.75	946.65	951.44	1363.3	812.74	1282.29	512.16	930.2	1046.55	1486.82	903.78	756.87	520.73	1426.48	836.73	1156.9	842	1986.32	1788.72	573.325	510.02	680.98	683.37	985.81	1278.18	655.515	749.96	586.12	1001.44	627.04	1081.73	723.73	1213.33	1072.61	527.48	881.9	929.47	1250.36	645.77
	SerpinB10	982.91	1054.39	1270.78	1303.74	2630.09	4375.44	9394.87	11914.6	872.92	857.71	849.82	869.4	1236.17	705.53	1007.16	563.65	879.98	1220.77	1178.46	974.2	802.67	664.16	1329.02	839.69	1587.53	636.8	2188.94	2600.69	584.49	649.96	733.18	632.5	1138.88	1227.32	561.55	893.46	690.75	1085.58	865.28	939.96	837.51	1162.36	867.46	644.06	861.64	942.29	1139.53	820.44
	SerpinB10	1012.14	995.31	1317.95	1367.92	2470.14	4705.06	8684.41	12853.3	788	949.79	896.25	838.92	1510.26	902.2	1531.14	582.29	829.76	1367.94	1795.18	785.25	779.77	770.05	1073.35	838.21	1682.58	713.19	1986.32	2194.7	562.16	564.71	687.96	609.62	1101.74	1343	749.48	796.88	786.5	1348.7	712.38	1009.62	900.96	1000.15	662.31	551.46	842.37	722.46	1028.69	787.24
	SerpinB10	1026.28	988.287	1494.96	1562.41	2130.17	4453.96	8905.83	13711	804.4	699.67	979.84	923.2	1631.66	826.31	810.8	505.98	826.68	765.02	1981.31	938.99	708.06	822.67	817.67	838.21	1635.05	739.78	1783.69	2194.7	560.31	681.46	644.42	600.84	1120.31	836.04	472.86	826.42	957.31	1217.14	646.56	974.79	864.98	986.9	610.52	453.53	885.22	916.65	1139.53	803.84
	SerpinB8	1207.25	1186.32	1027.83	1347.67	1264.1	1629.19	3522.05	4852.86	2065.71	1652.64	1955.94	1626.22	1373.94	1979.17	1746.55	1080.58	1176.04	1294.39	1737.79	2451.88	1314.6	2789.7	1623.44	1656.82	1284.88	1340.46	1794.54	3014.25	1644.1	1519.92	1266.02	811.94	2458.9	1606.58	1267.82	1623.3	1572.08	1991.63	1861.41	1865.02	2209.88	2025.16	1245.18	803.72	1056.42	1715.49	1334.84	1332.21
	SerpinB8	1195.13	1152.34	1030.97	1283.26	1175.72	1595.04	3267.64	3899.81	2135.1	1170.58	2426.14	1956.71	1729	2045.4	1546.18	1135.73	1297.39	1604.28	2098.43	1944.96	1181.5	1551.67	1554.18	1658.88	1699.1	1438.76	1443.1	2385.51	1105.47	981	1339.26	1265.56	1394.49	1460.42	1350.48	1632.61	1571.42	3099.06	1736.96	1480.84	2219.64	2190.78	1457.94	902.87	1316.06	1258.43	1363.68	1551.87
	SerpinB8	977.848	1025	1116.47	1206.48	1517.25	1690.49	3485.63	4223.94	1999.96	1369.65	2140.35	1420.5	1480.06	1747.12	1354.1	1159.79	1396.9	1256.63	1715.06	2228.79	1429.61	1883	1137.38	1421.96	1693.85	1264.02	1315.31	2240.5	1136.74	1625.76	1444.94	1069.87	1792.4	2004.27	1430.32	1599.18	2001.44	2172.39	1332.66	1559.71	2189.22	1775.46	1410.45	1426.58	1031.37	1307.18	1219.46	1208.96
	SerpinB8	1232.59	1036	1219.52	1311.03	1336.78	1785.38	2859.25	4712	2661.31	1509.85	2034.78	1882.59	1784.42	1781.83	2038.23	1048.29	1691.68	1508.39	1689	2674.96	1509.65	2353.49	1588.81	1654.75	1688.6	1589.76	1300.59	2530.52	1390.42	854.2	1484.61	874.18	2200.65	1951.9	1490.56	1895.76	1786.76	3152.28	1901.61	1871.85	2421.44	2205.15	1219.47	1164.72	1289.38	1509	1367.16	1918.5
	Siglec-2	1195.03	1067.26	1108.33	1047.76	1985	2256	3214	4896	0	0	227.96	0	17.37	3.83	0	0	0	0	0	0	0	141.365	0	0	0	6.53	0	0	0	0	0	0	0	0	0	0	0	0	0	0	0	0	0	0	0	0	0	0
	Siglec-2	1270.18	1241.63	1078.23	1011.14	1896	2245	3025	4965	0	0	227.96	0	17.37	3.83	0	0	0	0	0	0	0	141.365	0	0	0	6.53	0	0	0	0	0	0	0	0	0	0	0	0	0	0	0	0	0	0	0	0	0	0
	Siglec-2	1165.03	982.69	1092.43	1025	1123.58	2452	3114	4899	0	0	227.96	0	17.37	3.83	0	0	0	0	0	0	0	141.365	0	0	0	6.53	0	0	0	0	0	0	0	0	0	0	0	0	0	0	0	0	0	0	0	0	0	0
	Siglec-2	1498.42	1376.51	1380.53	1036.38	1334.82	2365	3026	4681.76	0	0	227.96	0	17.37	3.83	0	0	0	0	0	0	0	141.365	0	0	0	6.53	0	0	0	0	0	0	0	0	0	0	0	0	0	0	0	0	0	0	0	0	0	0
	Siglec-F	1175.94	1379.34	1092.46	1174.83	1244.33	1716.23	2165.96	6235.67	1323.06	1135.74	1318.63	1235.1	2861.3	1194.56	1648.24	1499.58	1390.27	1538.44	2835.51	1353.5	1309.79	1488.04	1694.45	1219.31	1395.36	1222.05	1696.4	2479.04	1033.49	1203.54	1534.88	929.55	1254.31	1471.1	1114.17	907.2	1296.68	1463.51	1002.41	1182.14	1108.18	995.68	1259.72	1473.41	1508.65	1681.17	1906.68	1585.04
	Siglec-F	1143.9	1026.69	1297.96	1191.94	1195.12	1661.65	1933.15	5641.26	1272.54	1294.27	1633.06	1357.56	2547.59	1081.64	1399.3	1646.56	1476.14	1830.37	2675.29	1269.41	1349.96	1484.75	1297.31	1643.9	1327.12	1214.08	1656.37	2511.28	955.74	1419.18	1658.2	1274.57	1280.9	1988.18	982.8	1257.62	914.33	1236.29	1172.78	1102.85	1067.23	1188.41	1339.83	1265.24	1332.77	1989.08	1838	1564.26
	Siglec-F	1315.47	1013.47	1263.85	1209.04	1184	1484.66	1903.07	4660.91	1439.69	1208.38	1475.85	1320.72	3003.18	968.73	1461.2	1618.52	1541.66	1895	3005.14	1453.02	1088.75	1272.88	1030.96	1828.2	1558.1	1222.6	1736.44	1684.76	917.88	1311.36	1304.75	1044.92	826.54	1858.03	1086.75	1146.44	948.62	1084.86	959.47	921.81	1147.83	1090.8	1437.06	1920.68	1754.34	1789.9	1527.96	1404.88
	Siglec-F	1094.57	1080.26	1321.39	1130.08	1246.6	1688.94	2232.92	4627.54	955.4	1164.76	1256.44	1389.96	2719.42	955.86	1432.47	1069.61	1466.35	1649.18	2995.73	1838.56	902.33	1413.29	1508.8	1649.87	1247.16	1221.49	1489.88	1369.58	1055.92	1114.96	1074.62	1160.29	884.04	1727.87	1292.31	1326.43	1053.56	1180.82	1129.22	1023.56	1157.24	894.76	1299.78	1681.59	1198.84	1572.44	1410.25	1860.38
	SIRPA	1702.69	1647.37	1649.84	1718.16	1737.33	2713.17	5270.25	11911.1	2799.28	2363.21	2559.64	1819.37	3093.8	2391.72	2585.43	2147.98	2473.78	3277.02	3284.54	3390.43	3224.06	3571.19	2951.46	3008.94	2567.58	2164.81	2079.72	3349.52	1742.49	1416.98	1542.7	1410.74	2060.76	2278.3	1968.62	2089	1886.96	1848.44	2475.18	1732.61	3057.41	2260.49	1999.82	1149.45	2181.86	1643.9	2039.78	2334.86
	SIRPA	1805.91	1711.44	1656.38	1619.93	1694	2638.97	5506.09	11991.1	2285.4	1759.92	2045.29	1835.08	3366.15	2065.67	2661.37	1752.8	2632.76	3093.29	3309.65	2332.04	2744.75	2704.84	3053.54	2899.25	2321.08	2331.36	1907.75	2754.25	1552.1	2166	1625.61	1721.49	2025.68	2124.63	1439.4	1965.92	1654.12	2052.38	1912.9	2116.5	3670.69	1785.46	2244.37	1188.9	2297.22	1910.64	1731.08	1783.98
	SIRPA	1947.16	1573.17	1591.53	1687.49	1763.36	2616.08	6120.45	10651.6	2482.5	1759.55	2302.47	1633.14	2859.19	1738.38	2509.48	2401.6	2700.96	2372.08	3185.65	2718.96	2339.92	2450.36	3155.62	2514.52	2242.94	2477.02	1886.35	2359.69	1700.82	2388.44	1671.61	2472.31	2027.08	1911.57	1775.34	2210.1	1981.23	2043.74	1888.33	1858.18	3219.16	2122.57	2688.71	1674.49	2287.18	1809.53	2210.73	2058.22
	SIRPA	1629.1	1497.08	1547.22	1491.25	1784.52	2493.93	6330.39	14228.9	1707.82	1806.39	1605.7	1746.52	3785.06	2444.14	2291.78	1928.44	2607.43	2923.58	2699.29	3080.86	1747.33	2964.14	2748.83	2965.17	1827.96	2369.18	1972.41	1931.5	1475.27	1536.77	1579.62	2269.43	1993.51	1794.12	2007.48	2289.8	1725.08	2231.14	1839.42	1646.77	2728.04	2570.64	1811.09	1612.85	2278.02	1733.51	1691.8	1957.06
	ST6GALNAC2	1628.67	1428.01	1625.77	1740.29	1661.07	1775.03	2441.55	4200.31	1823.5	2115.44	2300.19	1891.47	3059.59	1964.73	2523.7	1874.3	2393.96	2571.62	2143.57	2609.06	2006.92	2117.49	2215.27	2095.04	2158.9	2183.72	2166.31	3644.98	1311.8	1281.08	1647.23	1663.41	1601.92	2031.25	1652.16	1778.73	2033.49	3090.1	1702.69	1883.35	2293.19	2796.73	1859.44	1204	2288.9	2023.02	2057.77	1499.42
	ST6GALNAC2	1677.31	1448.38	1566.07	1450.24	1929.14	1907.4	2561.96	3561.65	1997.12	1762.22	1736.86	2134.6	2243.06	2591.16	2121.38	1783.2	2523.58	2198.98	2171.53	2414.36	2330.25	2519.08	2030.5	2109.12	1836.55	1573.88	1913.14	4046.6	1416.2	1315.39	1566.06	1525.48	1625.67	2087.62	1670.64	1770.34	1983.42	2285.02	1778.78	1947.47	2937.8	2642.64	1757.9	1423.24	1733.63	1979.28	1919.37	2554.31
	ST6GALNAC2	1674.79	1669.09	1609.04	1449.22	1596.24	1861.58	3367.59	5653.71	2066.92	1694.02	2327.76	1917.02	2604.9	2935.98	1637.02	1601.7	2444.2	2375.78	2585.94	2012.14	1752.71	2638.13	1978.92	1874.26	1828.5	1224.08	1662.76	3085.16	1458.7	1343.63	1562.28	1406.69	1698.1	2018.06	1540.08	1911.23	2013.34	2521.56	1992	1929.02	3067.12	2336.29	1835.52	1432.3	1847.6	1596.48	2165.98	1923.59
	ST6GALNAC2	1918.03	1698.66	1844.65	1502.22	1795.1	1937.95	2697.61	4733.29	2444.88	1496.78	2272.61	2482.77	2778.46	3036.14	1798.51	2101.86	2272.04	2788.98	2422.22	2548.69	1934.38	2274.8	2122.89	2374.27	2083.51	2385.24	1854.32	2594.9	1530.89	1474.98	1795.86	1472.12	2208.02	2305.54	2001.6	2288.68	2195.92	2359.69	1713.08	2266.9	3053.2	2376.92	1873.36	1681.68	1409.53	2214.18	2111.88	2588.78
	Tissue Factor	785.485	829.69	885	998	924.067	1380.57	1413.4	3227.03	1291.57	1080.4	1574.87	1610.71	3555.73	1622.92	1512.73	1885.9	2000	2077.29	1631.12	1542.06	1134.44	2308	1127.08	1004.77	1046.18	978.96	1088.35	1862.28	1045.14	1740.63	1272.12	970.405	2170.35	2557.58	1376.1	1077.44	1683.52	1786.71	1388.02	1155.58	1178.66	887.57	983.74	1643.46	1287.1	2123.18	1582.5	1507.24
	Tissue Factor	695.518	845.97	967.257	996	959.747	1246.28	2154	3244.12	1681.19	1524.51	1458.9	1377.04	2963.22	1546.71	1520.78	1823.34	1581	2844	2108.22	2755.33	1012.5	1470.31	1337.68	1077.98	1061.51	1216.61	1200.84	2254.9	987.8	1916.86	932.92	955.85	1298.24	3561.4	1412.15	1243.12	1615.58	1549.86	1182.4	1213.53	1017.44	889.63	872.18	1655.84	1510.1	2580.13	2161.18	1248.46
	Tissue Factor	763.908	890.663	965.043	798.737	957.83	1343.19	2236	3309.32	1248.37	1330.9	1534.78	1587.86	3049.15	1923.16	1175.12	1428.65	1685.48	1639.18	1913.98	1857.65	1101.8	1631.48	1122.52	1312.19	1150.78	917.92	861.96	1704.73	820.33	1654.92	908.91	984.96	1687.3	2756.34	1340.04	1284.18	1771.3	1475.25	758.06	1487.16	1043.84	885.51	998.71	1601.18	1205.52	2278.25	2051.18	989.68
	Tissue Factor	783.192	962.457	854	825.687	1069.45	1407.5	1811.57	2733.97	1450.44	982.9	1614.96	1238.32	2668.92	1584.82	1343.92	1237.24	1645.47	2215.74	2302.47	2306.49	1167.08	1969.74	1548.29	1487.82	1106.14	1083.32	1207.54	2019.82	1102.49	1867.71	1348.84	680.27	1678.14	2656.96	1376.1	1341.38	1473.98	1181.96	1092.9	1130.88	991.04	831.76	638.86	1942.66	1572.45	2859.44	1853.34	1248.46
	TLR6	208.213	402.067	352.243	999.842	1848.66	4600.33	13027.5	23695.6	260.24	539.61	516.14	564.31	606.69	646.35	692.07	273.1	351.36	281.14	289.695	356.65	196.82	509.8	319.655	606.34	329.24	409.68	414.06	488.855	131.045	179.9	326.45	349.04	452.08	254.08	271.845	211.635	197.6	420.96	600.29	519.59	787.44	187.215	363.08	257.47	238.71	201.84	163.61	519.16
	TLR6	347.452	334.8	343.028	870.43	1966.68	4391.25	13007.5	26540.3	293.73	513.2	437.75	460.5	472.56	563.52	651.14	317.62	337.73	393.04	239.88	407.85	282.51	536.04	327.12	528.76	256.59	488.25	419.42	501.27	135.86	150.76	300.635	429.41	524.88	267.1	271.845	154.54	299.18	257.66	492.38	414.21	587.78	187.215	437.46	171	187.96	221.42	160.97	500.48
	TLR6	381.533	417.937	333.813	761.313	1941.87	4706.87	16064.8	25388.8	316.1	570.48	373.98	383.53	348.8	413.26	733	295.36	427.06	337.09	289.695	298.38	262.64	522.92	328.17	678.41	345.35	522.9	423.06	476.44	118.06	209.04	238.96	573.63	416.71	251.98	271.845	179.63	335.77	325.6	472.36	448.16	614.14	187.215	345.02	197.5	158.82	211.63	158.33	532.9
	TLR6	227.51	433.807	292.107	1129.25	2074.95	4730.08	14211.9	25406.2	212.37	428.59	500.88	447.76	459.58	492.63	806.62	295.36	358.84	274.77	339.51	277.65	168.13	607.52	312.19	750.48	325.72	448.965	524.96	488.855	126.23	121.65	274.82	509.78	393.04	236.87	271.845	243.64	218.26	375.96	505.24	398.62	944.25	187.215	354.05	207	289.46	211.63	151.41	505.42
	Transferrin	2832.18	2955.27	2650.85	2706.41	3008.37	3743.98	6696.77	9731.69	5875.36	5359.73	6223.71	3547.2	5811.82	6926.4	5644.64	3586.04	5735.71	3575.66	5202.74	5436.15	6406.02	4958.29	5996.52	4728.36	4219.37	3881.35	4181.4	8452.46	2430.78	4329.12	4834.08	3819.5	3962.72	5687.98	2803.75	5216.45	2955.24	4586.03	3056.88	3538.59	7852.75	6090.18	5393.54	3509.92	3819.1	5439.58	6257.53	4231.27
	Transferrin	2642.81	2899.84	2656.97	3081	3198.33	3726.32	6857.04	9091.13	6518.76	5563.08	6321.96	4579.45	5445.18	6908.72	5011.7	3959.14	6061.18	3763.02	4339.1	5772.23	4429.8	4522.84	5731.16	5698.12	4337.02	4075.21	3779.29	7306.8	2563.1	3680.92	4878.08	4112.04	4485.68	5843.47	3343.49	5211.38	2400.48	4701.04	2537.84	4147.96	9452	5526.06	4668.41	3611.21	5770.82	5096.06	6849.42	4072.26
	Transferrin	2989.67	2934.99	3542.42	2899.69	3360.09	3921.27	7294.4	9585.85	6702.33	6114.44	6031.25	5856.88	5937.42	7039.23	6148.04	3400.08	5495.62	4333.25	4437.42	5155.86	4833.34	5365.24	4948.3	5051.98	4532.27	4641.45	3345.22	9598.12	2945.78	3392.88	4908.98	3160.36	4658.77	4475.96	3455.39	5326.67	2608.57	4471.02	2800.52	4491.02	8633.19	4534.4	4937.17	4195.6	5750.6	5578.2	6421.16	4763.72
	Transferrin	3076.95	3068.97	3047.6	2473.98	3277.74	3771.85	7811.63	9265.4	4139.79	5947	5156.74	6407.22	6360.24	7224.29	5901.61	3937.96	5018.98	4103.87	5262.16	4996.8	5018.24	5023.78	5355.14	5178.13	4757.68	4555.57	2942.58	8452.46	3041.8	2884.59	4471.78	3841.29	5700.14	5092.02	3399.44	5277.27	2711.23	4287.96	2534.12	4015.44	7395.1	4913.48	6308.31	4147.5	5284.8	5206.41	7425.69	4539.6
	TSP-2	1273.4	1116.53	1274.37	1109.86	1546.07	1985.44	3924.82	5285.11	907.73	910.25	1237.25	1299.02	2149.53	1529.63	1031.74	1036.88	1674.14	1333.18	2398.91	2020.94	1198.02	1177.37	1595.35	1034.7	1176.29	1197.58	937.49	1571.52	1118.23	1649.92	1100.54	1047.06	875.12	1491.06	946.04	1092.85	1048.54	1594.35	923.14	1016.92	1092.07	1073.67	1206.67	1650.06	1580.64	2444.09	2196.73	1845.9
	TSP-2	1043.45	1143.42	1151.24	1284.62	1619.73	2197.49	3797.91	4230.66	1265.37	933.43	1160.96	981.38	1774.27	1149.58	945.725	1153.48	1422.64	1504.01	1681.77	1916.82	1097.19	1267.83	1628.52	1036.31	789.54	1012.29	1209.07	1509.87	1017.9	1227.24	899.75	865.19	993.3	1689.44	1173.65	931.4	875.25	1215.67	1079.74	1239.37	1230.84	1108	1141.75	1791.88	1423.92	2027.88	2139.45	2546.43
	TSP-2	1295.68	1170.31	1194.64	1283.83	1436.94	2005.29	3594.19	3976.87	896.94	1550.65	1207.34	969	2510.85	1704.35	859.71	1095.18	1145.71	1395.84	2098.64	2005.73	1206.12	1005.1	1160.53	1163.29	1391.41	827	805.62	1448.21	931.78	1072.8	850.08	1131.17	980.55	2261.18	1728.71	1102.68	1230.99	1215.24	704.06	794.48	791.57	725.1	1076.83	1403.74	1665.32	1957.5	2254.02	1975.12
	TSP-2	1211.6	1102	1234.51	1210.55	1527.55	2004.22	3685.66	5637.81	1305.56	1458.92	1267.16	995.38	1788.22	1220.56	809.75	1095.18	1235.37	1612.19	2699.19	2013.34	944	1553.9	1151.69	1180.49	1077.28	806.98	1480.64	1206.08	1049.56	1438.58	1000.14	1215.28	902.82	1975.31	1660.67	1083.02	1413.45	820	1001.44	775.04	953.3	987.53	979.35	1514.27	1495.96	2975.1	2429.92	2251.86
	VNN1	1160.4	1392.43	2362.36	6022.37	13698.3	20965.6	53923.8	62138.4	3011.23	1159.21	2421.08	1436.33	2729.41	1596.16	1694.73	1397.63	1735.5	2010.92	2531.54	1433.16	2598.61	1275.55	1421.68	1314.36	1314.86	1395.79	1544.38	1506.44	783.06	1031.84	1299.9	1054.56	1423.38	1568.44	791.34	1553.76	851.57	1513.18	1252.04	1040.43	1603.41	751.76	1489.29	959.08	969.06	1811.98	1375.98	998.825
	VNN1	1101.57	1535.24	2509.75	6171.94	12983.2	21626.6	46697.7	56988.2	3835.5	1268.34	1875.58	1341.04	2530.76	1516.86	1655.31	1301.24	1833.41	1702.28	2372.71	2194.69	3151.04	878.8	1277.36	1196.69	1549.12	1565.44	2045.02	1865.38	711.64	1019.12	1345.06	990.525	1718.22	1594.17	947.2	1220.82	1030.12	1317.5	1094.18	801.62	1745.38	1110.93	1829.48	1100.66	1321.39	1737.02	1166.35	797.35
	VNN1	1397.25	1559.32	2402.17	6317.29	12800.2	21416.3	47672.5	54907.9	2186.96	940.65	1913.52	1140.78	2708.73	1699.51	1175.33	1492.4	1512.04	1287.15	2452.12	1799.24	3179.25	919.29	1297.52	1341.23	1132.78	1310.65	1991.72	2128.9	919.68	1433.66	1219.16	926.49	1219.46	1571.26	1035.18	1216.24	698.08	1708.86	789.76	816.87	1263.85	1470.1	1756.16	1064.74	1140.92	2166.34	1271.16	1200.3
	VNN1	1463.84	1544.54	2266.31	5641.55	14585.9	20269.1	41071.8	56424.4	3011.23	939.44	1838.33	1227.06	3616.35	1584.96	1310.94	1204.84	1474.69	1564.41	2032.96	2098.79	3095.44	1418.79	1477.31	1327.8	1520.13	1353.22	2168.6	1601.86	1056.3	1262.48	1254.75	1112.45	1192.62	1721.55	1105.68	1326.12	1128.42	1287.39	995.96	793.27	1341.47	1110.93	1679.1	1046.64	1271.78	2281.45	1404.6	784.18
	WISP-1	1281.23	1281.49	1062.88	1057.26	1397.56	2356.73	7067.27	14815.9	1637.74	1376.12	2301.43	1348.23	4052.71	1355.75	1881.02	1154.98	1496.86	2095.13	2478.78	1923.92	1713.92	1394.88	1277.82	1635.72	1213.38	1233.69	1953.35	3522.48	1124.99	1756.31	1323.44	1367.51	1300.68	2338.1	1149.26	1855.34	1884.18	1912.92	1301.02	1065.93	1108.52	1811.47	1813.1	937.78	1121	1537	1608.42	1487.78
	WISP-1	1092.17	1453.37	1164.12	1122.07	1384.42	2332.39	7460.85	16405	1548.5	1382.96	2016.33	1431.76	3557.94	1343.74	1716.1	1193.14	1437.71	2105.2	2762.7	2269.06	1880	1587.88	1341.81	1443.78	1392.53	1280.68	1779.43	2936.73	987.2	1493.9	1340.56	1498	1400.94	1951.12	1320.27	1780.4	1941.31	1386.96	1234.84	1119.23	1253.46	1841.57	1484.1	1102.81	1198.24	1449.47	2206.12	1344.27
	WISP-1	1107.26	1066.28	1097.22	1106.3	1556.75	2296.22	7580.62	16788.8	1726.98	1717.18	1575.85	1062.57	3690.6	1053.68	1500.47	1036.45	1682.98	2064.71	2253.72	2348.63	1545.64	1033.33	1309.82	1341.96	1287.16	1190.35	1930.76	2989.56	1216.26	1707.59	1306.32	1209.38	1104.12	2199.74	1125.72	1812.18	1864.92	1527.64	1331.84	893.28	930.18	1815.86	1600.46	1015.73	1419.08	1157.84	2388.68	1304.33
	WISP-1	1448.95	1128.07	1231.01	1054.92	1245.69	2367.86	7964.54	14844.8	1415.33	1342.98	1871.55	1303.38	3653.62	1550.36	1172.87	1031.38	1536.76	1979.4	1967.68	2136.8	1624.65	1153.32	1139.73	1467.66	1392.5	1274.06	1464.5	2329.46	1033.72	1870.21	1161.73	1187.94	1200.42	2061.39	1085.16	1779.12	1779.56	1005.69	1080.67	1012.64	963.58	1936.06	1706.78	1294.9	1308.66	1561.25	2571.24	1641.76
	Wnt-8a	336.077	558.277	363.18	675.617	1047.41	2955.09	8645.85	12908.7	506.52	599.88	912.96	624.98	724.47	654.12	401.08	333.92	445.37	552.1	648.3	535.84	346.92	462.1	412.95	1254.9	498.02	700.92	670.26	606.33	265.71	323.21	453.2	587.6	400.145	523.12	334.58	338.69	506.23	316.8	598.72	672.9	747.68	330.69	367.41	436.13	488.55	327.18	711.88	431.46
	Wnt-8a	304.08	546.997	319.197	665.457	1110.42	3003.84	8910.64	13183.7	468.67	685.73	887.78	640.94	672.9	626.88	289.02	325.04	358.395	703.06	648.3	559.92	364.865	392.05	574.85	937.6	525.54	591.19	553.94	784.89	338.67	316.24	402.49	605.56	466.8	764.62	410.61	317.98	541.96	258.9	597.78	774.62	653.87	330.485	270.65	445.76	447	271.82	825.85	374.2
	Wnt-8a	300.075	485.467	403.683	685.777	1161.66	2860.27	8859.33	11518.5	487.595	594.4	516.61	638.35	624.24	447.06	346.61	329.48	358.395	614.88	648.3	505.31	364.865	273.63	576.94	953.465	614.56	568.73	786.58	681.08	375.9	330.18	552.92	570.1	333.49	580.86	366.94	263.61	495.52	251.29	528.04	529.52	707.62	330.28	347.94	374.46	469.88	250.61	758.78	447.72
	Wnt-8a	320.078	569.557	383.432	606.893	1235.37	3052.6	9706.88	10945.7	332.23	640.7	521.62	627.63	733.55	453.84	412.52	324.35	271.42	509.14	648.3	677.9	382.81	322	397	969.33	553.06	473.92	670.26	537.94	298.58	405.39	554.21	518.13	309.74	642.86	522.39	209.24	525.04	329.62	562.91	452.84	660.65	392.74	386.88	392.1	437.22	384.73	892.92	439.59
	Average	0	1	4	12	37	111	333	1000	F33853 (HC)	M33854 (HC)	M33855 (HC)	M33856 (HC)	M33857 (HC)	F33873 (HC)	F33874 (HC)	F33875 (HC)	M33876 (HC)	F33877 (HC)	F33878 (HC)	F33879 (HC)	F33880 (HC)	M33881 (HC)	M33882 (HC)	M33883 (HC)	M33884 (HC)	F33885 (HC)	F33886 (HC)	F33887 (HC)	M33888 (HC)	M33889 (HC)	F33903 (HC)	F33904 (HC)	F33905 (HC)	M33906 (HC)	M33907 (HC)	M33908 (HC)	M33909 (HC)	F33910 (HC)	F33911 (HC)	F33912 (HC)	F33913 (HC)	M33914 (HC)	M33915 (HC)	M33916 (HC)	M33917 (HC)	M33927 (HC)	M33928 (HC)	F33934 (HC)
	POS1	144550	135181	130470	144644	136023	136968	155520	136360	141447	141816	137189	141179	132934	140294	159895	87310	143149	136792	160758	147114	161108	218893	179908	154539	165955	126702	175820	120436	153090	100087	154552	126750	165253	135442	162999	186019	157574	173229	79361.8	151141	162670	156554	153054	92866.1	161093	125572	150187	148853
	POS2	35964	36651.1	33490.4	37225.6	34462	35836.8	38918.2	35400.2	37086.3	35467.9	38169.3	34062.6	39264.8	35712.7	46311.5	19182.9	41545	31405.2	36934.7	34067.7	38433.4	42833.2	42346.5	34987.6	48308.9	34270.3	46546.3	24726	39482.5	25078.6	39082.1	32503.6	39195.1	36960.2	41912.5	35176.1	41174	36204.1	47173.9	37033.7	42309.7	37851.6	38914.1	20604.7	34446.5	29657.2	38228.9	34624.3
	ARSA	1314.37	1063.37	1109.98	1141.08	1166.12	1587.46	2914	3442.61	1713.09	1506.38	1537.58	2023.07	2346.6	1705.14	2507.62	883.812	1736.96	1504.5	1876.46	1657.35	1773.59	1575.05	1475.39	1840.74	1845.59	1418.73	1520.73	2471.73	1080.33	822.723	1180.4	954.547	1399.77	1843.79	1492.18	1280.11	1491.81	1363.27	995.867	1337.75	1851.62	1510.34	2058.4	964.355	1469.55	1635.37	2408.12	1327.18
	BDNF	1034.01	896.176	1166.17	1995.88	4856.07	10046	27704.5	34355.9	4949.94	1976.45	4418.29	3131.39	4274.41	3075.84	1695.51	2961.64	1357.69	2045.4	2716.44	1943.05	2565.56	3813.94	3715.06	3124.82	2616.14	2092.58	2273.99	3401.09	692.387	1300.25	2316.46	2478.89	2973.04	4531.86	1282.19	3808.2	1269.82	3552.98	820.298	1794.83	3571.36	3495.78	1827.48	2210.23	2611.8	3310.49	1995.56	1853.37
	BMP-6	632.05	666.605	1092.32	2940.57	7074.76	17168.5	32484.8	42626.6	2605.13	2742.72	2246.14	2397.4	1623.66	2074.11	629.725	929.553	1105.3	457.84	800.847	1161.94	1766.85	1267.01	1943.05	2169.47	2048.21	1293.57	881.218	2993.45	367.535	410.825	2183.18	1479.38	2467.26	3087.65	750.197	1854.46	652.267	3839.07	854.75	2671.3	2899.57	2959.09	1548.14	1224.37	1769.94	1345.61	2060.82	1192.31
	BMP-9	1126.77	1023.51	1039.05	1099.24	1234.16	1734.46	2158.24	3641.1	983.627	1633.92	1045.25	1017.63	2112.55	1811.43	2134.91	981.015	1703.42	1334.86	1900.05	2288.75	1036.17	1054.77	1011.49	1308.37	1051.27	1104.86	1781.6	2972.51	784.02	985.915	921.08	1006.75	985.765	1851.76	1097.54	1467.88	1267.16	1719.99	642.235	1125.6	1096.36	1205.35	1490.35	1713.6	1355.65	2567.93	1278.42	1365.08
	CA2	1072.43	814.845	1216.96	1883.98	4538.38	10578.3	18331.1	21454.3	3421.15	3923.77	2603.32	2910.07	3511.62	3506.05	1822.18	1528.59	1603.49	2616.95	2553.44	1734.64	2567.53	2845.07	2379.69	2667.4	2750.01	2530.22	3452.76	3669.97	1891.43	1460.99	2305.09	1424.83	1922.8	2584.47	2596.95	5742.32	2477.13	3825.03	2036.61	2356.94	3329.78	2896.09	2179.52	1652.26	2167.03	2002.3	2352.61	1553.15
	CD180	2225.06	2228.57	2240.97	2278.59	2391.55	2746.27	3558.11	6411.89	2391.3	2467.12	2310.09	2360.94	2874.71	2468.87	928.53	1421.38	1772.14	2331.38	3358.1	2503.51	2024.74	2533.98	2310.1	2274.76	2687.26	1975.31	2581.62	3289.2	1678.17	1829.11	1751.98	1514.53	1815	2461.18	2233.63	2004.62	2164.43	2393.1	1973.33	2117.99	2394.85	2251.23	2333.74	1574.17	2070.68	2091.39	2301.52	1906.79
	CNTF	2715.93	2545.87	2599.27	2791.23	3047.63	3262.48	4005	4699.46	3502.24	3027.95	3056.05	3264.29	3401.1	3269.14	2224.79	1688.1	2161.11	2389.09	2822.6	2726.49	2455.94	2261.89	2192.86	2590.32	2745.4	2334.51	2621.46	4903.55	2072.47	1494.56	2193.28	1816.12	2144.7	3167.82	2511.34	2519.68	2510.61	2715.68	2060.55	2543.52	2724.86	2686.27	2540.68	1580.04	2102.5	2487.77	2777.27	2904.81
	DR3	863.289	799.943	936.941	1493.17	2241.17	4291.15	7374.21	8110.45	942.538	867.61	949.425	796.135	1564.64	738.486	1090.05	1331.61	893.93	1170.46	1714.6	1312.43	1126.28	1528.76	1352.23	1265.64	1568.95	1239.4	1718.04	2027.75	669.15	795.233	744.44	742.707	930.388	1324.99	879.415	1111.45	946.96	1245.24	996.717	815.372	1133.68	748.165	1221.58	1073.44	1078.59	1121.66	875.575	1048.63
	EphA6	593.138	561.987	790.893	1109.94	1927.2	5619.62	15512.7	17554.6	787.652	808.84	764.155	844.127	996.7	780.625	400.16	352.192	527.545	655.806	687.08	627.977	513.062	811.553	555.058	716.767	681.3	634.072	691.113	1113.76	399.447	461.069	549.658	531.957	577.03	730.135	567.588	538.47	380.335	678.816	477.178	683.83	720.582	511.595	690.82	239.845	536.714	815.025	590.317	465.621
	FGF-23	1017.09	1004.86	1107.52	1140.12	1778.77	4438.7	10237.1	14689.8	2251.98	1794.86	2073.95	2068.78	2820.34	1607.47	1694.87	1613.42	1871.43	1715.94	2581.8	2241.39	1721.49	1450.25	1670.7	1916.16	1760.75	1619.29	1954.38	4070.72	860.695	1464.75	1439.21	1343.62	1700.36	2246.68	1539.95	1694.7	1385.32	2420.66	1193.68	1766.86	1876.17	1834.18	2115.59	1761.9	1593.21	2678.58	2327.14	1860.09
	FGF-8	971.695	720.425	730.006	864.819	882.511	1813.29	6903.98	10570.6	1124.26	863.01	1052.31	965.785	1467	869.19	1130.08	1486.37	1605.7	1096.22	1455.32	1252.02	906.348	1199.14	1695.97	1387.13	1157.38	1265.05	1302.14	1649.5	725.77	841.175	851.758	799.277	686.913	1228.7	925.765	1460.79	857.81	1105.9	939.663	759.455	1183.9	781.56	1247.64	1003.14	905.352	972.153	811.635	977.325
	HAI-2	1239.39	1247.85	1408.6	1641.78	2655.84	4756.81	6672.75	8612.2	2054.28	1583.15	2030.08	1472.95	2929.11	1622.74	1068.53	1304.96	1388.45	1779.17	2449.74	1816.25	1137.59	1630.89	935.457	1942.07	1485.74	1570.29	1518.84	2655.29	1196.69	1689.49	1116.24	1288.48	1110.05	1493.14	1430.24	1422.89	1593.79	1844.07	1715.83	1584.46	1285.52	1324.57	1094.84	1172.18	1046.84	1551.36	992.115	1304.55
	IL12RB2	3065.1	2789	2960.54	2924.49	2978.73	3276.09	4974.36	9567.78	3580.24	3086.52	2798.72	3466.95	2997.89	2840.78	2320.88	2383.63	2327.57	2522.98	3786.23	3071.99	2474.68	2697.24	2219.08	2915.32	3023.11	2725.07	2792.16	6639.22	2319.95	1722.83	2124.59	1852.49	2186.93	3701.59	2840.42	2735.56	3162.8	2991.87	2503.81	2658.26	3098.26	2861	2497.3	1850.93	2066.8	2500.31	2449.01	3299.66
	IL-27 Ra	866.949	733.139	749.02	1091.81	1887.09	3557.31	10548.4	15394.3	937.702	801.192	717.005	676.769	1426.32	1038.33	985.639	772.805	1267.54	1021.92	1001.45	1178.91	844.517	1104.9	1333.07	1242.59	1724.34	864.678	1856.53	1395.19	589.4	782.035	684.888	689.115	994.67	1456.3	707.115	949.556	582.544	1779.76	503.592	648.71	1498.46	1054.59	855.021	969.39	962.765	984.027	1083.59	687.768
	Kirrel2	1237.89	1093.9	1620.79	1736.13	5118.27	16085.9	31061.5	45501.3	2245.37	1912.8	2338.48	2267.17	2966.78	2033.79	1576.53	1351.63	1791.08	1806.03	2044.92	2036.4	1811.27	2444.12	1515.31	2177.47	2103.27	1958.76	1821	3196.08	1076.85	1026.92	1918.05	1646.93	2133.36	2243.86	1612.67	2011.46	1397.42	2436.39	1670.9	1640.24	3316.37	2173.87	1836.91	2096.57	1752.49	2246.8	1905.56	1754.28
	KLRC1	3088.71	2878.99	2982.76	3091.65	3576.83	5306.75	7156.5	9751.25	2830.84	2630.66	2859.09	2717.76	3248.57	2883.47	2401.76	1938.57	2270	3377.08	4193.88	3669.76	2680.48	2756.5	2175.87	3102.43	3039.22	3008.85	3401.33	5831	2087.57	2214.36	1995.89	2078.84	2122	3662.02	2449.2	2685	2738.86	2645.71	2258.64	2641.09	2612.12	2619.9	2648.53	1827.3	2526.4	2528.13	2759.51	3498.58
	MANF	2326.77	2252.02	2154.41	2351.47	2399.02	3673.19	5505.57	6024.07	2407.92	2439.25	2601.83	2029.74	2718.17	2653.07	2571.27	2025.39	2302.25	3159.75	2704.16	3312.97	2123.86	3240.38	3247.86	2891.53	3122.92	2387.16	2889.05	3459.81	2072.82	1626.68	1750.42	1903.23	2028.38	2467.18	2103.78	2701.74	2336.91	2289.82	2211.18	1683.72	2738.91	1962.74	2167.12	1704.28	1786.83	1832.45	1798.59	2515.45
	MCAM	1110.74	992.419	1056.83	956.33	1000.16	1809.51	2716.75	2998.49	1221.59	816.095	883.59	928.378	2266.05	993.305	1193.22	788.049	1255.35	1347.74	1641.76	1207.73	953.022	1289.91	1111.66	1210.92	1449.25	1049.85	1448.47	1802.5	1117.7	758.539	880.155	812.32	854.67	1190.5	982.75	1203.51	1164.98	1207.2	1122.6	636.168	1607.19	1095.26	1135.09	652.592	1037.01	883.616	1104.68	1169.69
	MD-1	1064.58	872.525	1093.69	1017.12	1344.12	2086.84	3586.88	7582.63	1087.54	1107.28	1190.39	1506.84	2314.29	1337.68	1261.93	1413.32	1561.49	1665.2	2079.26	1743.17	1106.48	1271.49	1976.81	1908.08	1473.73	1410.36	2207.14	2556.37	655.288	988.665	877.791	1184.89	799.513	1926.95	980.179	1251.38	980.27	1171.78	681.759	968.93	718.376	912.548	1450.7	1588.98	1194.85	2001.68	1483.03	1571.26
	MEP1B	890.492	1124.76	2280.81	4610.51	7881.62	11753.5	18727.9	21466	730.112	500.405	709.127	562.447	923.058	666.04	512.483	640.368	523.82	733.438	462.402	783.443	359.49	457.241	505.2	549.107	618.86	842.585	1105.38	602.926	416.65	284.692	410.54	634.955	552.283	657.409	317.244	466.695	438.095	504.29	925.72	316.435	945.602	469.623	510.24	285.623	549.044	475.65	403.156	539.227
	Netrin-G1a	1280.51	1096.37	1281.6	2022.02	1928.91	3296.92	5383.29	7415.63	6649.63	3713.15	4795.04	5945.77	7831.44	4427.16	3778.96	5461.83	4273.62	2323.08	2047.51	1976.19	3631.77	4260.4	6969.7	3535.88	4176.66	2868.65	2173.94	7860.41	1365.85	1808.17	4585.03	2523.95	5577.08	1854.59	1715.54	2299.1	1752.38	6568.56	1615.9	2628.55	6432.41	3091.48	6182.73	5032.44	4002.75	6750.05	7809.99	1705.56
	NTB-A	452.932	417.443	529.375	708.464	1129.96	1816.05	2682.74	4703.57	534.05	470.12	331.896	467.913	692.822	565.904	406.433	246.662	461.225	515.399	779.273	524.797	309.86	386.31	229.765	450.47	581.205	487.674	983.898	630.908	133.234	310.883	185.386	242.405	258.854	495.465	522.648	237.282	361.384	309.918	266.962	278.686	223.425	219.63	336.6	299.973	305.77	356.686	581.55	551.295
	PCSK9	471.457	370.576	399.95	568.011	707.879	1924.03	6630.75	9580.17	572.37	648.814	803.742	518.275	805.92	632.222	599.25	494.038	512.4	850.409	434.155	658.817	298.033	401.404	648.997	473.663	437.805	594.594	687.947	833.665	434.037	274.678	436.16	612.197	656.14	516.14	473.635	492.645	427.305	790.17	664.392	399.37	766.808	412.678	457.522	239.634	400.322	339.024	316.158	447.132
	PPM1A	1308.55	1296.41	1294.84	1266.9	1469.2	1936.84	2883.25	3499.61	2376.79	2353.41	2084.51	2127.09	2308.6	2119.3	1510.67	1238.94	1512.69	1588.81	1536.27	1923.74	1149.66	2166.27	1923.21	1822.26	2977.99	1419.1	1210.73	3173.57	1206.73	1012.13	2055.12	1504.28	2315.81	1887.38	1671.83	2228.49	1879.38	3763.57	1851.76	2499.97	2704.79	2507.98	2247.41	1208.49	1413.51	2235.58	1482.05	1566.74
	RGM-A	1188.04	854.872	1065.5	1074.75	1425.7	2358.54	5132.61	8531.37	1363.61	1397.79	1810.05	1662.14	2479.57	1255.12	866.252	1121.39	1319.15	1899.36	2725.69	2257.22	1049.71	1342.58	1596.32	1301.52	1240.57	1009.05	1763.68	3571.01	918.615	1277.5	1297.73	1274.17	1315.38	1771.81	1319.49	1523.71	1279.06	1678.65	1202.88	1407.8	1254.71	1048.2	782.512	1936	816.924	2658.83	1510.22	1789.15
	R-Spondin 4	178.307	242.873	250.392	617.261	881.769	2192.27	4606.96	6089.7	347.894	296.81	672.856	400.605	512.695	476.613	311.062	322.613	163.764	271.176	172.555	349.72	189.876	229.935	273.73	232.765	242.038	418.163	281.66	679.705	251.06	160.04	335.433	378.931	440.308	241.735	105.172	318.715	218.434	401.675	386.41	355.261	461.235	276.429	333.844	308.35	229.2	259.105	155.211	227.863
	SELPLG	2445.63	2396.7	2489.62	2593.4	2617.85	2941.73	3443.24	4727.5	2995.78	2740.47	2954.93	2577.88	3692.52	2821.76	3285.38	2334.2	3170.25	3736.53	3583.67	3893.53	2609.56	3861.4	3509.96	3337.27	3923.55	3002.82	3381.51	4430.35	2288.61	2466.75	2586.05	2354.64	2873.29	3255.59	2540.9	3222.89	2566.78	4007.24	2432.48	2451.29	3156.83	2592.27	3012.45	2299.05	2607.17	2905.8	3072.06	3001.8
	SerpinB10	1004.84	1009.62	1311.22	1435.49	2444.74	4489.04	9033.86	12840.8	830.62	852.73	918.14	895.74	1435.35	811.695	1157.85	541.02	866.655	1100.07	1610.44	900.555	761.842	694.402	1161.63	838.21	1515.52	732.942	1986.32	2194.7	570.071	601.538	686.635	631.582	1086.68	1171.13	609.851	816.68	755.17	1163.22	712.815	1001.52	831.795	1090.68	803.225	544.132	867.783	877.718	1139.53	764.322
	SerpinB8	1153.2	1099.91	1098.69	1287.11	1323.46	1675.02	3283.64	4422.15	2215.52	1425.68	2139.3	1721.51	1591.86	1888.38	1671.26	1106.1	1390.5	1415.92	1810.07	2325.15	1358.84	2144.47	1475.95	1598.1	1591.61	1408.25	1463.38	2542.7	1319.18	1245.22	1383.71	1005.39	1961.61	1755.79	1384.8	1687.71	1732.93	2603.84	1708.16	1694.36	2260.05	2049.14	1333.26	1074.47	1173.31	1447.53	1321.29	1502.88
	Siglec-2	1282.17	1167.02	1164.88	1030.07	1584.85	2329.5	3094.75	4860.44	0	0	227.96	0	17.37	3.83	0	0	0	0	0	0	0	141.365	0	0	0	6.53	0	0	0	0	0	0	0	0	0	0	0	0	0	0	0	0	0	0	0	0	0	0
	Siglec-F	1182.47	1124.94	1243.91	1176.47	1217.51	1637.87	2058.77	5291.35	1247.67	1200.79	1420.99	1325.84	2782.87	1050.2	1485.3	1458.57	1468.61	1728.25	2877.92	1478.62	1162.71	1414.74	1382.88	1585.32	1381.93	1220.05	1644.77	2011.16	990.758	1262.26	1393.11	1102.33	1061.45	1761.29	1119.01	1159.42	1053.3	1241.37	1065.97	1057.59	1120.12	1042.41	1334.1	1585.23	1448.65	1758.15	1670.72	1603.64
	SIRPA	1771.22	1607.26	1611.24	1629.21	1744.8	2615.54	5806.8	12195.7	2318.75	1922.27	2128.27	1758.53	3276.05	2159.98	2512.01	2057.7	2603.73	2916.49	3119.78	2880.57	2514.01	2922.63	2977.36	2846.97	2239.89	2335.59	1961.56	2598.74	1617.67	1877.05	1604.89	1968.49	2026.76	2027.15	1797.71	2138.7	1811.85	2043.93	2028.96	1838.51	3168.82	2184.79	2186	1406.42	2261.07	1774.39	1918.35	2033.53
	ST6GALNAC2	1724.7	1561.03	1661.38	1535.49	1745.39	1870.49	2767.18	4537.24	2083.11	1767.12	2159.35	2106.47	2671.5	2632	2020.15	1840.26	2408.44	2483.84	2330.82	2396.06	2006.07	2387.38	2086.89	2113.17	1976.87	1841.73	1899.13	3342.91	1429.4	1353.77	1642.86	1516.92	1783.43	2110.62	1716.12	1937.24	2056.54	2564.09	1796.64	2006.68	2837.83	2538.14	1831.56	1435.31	1819.91	1953.24	2063.75	2141.53
	Tissue Factor	757.026	882.195	917.825	904.606	977.774	1344.39	1903.74	3128.61	1417.89	1229.68	1545.88	1453.48	3059.26	1669.4	1388.14	1593.78	1727.99	2194.05	1988.95	2115.38	1103.95	1844.88	1283.89	1220.69	1091.15	1049.2	1089.67	1960.43	988.941	1795.03	1115.7	897.871	1708.51	2883.07	1376.1	1236.53	1636.09	1498.44	1105.35	1246.79	1057.74	873.618	873.373	1710.79	1393.79	2460.25	1912.05	1248.46
	TLR6	291.177	397.152	330.298	940.21	1958.04	4607.13	14077.9	25257.7	270.61	512.97	457.188	464.025	471.907	528.94	720.707	295.36	368.748	321.51	289.695	335.133	227.525	544.07	321.784	640.997	314.225	467.449	445.375	488.855	127.799	165.337	285.216	465.465	446.678	252.508	271.845	197.361	262.702	345.045	517.568	445.145	733.403	187.215	374.902	208.243	218.738	211.63	158.58	514.49
	Transferrin	2885.4	2964.77	2974.46	2790.27	3211.13	3790.86	7164.96	9418.52	5809.06	5746.06	5933.41	5097.69	5888.66	7024.66	5676.5	3720.81	5577.87	3943.95	4810.35	5340.26	5171.85	4967.54	5507.78	5164.15	4461.59	4288.39	3562.12	8452.46	2745.36	3571.88	4773.23	3733.3	4701.83	5274.86	3250.52	5257.94	2668.88	4511.51	2732.34	4048.25	8333.26	5266.03	5326.86	3866.06	5156.33	5330.06	6738.45	4401.71
	TSP-2	1206.03	1133.07	1213.69	1222.22	1532.57	2048.11	3750.64	4782.61	1093.9	1213.31	1218.18	1061.19	2055.72	1401.03	911.731	1095.18	1369.46	1461.31	2219.63	1989.21	1111.33	1251.05	1384.02	1103.7	1108.63	960.962	1108.2	1433.92	1029.37	1347.13	962.629	1064.67	937.948	1854.25	1377.27	1052.49	1142.06	1211.32	927.095	956.454	1016.94	973.575	1101.15	1589.99	1541.46	2351.14	2255.03	2154.83
	VNN1	1280.77	1507.88	2385.15	6038.29	13516.9	21069.4	47341.5	57614.7	3011.23	1076.91	2012.13	1286.3	2896.31	1599.37	1459.08	1349.03	1638.91	1641.19	2347.33	1881.47	3006.09	1123.11	1368.47	1295.02	1379.22	1406.28	1937.43	1775.64	867.67	1186.78	1279.72	1021.01	1388.42	1613.86	969.85	1329.23	927.048	1456.73	1032.99	863.048	1488.53	1110.93	1688.51	1042.78	1175.79	1999.2	1304.52	945.164
	WISP-1	1232.4	1232.3	1138.81	1085.14	1396.11	2338.3	7518.32	15713.6	1582.14	1454.81	1941.29	1286.48	3738.72	1325.88	1567.62	1103.99	1538.58	2061.11	2365.72	2169.6	1691.05	1292.35	1267.29	1472.28	1321.39	1244.69	1782.01	2944.56	1090.54	1707	1283.01	1315.71	1251.54	2137.59	1170.1	1806.76	1867.49	1458.3	1237.09	1022.77	1063.93	1851.24	1651.11	1087.8	1261.74	1426.39	2193.61	1444.54
	Wnt-8a	315.077	540.074	367.373	658.436	1138.71	2967.95	9030.67	12139.1	448.754	630.178	709.742	632.975	688.79	545.475	362.308	328.197	358.395	594.795	648.3	569.742	364.865	362.445	490.435	1028.82	547.795	583.69	670.26	652.56	319.715	343.755	490.705	570.347	377.544	627.865	408.63	282.38	517.188	289.153	571.862	607.47	692.455	346.049	343.22	412.112	460.662	308.585	797.358	423.243
	POS-Ave	144550	144550	144550	144550	144550	144550	144550	144550	144550	144550	144550	144550	144550	144550	144550	144550	144550	144550	144550	144550	144550	144550	144550	144550	144550	144550	144550	144550	144550	144550	144550	144550	144550	144550	144550	144550	144550	144550	144550	144550	144550	144550	144550	144550	144550	144550	144550	144550
	Normalization	0	1	4	12	37	111	333	1000	F33853 (HC)	M33854 (HC)	M33855 (HC)	M33856 (HC)	M33857 (HC)	F33873 (HC)	F33874 (HC)	F33875 (HC)	M33876 (HC)	F33877 (HC)	F33878 (HC)	F33879 (HC)	F33880 (HC)	M33881 (HC)	M33882 (HC)	M33883 (HC)	M33884 (HC)	F33885 (HC)	F33886 (HC)	F33887 (HC)	M33888 (HC)	M33889 (HC)	F33903 (HC)	F33904 (HC)	F33905 (HC)	M33906 (HC)	M33907 (HC)	M33908 (HC)	M33909 (HC)	F33910 (HC)	F33911 (HC)	F33912 (HC)	F33913 (HC)	M33914 (HC)	M33915 (HC)	M33916 (HC)	M33917 (HC)	M33927 (HC)	M33928 (HC)	F33934 (HC)
	POS1	144550	135181	130470	144644	136023	136968	155520	136360	141447	141816	137189	141179	132934	140294	159895	87310	143149	136792	160758	147114	161108	218893	179908	154539	165955	126702	175820	120436	153090	100087	154552	126750	165253	135442	162999	186019	157574	173229	79361.8	151141	162670	156554	153054	92866.1	161093	125572	150187	148853
	POS2	35964	36651.1	33490.4	37225.6	34462	35836.8	38918.2	35400.2	37086.3	35467.9	38169.3	34062.6	39264.8	35712.7	46311.5	19182.9	41545	31405.2	36934.7	34067.7	38433.4	42833.2	42346.5	34987.6	48308.9	34270.3	46546.3	24726	39482.5	25078.6	39082.1	32503.6	39195.1	36960.2	41912.5	35176.1	41174	36204.1	47173.9	37033.7	42309.7	37851.6	38914.1	20604.7	34446.5	29657.2	38228.9	34624.3
1: Linear	ARSA	1314.37	1063.37	1109.98	1141.08	1166.12	1587.46	2914	3442.61	1713.09	1506.38	1537.58	2023.07	2346.6	1705.14	2507.62	883.813	1736.96	1504.5	1876.46	1657.35	1773.59	1575.05	1475.39	1840.75	1845.59	1418.73	1520.73	2471.73	1080.33	822.723	1180.4	954.548	1399.77	1843.79	1492.18	1280.11	1491.82	1363.27	995.868	1337.75	1851.62	1510.34	2058.4	964.355	1469.55	1635.37	2408.12	1327.19
1: Linear	BDNF	1034.01	896.176	1166.17	1995.88	4856.08	10046	27704.5	34355.9	4949.94	1976.45	4418.29	3131.39	4274.41	3075.84	1695.51	2961.64	1357.7	2045.41	2716.44	1943.05	2565.56	3813.94	3715.06	3124.83	2616.14	2092.58	2273.99	3401.09	692.388	1300.25	2316.46	2478.89	2973.04	4531.86	1282.19	3808.2	1269.82	3552.98	820.298	1794.83	3571.37	3495.78	1827.48	2210.23	2611.8	3310.5	1995.56	1853.37
1: Linear	BMP-6	632.05	666.605	1092.32	2940.57	7074.76	17168.5	32484.8	42626.6	2605.13	2742.72	2246.14	2397.4	1623.66	2074.11	629.725	929.553	1105.3	457.84	800.848	1161.94	1766.85	1267.01	1943.05	2169.47	2048.21	1293.57	881.218	2993.46	367.535	410.825	2183.18	1479.38	2467.26	3087.65	750.198	1854.46	652.268	3839.07	854.75	2671.3	2899.57	2959.09	1548.14	1224.37	1769.94	1345.61	2060.82	1192.31
1: Linear	BMP-9	1126.78	1023.51	1039.05	1099.25	1234.16	1734.46	2158.24	3641.1	983.628	1633.92	1045.25	1017.64	2112.55	1811.44	2134.91	981.015	1703.42	1334.86	1900.05	2288.75	1036.18	1054.77	1011.49	1308.37	1051.28	1104.86	1781.6	2972.51	784.02	985.915	921.08	1006.75	985.765	1851.76	1097.54	1467.88	1267.16	1719.99	642.235	1125.6	1096.36	1205.35	1490.35	1713.6	1355.65	2567.93	1278.42	1365.08
1: Linear	CA2	1072.43	814.845	1216.97	1883.98	4538.38	10578.3	18331.1	21454.3	3421.15	3923.77	2603.32	2910.08	3511.62	3506.05	1822.19	1528.59	1603.49	2616.95	2553.44	1734.64	2567.53	2845.08	2379.7	2667.4	2750.01	2530.23	3452.76	3669.97	1891.43	1460.99	2305.09	1424.83	1922.8	2584.47	2596.95	5742.32	2477.13	3825.03	2036.62	2356.94	3329.79	2896.09	2179.52	1652.26	2167.03	2002.3	2352.61	1553.16
1: Linear	CD180	2225.06	2228.57	2240.97	2278.59	2391.55	2746.27	3558.11	6411.89	2391.31	2467.13	2310.1	2360.94	2874.71	2468.87	928.53	1421.38	1772.14	2331.38	3358.1	2503.51	2024.74	2533.98	2310.1	2274.76	2687.26	1975.31	2581.62	3289.2	1678.17	1829.11	1751.98	1514.53	1815	2461.18	2233.63	2004.62	2164.43	2393.1	1973.33	2117.99	2394.85	2251.23	2333.74	1574.17	2070.68	2091.4	2301.52	1906.8
1: Linear	CNTF	2715.93	2545.87	2599.27	2791.23	3047.63	3262.48	4005	4699.46	3502.24	3027.96	3056.05	3264.29	3401.1	3269.15	2224.79	1688.1	2161.11	2389.09	2822.61	2726.5	2455.94	2261.89	2192.86	2590.32	2745.4	2334.51	2621.46	4903.55	2072.48	1494.56	2193.28	1816.12	2144.7	3167.82	2511.34	2519.68	2510.61	2715.68	2060.55	2543.52	2724.86	2686.27	2540.68	1580.04	2102.5	2487.77	2777.28	2904.81
1: Linear	DR3	863.289	799.943	936.941	1493.17	2241.17	4291.15	7374.21	8110.45	942.538	867.61	949.425	796.135	1564.64	738.486	1090.05	1331.61	893.93	1170.46	1714.6	1312.43	1126.28	1528.77	1352.23	1265.64	1568.95	1239.4	1718.04	2027.75	669.15	795.233	744.44	742.708	930.388	1324.99	879.415	1111.45	946.96	1245.25	996.718	815.373	1133.68	748.165	1221.58	1073.45	1078.59	1121.66	875.575	1048.63
1: Linear	EphA6	593.138	561.987	790.893	1109.94	1927.2	5619.62	15512.7	17554.6	787.653	808.84	764.155	844.128	996.7	780.625	400.16	352.193	527.545	655.806	687.08	627.978	513.063	811.553	555.058	716.768	681.3	634.073	691.113	1113.76	399.448	461.069	549.658	531.958	577.03	730.135	567.588	538.47	380.335	678.816	477.178	683.83	720.583	511.595	690.82	239.845	536.714	815.025	590.318	465.621
1: Linear	FGF-23	1017.09	1004.86	1107.52	1140.12	1778.77	4438.7	10237.1	14689.8	2251.98	1794.86	2073.95	2068.78	2820.34	1607.47	1694.87	1613.42	1871.43	1715.94	2581.8	2241.39	1721.49	1450.25	1670.7	1916.16	1760.75	1619.29	1954.38	4070.72	860.695	1464.75	1439.21	1343.62	1700.36	2246.68	1539.95	1694.7	1385.32	2420.66	1193.68	1766.86	1876.17	1834.18	2115.59	1761.9	1593.21	2678.58	2327.15	1860.09
1: Linear	FGF-8	971.695	720.425	730.006	864.819	882.511	1813.29	6903.98	10570.6	1124.26	863.01	1052.31	965.785	1467	869.19	1130.08	1486.37	1605.7	1096.22	1455.32	1252.02	906.348	1199.14	1695.97	1387.13	1157.38	1265.05	1302.15	1649.5	725.77	841.175	851.758	799.278	686.913	1228.7	925.765	1460.79	857.81	1105.9	939.663	759.455	1183.9	781.56	1247.65	1003.14	905.353	972.153	811.635	977.325
1: Linear	HAI-2	1239.39	1247.85	1408.6	1641.78	2655.84	4756.81	6672.75	8612.2	2054.29	1583.16	2030.08	1472.95	2929.11	1622.74	1068.53	1304.96	1388.45	1779.17	2449.74	1816.25	1137.59	1630.89	935.458	1942.08	1485.74	1570.29	1518.84	2655.29	1196.69	1689.5	1116.25	1288.48	1110.05	1493.14	1430.25	1422.9	1593.79	1844.07	1715.84	1584.46	1285.53	1324.57	1094.84	1172.18	1046.84	1551.36	992.115	1304.55
1: Linear	IL12RB2	3065.1	2789	2960.54	2924.49	2978.74	3276.09	4974.36	9567.78	3580.24	3086.52	2798.72	3466.95	2997.9	2840.78	2320.88	2383.63	2327.57	2522.98	3786.23	3072	2474.68	2697.24	2219.08	2915.33	3023.11	2725.07	2792.16	6639.22	2319.95	1722.83	2124.59	1852.49	2186.93	3701.59	2840.42	2735.56	3162.8	2991.87	2503.81	2658.26	3098.26	2861	2497.3	1850.93	2066.8	2500.32	2449.01	3299.66
1: Linear	IL-27 Ra	866.949	733.139	749.02	1091.81	1887.09	3557.31	10548.4	15394.3	937.703	801.192	717.005	676.769	1426.32	1038.33	985.639	772.805	1267.54	1021.92	1001.45	1178.92	844.518	1104.9	1333.07	1242.59	1724.34	864.678	1856.53	1395.19	589.4	782.035	684.888	689.115	994.67	1456.31	707.115	949.556	582.544	1779.76	503.593	648.71	1498.46	1054.59	855.021	969.39	962.765	984.028	1083.59	687.768
1: Linear	Kirrel2	1237.89	1093.9	1620.79	1736.13	5118.27	16085.9	31061.5	45501.3	2245.37	1912.8	2338.48	2267.17	2966.79	2033.79	1576.53	1351.63	1791.08	1806.03	2044.92	2036.4	1811.27	2444.12	1515.31	2177.47	2103.27	1958.76	1821	3196.08	1076.85	1026.92	1918.05	1646.93	2133.36	2243.86	1612.67	2011.46	1397.42	2436.39	1670.91	1640.25	3316.37	2173.87	1836.91	2096.57	1752.49	2246.81	1905.56	1754.28
1: Linear	KLRC1	3088.71	2878.99	2982.76	3091.65	3576.83	5306.75	7156.5	9751.25	2830.84	2630.66	2859.09	2717.76	3248.57	2883.47	2401.76	1938.57	2270	3377.08	4193.88	3669.76	2680.48	2756.5	2175.87	3102.43	3039.22	3008.85	3401.33	5831	2087.57	2214.36	1995.89	2078.84	2122	3662.02	2449.2	2685	2738.86	2645.71	2258.64	2641.09	2612.12	2619.9	2648.53	1827.3	2526.4	2528.14	2759.51	3498.58
1: Linear	MANF	2326.77	2252.02	2154.41	2351.47	2399.02	3673.19	5505.57	6024.07	2407.92	2439.25	2601.83	2029.74	2718.17	2653.08	2571.27	2025.39	2302.25	3159.75	2704.16	3312.98	2123.86	3240.38	3247.86	2891.53	3122.92	2387.16	2889.06	3459.81	2072.83	1626.68	1750.42	1903.23	2028.38	2467.18	2103.78	2701.74	2336.91	2289.82	2211.18	1683.72	2738.91	1962.74	2167.13	1704.28	1786.83	1832.45	1798.6	2515.45
1: Linear	MCAM	1110.74	992.419	1056.83	956.33	1000.16	1809.51	2716.75	2998.49	1221.59	816.095	883.59	928.378	2266.05	993.305	1193.22	788.049	1255.35	1347.74	1641.76	1207.74	953.023	1289.91	1111.66	1210.93	1449.25	1049.85	1448.47	1802.5	1117.7	758.539	880.155	812.32	854.67	1190.5	982.75	1203.51	1164.98	1207.2	1122.6	636.168	1607.19	1095.26	1135.09	652.593	1037.01	883.616	1104.68	1169.7
1: Linear	MD-1	1064.58	872.525	1093.69	1017.12	1344.12	2086.84	3586.88	7582.63	1087.54	1107.29	1190.39	1506.84	2314.29	1337.68	1261.93	1413.32	1561.49	1665.2	2079.26	1743.17	1106.48	1271.49	1976.81	1908.08	1473.73	1410.36	2207.14	2556.37	655.288	988.665	877.791	1184.9	799.513	1926.96	980.179	1251.38	980.27	1171.78	681.759	968.93	718.376	912.548	1450.7	1588.98	1194.85	2001.69	1483.03	1571.26
4: 4-PL	MEP1B	890.492	1124.76	2280.81	4610.51	7881.62	11753.5	18727.9	21466	730.113	500.405	709.128	562.448	923.058	666.04	512.483	640.368	523.82	733.438	462.403	783.443	359.49	457.241	505.2	549.108	618.86	842.585	1105.38	602.926	416.65	284.693	410.54	634.955	552.283	657.409	317.244	466.695	438.095	504.29	925.72	316.435	945.603	469.623	510.24	285.623	549.044	475.65	403.156	539.228
1: Linear	Netrin-G1a	1280.51	1096.37	1281.6	2022.02	1928.91	3296.92	5383.29	7415.63	6649.63	3713.15	4795.04	5945.77	7831.44	4427.17	3778.96	5461.83	4273.62	2323.08	2047.52	1976.19	3631.77	4260.4	6969.7	3535.88	4176.66	2868.65	2173.94	7860.41	1365.85	1808.17	4585.03	2523.95	5577.08	1854.59	1715.54	2299.1	1752.38	6568.56	1615.91	2628.55	6432.41	3091.49	6182.73	5032.44	4002.75	6750.05	7809.99	1705.56
4: 4-PL	NTB-A	452.932	417.443	529.375	708.464	1129.96	1816.05	2682.74	4703.57	534.05	470.12	331.896	467.913	692.823	565.904	406.433	246.663	461.225	515.399	779.273	524.798	309.86	386.31	229.765	450.47	581.205	487.674	983.898	630.908	133.234	310.883	185.386	242.405	258.854	495.465	522.648	237.283	361.384	309.918	266.963	278.686	223.425	219.63	336.6	299.973	305.77	356.686	581.55	551.295
1: Linear	PCSK9	471.458	370.576	399.95	568.011	707.879	1924.03	6630.76	9580.17	572.37	648.814	803.743	518.275	805.92	632.223	599.25	494.038	512.4	850.409	434.155	658.818	298.033	401.404	648.998	473.663	437.805	594.594	687.948	833.665	434.038	274.678	436.16	612.198	656.14	516.14	473.635	492.645	427.305	790.17	664.393	399.37	766.808	412.678	457.523	239.634	400.323	339.024	316.158	447.133
1: Linear	PPM1A	1308.55	1296.41	1294.84	1266.9	1469.2	1936.84	2883.25	3499.61	2376.79	2353.42	2084.51	2127.09	2308.6	2119.3	1510.67	1238.94	1512.69	1588.81	1536.27	1923.74	1149.66	2166.27	1923.22	1822.26	2977.99	1419.1	1210.73	3173.57	1206.74	1012.13	2055.12	1504.28	2315.81	1887.38	1671.84	2228.49	1879.38	3763.57	1851.76	2499.97	2704.79	2507.98	2247.41	1208.5	1413.51	2235.58	1482.05	1566.74
1: Linear	RGM-A	1188.04	854.872	1065.5	1074.75	1425.7	2358.54	5132.61	8531.37	1363.61	1397.79	1810.05	1662.14	2479.57	1255.13	866.253	1121.39	1319.15	1899.36	2725.69	2257.23	1049.71	1342.58	1596.32	1301.52	1240.57	1009.05	1763.68	3571.01	918.615	1277.5	1297.73	1274.17	1315.38	1771.81	1319.49	1523.71	1279.06	1678.65	1202.89	1407.8	1254.71	1048.2	782.513	1936	816.924	2658.83	1510.22	1789.15
1: Linear	R-Spondin 4	178.308	242.873	250.393	617.261	881.769	2192.27	4606.96	6089.7	347.894	296.81	672.856	400.605	512.695	476.613	311.063	322.613	163.764	271.176	172.555	349.72	189.876	229.935	273.73	232.765	242.038	418.163	281.66	679.705	251.06	160.04	335.433	378.931	440.308	241.735	105.173	318.715	218.434	401.675	386.41	355.261	461.235	276.429	333.844	308.35	229.2	259.105	155.211	227.863
1: Linear	SELPLG	2445.63	2396.7	2489.62	2593.4	2617.85	2941.73	3443.24	4727.5	2995.78	2740.47	2954.93	2577.88	3692.52	2821.76	3285.38	2334.2	3170.25	3736.53	3583.67	3893.53	2609.56	3861.4	3509.96	3337.27	3923.55	3002.82	3381.51	4430.35	2288.61	2466.75	2586.05	2354.65	2873.29	3255.59	2540.9	3222.89	2566.78	4007.24	2432.49	2451.29	3156.83	2592.27	3012.45	2299.06	2607.17	2905.8	3072.07	3001.81
1: Linear	SerpinB10	1004.84	1009.62	1311.22	1435.5	2444.74	4489.04	9033.86	12840.8	830.62	852.73	918.14	895.74	1435.35	811.695	1157.85	541.02	866.655	1100.07	1610.44	900.555	761.843	694.403	1161.63	838.21	1515.52	732.942	1986.32	2194.71	570.071	601.538	686.635	631.583	1086.69	1171.14	609.851	816.68	755.17	1163.22	712.815	1001.53	831.795	1090.69	803.225	544.133	867.783	877.718	1139.53	764.323
1: Linear	SerpinB8	1153.2	1099.92	1098.7	1287.11	1323.46	1675.02	3283.64	4422.15	2215.52	1425.68	2139.3	1721.51	1591.86	1888.38	1671.27	1106.1	1390.5	1415.92	1810.07	2325.15	1358.84	2144.47	1475.95	1598.1	1591.61	1408.25	1463.39	2542.7	1319.18	1245.22	1383.71	1005.39	1961.61	1755.79	1384.8	1687.71	1732.93	2603.84	1708.16	1694.36	2260.05	2049.14	1333.26	1074.47	1173.31	1447.53	1321.29	1502.89
1: Linear	Siglec-2	1282.17	1167.02	1164.88	1030.07	1584.85	2329.5	3094.75	4860.44	0	0	227.96	0	17.37	3.83	0	0	0	0	0	0	0	141.365	0	0	0	6.53	0	0	0	0	0	0	0	0	0	0	0	0	0	0	0	0	0	0	0	0	0	0
1: Linear	Siglec-F	1182.47	1124.94	1243.91	1176.47	1217.51	1637.87	2058.77	5291.35	1247.67	1200.79	1420.99	1325.84	2782.87	1050.2	1485.3	1458.57	1468.61	1728.25	2877.92	1478.62	1162.71	1414.74	1382.88	1585.32	1381.94	1220.05	1644.77	2011.17	990.758	1262.26	1393.11	1102.33	1061.45	1761.29	1119.01	1159.42	1053.3	1241.37	1065.97	1057.59	1120.12	1042.41	1334.1	1585.23	1448.65	1758.15	1670.72	1603.64
1: Linear	SIRPA	1771.22	1607.27	1611.24	1629.21	1744.8	2615.54	5806.8	12195.7	2318.75	1922.27	2128.27	1758.53	3276.05	2159.98	2512.01	2057.71	2603.73	2916.49	3119.78	2880.57	2514.02	2922.63	2977.36	2846.97	2239.89	2335.59	1961.56	2598.74	1617.67	1877.05	1604.89	1968.49	2026.76	2027.16	1797.71	2138.71	1811.85	2043.93	2028.96	1838.52	3168.83	2184.79	2186	1406.42	2261.07	1774.4	1918.35	2033.53
1: Linear	ST6GALNAC2	1724.7	1561.03	1661.38	1535.49	1745.39	1870.49	2767.18	4537.24	2083.11	1767.12	2159.35	2106.47	2671.5	2632	2020.15	1840.27	2408.45	2483.84	2330.82	2396.06	2006.07	2387.38	2086.89	2113.17	1976.87	1841.73	1899.13	3342.91	1429.4	1353.77	1642.86	1516.93	1783.43	2110.62	1716.12	1937.25	2056.54	2564.09	1796.64	2006.69	2837.83	2538.15	1831.56	1435.31	1819.92	1953.24	2063.75	2141.53
1: Linear	Tissue Factor	757.026	882.195	917.825	904.606	977.774	1344.39	1903.74	3128.61	1417.89	1229.68	1545.88	1453.48	3059.26	1669.4	1388.14	1593.78	1727.99	2194.05	1988.95	2115.38	1103.96	1844.88	1283.89	1220.69	1091.15	1049.2	1089.67	1960.43	988.941	1795.03	1115.7	897.871	1708.51	2883.07	1376.1	1236.53	1636.1	1498.45	1105.35	1246.79	1057.75	873.618	873.373	1710.79	1393.79	2460.25	1912.05	1248.46
1: Linear	TLR6	291.177	397.153	330.298	940.21	1958.04	4607.13	14077.9	25257.7	270.61	512.97	457.188	464.025	471.908	528.94	720.708	295.36	368.748	321.51	289.695	335.133	227.525	544.07	321.784	640.998	314.225	467.449	445.375	488.855	127.799	165.338	285.216	465.465	446.678	252.508	271.845	197.361	262.703	345.045	517.568	445.145	733.403	187.215	374.903	208.243	218.738	211.63	158.58	514.49
1: Linear	Transferrin	2885.4	2964.77	2974.46	2790.27	3211.13	3790.86	7164.96	9418.52	5809.06	5746.06	5933.41	5097.69	5888.66	7024.66	5676.5	3720.81	5577.87	3943.95	4810.36	5340.26	5171.85	4967.54	5507.78	5164.15	4461.59	4288.4	3562.12	8452.46	2745.37	3571.88	4773.23	3733.3	4701.83	5274.86	3250.52	5257.94	2668.88	4511.51	2732.34	4048.25	8333.26	5266.03	5326.86	3866.06	5156.33	5330.06	6738.45	4401.71
1: Linear	TSP-2	1206.03	1133.07	1213.69	1222.22	1532.57	2048.11	3750.64	4782.61	1093.9	1213.31	1218.18	1061.2	2055.72	1401.03	911.731	1095.18	1369.47	1461.31	2219.63	1989.21	1111.33	1251.05	1384.02	1103.7	1108.63	960.963	1108.2	1433.92	1029.37	1347.14	962.629	1064.68	937.948	1854.25	1377.27	1052.49	1142.06	1211.32	927.095	956.454	1016.95	973.575	1101.15	1589.99	1541.46	2351.14	2255.03	2154.83
1: Linear	VNN1	1280.77	1507.88	2385.15	6038.29	13516.9	21069.4	47341.5	57614.7	3011.23	1076.91	2012.13	1286.3	2896.31	1599.37	1459.08	1349.03	1638.91	1641.19	2347.33	1881.47	3006.09	1123.11	1368.47	1295.02	1379.22	1406.28	1937.43	1775.65	867.67	1186.78	1279.72	1021.01	1388.42	1613.86	969.85	1329.24	927.048	1456.73	1032.99	863.048	1488.53	1110.93	1688.51	1042.78	1175.79	1999.2	1304.52	945.164
1: Linear	WISP-1	1232.4	1232.3	1138.81	1085.14	1396.11	2338.3	7518.32	15713.6	1582.14	1454.81	1941.29	1286.49	3738.72	1325.88	1567.62	1103.99	1538.58	2061.11	2365.72	2169.6	1691.05	1292.35	1267.29	1472.28	1321.39	1244.7	1782.01	2944.56	1090.54	1707	1283.01	1315.71	1251.54	2137.59	1170.1	1806.76	1867.49	1458.3	1237.09	1022.77	1063.94	1851.24	1651.11	1087.81	1261.75	1426.39	2193.62	1444.54
1: Linear	Wnt-8a	315.078	540.074	367.373	658.436	1138.71	2967.95	9030.67	12139.1	448.754	630.178	709.743	632.975	688.79	545.475	362.308	328.198	358.395	594.795	648.3	569.743	364.865	362.445	490.435	1028.82	547.795	583.69	670.26	652.56	319.715	343.755	490.705	570.348	377.544	627.865	408.63	282.38	517.188	289.153	571.863	607.47	692.455	346.049	343.22	412.113	460.663	308.585	797.358	423.243
	POS-Ave	144550	144550	144550	144550	144550	144550	144550	144550	144550	144550	144550	144550	144550	144550	144550	144550	144550	144550	144550	144550	144550	144550	144550	144550	144550	144550	144550	144550	144550	144550	144550	144550	144550	144550	144550	144550	144550	144550	144550	144550	144550	144550	144550	144550	144550	144550	144550	144550
[truncated: 146 more columns]

## Sheet: Standard Curves
	POS1	0.00137174	0.00411523	0.0123457	0.037037	0.111111	0.333333	1						Standard Cytokine Data				3	4	5	6	7			Linear Regression Curve								Log-log Regression Curve								4-PL Regression Curve
	POS2	0.00137174	0.00411523	0.0123457	0.037037	0.111111	0.333333	1	Std3 Intercept	Slope	Intercept	Linear
	ARSA	27.4348	82.3045	246.914	740.741	2222.22	6666.67	20000	#N/A	1.05963	-0.907388	0.272027		ARSA		0.657795	1.16337	1.66894	2.17451	2.68009	3.18566	3.69123
	BDNF	1.37174	4.11523	12.3457	37.037	111.111	333.333	1000	#N/A	1.63408	0.736549	80.9132		Concentration (pg/ml)	0	27.4348	82.3045	246.914	740.741	2222.22	6666.67	20000
	BMP-6	13.7174	41.1523	123.457	370.37	1111.11	3333.33	10000	#N/A	1.36358	0.266525	15.1667		Signal-BKG	251	1	46.6033	77.7092	102.747	524.085	1850.63	2379.23
	BMP-9	2.74348	8.23045	24.6914	74.0741	222.222	666.667	2000	#N/A	1.43274	-0.345961	1.3705		Log (Concentration)		1.4383	1.91542	2.39254	2.86967	3.34679	3.82391	4.30103
	CA2	27.4348	82.3045	246.914	740.741	2222.22	6666.67	20000	#N/A	1.87495	-1.84712	4.4554		Log (Signal-BKG)		0	1.66842	1.89047	2.01177	2.7194	3.26732	3.37644
	CD180	5.48697	16.4609	49.3827	148.148	444.444	1333.33	4000	#N/A	1.05262	-0.119009	1.04355			Slope				Intercept		N	R2
	CNTF	137.174	411.523	1234.57	3703.7	11111.1	33333.3	100000	#N/A	1.8368	-3.53583	0.0470268		Linear regression	0.272027				0		6	0.970367
	DR3	13.7174	41.1523	123.457	370.37	1111.11	3333.33	10000	#N/A	2.1337	-1.91958	3.24304		log-log regression	1.05963				-0.907388		7	0.892859
	EphA6	13.7174	41.1523	123.457	370.37	1111.11	3333.33	10000	#N/A	1.5152	-0.845153	4.48306			1.05963	#N/A	#N/A	0.944961	-0.866276	0.196466	0.80113	-0.00112608
	FGF-23	137.174	411.523	1234.57	3703.7	11111.1	33333.3	100000	#N/A	1.3265	-2.06686	0.279177
	FGF-8	13.7174	41.1523	123.457	370.37	1111.11	3333.33	10000	#N/A	1.38322	-1.24242	1.75236
	HAI-2	548.697	1646.09	4938.27	14814.8	44444.4	133333	400000	#N/A	1.29109	-2.27711	0.0808144
	IL12RB2	137.174	411.523	1234.57	3703.7	11111.1	33333.3	100000	#N/A	1.06737	-1.45153	0.0672957		BDNF		1.15304	1.93269	2.71235	3.492	4.27166	5.05131	5.83097
	IL-27 Ra	27.4348	82.3045	246.914	740.741	2222.22	6666.67	20000	#N/A	2.20916	-3.05406	1.45312		Concentration (pg/ml)	0	1.37174	4.11523	12.3457	37.037	111.111	333.333	1000
	Kirrel2	54.8697	164.609	493.827	1481.48	4444.44	13333.3	40000	#N/A	1.64934	-1.87164	3.28493		Signal-BKG	137.832	1	269.998	1099.7	3959.9	9149.84	26808.4	33459.8
	KLRC1	13.7174	41.1523	123.457	370.37	1111.11	3333.33	10000	#N/A	1.18261	-0.460405	2.15033		Log (Concentration)		0.137272	0.614394	1.09151	1.56864	2.04576	2.52288	3
	MANF	137.174	411.523	1234.57	3703.7	11111.1	33333.3	100000	#N/A	0.953021	-0.977136	0.103795		Log (Signal-BKG)		0	2.43136	3.04128	3.59768	3.96141	4.42827	4.52452
	MCAM	137.174	411.523	1234.57	3703.7	11111.1	33333.3	100000	#N/A	0.799148	-0.753582	0.0546964			Slope				Intercept		N	R2
	MD-1	54.8697	164.609	493.827	1481.48	4444.44	13333.3	40000	#N/A	1.09154	-0.957616	0.172666		Linear regression	80.9132				0		6	0.998581
	MEP1B	54.8697	164.609	493.827	1481.48	4444.44	13333.3	40000	#N/A	1.01692	0.735432	7.58749		log-log regression	1.63408				0.736549		6	0.844389
	Netrin-G1a	1.37174	4.11523	12.3457	37.037	111.111	333.333	1000	#N/A	1.0859	1.00089	13.7321			1.63408	#N/A	#N/A	0.991162	0.928722	0.320727	1.02992	1.87643
	NTB-A	274.348	823.045	2469.14	7407.41	22222.2	66666.7	200000	#N/A	1.88073	-4.09037	0.098655
	PCSK9	13.7174	41.1523	123.457	370.37	1111.11	3333.33	10000	#N/A	1.30589	-0.890982	1.81951
	PPM1A	5.48697	16.4609	49.3827	148.148	444.444	1333.33	4000	#N/A	0.897283	0.138792	1.24177
	RGM-A	54.8697	164.609	493.827	1481.48	4444.44	13333.3	40000	#N/A	1.13073	-0.997234	0.323543		BMP-6		1.81729	2.46788	3.11847	3.76907	4.41966	5.07025	5.72084
	R-Spondin 4	137.174	411.523	1234.57	3703.7	11111.1	33333.3	100000	#N/A	0.757785	0.13567	0.138548		Concentration (pg/ml)	0	13.7174	41.1523	123.457	370.37	1111.11	3333.33	10000
	SELPLG	5.48697	16.4609	49.3827	148.148	444.444	1333.33	4000	#N/A	0.94678	0.192016	0.611382		Signal-BKG	0	34.5546	460.271	2308.52	6442.71	16536.5	31852.7	41994.5
	SerpinB10	27.4348	82.3045	246.914	740.741	2222.22	6666.67	20000	#N/A	1.0424	-0.0658714	1.24936		Log (Concentration)		1.13727	1.61439	2.09151	2.56864	3.04576	3.52288	4
	SerpinB8	27.4348	82.3045	246.914	740.741	2222.22	6666.67	20000	#N/A	1.3077	-1.70483	0.321204		Log (Signal-BKG)		1.53851	2.66301	3.36333	3.80907	4.21844	4.50315	4.62319
	Siglec-2	13.7174	41.1523	123.457	370.37	1111.11	3333.33	10000	#N/A	0.735365	0.542867	0.416381			Slope				Intercept		N	R2
	Siglec-F	137.174	411.523	1234.57	3703.7	11111.1	33333.3	100000	#N/A	1.02152	-1.49484	0.0403488		Linear regression	15.1667	1.07143			0		5	0.995538
	SIRPA	5.48697	16.4609	49.3827	148.148	444.444	1333.33	4000	#N/A	1.48089	-1.11012	2.69015		log-log regression	1.36358				0.266525		5	0.951053
	ST6GALNAC2	27.4348	82.3045	246.914	740.741	2222.22	6666.67	20000	#N/A	0.802168	-0.170219	0.153683			1.36358	#N/A	#N/A	0.982301	0.266525	0.169676	1.07143	1.01695
	Tissue Factor	137.174	411.523	1234.57	3703.7	11111.1	33333.3	100000	#N/A	0.459515	0.934458	0.0251548
	TLR6	13.7174	41.1523	123.457	370.37	1111.11	3333.33	10000	#N/A	0.975596	0.611716	4.11616
	Transferrin	13.7174	41.1523	123.457	370.37	1111.11	3333.33	10000	#N/A	0.785248	0.496383	1.26881
	TSP-2	5.48697	16.4609	49.3827	148.148	444.444	1333.33	4000	#N/A	1.10192	-0.0491159	1.98086		BMP-9		0.282014	0.965606	1.6492	2.33279	3.01638	3.69998	4.38357
	VNN1	27.4348	82.3045	246.914	740.741	2222.22	6666.67	20000	#N/A	1.22159	0.659819	16.7463		Concentration (pg/ml)	0	2.74348	8.23045	24.6914	74.0741	222.222	666.667	2000
	WISP-1	5.48697	16.4609	49.3827	148.148	444.444	1333.33	4000	#N/A	0.991633	0.342019	3.7609		Signal-BKG	103.264	1	15.535	75.7337	210.645	710.953	1134.73	2617.59
	Wnt-8a	54.8697	164.609	493.827	1481.48	4444.44	13333.3	40000	#N/A	0.78547	0.503641	0.647047		Log (Concentration)		0.438302	0.915424	1.39254	1.86967	2.34679	2.82391	3.30103
														Log (Signal-BKG)		0	1.19131	1.87929	2.32355	2.85184	3.05489	3.4179
															Slope				Intercept		N	R2
														Linear regression	1.3705				0		7	0.972584
														log-log regression	1.43274				-0.345961		5	0.956881
															1.43274	#N/A	#N/A	0.992084	-0.345961	0.162631	1.13721	0.206596
														CA2		1.27444	2.16902	3.0636	3.95818	4.85276	5.74734	6.64193
														Concentration (pg/ml)	0	27.4348	82.3045	246.914	740.741	2222.22	6666.67	20000
														Signal-BKG	257.586	1	402.12	1069.13	3723.53	9763.43	17516.3	20639.5
														Log (Concentration)		1.4383	1.91542	2.39254	2.86967	3.34679	3.82391	4.30103
														Log (Signal-BKG)		0	2.60436	3.02903	3.57096	3.9896	4.24344	4.3147
															Slope				Intercept		N	R2
														Linear regression	4.4554				0		5	0.996721
														log-log regression	1.87495				-1.84712		5	0.815748
															1.87495	#N/A	#N/A	0.997377	-1.42231	0.440341	0.984585	0.707939
														CD180		0.65923	1.16146	1.66369	2.16592	2.66815	3.17038	3.67261
														Concentration (pg/ml)	0	5.48697	16.4609	49.3827	148.148	444.444	1333.33	4000
														Signal-BKG	0	3.51542	15.9113	53.5312	166.49	521.212	1333.05	4186.83
														Log (Concentration)		0.739332	1.21645	1.69357	2.1707	2.64782	3.12494	3.60206
														Log (Signal-BKG)		0.545977	1.2017	1.72861	2.22139	2.71701	3.12485	3.62189
															Slope				Intercept		N	R2
														Linear regression	1.04355				0		7	0.999528
														log-log regression	1.05262				-0.119009		7	0.995943
															1.05262	#N/A	#N/A	0.998802	-0.119009	0.0326264	1.00515	0.0142427
														CNTF		0.90977	1.78614	2.66252	3.53889	4.41527	5.29164	6.16802
														Concentration (pg/ml)	0	137.174	411.523	1234.57	3703.7	11111.1	33333.3	100000
														Signal-BKG	170.062	1	53.4008	245.365	501.759	716.613	1459.13	2153.59
														Log (Concentration)		2.13727	2.61439	3.09151	3.56864	4.04576	4.52288	5
														Log (Signal-BKG)		0	1.72755	2.38981	2.70049	2.85528	3.16409	3.33316
															Slope				Intercept		N	R2
														Linear regression	0.0470268				0		6	0.939966
														log-log regression	1.8368				-3.53583		4	0.879257
															1.8368	#N/A	#N/A	0.958289	-3.01597	0.404597	1.0196	-0.879494
														DR3		1.18306	2.2011	3.21913	4.23717	5.25521	6.27324	7.29128
														Concentration (pg/ml)	0	13.7174	41.1523	123.457	370.37	1111.11	3333.33	10000
														Signal-BKG	63.3458	1	136.997	693.23	1441.22	3491.21	6574.26	7310.5
														Log (Concentration)		1.13727	1.61439	2.09151	2.56864	3.04576	3.52288	4
														Log (Signal-BKG)		0	2.13671	2.84088	3.15873	3.54298	3.81785	3.86395
															Slope				Intercept		N	R2
														Linear regression	3.24304				0		5	0.98762
														log-log regression	2.1337				-1.91958		4	0.85458
															2.1337	#N/A	#N/A	0.95454	-1.24354	0.468949	1.07103	0.472039
														EphA6		1.05365	1.77658	2.49951	3.22244	3.94538	4.66831	5.39124
														Concentration (pg/ml)	0	13.7174	41.1523	123.457	370.37	1111.11	3333.33	10000
														Signal-BKG	31.1512	1	228.907	547.957	1365.21	5057.63	14950.7	16992.6
														Log (Concentration)		1.13727	1.61439	2.09151	2.56864	3.04576	3.52288	4
														Log (Signal-BKG)		0	2.35966	2.73875	3.1352	3.70395	4.17466	4.23026
															Slope				Intercept		N	R2
														Linear regression	4.48306				0		6	0.999494
														log-log regression	1.5152				-0.845153		6	0.848586
															1.5152	#N/A	#N/A	0.993907	-0.669545	0.31504	0.963111	0.74856
														FGF-23		0.819446	1.45235	2.08525	2.71815	3.35105	3.98395	4.61685
														Concentration (pg/ml)	0	137.174	411.523	1234.57	3703.7	11111.1	33333.3	100000
														Signal-BKG	12.2221	1	102.653	135.254	773.902	3433.83	9232.24	13684.9
														Log (Concentration)		2.13727	2.61439	3.09151	3.56864	4.04576	4.52288	5
														Log (Signal-BKG)		0	2.01137	2.13115	2.88869	3.53578	3.96531	4.13624
															Slope				Intercept		N	R2
														Linear regression	0.279177				0		6	0.996947
														log-log regression	1.3265				-2.06686		7	0.898839
															1.3265	#N/A	#N/A	0.961575	-2.01564	0.195376	1.00447	-0.712798
														FGF-8		0.330676	0.99064	1.6506	2.31057	2.97053	3.63049	4.29046
														Concentration (pg/ml)	0	13.7174	41.1523	123.457	370.37	1111.11	3333.33	10000
														Signal-BKG	251.27	1	9.58125	144.394	162.086	1092.87	6183.56	9850.15
														Log (Concentration)		1.13727	1.61439	2.09151	2.56864	3.04576	3.52288	4
														Log (Signal-BKG)		0	0.981422	2.15955	2.20975	3.03857	3.79124	3.99344
															Slope				Intercept		N	R2
														Linear regression	1.75236				0		6	0.967704
														log-log regression	1.38322				-1.24242		7	0.96082
															1.38322	#N/A	#N/A	0.954644	-1.24242	0.0745971	1.24461	-0.798195
														HAI-2		1.42562	2.04162	2.65763	3.27363	3.88964	4.50564	5.12165
														Concentration (pg/ml)	0	548.697	1646.09	4938.27	14814.8	44444.4	133333	400000
														Signal-BKG	0	8.46417	169.213	402.387	1416.45	3517.42	5433.36	7372.81
														Log (Concentration)		2.73933	3.21645	3.69357	4.1707	4.64782	5.12494	5.60206
														Log (Signal-BKG)		0.927584	2.22843	2.60464	3.1512	3.54622	3.73507	3.86763
															Slope				Intercept		N	R2
														Linear regression	0.0808144				0		5	0.994665
														log-log regression	1.29109				-2.27711		5	0.931083
															1.29109	#N/A	#N/A	0.994823	-2.11109	0.220241	0.943141	-0.825933
														IL12RB2		0.829735	1.339	1.84827	2.35753	2.8668	3.37606	3.88533
														Concentration (pg/ml)	0	137.174	411.523	1234.57	3703.7	11111.1	33333.3	100000
														Signal-BKG	276.101	1	171.547	135.489	189.737	487.089	2185.36	6778.79
														Log (Concentration)		2.13727	2.61439	3.09151	3.56864	4.04576	4.52288	5
														Log (Signal-BKG)		0	2.23438	2.1319	2.27815	2.68761	3.33952	3.83115
															Slope				Intercept		N	R2
														Linear regression	0.0672957				0		7	0.99543
														log-log regression	1.06737				-1.45153		7	0.818223
															1.06737	#N/A	#N/A	0.862738	-1.45153	0.275262	0.719563	0.0109354
														IL-27 Ra		0.123381	1.17742	2.23146	3.2855	4.33954	5.39357	6.44761
														Concentration (pg/ml)	0	27.4348	82.3045	246.914	740.741	2222.22	6666.67	20000
														Signal-BKG	133.81	1	15.8808	358.671	1153.95	2824.17	9815.28	14661.2
														Log (Concentration)		1.4383	1.91542	2.39254	2.86967	3.34679	3.82391	4.30103
														Log (Signal-BKG)		0	1.20087	2.5547	3.06219	3.45089	3.9919	4.16617
															Slope				Intercept		N	R2
														Linear regression	1.45312				0		6	0.997285
														log-log regression	2.20916				-3.05406		4	0.970285
															2.20916	#N/A	#N/A		-3.05406	0.0879166	1.95057	-2.39423
														Kirrel2		1.19652	1.98346	2.77039	3.55732	4.34426	5.13119	5.91813
														Concentration (pg/ml)	0	54.8697	164.609	493.827	1481.48	4444.44	13333.3	40000
														Signal-BKG	143.99	1	526.89	642.228	4024.36	14992	29967.6	44407.4
														Log (Concentration)		1.73933	2.21645	2.69357	3.1707	3.64782	4.12494	4.60206
														Log (Signal-BKG)		0	2.72172	2.80769	3.6047	4.17586	4.47665	4.64746
															Slope				Intercept		N	R2
														Linear regression	3.28493				0		5	0.99229
														log-log regression	1.64934				-1.87164		6	0.831347
															1.64934	#N/A	#N/A	0.955562	-1.67222	0.33186	1.02239	0.315639
														KLRC1		0.943517	1.50777	2.07202	2.63626	3.20051	3.76476	4.32901
														Concentration (pg/ml)	0	13.7174	41.1523	123.457	370.37	1111.11	3333.33	10000
														Signal-BKG	209.728	1	103.779	212.665	697.845	2427.76	4277.52	6872.27
														Log (Concentration)		1.13727	1.61439	2.09151	2.56864	3.04576	3.52288	4
														Log (Signal-BKG)		0	2.01611	2.3277	2.84376	3.38521	3.63119	3.8371
															Slope				Intercept		N	R2
														Linear regression	2.15033				0		5	0.986546
														log-log regression	1.18261				-0.460405		7	0.853786
															1.18261	#N/A	#N/A	0.975433	-0.401435	0.262916	0.811827	0.727886
														MANF		0.997744	1.45245	1.90716	2.36186	2.81657	3.27128	3.72598
														Concentration (pg/ml)	0	137.174	411.523	1234.57	3703.7	11111.1	33333.3	100000
														Signal-BKG	172.357	97.6129	1	197.061	244.607	1518.78	3351.16	3869.66
														Log (Concentration)		2.13727	2.61439	3.09151	3.56864	4.04576	4.52288	5
														Log (Signal-BKG)		1.98951	0	2.2946	2.38847	3.1815	3.5252	3.58767
															Slope				Intercept		N	R2
														Linear regression	0.103795				0		6	0.980901
														log-log regression	0.953021				-0.977136		7	0.627685
															0.953021	#N/A	#N/A	0.797824	-1.03912	0.240084	1.34277	-2.61594
														MCAM		0.914218	1.29551	1.6768	2.05809	2.43938	2.82067	3.20196
														Concentration (pg/ml)	0	137.174	411.523	1234.57	3703.7	11111.1	33333.3	100000
														Signal-BKG	154.413	36.0888	100.496	1	43.8258	853.181	1760.42	2042.16
														Log (Concentration)		2.13727	2.61439	3.09151	3.56864	4.04576	4.52288	5
														Log (Signal-BKG)		1.55737	2.00215	0	1.64173	2.93104	3.24562	3.31009
															Slope				Intercept		N	R2
														Linear regression	0.0546964				0		6	0.956119
														log-log regression	0.799148				-0.753582		7	0.485105
															0.799148	#N/A	#N/A	0.547574	-0.793779	0.193102	1.0519	-1.81634
														MD-1		1.00366	1.52445	2.04524	2.56604	3.08683	3.60763	4.12842
														Concentration (pg/ml)	0	54.8697	164.609	493.827	1481.48	4444.44	13333.3	40000
														Signal-BKG	192.054	1	221.168	144.597	471.59	1214.32	2714.35	6710.11
														Log (Concentration)		1.73933	2.21645	2.69357	3.1707	3.64782	4.12494	4.60206
														Log (Signal-BKG)		0	2.34472	2.16016	2.67356	3.08433	3.43367	3.82673
															Slope				Intercept		N	R2
														Linear regression	0.172666				0		7	0.993416
														log-log regression	1.09154				-0.957616		7	0.808509
															1.09154	#N/A	#N/A	0.929857	-0.894887	0.31185	0.697117	0.543879
														MEP1B		2.50419	2.98938	3.47458	3.95977	4.44496	4.93016	5.41535
														Concentration (pg/ml)	0	54.8697	164.609	493.827	1481.48	4444.44	13333.3	40000
														Signal-BKG	0	234.268	1390.32	3720.02	6991.13	10863	17837.4	20575.5
														Log (Concentration)		1.73933	2.21645	2.69357	3.1707	3.64782	4.12494	4.60206
														Log (Signal-BKG)		2.36971	3.14311	3.57055	3.84455	4.03595	4.25133	4.31335
															Slope				Intercept		N	R2
														Linear regression	7.58749				0		3	0.994046
														log-log regression	1.01692				0.735432		4	0.948276
															1.01692	#N/A	#N/A	0.984302	0.735432	0.227511	0.735068	1.53944
														Netrin-G1a		1.22662	1.74473	2.26283	2.78094	3.29904	3.81715	4.33525
														Concentration (pg/ml)	0	1.37174	4.11523	12.3457	37.037	111.111	333.333	1000
														Signal-BKG	184.14	1	185.23	925.648	832.545	2200.55	4286.92	6319.26
														Log (Concentration)		0.137272	0.614394	1.09151	1.56864	2.04576	2.52288	3
														Log (Signal-BKG)		0	2.26771	2.96645	2.92041	3.34253	3.63215	3.80067
															Slope				Intercept		N	R2
														Linear regression	13.7321				0		6	0.954425
														log-log regression	1.0859				1.00089		7	0.744944
															1.0859	#N/A	#N/A	0.932642	1.07756	0.403434	0.60386	2.06369
														NTB-A		1.15597	2.0533	2.95064	3.84797	4.74531	5.64265	6.53998
														Concentration (pg/ml)	0	274.348	823.045	2469.14	7407.41	22222.2	66666.7	200000
														Signal-BKG	35.4888	1	111.932	291.02	712.519	1398.61	2265.29	4286.12
														Log (Concentration)		2.4383	2.91542	3.39254	3.86967	4.34679	4.82391	5.30103
														Log (Signal-BKG)		0	2.04895	2.46392	2.8528	3.1457	3.35512	3.63206
															Slope				Intercept		N	R2
														Linear regression	0.098655				0		4	0.988585
														log-log regression	1.88073				-4.09037		4	0.831094
															1.88073	#N/A	#N/A	0.999649	-3.42982	0.539247	0.842389	-0.402619
														PCSK9		0.594165	1.21723	1.8403	2.46336	3.08643	3.70949	4.33256
														Concentration (pg/ml)	0	13.7174	41.1523	123.457	370.37	1111.11	3333.33	10000
														Signal-BKG	100.882	1	29.3742	197.435	337.303	1553.46	6260.18	9209.59
														Log (Concentration)		1.13727	1.61439	2.09151	2.56864	3.04576	3.52288	4
														Log (Signal-BKG)		0	1.46797	2.29542	2.52802	3.1913	3.79659	3.96424
															Slope				Intercept		N	R2
														Linear regression	1.81951				0		6	0.990128
														log-log regression	1.30589				-0.890982		7	0.932929
															1.30589	#N/A	#N/A	0.973212	-0.890982	0.149078	1.05682	-0.0927867
														PPM1A		0.757662	1.18577	1.61389	2.042	2.47011	2.89822	3.32634
														Concentration (pg/ml)	0	5.48697	16.4609	49.3827	148.148	444.444	1333.33	4000
														Signal-BKG	41.6492	29.5108	27.9417	1	202.302	669.938	1616.35	2232.71
														Log (Concentration)		0.739332	1.21645	1.69357	2.1707	2.64782	3.12494	3.60206
														Log (Signal-BKG)		1.46998	1.44625	0	2.306	2.82603	3.20854	3.34883
															Slope				Intercept		N	R2
														Linear regression	1.24177				0		6	0.990966
														log-log regression	0.897283				0.138792		7	0.59735
															0.897283	#N/A	#N/A	0.677605	0.0942716	0.190832	1.17721	-0.646928
														RGM-A		1.03411	1.57361	2.1131	2.65259	3.19209	3.73158	4.27108
														Concentration (pg/ml)	0	54.8697	164.609	493.827	1481.48	4444.44	13333.3	40000
														Signal-BKG	333.165	1	210.632	219.876	570.826	1503.67	4277.74	7676.5
														Log (Concentration)		1.73933	2.21645	2.69357	3.1707	3.64782	4.12494	4.60206
														Log (Signal-BKG)		0	2.32352	2.34218	2.7565	3.17715	3.63121	3.88516
															Slope				Intercept		N	R2
														Linear regression	0.323543				0		6	0.995094
														log-log regression	1.13073				-0.997234		7	0.817032
															1.13073	#N/A	#N/A	0.967343	-0.932602	0.309809	0.724342	0.549823
														R-Spondin 4		1.75526	2.11682	2.47838	2.83993	3.20149	3.56304	3.9246
														Concentration (pg/ml)	0	137.174	411.523	1234.57	3703.7	11111.1	33333.3	100000
														Signal-BKG	0	64.5654	72.085	438.953	703.462	2013.97	4428.65	5911.39
														Log (Concentration)		2.13727	2.61439	3.09151	3.56864	4.04576	4.52288	5
														Log (Signal-BKG)		1.81	1.85784	2.64242	2.84724	3.30405	3.64627	3.77169
															Slope				Intercept		N	R2
														Linear regression	0.138548				0		6	0.984706
														log-log regression	0.757785				0.13567		7	0.963704
															0.757785	#N/A	#N/A	0.948346	0.13567	0.0210904	0.78073	0.039195
														SELPLG		0.951468	1.4032	1.85493	2.30665	2.75838	3.21011	3.66184
														Concentration (pg/ml)	0	5.48697	16.4609	49.3827	148.148	444.444	1333.33	4000
														Signal-BKG	48.9354	1	92.9221	196.705	221.151	545.036	1046.55	2330.81
														Log (Concentration)		0.739332	1.21645	1.69357	2.1707	2.64782	3.12494	3.60206
														Log (Signal-BKG)		0	1.96812	2.29382	2.34469	2.73643	3.01976	3.36751
															Slope				Intercept		N	R2
														Linear regression	0.611382				0		7	0.980877
														log-log regression	0.94678				0.192016		7	0.790188
															0.94678	#N/A	#N/A	0.976217	0.251483	0.347967	0.57287	1.24153
														SerpinB10		1.48367	1.98102	2.47837	2.97572	3.47307	3.97042	4.46777
														Concentration (pg/ml)	0	27.4348	82.3045	246.914	740.741	2222.22	6666.67	20000
														Signal-BKG	0	4.78104	306.387	430.659	1439.91	3484.2	8029.03	11836
														Log (Concentration)		1.4383	1.91542	2.39254	2.86967	3.34679	3.82391	4.30103
														Log (Signal-BKG)		0.679523	2.48627	2.63413	3.15833	3.5421	3.90466	4.0732
															Slope				Intercept		N	R2
														Linear regression	1.24936				0		6	0.988185
														log-log regression	1.0424				-0.0658714		7	0.862233
															1.0424	#N/A	#N/A	0.978715	-0.0156121	0.252668	0.726382	1.04203
														SerpinB8		0.176046	0.799979	1.42391	2.04784	2.67178	3.29571	3.91964
														Concentration (pg/ml)	0	27.4348	82.3045	246.914	740.741	2222.22	6666.67	20000
														Signal-BKG	54.5096	1.22	1	188.417	224.768	576.329	2184.95	3323.46
														Log (Concentration)		1.4383	1.91542	2.39254	2.86967	3.34679	3.82391	4.30103
														Log (Signal-BKG)		0.0863598	0	2.27512	2.35173	2.76067	3.33944	3.52159
															Slope				Intercept		N	R2
														Linear regression	0.321204				0		6	0.990162
														log-log regression	1.3077				-1.70483		7	0.869694
															1.3077	#N/A	#N/A	0.798854	-1.70483	0.0206248	1.27011	-1.57303
														Siglec-2		1.32868	1.67954	2.0304	2.38126	2.73212	3.08297	3.43383
														Concentration (pg/ml)	0	13.7174	41.1523	123.457	370.37	1111.11	3333.33	10000
														Signal-BKG	252.096	136.952	134.81	1	554.78	1299.43	2064.68	3830.37
														Log (Concentration)		1.13727	1.61439	2.09151	2.56864	3.04576	3.52288	4
														Log (Signal-BKG)		2.13657	2.12972	0	2.74412	3.11375	3.31485	3.58324
															Slope				Intercept		N	R2
														Linear regression	0.416381				0		7	0.932697
														log-log regression	0.735365				0.542867		7	0.393463
															0.735365	#N/A	#N/A	0.510011	0.492374	0.251083	1.05285	-0.474606
														Siglec-F		0.688423	1.17581	1.6632	2.15059	2.63798	3.12537	3.61275
														Concentration (pg/ml)	0	137.174	411.523	1234.57	3703.7	11111.1	33333.3	100000
														Signal-BKG	57.5325	1	118.976	51.5333	92.5725	512.933	933.835	4166.41
														Log (Concentration)		2.13727	2.61439	3.09151	3.56864	4.04576	4.52288	5
														Log (Signal-BKG)		0	2.07546	1.71209	1.96648	2.71006	2.97027	3.61976
															Slope				Intercept		N	R2
														Linear regression	0.0403488				0		7	0.985457
														log-log regression	1.02152				-1.49484		7	0.831395
															1.02152	#N/A	#N/A	0.821754	-1.49484	0.232609	0.732946	-0.281448
														SIRPA		-0.0152556	0.691308	1.39787	2.10443	2.811	3.51756	4.22412
														Concentration (pg/ml)	0	5.48697	16.4609	49.3827	148.148	444.444	1333.33	4000
														Signal-BKG	163.95	1	3.97833	21.9433	137.538	1008.27	4199.53	10588.4
														Log (Concentration)		0.739332	1.21645	1.69357	2.1707	2.64782	3.12494	3.60206
														Log (Signal-BKG)		0	0.599701	1.3413	2.13842	3.00358	3.6232	4.02483
															Slope				Intercept		N	R2
														Linear regression	2.69015				0		7	0.994414
														log-log regression	1.48089				-1.11012		7	0.99283
															1.48089	#N/A	#N/A	0.988723	-1.11012	0.00304688	1.48728	-1.12807
														ST6GALNAC2		0.983541	1.36627	1.749	2.13173	2.51447	2.8972	3.27993
														Concentration (pg/ml)	0	27.4348	82.3045	246.914	740.741	2222.22	6666.67	20000
														Signal-BKG	189.21	25.5408	125.89	1	209.894	334.998	1231.69	3001.75
														Log (Concentration)		1.4383	1.91542	2.39254	2.86967	3.34679	3.82391	4.30103
														Log (Signal-BKG)		1.40724	2.09999	0	2.322	2.52504	3.0905	3.47737
															Slope				Intercept		N	R2
														Linear regression	0.153683				0		7	0.991396
														log-log regression	0.802168				-0.170219		7	0.513264
															0.802168	#N/A	#N/A	0.518283	-0.170219	0.140953	0.979772	-0.79287
														Tissue Factor		1.91657	2.13581	2.35506	2.5743	2.79355	3.01279	3.23203
														Concentration (pg/ml)	0	137.174	411.523	1234.57	3703.7	11111.1	33333.3	100000
														Signal-BKG	0	125.169	160.799	147.58	220.748	587.361	1146.72	2371.58
														Log (Concentration)		2.13727	2.61439	3.09151	3.56864	4.04576	4.52288	5
														Log (Signal-BKG)		2.0975	2.20628	2.16903	2.3439	2.76891	3.05946	3.37504
															Slope				Intercept		N	R2
														Linear regression	0.0251548				0		7	0.974804
														log-log regression	0.459515				0.934458		7	0.900552
															0.459515	#N/A	#N/A	0.928803	0.934458	0.10781	0.535358	0.615557
														TLR6		1.72123	2.18671	2.65219	3.11767	3.58315	4.04862	4.5141
														Concentration (pg/ml)	0	13.7174	41.1523	123.457	370.37	1111.11	3333.33	10000
														Signal-BKG	0	105.975	39.1208	649.033	1666.86	4315.96	13786.7	24966.5
														Log (Concentration)		1.13727	1.61439	2.09151	2.56864	3.04576	3.52288	4
														Log (Signal-BKG)		2.02521	1.59241	2.81227	3.2219	3.63508	4.13946	4.39736
															Slope				Intercept		N	R2
														Linear regression	4.11616				0		6	0.99914
														log-log regression	0.975596				0.611716		7	0.922923
															0.975596	#N/A	#N/A	0.935498	0.611716	0.086691	1.10301	0.203365
														Transferrin		1.3326	1.70726	2.08192	2.45658	2.83123	3.20589	3.58055
														Concentration (pg/ml)	0	13.7174	41.1523	123.457	370.37	1111.11	3333.33	10000
														Signal-BKG	95.135	174.498	184.19	1	420.862	1000.59	4374.69	6628.25
														Log (Concentration)		1.13727	1.61439	2.09151	2.56864	3.04576	3.52288	4
														Log (Signal-BKG)		2.24179	2.26527	0	2.62414	3.00025	3.64095	3.8214
															Slope				Intercept		N	R2
														Linear regression	1.26881				0		6	0.982109
														log-log regression	0.785248				0.496383		7	0.405857
															0.785248	#N/A	#N/A	0.541829	0.439558	0.26211	1.14254	-0.648678
														TSP-2		0.816605	1.34235	1.8681	2.39385	2.9196	3.44534	3.97109
														Concentration (pg/ml)	0	5.48697	16.4609	49.3827	148.148	444.444	1333.33	4000
														Signal-BKG	72.9658	1	80.6217	89.1488	399.507	915.045	2617.58	3649.55
														Log (Concentration)		0.739332	1.21645	1.69357	2.1707	2.64782	3.12494	3.60206
														Log (Signal-BKG)		0	1.90645	1.95012	2.60152	2.96144	3.4179	3.56224
															Slope				Intercept		N	R2
														Linear regression	1.98086				0		6	0.997922
														log-log regression	1.10192				-0.0491159		7	0.867089
															1.10192	#N/A	#N/A	0.963407	0.00192189	0.241028	0.781006	0.851635
														VNN1		2.41683	2.99968	3.58252	4.16537	4.74821	5.33106	5.9139
														Concentration (pg/ml)	0	27.4348	82.3045	246.914	740.741	2222.22	6666.67	20000
														Signal-BKG	0	227.116	1104.38	4757.52	12236.1	19788.6	46060.7	56334
														Log (Concentration)		1.4383	1.91542	2.39254	2.86967	3.34679	3.82391	4.30103
														Log (Signal-BKG)		2.35625	3.04312	3.67738	4.08764	4.29642	4.66333	4.75077
															Slope				Intercept		N	R2
														Linear regression	16.7463				0		4	0.994889
														log-log regression	1.22159				0.659819		4	0.988019
															1.22159	#N/A	#N/A	0.984902	0.659819	0.0775275	1.09461	0.983806
														WISP-1		1.00232	1.47545	1.94858	2.42171	2.89484	3.36797	3.8411
														Concentration (pg/ml)	0	5.48697	16.4609	49.3827	148.148	444.444	1333.33	4000
														Signal-BKG	147.263	147.165	53.6679	1	310.966	1253.16	6433.18	14628.5
														Log (Concentration)		0.739332	1.21645	1.69357	2.1707	2.64782	3.12494	3.60206
														Log (Signal-BKG)		2.1678	1.72971	0	2.49271	3.09801	3.80843	4.1652
															Slope				Intercept		N	R2
														Linear regression	3.7609				0		7	0.987112
														log-log regression	0.991633				0.342019		7	0.531351
															0.991633	#N/A	#N/A	0.717289	0.269176	0.265324	1.44965	-0.94356
														Wnt-8a		1.83768	2.21244	2.58721	2.96197	3.33674	3.7115	4.08627
														Concentration (pg/ml)	0	54.8697	164.609	493.827	1481.48	4444.44	13333.3	40000
														Signal-BKG	0	224.997	52.2954	343.358	823.635	2652.87	8715.6	11824.1
														Log (Concentration)		1.73933	2.21645	2.69357	3.1707	3.64782	4.12494	4.60206
														Log (Signal-BKG)		2.35218	1.71846	2.53575	2.91573	3.42372	3.9403	4.07277
															Slope				Intercept		N	R2
														Linear regression	0.647047				0		6	0.998135
														log-log regression	0.78547				0.503641		7	0.874111
															0.78547	#N/A	#N/A	0.967129	0.471485	0.161261	0.987658	-0.26606

## Sheet: Protein Information
	Target	Uniprot	GeneName	GeneID	Description
	ARSA	P50428	Arsa As2	11883	Arylsulfatase A (ASA) (EC 3.1.6.8) (Cerebroside-sulfatase)																					m_ARSA
	BDNF	P21237	Bdnf	12064	Brain-derived neurotrophic factor (BDNF)																					m_BDNF
	BMP-6	P20722	Bmp6 Bmp-6 Vgr1	12161	Bone morphogenetic protein 6 (BMP-6) (VG-1-related protein) (VGR-1)																					m_BMP-6
	BMP-9	Q9WV56	Gdf2 Bmp9	12165	Growth/differentiation factor 2 (GDF-2) (Bone morphogenetic protein 9) (BMP-9)																					m_BMP-9
	CA2	P00920	Ca2 Car2	12349	Carbonic anhydrase 2 (EC 4.2.1.1) (Carbonate dehydratase II) (Carbonic anhydrase II) (CA-II)																					m_CA2
	CD180	Q62192	Cd180 Ly78 Rp105	17079	CD180 antigen (Lymphocyte antigen 78) (Ly-78) (Radioprotective 105 kDa protein) (CD antigen CD180)																					m_CD180
	CNTF	#N/A	#N/A	#N/A	#N/A																					m_CNTF
	DR3	Q99MM1	Tnfrsf25	0	WSL-1-like protein																					m_DR3
	EphA6	#N/A	#N/A	#N/A	#N/A																					m_EphA6
	FGF-23	Q9EPC2	Fgf23	64654	Fibroblast growth factor 23 (FGF-23)																					m_FGF-23
	FGF-8	P37237	Fgf8 Aigf	14179	Fibroblast growth factor 8 (FGF-8) (Androgen-induced growth factor) (AIGF) (Heparin-binding growth factor 8) (HBGF-8)																					m_FGF-8
	HAI-2	Q9WU03	Spint2 Hai2	20733	Kunitz-type protease inhibitor 2 (Hepatocyte growth factor activator inhibitor type 2) (HAI-2)																					m_HAI-2
	IL12RB2	P97378	Il12rb2	16162	Interleukin-12 receptor subunit beta-2 (IL-12 receptor subunit beta-2) (IL-12R subunit beta-2) (IL-12R-beta-2) (IL-12RB2)																					m_IL12RB2
	IL-27 Ra	#N/A	#N/A	#N/A	#N/A																					m_IL-27 Ra
	Kirrel2	Q7TSU7	Kirrel2 Neph3	243911	Kin of IRRE-like protein 2 (Kin of irregular chiasm-like protein 2)																					m_Kirrel2
	KLRC1	Q9Z202	Klrc1 Nkg2a	16641	Killer cell lectin-like receptor subfamily C, member 1 (Natural killer cell protein group 2-A1) (Natural killer cell receptor NKG2A)																					m_KLRC1
	MANF	Q9CXI5	Manf Armet	0	Mesencephalic astrocyte-derived neurotrophic factor (Arginine-rich protein) (Protein ARMET)																					m_MANF
	MCAM	#N/A	#N/A	#N/A	#N/A																					m_MCAM
	MD-1	O88188	Ly86 Md1	17084	Lymphocyte antigen 86 (Ly-86) (Protein MD-1)																					m_MD-1
	MEP1B	Q61847	Mep1b Mep-1b	17288	Meprin A subunit beta (EC 3.4.24.63) (Endopeptidase-2) (Meprin B)																					m_MEP1B
	Netrin-G1a	Q8R4G0	Ntng1 Kiaa0976 Lmnt1	80883	Netrin-G1 (Laminet-1)																					m_Netrin-G1a
	NTB-A	Q9ET39	Slamf6 Ly108	30925	SLAM family member 6 (Lymphocyte antigen 108) (CD antigen CD352)																					m_NTB-A
	PCSK9	#N/A	#N/A	#N/A	#N/A																					m_PCSK9
	PPM1A	P49443	Ppm1a Pppm1a	19042	Protein phosphatase 1A (EC 3.1.3.16) (Protein phosphatase 2C isoform alpha) (PP2C-alpha) (Protein phosphatase IA)																					m_PPM1A
	RGM-A	Q6PCX7	Rgma	244058	Repulsive guidance molecule A (RGM domain family member A)																					m_RGM-A
	R-Spondin 4	Q8BJ73	Rspo4	228770	R-spondin-4 (Cysteine-rich and single thrombospondin domain-containing protein 4) (Cristin-4) (mCristin-4) (Roof plate-specific spondin-4)																					m_R-Spondin 4
	SELPLG	Q62170	Selplg Selp1 Selpl	0	P-selectin glycoprotein ligand 1 (PSGL-1) (Selectin P ligand) (CD antigen CD162)																					m_SELPLG
	SerpinB10	#N/A	#N/A	#N/A	#N/A																					m_SerpinB10
	SerpinB8	O08800	Serpinb8	20725	Serpin B8																					m_SerpinB8
	Siglec-2	P35329	Cd22 Lyb-8 Siglec2	12483	B-cell receptor CD22 (B-lymphocyte cell adhesion molecule) (BL-CAM) (Sialic acid-binding Ig-like lectin 2) (Siglec-2) (T-cell surface antigen Leu-14) (CD antigen CD22)																					m_Siglec-2
	Siglec-F	Q920G3	Siglec5 Siglecf	233186	Sialic acid-binding Ig-like lectin 5 (Siglec-5) (Sialic acid-binding Ig-like lectin F) (Siglec-F) (mSiglec-F) (CD antigen CD170)																					m_Siglec-F
	SIRPA	P97797	Sirpa Bit Myd1 Ptpns1 Shps1 Sirp	19261	Tyrosine-protein phosphatase non-receptor type substrate 1 (SHP substrate 1) (SHPS-1) (Brain Ig-like molecule with tyrosine-based activation motifs) (Bit) (CD172 antigen-like family member A) (Inhibitory receptor SHPS-1) (MyD-1 antigen) (Signal-regulatory protein alpha-1) (Sirp-alpha-1) (mSIRP-alpha1) (p84) (CD antigen CD172a)																					m_SIRPA
	ST6GALNAC2	P70277	St6galnac2 Siat7 Siat7b	20446	Alpha-N-acetylgalactosaminide alpha-2,6-sialyltransferase 2 (EC 2.4.99.-) (Gal-beta-1,3-GalNAc alpha-2,6-sialyltransferase) (GalNAc alpha-2,6-sialyltransferase II) (ST6GalNAc II) (ST6GalNAcII) (Sialyltransferase 7B) (SIAT7-B)																					m_ST6GALNAC2
	Tissue Factor	P20352	F3 Cf-3 Cf3	14066	Tissue factor (TF) (Coagulation factor III) (CD antigen CD142)																					m_Tissue Factor
	TLR6	Q9EPW9	Tlr6	21899	Toll-like receptor 6 (CD antigen CD286)																					m_TLR6
	Transferrin	#N/A	#N/A	#N/A	#N/A																					m_Transferrin
	TSP-2	#N/A	#N/A	#N/A	#N/A																					m_TSP-2
	VNN1	Q9Z0K8	Vnn1	22361	Pantetheinase (EC 3.5.1.92) (Pantetheine hydrolase) (Vascular non-inflammatory molecule 1) (Vanin-1)																					m_VNN1
	WISP-1	O54775	Wisp1 Ccn4 Elm1	22402	WNT1-inducible-signaling pathway protein 1 (WISP-1) (CCN family member 4) (ELM-1)																					m_WISP-1
	Wnt-8a	Q64527	Wnt8a Stra11 Wnt8d	20890	Protein Wnt-8a (Protein Wnt-8d) (Stimulated by retinoic acid gene 11 protein)																					m_Wnt-8a

## Sheet: Bioinformatics
Need help making sense of your data?
RayBiotech offers affordable Biostatistics & Bioinformatics services.
	DATA CLEAN-UP				DIFFERENTIAL EXPRESSION ANALYSIS					CLUSTER ANALYSIS
	Data outliers are identified & removed from further analyses.				Identifies differentially-expressed proteins across groups using volcano plots & jitter plots.					Clusters samples based on similar expression profiles. Includes heatmaps and more!
	BIOMARKER SELECTION				PATHWAY ANALYSIS
	Uses various models to identify statistically-significant biomarkers between groups. Provides p-values.				Identifies the specific protein functions, biological pathways, and physical interactions enriched in a particular group.					Contact us at info@raybiotech.com for more information.

## Sheet: Data Statistics
	Target	LOD (pg/ml)	Best Confident Range	Maximum Value	Highest Reported Value	Lowest Reported Value	% Below LOD	% Above LOD but <3xLOD	% in Best Confidence	% Above Maximum
	ARSA	40	120.0 - 6,667	20000	5377.48	0	16.129	0.537634	83.3333	0
	BDNF	1.66137	5.0 - 333	1000	122.337	0	29.0323	3.76344	67.2043	0
	BMP-6	6.25105	18.8 - 1,852	5555.56	277.044	0	32.7957	7.52688	59.6774	0
	BMP-9	4	12.0 - 667	2000	2416.18	0	42.4731	1.6129	46.2366	0.537634
	CA2	27.4334	82.3 - 3,704	11111.1	1945.49	0	1.6129	4.30108	94.086	0
	CD180	8	24.0 - 1,333	4000	1085.75	0	72.5806	1.07527	26.3441	0
	CNTF	200	600.0 - 33,333	100000	50134.7	0	55.3763	1.07527	41.9355	0
	DR3	20	60.0 - 1,852	5555.56	378.596	0	46.7742	18.8172	34.4086	0
	EphA6	18.8037	56.4 - 3,333	10000	198.894	0	63.4409	25.2688	11.2903	0
	FGF-23	200	600.0 - 33,333	100000	10981.8	0	43.0108	7.52688	49.4624	0
	FGF-8	20	60.0 - 3,333	10000	556.705	0	36.0215	12.9032	51.0753	0
	HAI-2	800	2,400.0 - 74,074	222222	38674.7	0	61.828	8.60215	29.5699	0
	IL12RB2	200	600.0 - 33,333	100000	57213.5	0	47.3118	1.6129	50.5376	0
	IL-27 Ra	40	120.0 - 6,667	20000	1272.71	0	34.9462	10.7527	54.3011	0
	Kirrel2	49.9509	149.9 - 7,407	22222.2	676.566	0	35.4839	17.7419	46.7742	0
	KLRC1	20	60.0 - 1,852	5555.56	1372.82	0	72.5806	1.6129	25.8065	0
	MANF	200	600.0 - 33,333	100000	12576.7	0	61.2903	3.76344	34.9462	0
	MCAM	200	600.0 - 33,333	100000	23945.2	0	37.6344	3.76344	58.6022	0
	MD-1	80	240.0 - 13,333	40000	10101.7	0	16.6667	1.6129	81.7204	0
	MEP1B	28.2546	84.8 - 13,333	40000	36.3078	18.3187	98.3871	1.6129	0	0
	Netrin-G1a	2	6.0 - 333	1000	822.461	0	22.043	2.15054	63.4409	0
	NTB-A	507.173	1,521.5 - 66,667	200000	7004.88	256.338	82.7957	11.828	5.37634	0
	PCSK9	20	60.0 - 3,333	10000	961.813	0	43.0108	18.8172	38.172	0
	PPM1A	8	24.0 - 1,333	4000	2248.39	0	32.2581	0.537634	63.4409	0
	RGM-A	80	240.0 - 13,333	40000	8394.99	0	20.4301	4.30108	75.2688	0
	R-Spondin 4	193.046	579.1 - 33,333	100000	8677.29	0	54.3011	10.2151	35.4839	0
	SELPLG	8	24.0 - 1,333	4000	3326.33	0	35.4839	0.537634	48.9247	0
	SerpinB10	40	120.0 - 6,667	20000	2306.66	0	57.5269	7.52688	34.9462	0
	SerpinB8	40	120.0 - 6,667	20000	6625.45	0	24.1935	0.537634	75.2688	0
	Siglec-2	20	60.0 - 3,333	10000	0	0	100	0	0	0
	Siglec-F	200	600.0 - 33,333	100000	43445.7	0	36.0215	2.15054	60.2151	0
	SIRPA	8	24.0 - 1,333	4000	885.4	0	29.5699	1.6129	68.8172	0
	ST6GALNAC2	40	120.0 - 6,667	20000	13882.6	0	23.6559	0.537634	67.2043	0
	Tissue Factor	200	600.0 - 33,333	100000	119444	0	18.8172	0.537634	60.7527	1.07527
	TLR6	10.611	31.8 - 3,333	10000	161.897	0	60.2151	14.5161	25.2688	0
	Transferrin	20	60.0 - 3,333	10000	10484	0	1.6129	0	34.4086	0.537634
	TSP-2	8	24.0 - 1,333	4000	994.206	0	39.2473	5.37634	55.3763	0
	VNN1	11.4721	34.4 - 1,235	3703.7	491.491	0	27.957	10.2151	61.828	0
	WISP-1	8	24.0 - 1,333	4000	705.57	0	24.7312	4.30108	70.9677	0
	Wnt-8a	73.042	219.1 - 13,333	40000	1103.08	0	36.5591	25.8065	37.6344	0

## Sheet: Result
			1: Linear
			2: Log-logit	0	Below LOD
			3: Std3	1585.64	Above MAX
			4: 4-PL
	(pg/ml)		4: Indiv_Nor	Experimental Result - Dilution factor not accounted for
186	LOD	MAX	Curve(s)	(pg/ml)	F33853 (HC)	M33854 (HC)	M33855 (HC)	M33856 (HC)	M33857 (HC)	F33873 (HC)	F33874 (HC)	F33875 (HC)	M33876 (HC)	F33877 (HC)	F33878 (HC)	F33879 (HC)	F33880 (HC)	M33881 (HC)	M33882 (HC)	M33883 (HC)	M33884 (HC)	F33885 (HC)	F33886 (HC)	F33887 (HC)	M33888 (HC)	M33889 (HC)	F33903 (HC)	F33904 (HC)	F33905 (HC)	M33906 (HC)	M33907 (HC)	M33908 (HC)	M33909 (HC)	F33910 (HC)	F33911 (HC)	F33912 (HC)	F33913 (HC)	M33914 (HC)	M33915 (HC)	M33916 (HC)	M33917 (HC)	M33927 (HC)	M33928 (HC)	F33934 (HC)	F33935 (HC)	F33936 (HC)	F33937 (HC)	M33938 (HC)	M33939 (HC)
mCYT16	40	20000	1: Linear	ARSA	2388.42	1628.53	1743.23	3527.94	4717.29	2359.2	5309.22	0	2476.17	1621.63	2989.01	2183.53	2610.82	1880.97	1514.63	2857.7	2875.51	1306.33	1681.3	5177.28	62.3438	0	430.194	0	1236.63	2868.91	1576.35	796.757	1575	1102.44	0	1008.65	2897.67	1643.1	3657.82	0	1493.14	2102.73	4943.43	969.801	3344.95	2404.86	3097.85	2128.43	1318.17
mCYT16	1.66137	1000	1: Linear	BDNF	50.1002	13.351	43.5296	27.6248	41.7513	26.9383	9.87895	25.5269	5.70388	14.2032	22.4965	12.9382	20.6318	36.0605	34.8384	27.5437	21.2569	14.7862	17.0283	30.9581	0	4.99392	17.5532	19.5607	25.6679	44.9331	4.77075	35.9895	4.61784	32.8353	0	11.1063	33.0625	32.1284	11.5099	16.2403	21.2033	29.8384	13.5872	11.8298	31.1761	26.3884	25.7973	19.5524	36.3517
mCYT16	6.25105	5555.56	1: Linear	BMP-6	130.093	139.165	106.424	116.397	65.3807	95.0809	0	19.6155	31.2033	0	11.1295	34.9378	74.8218	41.8653	86.4393	101.368	93.3735	43.6166	16.4286	155.697	0	0	102.272	55.8679	121.003	161.908	7.78992	80.5987	1.333	211.452	14.6835	134.456	149.507	153.431	60.4017	39.0541	75.0258	47.0479	94.2043	36.9401	129.408	111.74	90.4007	67.9767	4.07684
mCYT16	4	2000	1: Linear	BMP-9	0	445.393	15.8628	0	794.625	574.917	810.944	0	496.102	227.179	639.572	923.194	9.24024	22.8046	0	207.848	20.2581	59.3551	553.15	1422.11	0	0	0	0	0	604.342	54.014	324.241	177.783	508.191	0	74.4883	53.1521	132.681	340.631	503.529	242.35	1126.9	185.997	249.229	656.276	533.153	344.132	162.214	0
mCYT16	27.4334	11111.1	1: Linear	CA2	584.977	697.789	401.417	470.268	605.282	604.032	226.094	160.198	177.009	404.476	390.221	206.445	393.384	455.679	351.226	415.799	434.341	385.012	592.072	640.823	241.635	145.026	334.481	136.91	248.676	397.187	399.988	1105.95	373.094	675.625	274.222	346.119	564.47	467.128	306.296	187.955	303.494	266.521	345.146	165.711	362.491	208.335	391.533	260.497	388.784
mCYT16	8	4000	1: Linear	CD180	159.309	231.964	81.4879	130.211	622.538	233.639	0	0	0	101.882	1085.75	266.826	0	296.031	81.4939	47.6277	442.909	0	341.683	1019.73	0	0	0	0	0	226.262	8.21671	0	0	161.024	0	0	162.703	25.0774	104.144	0	0	0	73.266	0	0	0	0	0	273.732
mCYT16	200	100000	1: Linear	CNTF	20336.7	10251.3	10848.6	15276.8	18185.9	15380.1	0	0	0	0	5884.64	3840.91	0	0	0	945.17	4242.97	0	1607.45	50134.7	0	0	0	0	0	13225.5	0	0	0	3610.99	0	0	3806.15	2985.55	0	0	0	0	4920.72	7632.61	0	0	4232.98	0	0
mCYT16	20	5555.56	1: Linear	DR3	43.9693	20.8652	46.0931	0	235.796	0	89.4552	163.941	28.9811	114.249	282.036	158.026	100.626	224.734	170.3	143.598	237.126	135.509	283.098	378.596	0	0	0	0	40.2228	161.899	24.5053	96.054	45.333	137.31	60.6759	4.75763	102.908	0	130.013	84.335	85.9223	99.2023	23.3212	76.6833	16.3378	99.2447	27.8386	114.728	174.238
mCYT16	18.8037	10000	1: Linear	EphA6	50.3375	55.0636	45.0961	62.9349	96.9681	48.7699	0	0	0	20.9276	27.9036	14.7201	0	55.6687	0	34.5257	26.6143	16.0796	28.8031	123.08	0	0	0	0	3.3556	37.5075	1.24933	0	0	26.0603	0	27.1786	35.3767	0	28.7378	0	0	56.4433	6.31954	0	1.90737	3.2898	0	1.16736	0
mCYT16	200	100000	1: Linear	FGF-23	4467.11	2829.74	3829.41	3810.89	6502.97	2158.52	2471.56	2179.82	3104	2547.04	5648.51	4429.19	2566.91	1595.35	2385	3264.21	2707.54	2200.84	3401.13	10981.8	0	1647.29	1555.82	1213.4	2491.24	4448.11	1916.67	2470.95	1362.77	5071.31	676.33	2729.45	3120.99	2970.58	3978.58	2711.67	2107.43	5995.17	4736.35	3063.39	3609.68	5145.89	3875.55	1644.01	1139.83
mCYT16	20	10000	1: Linear	FGF-8	230.45	81.3676	189.391	140.017	426.041	84.8943	233.771	437.091	505.191	214.448	419.375	303.36	106.099	273.181	556.705	380.463	249.354	310.797	331.964	530.187	3.05018	68.9072	74.9462	44.998	0	290.049	117.179	422.498	78.4001	219.974	125.11	22.2729	264.487	34.8873	300.863	161.334	105.531	143.651	52.0499	146.603	74.6209	173.197	88.7576	452.997	209.414
mCYT16	800	222222	1: Linear	HAI-2	10083.5	4253.76	9784.06	2890.08	20908.7	4743.56	0	811.37	1844.45	6679.29	14976.9	7138.06	0	4844.41	0	8695.05	3048.29	4094.51	3457.96	17520.3	0	5569.62	0	607.415	0	3139.88	2361.65	2270.7	4385.33	7482.36	5895.55	4269.9	570.881	1053.96	0	0	0	3860.33	0	806.235	0	2704.01	0	1696.76	0
mCYT16	200	100000	1: Linear	IL12RB2	11757.7	4421.05	144.474	10074.2	3104.17	769.402	0	0	0	0	14818.6	4205.28	0	0	0	1877.2	3478.86	0	47.0312	57213.5	0	0	0	0	0	13560.9	764.127	0	5554.59	3014.64	0	0	4595.5	1069.9	0	0	0	0	0	7588.3	0	0	0	0	3668.51
mCYT16	40	20000	1: Linear	IL-27 Ra	140.775	46.8326	0	0	477.026	210.024	173.764	27.297	367.758	198.73	184.644	306.772	76.6478	255.836	412.859	350.593	682.121	90.5214	773.088	455.605	0	33.6489	0	0	179.979	497.665	0	148.933	0	720.258	0	0	526.676	221.216	83.8762	162.582	158.023	172.655	241.17	0	0	267.591	34.9255	415.207	215.702
mCYT16	49.9509	22222.2	1: Linear	Kirrel2	350.531	249.288	378.876	357.166	570.144	286.122	146.922	78.4586	212.236	216.785	289.51	286.917	218.383	411.035	128.285	329.86	307.273	263.281	221.345	639.947	0	0	250.887	168.353	316.433	350.07	157.923	279.322	92.398	408.681	175.652	166.318	676.566	328.765	226.188	305.232	200.489	350.968	247.086	201.032	241.397	319.108	194.134	181.236	234.291
mCYT16	20	5555.56	1: Linear	KLRC1	0	0	0	0	171.872	2.0834	0	0	0	231.637	611.486	367.746	0	0	0	103.912	74.5143	60.3943	242.913	1372.82	0	0	0	0	0	364.147	0	0	0	0	0	0	0	0	0	0	0	0	0	288.14	0	0	0	0	0
mCYT16	200	100000	1: Linear	MANF	2442.42	2744.27	4310.62	0	5431.49	4804.33	4016.22	0	1424.36	9685.82	5296.45	11162	0	10462.6	10534.7	7101.67	9330.97	2242.41	7077.85	12576.7	0	0	0	0	0	3013.35	0	5273.14	1758.24	1304.64	546.934	0	5631.32	0	122.517	0	0	0	0	3478.4	0	1346.81	0	4228.37	1522.29
mCYT16	200	100000	1: Linear	MCAM	4849.59	0	0	0	23945.2	676.004	4330.95	0	5466.95	7156	12531.5	4596.37	0	6098.75	2839.9	4654.69	9011.97	1709.8	8997.62	15470.3	2950.19	0	0	0	0	4281.27	483.03	4519.03	3814.69	4586.59	3039.89	0	11899.5	2540.02	3268.24	0	1475.1	0	2712.29	3900.9	2733.91	844.982	3802.53	3368.34	9937.12
mCYT16	80	40000	1: Linear	MD-1	1245.25	1359.62	1840.92	3673.63	8350	2693.96	2255.25	3132	3990.13	4590.79	6988.83	5042.37	1354.94	2310.61	6395.49	5997.45	3481.91	3114.9	7729.47	9752.04	0	672.627	30.4996	1809.1	0	6106.75	623.479	2194.16	624.007	1733.14	0	558.332	0	231.791	3348.5	4149.36	1866.74	6539.55	3535.74	4046.74	8047.14	8631.91	2617.67	4929.25	1179.46
mCYT16	28.2546	40000	4: 4-PL	MEP1B	18.3187	18.3187	18.3187	18.3187	20.6345	18.3187	18.3187	18.3187	18.3187	18.3187	18.3187	18.3187	18.3187	18.3187	18.3187	18.3187	18.3187	18.3187	34.8303	18.3187	18.3187	18.3187	18.3187	18.3187	18.3187	18.3187	18.3187	18.3187	18.3187	18.3187	20.827	18.3187	22.2794	18.3187	18.3187	18.3187	18.3187	18.3187	18.3187	18.3187	18.3187	18.3187	18.3187	18.3187	18.3187
mCYT16	2	1000	1: Linear	Netrin-G1a	404.401	190.56	269.345	353.144	490.463	242.556	195.352	317.902	231.374	89.3316	69.2645	64.0707	184.633	230.411	427.709	177.65	224.314	129.061	78.4711	492.572	19.6242	51.835	254.052	103.96	326.295	55.2149	45.0892	87.5853	47.7723	398.497	37.8337	111.577	388.582	145.289	370.4	286.633	211.649	411.714	488.901	44.3622	282.355	249.238	225.322	145.695	231.862
mCYT16	507.173	200000	4: 4-PL	NTB-A	790.507	461.766	256.338	451.967	1980.65	986.656	256.338	256.338	422.916	685.631	2851.23	737.558	256.338	256.338	256.338	378.198	1088.5	543.379	5532.67	1453.41	256.338	256.338	256.338	256.338	256.338	581.704	725.515	256.338	256.338	256.338	256.338	256.338	256.338	256.338	256.338	256.338	256.338	256.338	1090.86	894.033	256.338	256.338	256.338	256.338	256.338
mCYT16	20	10000	1: Linear	PCSK9	110.906	152.919	238.068	81.1752	239.264	143.8	125.679	67.8543	77.9463	263.715	34.943	158.417	0	16.943	153.02	56.6562	36.949	123.12	174.427	254.513	34.8784	0	36.0449	132.795	156.946	80.0018	56.6411	67.089	31.1782	230.608	161.481	15.8252	217.768	23.139	47.7857	0	16.3487	0	0	42.0754	0	89.5634	0	33.6404	0
mCYT16	8	4000	1: Linear	PPM1A	893.803	874.977	658.426	692.717	838.887	686.441	196.311	0	197.941	259.239	216.925	528.958	0	724.271	528.535	447.236	1377.95	122.571	0	1535.45	0	0	634.759	191.163	844.696	499.679	326.098	774.372	493.233	2010.58	470.994	992.994	1157.94	999.447	789.611	0	118.064	780.084	173.261	241.466	226.395	104.535	0	197.042	908.031
mCYT16	80	40000	1: Linear	RGM-A	1572.41	1678.04	2952.24	2495.08	5021.58	1237.1	35.1757	823.742	1434.99	3228.29	5782.3	4334.37	602.195	1507.4	2291.65	1380.5	1192.09	476.524	2808.91	8394.99	197.017	1306.26	1368.78	1295.96	1423.31	2834.06	1436.03	2067.24	1311.07	2546.13	1075.63	1708.99	1235.8	597.532	0	3341.51	0	5575.64	2025.52	2887.64	2180.95	3894.24	1223.98	1745.77	0
mCYT16	193.046	100000	1: Linear	R-Spondin 4	1224.02	855.316	3569.51	1604.48	2413.51	2153.08	958.187	1041.55	0	670.299	0	1237.21	83.4998	372.632	688.732	393.058	459.984	1731.2	745.968	3618.94	525.106	0	1134.08	1448.04	1891.04	457.801	0	1013.42	289.619	1612.2	1502.02	1277.2	2042.09	708.21	1122.61	938.609	367.327	583.173	0	357.673	0	2020.87	0	0	0
mCYT16	8	4000	1: Linear	SELPLG	979.883	562.288	913.071	296.35	2119.5	695.249	1453.56	0	1265.25	2191.48	1941.46	2448.28	348.167	2395.72	1820.9	1538.43	2497.37	991.398	1610.8	3326.33	0	114.585	309.717	0	779.53	1404.83	235.868	1351.35	278.192	2634.26	58.5361	89.2902	1243.3	319.893	1007.15	0	344.254	832.713	1104.66	989.738	358.3	622.938	797.101	1505.59	1401.19
mCYT16	40	20000	1: Linear	SerpinB10	0	0	0	0	344.586	0	122.472	0	0	76.2266	484.734	0	0	0	125.499	0	408.754	0	785.587	952.384	0	0	0	0	65.5131	133.108	0	0	0	126.769	0	0	0	68.7148	0	0	0	0	107.807	0	0	0	0	0	0
mCYT16	40	20000	1: Linear	SerpinB8	3476.99	1018	3239.71	1938.98	1535.35	2458.51	1782.57	23.0461	908.479	987.619	2214.71	3818.29	809.905	3255.78	1174.51	1554.79	1534.58	963.732	1135.38	4495.58	686.44	456.174	887.325	0	2686.5	2045.73	890.71	1833.78	1974.54	4685.94	1897.44	1854.46	3615.61	2959	730.267	0	232.29	1086.01	692.986	1258.36	0	3170.58	190.447	788.12	2267.52
mCYT16	20	10000	1: Linear	Siglec-2	0	0	0	0	0	0	0	0	0	0	0	0	0	0	0	0	0	0	0	0	0	0	0	0	0	0	0	0	0	0	0	0	0	0	0	0	0	0	0	0	0	0	0	0	0
mCYT16	200	100000	1: Linear	Siglec-F	3041.83	1879.84	7337.41	4979	41090.1	0	8931.23	8268.63	8517.4	14952.4	43445.7	8765.68	936.067	7182.42	6392.8	11410.1	6369.38	2357.33	12883.6	21964.2	0	3403.37	6646.4	0	0	15771.4	0	854.652	0	2885.63	0	0	0	0	5183.75	11407.9	8022.84	15693.4	13526.7	11864.1	8397.45	5420.34	13204.2	9473.88	12657.9
mCYT16	8	4000	1: Linear	SIRPA	264.478	117.095	193.673	56.2282	620.331	205.458	336.319	167.44	370.413	486.674	562.242	473.322	337.063	488.956	509.301	460.831	235.163	270.738	131.7	368.557	3.86781	100.285	0	134.278	155.936	156.084	70.7934	197.55	76.0487	162.318	156.754	85.9617	580.473	214.681	215.13	0	243.036	62.1266	115.637	158.454	67.6356	534.442	111.549	217.659	583.075
mCYT16	40	20000	1: Linear	ST6GALNAC2	3563.26	1507.14	4059.4	3715.26	7391.9	7134.87	3153.63	1983.12	5680.21	6170.8	5175.08	5599.64	3061.97	5543.11	3587.91	3758.9	2871.96	1992.65	2366.17	11760.7	0	0	698.613	0	1613.29	3742.28	1175.32	2614.16	3390.42	6692.99	1699.24	3066	8474.16	6524.15	1926.45	0	1850.71	2718.24	3437.31	3943.39	4610.13	4656.32	2292.98	3693.23	7306.59
mCYT16	200	100000	1: Linear	Tissue Factor	26272	18789.7	31359.9	27686.8	91522.4	36270.4	25089.2	33264.3	38599.4	57127.3	48973.7	53999.9	13791.8	43246.5	20945	18432.4	13282.9	11615.1	13224	47840	9219.53	41264.6	14258.6	5599.14	37825	84518.4	24610.4	19062.1	34946.4	29474.2	13847	19469.9	11954.7	4634.97	4625.23	37915.6	25313.9	67709.7	45916.6	19536.4	52761.2	74188.2	33759.2	39519	20385.2
mCYT16	10.611	10000	1: Linear	TLR6	0	53.8835	40.3314	41.9925	43.9076	57.7633	104.352	1.01622	18.8453	7.36923	0	10.6787	0	61.4391	7.43574	84.9871	5.59938	42.8243	37.4616	48.0249	0	0	0	42.3424	37.778	0	0	0	0	13.0869	55.0004	37.4057	107.436	0	20.3407	0	0	0	0	54.2528	0	126.475	0	0	54.4933
mCYT16	20	10000	1: Linear	Transferrin	2379.24	2329.59	2477.25	1818.57	2441.98	3337.3	2274.76	733.395	2197.03	909.265	1592.12	2009.76	1877.03	1716	2141.79	1870.95	1317.24	1180.74	608.331	4462.61	0	616.019	1562.86	743.241	1506.58	1958.21	362.741	1944.88	0	1356.59	0	991.47	4368.67	1951.25	1999.19	847.875	1864.79	2001.72	3111.73	1270.05	2286.5	1416.39	1435.85	2901.37	1692.19
mCYT16	8	4000	1: Linear	TSP-2	0	40.5108	42.9668	0	465.784	135.277	0	0	119.342	165.706	548.531	432.206	0	59.5619	126.691	0	0	0	0	151.88	0	108.069	0	0	0	364.075	123.28	0	4.5397	39.5024	0	0	0	0	0	230.668	206.17	614.923	566.403	515.817	300.61	228.361	148.112	405.981	115.092
mCYT16	11.4721	3703.7	1: Linear	VNN1	103.334	0	43.6731	0.330596	96.4719	19.0255	10.6478	4.07613	21.3865	21.5226	63.6898	35.8709	103.027	0	5.23706	0.851084	5.87929	7.49472	39.2125	29.5516	0	0	0	0	6.42852	19.8903	0	2.8943	0	10.5078	0	0	12.4064	0	24.3482	0	0	42.9009	1.41867	0	9.99483	36.8841	2.49526	8.69223	0
mCYT16	8	4000	1: Linear	WISP-1	132.149	98.2932	227.645	53.5366	705.57	64.0121	128.287	5.01165	120.566	259.505	340.498	288.352	161.109	55.0967	48.4338	102.938	62.8183	42.4249	185.294	494.408	1.43671	165.35	52.6133	61.3067	44.2449	279.84	22.5912	191.874	208.023	99.2218	40.4034	0	0	203.701	150.488	0.708828	46.9584	90.7365	294.737	95.5611	57.991	134.422	84.7356	151.952	0
mCYT16	73.042	40000	1: Linear	Wnt-8a	206.594	486.981	609.948	491.305	577.566	356.075	72.9931	20.2767	66.9464	432.298	514.989	393.58	76.9457	73.2056	271.012	1103.08	359.661	415.136	548.928	521.573	7.16717	44.3206	271.429	394.515	96.5405	483.408	144.584	0	312.357	0	396.857	451.887	583.23	47.8655	43.4937	149.966	224.999	0	745.355	167.167	215.997	0	0	165.1	585.17
[truncated: 141 more columns]
