# Supplementary material for: Soy Protein Isolate Affects Blood and Brain Biomarker Expression in a Mouse Model of Fragile X
Source: Int J Mol Sci. 2025 Jun 26;26(13):6137. doi: 10.3390/ijms26136137 (PMC12250412; doi:10.3390/ijms26136137)
Supplement: Supplementary file 1 [file ijms-26-06137-s001.zip › Supplementary File S15 Array 17 Service Report.xlsx]

## Sheet: Cover Sheet
	PROPRIETARY INFORMATION
	RayBiotech Life, Inc	Form: FO-TF-028
	Service Reports; Revision 1.0
	Raybiotech Life, Inc.
	3607 Parkway Ln, Suite 200
	Peachtree Corners, GA 30092
	770-729-2992
	1-888-494-8555
	Fax: 770-206-2393
	Email: info@raybiotech.com
	Customer Contact Name:	Cara Westmark
	Customer Institution:	University of Wisconsin
	Contact Phone Number:	6082629730
	Customer Email Address:	westmark@wisc.edu	4500828256
	Purchase Order Number	314521
	Sales Order Number	S075944
	Protocol Number	121823 QAM-CAA-640 SA186; QAM-CAA-4000 SA62 University of Wisconsin S075944
	Study Director assigned:	Rose Lawson
	Service Provided
	Type of Service Provided:	Full Testing
	Sample Type and Preparation:	Brain Tissue Lysates
	Test procedure:	SOP-TF-QAH-001, SOP-TF-QAH-003
	Stability of sample and Standards or Positive Controls	Stable to conditions of test
	Protocol sign off Date:	2024-12-19
	Final Report completed date:	2024-12-19
	Storage of Records and samples	According to in house procedures
	Sign off:
	Study Director: Sunny Zhen Date:	2024-12-19
	Laboratory Manager: Mike Mao Date:	2024-12-19

## Sheet: Sample186
	Sample #	Sample ID	SA Type	Brain Region	protein conc.
	SA1	F33853 (HC)	Brain tissue lysate	Hippocampus	1ug/ml
	SA2	M33854 (HC)	Brain tissue lysate	Hippocampus	1ug/ml
	SA3	M33855 (HC)	Brain tissue lysate	Hippocampus	1ug/ml
	SA4	M33856 (HC)	Brain tissue lysate	Hippocampus	1ug/ml
	SA5	M33857 (HC)	Brain tissue lysate	Hippocampus	1ug/ml
	SA6	F33873 (HC)	Brain tissue lysate	Hippocampus	1ug/ml
	SA7	F33874 (HC)	Brain tissue lysate	Hippocampus	1ug/ml
	SA8	F33875 (HC)	Brain tissue lysate	Hippocampus	1ug/ml
	SA9	M33876 (HC)	Brain tissue lysate	Hippocampus	1ug/ml
	SA10	F33877 (HC)	Brain tissue lysate	Hippocampus	1ug/ml
	SA11	F33878 (HC)	Brain tissue lysate	Hippocampus	1ug/ml
	SA12	F33879 (HC)	Brain tissue lysate	Hippocampus	1ug/ml
	SA13	F33880 (HC)	Brain tissue lysate	Hippocampus	1ug/ml
	SA14	M33881 (HC)	Brain tissue lysate	Hippocampus	1ug/ml
	SA15	M33882 (HC)	Brain tissue lysate	Hippocampus	1ug/ml
	SA16	M33883 (HC)	Brain tissue lysate	Hippocampus	1ug/ml
	SA17	M33884 (HC)	Brain tissue lysate	Hippocampus	1ug/ml
	SA18	F33885 (HC)	Brain tissue lysate	Hippocampus	1ug/ml
	SA19	F33886 (HC)	Brain tissue lysate	Hippocampus	1ug/ml
	SA20	F33887 (HC)	Brain tissue lysate	Hippocampus	1ug/ml
	SA21	M33888 (HC)	Brain tissue lysate	Hippocampus	1ug/ml
	SA22	M33889 (HC)	Brain tissue lysate	Hippocampus	1ug/ml
	SA23	F33903 (HC)	Brain tissue lysate	Hippocampus	1ug/ml
	SA24	F33904 (HC)	Brain tissue lysate	Hippocampus	1ug/ml
	SA25	F33905 (HC)	Brain tissue lysate	Hippocampus	1ug/ml
	SA26	M33906 (HC)	Brain tissue lysate	Hippocampus	1ug/ml
	SA27	M33907 (HC)	Brain tissue lysate	Hippocampus	1ug/ml
	SA28	M33908 (HC)	Brain tissue lysate	Hippocampus	1ug/ml
	SA29	M33909 (HC)	Brain tissue lysate	Hippocampus	1ug/ml
	SA30	F33910 (HC)	Brain tissue lysate	Hippocampus	1ug/ml
	SA31	F33911 (HC)	Brain tissue lysate	Hippocampus	1ug/ml
	SA32	F33912 (HC)	Brain tissue lysate	Hippocampus	1ug/ml
	SA33	F33913 (HC)	Brain tissue lysate	Hippocampus	1ug/ml
	SA34	M33914 (HC)	Brain tissue lysate	Hippocampus	1ug/ml
	SA35	M33915 (HC)	Brain tissue lysate	Hippocampus	1ug/ml
	SA36	M33916 (HC)	Brain tissue lysate	Hippocampus	1ug/ml
	SA37	M33917 (HC)	Brain tissue lysate	Hippocampus	1ug/ml
	SA38	M33927 (HC)	Brain tissue lysate	Hippocampus	1ug/ml
	SA39	M33928 (HC)	Brain tissue lysate	Hippocampus	1ug/ml
	SA40	F33934 (HC)	Brain tissue lysate	Hippocampus	1ug/ml
	SA41	F33935 (HC)	Brain tissue lysate	Hippocampus	1ug/ml
	SA42	F33936 (HC)	Brain tissue lysate	Hippocampus	1ug/ml
	SA43	F33937 (HC)	Brain tissue lysate	Hippocampus	1ug/ml
	SA44	M33938 (HC)	Brain tissue lysate	Hippocampus	1ug/ml
	SA45	M33939 (HC)	Brain tissue lysate	Hippocampus	1ug/ml
	SA46	M33940 (HC)	Brain tissue lysate	Hippocampus	1ug/ml
	SA47	F33953 (HC)	Brain tissue lysate	Hippocampus	1ug/ml
	SA48	F33954 (HC)	Brain tissue lysate	Hippocampus	1ug/ml
	SA49	F33955 (HC)	Brain tissue lysate	Hippocampus	1ug/ml
	SA50	F33956 (HC)	Brain tissue lysate	Hippocampus	1ug/ml
	SA51	M33957 (HC)	Brain tissue lysate	Hippocampus	1ug/ml
	SA52	M33958 (HC)	Brain tissue lysate	Hippocampus	1ug/ml
	SA53	M33959 (HC)	Brain tissue lysate	Hippocampus	1ug/ml
	SA54	M33960 (HC)	Brain tissue lysate	Hippocampus	1ug/ml
	SA55	F33968 (HC)	Brain tissue lysate	Hippocampus	1ug/ml
	SA56	F33969 (HC)	Brain tissue lysate	Hippocampus	1ug/ml
	SA57	F33970 (HC)	Brain tissue lysate	Hippocampus	1ug/ml
	SA58	F33971 (HC)	Brain tissue lysate	Hippocampus	1ug/ml
	SA59	M33972 (HC)	Brain tissue lysate	Hippocampus	1ug/ml
	SA60	M33973 (HC)	Brain tissue lysate	Hippocampus	1ug/ml
	SA61	M33974 (HC)	Brain tissue lysate	Hippocampus	1ug/ml
	SA62	M33975 (HC)	Brain tissue lysate	Hippocampus	1ug/ml
	SA63	F33853 (CT)	Brain tissue lysate	Cortex	1ug/ml
	SA64	M33854 (CT)	Brain tissue lysate	Cortex	1ug/ml
	SA65	M33855 (CT)	Brain tissue lysate	Cortex	1ug/ml
	SA66	M33856 (CT)	Brain tissue lysate	Cortex	1ug/ml
	SA67	M33857 (CT)	Brain tissue lysate	Cortex	1ug/ml
	SA68	F33873 (CT)	Brain tissue lysate	Cortex	1ug/ml
	SA69	F33874 (CT)	Brain tissue lysate	Cortex	1ug/ml
	SA70	F33875 (CT)	Brain tissue lysate	Cortex	1ug/ml
	SA71	M33876 (CT)	Brain tissue lysate	Cortex	1ug/ml
	SA72	F33877 (CT)	Brain tissue lysate	Cortex	1ug/ml
	SA73	F33878 (CT)	Brain tissue lysate	Cortex	1ug/ml
	SA74	F33879 (CT)	Brain tissue lysate	Cortex	1ug/ml
	SA75	F33880 (CT)	Brain tissue lysate	Cortex	1ug/ml
	SA76	M33881 (CT)	Brain tissue lysate	Cortex	1ug/ml
	SA77	M33882 (CT)	Brain tissue lysate	Cortex	1ug/ml
	SA78	M33883 (CT)	Brain tissue lysate	Cortex	1ug/ml
	SA79	M33884 (CT)	Brain tissue lysate	Cortex	1ug/ml
	SA80	F33885 (CT)	Brain tissue lysate	Cortex	1ug/ml
	SA81	F33886 (CT)	Brain tissue lysate	Cortex	1ug/ml
	SA82	F33887 (CT)	Brain tissue lysate	Cortex	1ug/ml
	SA83	M33888 (CT)	Brain tissue lysate	Cortex	1ug/ml
	SA84	M33889 (CT)	Brain tissue lysate	Cortex	1ug/ml
	SA85	F33903 (CT)	Brain tissue lysate	Cortex	1ug/ml
	SA86	F33904 (CT)	Brain tissue lysate	Cortex	1ug/ml
	SA87	F33905 (CT)	Brain tissue lysate	Cortex	1ug/ml
	SA88	M33906 (CT)	Brain tissue lysate	Cortex	1ug/ml
	SA89	M33907 (CT)	Brain tissue lysate	Cortex	1ug/ml
	SA90	M33908 (CT)	Brain tissue lysate	Cortex	1ug/ml
	SA91	M33909 (CT)	Brain tissue lysate	Cortex	1ug/ml
	SA92	F33910 (CT)	Brain tissue lysate	Cortex	1ug/ml
	SA93	F33911 (CT)	Brain tissue lysate	Cortex	1ug/ml
	SA94	F33912 (CT)	Brain tissue lysate	Cortex	1ug/ml
	SA95	F33913 (CT)	Brain tissue lysate	Cortex	1ug/ml
	SA96	M33914 (CT)	Brain tissue lysate	Cortex	1ug/ml
	SA97	M33915 (CT)	Brain tissue lysate	Cortex	1ug/ml
	SA98	M33916 (CT)	Brain tissue lysate	Cortex	1ug/ml
	SA99	M33917 (CT)	Brain tissue lysate	Cortex	1ug/ml
	SA100	M33927 (CT)	Brain tissue lysate	Cortex	1ug/ml
	SA101	M33928 (CT)	Brain tissue lysate	Cortex	1ug/ml
	SA102	F33934 (CT)	Brain tissue lysate	Cortex	1ug/ml
	SA103	F33935 (CT)	Brain tissue lysate	Cortex	1ug/ml
	SA104	F33936 (CT)	Brain tissue lysate	Cortex	1ug/ml
	SA105	F33937 (CT)	Brain tissue lysate	Cortex	1ug/ml
	SA106	M33938 (CT)	Brain tissue lysate	Cortex	1ug/ml
	SA107	M33939 (CT)	Brain tissue lysate	Cortex	1ug/ml
	SA108	M33940 (CT)	Brain tissue lysate	Cortex	1ug/ml
	SA109	F33953 (CT)	Brain tissue lysate	Cortex	1ug/ml
	SA110	F33954 (CT)	Brain tissue lysate	Cortex	1ug/ml
	SA111	F33955 (CT)	Brain tissue lysate	Cortex	1ug/ml
	SA112	F33956 (CT)	Brain tissue lysate	Cortex	1ug/ml
	SA113	M33957 (CT)	Brain tissue lysate	Cortex	1ug/ml
	SA114	M33958 (CT)	Brain tissue lysate	Cortex	1ug/ml
	SA115	M33959 (CT)	Brain tissue lysate	Cortex	1ug/ml
	SA116	M33960 (CT)	Brain tissue lysate	Cortex	1ug/ml
	SA117	F33968 (CT)	Brain tissue lysate	Cortex	1ug/ml
	SA118	F33969 (CT)	Brain tissue lysate	Cortex	1ug/ml
	SA119	F33970 (CT)	Brain tissue lysate	Cortex	1ug/ml
	SA120	F33971 (CT)	Brain tissue lysate	Cortex	1ug/ml
	SA121	M33972 (CT)	Brain tissue lysate	Cortex	1ug/ml
	SA122	M33973 (CT)	Brain tissue lysate	Cortex	1ug/ml
	SA123	M33974 (CT)	Brain tissue lysate	Cortex	1ug/ml
	SA124	M33975 (CT)	Brain tissue lysate	Cortex	1ug/ml
	SA125	F33853 (PL)	Plasma		1ug/ml
	SA126	M33854 (PL)	Plasma		1ug/ml
	SA127	M33855 (PL)	Plasma		1ug/ml
	SA128	M33856 (PL)	Plasma		1ug/ml
	SA129	M33857 (PL)	Plasma		1ug/ml
	SA130	F33873 (PL)	Plasma		1ug/ml
	SA131	F33874 (PL)	Plasma		1ug/ml
	SA132	F33875 (PL)	Plasma		1ug/ml
	SA133	M33876 (PL)	Plasma		1ug/ml
	SA134	F33877 (PL)	Plasma		1ug/ml
	SA135	F33878 (PL)	Plasma		1ug/ml
	SA136	F33879 (PL)	Plasma		1ug/ml
	SA137	F33880 (PL)	Plasma		1ug/ml
	SA138	M33881 (PL)	Plasma		1ug/ml
	SA139	M33882 (PL)	Plasma		1ug/ml
	SA140	M33883 (PL)	Plasma		1ug/ml
	SA141	M33884 (PL)	Plasma		1ug/ml
	SA142	F33885 (PL)	Plasma		1ug/ml
	SA143	F33886 (PL)	Plasma		1ug/ml
	SA144	F33887 (PL)	Plasma		1ug/ml
	SA145	M33888 (PL)	Plasma		1ug/ml
	SA146	M33889 (PL)	Plasma		1ug/ml
	SA147	F33903 (PL)	Plasma		1ug/ml
	SA148	F33904 (PL)	Plasma		1ug/ml
	SA149	F33905 (PL)	Plasma		1ug/ml
	SA150	M33906 (PL)	Plasma		1ug/ml
	SA151	M33907 (PL)	Plasma		1ug/ml
	SA152	M33908 (PL)	Plasma		1ug/ml
	SA153	M33909 (PL)	Plasma		1ug/ml
	SA154	F33910 (PL)	Plasma		1ug/ml
	SA155	F33911 (PL)	Plasma		1ug/ml
	SA156	F33912 (PL)	Plasma		1ug/ml
	SA157	F33913 (PL)	Plasma		1ug/ml
	SA158	M33914 (PL)	Plasma		1ug/ml
	SA159	M33915 (PL)	Plasma		1ug/ml
	SA160	M33916 (PL)	Plasma		1ug/ml
	SA161	M33917 (PL)	Plasma		1ug/ml
	SA162	M33927 (PL)	Plasma		1ug/ml
	SA163	M33928 (PL)	Plasma		1ug/ml
	SA164	F33934 (PL)	Plasma		1ug/ml
	SA165	F33935 (PL)	Plasma		1ug/ml
	SA166	F33936 (PL)	Plasma		1ug/ml
	SA167	F33937 (PL)	Plasma		1ug/ml
	SA168	M33938 (PL)	Plasma		1ug/ml
	SA169	M33939 (PL)	Plasma		1ug/ml
	SA170	M33940 (PL)	Plasma		1ug/ml
	SA171	F33953 (PL)	Plasma		1ug/ml
	SA172	F33954 (PL)	Plasma		1ug/ml
	SA173	F33955 (PL)	Plasma		1ug/ml
	SA174	F33956 (PL)	Plasma		1ug/ml
	SA175	M33957 (PL)	Plasma		1ug/ml
	SA176	M33958 (PL)	Plasma		1ug/ml
	SA177	M33959 (PL)	Plasma		1ug/ml
	SA178	M33960 (PL)	Plasma		1ug/ml
	SA179	F33968 (PL)	Plasma		1ug/ml
	SA180	F33969 (PL)	Plasma		1ug/ml
	SA181	F33970 (PL)	Plasma		1ug/ml
	SA182	F33971 (PL)	Plasma		1ug/ml
	SA183	M33972 (PL)	Plasma		1ug/ml
	SA184	M33973 (PL)	Plasma		1ug/ml
	SA185	M33974 (PL)	Plasma		1ug/ml
	SA186	M33975 (PL)	Plasma		1ug/ml

## Sheet: Raw Data
	Raw_Data	0	1	4	12	37	111	333	1000	F33853 (HC)	M33854 (HC)	M33855 (HC)	M33856 (HC)	M33857 (HC)	F33873 (HC)	F33874 (HC)	F33875 (HC)	M33876 (HC)	F33877 (HC)	F33878 (HC)	F33879 (HC)	F33880 (HC)	M33881 (HC)	M33882 (HC)	M33883 (HC)	M33884 (HC)	F33885 (HC)	F33886 (HC)	F33887 (HC)	M33888 (HC)	M33889 (HC)	F33903 (HC)	F33904 (HC)	F33905 (HC)	M33906 (HC)	M33907 (HC)	M33908 (HC)	M33909 (HC)	F33910 (HC)	F33911 (HC)	F33912 (HC)	F33913 (HC)	M33914 (HC)	M33915 (HC)	M33916 (HC)	M33917 (HC)	M33927 (HC)	M33928 (HC)	F33934 (HC)
	POS1	82366.2	84634.7	73774.2	84389.5	73467.8	82384.6	91324	75277.8	82796.5	84464.3	84483.2	76522.7	86370.7	108253	65355.8	57741.9	64453.1	60330.2	62875.8	56926.5	60439.4	60002.2	66209.3	63588.7	71200.4	64479.9	73602	64240.6	62228.4	54483.2	59079.2	55051.7	59368.1	55543.4	59751.4	55834.3	59353.7	55540.4	62453.9	57781.1	59479.8	56501.3	66538.7	67859.1	87017.1	84157.5	85784.6	69557.6
	POS1	75535.3	88060	73082	82321.4	74863.3	82894.5	93894	78817.2	83273.3	85092.3	92883.4	77481.4	86114.9	89300.1	63618.5	65278.3	68486.7	62419.9	66391.6	63760	68959.8	64568.4	69413.5	69788.4	72470.8	68320.5	76398.2	71729.1	66929.7	45878.5	60752.4	59744.9	59772.7	63162.4	62656.3	67054.6	62476.2	58000.2	60300.4	60654.1	69204.3	61806	71571.8	67487.8	77966.7	74568.6	83062.1	69530.9
	POS1	79563.6	96052.6	78125.1	85979.6	77301.2	86803.8	97822.4	95604.8	86229.4	87840.6	92492.2	76486.3	87037	95330.7	73189.4	67346.8	74694.8	63701.5	68891.3	64505.8	73398	63142.3	75442.2	67900.4	80115.5	69259.3	79080.5	69799.7	69137.6	63082.6	61758.9	61083.9	61587.2	59351.8	66189.4	66612.1	65879	59283	68813.6	63430.8	67810.9	66207.1	78052.6	69556.2	89734.9	79267.7	80887.2	79630.4
	POS1	98900.8	92056.3	82524.2	101731	76082.2	97209.1	101239	116045	88531.9	92871.4	109662	85990.2	92571.8	96804.6	81347.1	74777.8	82982.6	72528	78337.1	73834.2	82191.3	75949	82148.1	78502.8	82318.8	78228.2	91626.6	80563.7	81856.8	72572.1	80110.6	73829.4	77281.9	76951.9	80042.8	77969.4	73879.3	74441.7	77473.6	74927	79814.3	79390.9	90186.5	84447.7	105975	90135.9	104442	83502.5
	POS2	33085.5	46518.9	29843.2	30353.5	28086.7	24889.3	31095.3	31421.7	30267.3	31726.2	37217.1	29596.5	30871.2	36929	32279.4	25845.4	27068.5	26286.9	26623.9	24736.6	25903.6	24721.8	27325	25000	28092.5	25525.2	28851.4	25617.9	24150.9	26160.1	23731.7	23535.6	24665.3	23781	23901.7	24921	23898.5	23922.5	23719.8	24331.7	24422.3	25624.1	27375.5	25445.8	28470.3	32928.3	27435.4	24431.4
	POS2	31732.5	46210.4	33106.1	30870.1	37640.1	25253.7	34633.6	27448.3	29361.4	32288.2	37605.4	31294.9	31960.8	34007	25373.9	27196.7	27155.3	25907.7	25686.2	24722.6	26821.3	24736.5	27399.8	25725.4	28380.7	27197.4	28756.6	26979	23798.3	25794.6	24349.3	23441.8	23584	24731	24538.1	26497.1	23455.2	23604.5	25611.1	24006.9	24017.4	25300.9	26529.1	30968	28618.6	27333	27179.7	25919
	POS2	31548.7	41081.6	29278.8	34552.7	31806	26686.3	30648.5	29952.6	31849.9	33935.9	47702.1	30291.5	33212.2	33734.9	27342.7	26703.7	27497.8	26783.3	27917.2	25332.6	26838.9	24707.2	27901.3	26245	28740.9	27435.5	30278.8	26128.2	25863.3	24926.7	25329.6	25221.5	24812.3	24369.9	24977.9	25965.5	24332.3	24012.3	25482	24838.2	25415.9	25815.2	29132.3	27224.9	32558.7	26308.5	30455	26658.1
	POS2	38644.5	38172.9	39442.7	43542.2	37407.5	30696.6	37020.4	38502.7	35017.9	37281.6	42603.8	35853.1	35065.4	39162.6	32828.4	30935.6	30463.5	31918.8	31752.5	28225.3	30877.8	28767.2	31922	28751.5	33323.9	31172.9	39531.7	30890.9	32561.8	31202.4	30397	30151.8	31442.7	29274.5	30113.2	30707	28977.9	29394.3	32077	27618.6	30449.2	30642	34771.4	30875.3	35027.4	31891.6	36649.3	30694.5
	BTLA	556.842	471.837	360.91	538.64	566.657	912.657	2188.8	3275.6	358.84	243.39	363.24	159.29	245.69	238.06	536.54	235.09	270.29	197.84	210.65	257.51	282.88	326.9	345.31	215.65	263.67	319.4	229.79	268.47	322.58	306.86	349.94	290.29	318.11	265.23	279.71	378.06	203.94	256	243.495	312.77	256.6	313.8	691.8	368.965	458.61	598.6	573.27	364.11
	BTLA	468.48	397.743	330.86	525.703	591.807	777.118	1962.79	2908.96	354.02	205.86	229.02	171.43	299.35	321.815	379.58	375.84	296.98	153.06	360.48	380.06	262.96	338.43	247.6	255.255	351.76	365.82	170	217.39	264.76	311.55	306.72	266.13	302.86	326.87	269.06	245.34	257.315	330.5	272.93	269.6	315.79	316.35	672.72	384.6	648.19	955.75	476.98	464.62
	BTLA	558.34	323.65	381.793	389.96	595.783	704.206	1666.15	3662.84	278.69	397.32	226.47	207.88	332.47	405.57	354.06	375.67	340.165	226.065	291.2	356.04	211.79	315.37	370.9	273.35	335.27	290.59	287.94	253.045	284.61	316.24	263.5	278.21	385.89	304.72	350.66	372.91	287.12	287.28	214.06	206.43	335.33	340.41	461.85	353.33	415.61	616.77	434.6	389.06
	BTLA	454.987	295.783	332.067	442.623	418.383	921.288	1734.06	2829.94	278.84	384.46	296.13	195.12	425.13	231.67	473.51	284.15	383.35	254.29	270.14	352.63	160.02	274.74	220.44	237.16	248.56	237.05	281.4	237.62	197.77	255.08	233.86	256.11	377.42	221.16	226.61	375.485	227.51	268.45	243.495	364.81	197.41	288.18	624.69	306.64	726.62	786.26	378	333.48
	BTN1A1	911.912	767.507	778.247	1064.87	1222	1464.2	2554	5109.53	937.86	537.63	734.69	570.64	770.79	952.9	775.49	745.155	889.35	618.42	756.17	649.13	786.65	791.08	603.75	750.48	687.9	600.96	895.58	673.48	730.59	950.32	749.36	563.84	548.05	1005.87	800.42	743.76	854.67	912.23	625.02	840.29	727.61	937.04	1136.82	1159.08	1307.47	1064.6	1103.31	943.38
	BTN1A1	826.942	913.897	757.517	968.06	1125	1426.98	1853.95	3967.42	804.8	546.68	692.67	682.44	569.73	887.22	714.4	722.94	753	560.42	750.94	682.565	684.17	635.15	689.1	690.16	683.62	642.84	722.84	802.83	600.43	1027.66	871.11	503.06	568.8	1291.76	624.22	718.14	806.26	728.06	604.24	650.13	661.39	683.8	1014	1012.44	1351.33	1132.31	1166.91	973.64
	BTN1A1	872.358	786.137	762.237	1246.61	1269	1559.92	2408.87	4022.06	782.12	654.44	636.81	510.96	646.12	889.61	642.5	747.43	774.96	633.16	640.28	716	732.78	719.29	701.1	647.04	678.19	690.84	696.5	662.16	525.56	711.65	686.23	599.42	757.19	998.38	556.21	714.39	754.92	685.92	616.53	660.54	704.21	974.3	1550.02	938.1	1275.83	1255.77	1028.24	853.98
	BTN1A1	871.143	716.103	759.23	912.43	911.857	1957.02	2408.73	5915.62	694.68	609.12	721.31	500.98	851.52	720.27	645.51	742.88	740.69	603.68	801.27	563.08	723.02	556.6	636.6	681.96	548.69	556.12	721.86	614.46	565.94	872.98	657.45	538.12	626.79	1013.35	660.34	713.45	678.45	598.31	527.2	506.89	703.06	899.78	1417.38	1114.58	1339.11	1246.92	1186.26	744.42
	C1ra	884.242	888	908.57	1035.67	1895	3521.97	7906.83	8901.86	1062.82	486.27	1120.84	495.26	822.43	779.485	767.75	1013.1	842.51	1078.2	952.69	671.29	869.33	801.98	644.98	918.71	918.5	759.2	757.77	1092.38	843.64	1259.59	1338.65	856.41	1897.36	1822.72	804.17	1444.53	1161.94	906.88	945.09	670.83	1115.91	1390.11	888.97	1319.42	1665.7	1510.89	1490	1188.97
	C1ra	793.21	931.197	998	1041.62	1985	3231.78	6135.82	8281.56	1213.43	825.45	1191.63	504.63	1005.63	928.6	763.73	771.71	583.18	890.64	911.7	757.96	863.55	684	635.5	1005.68	720.63	682.465	755.29	953.53	1078.65	1321.9	1092.21	1138.18	1899.53	2431.06	971.02	1423.61	1108.21	1156.55	835.05	778.08	1380.37	1138.73	923.97	1247.86	1445.58	971.75	1444.21	1115.33
	C1ra	908.672	856	965	1146.7	2014	3251.1	6743.5	8998.87	912.2	678.87	1159.29	398.04	1173.72	630.37	766.47	886.74	868.4	814.15	870.71	848.26	771.67	838.84	670.06	811.21	857.8	605.73	769.05	911.63	1034.28	962.48	1242.92	1135.68	1842.68	1867.27	1066.08	1108.15	1026.08	788.57	1032.14	636.66	1540.71	1589.13	607.1	1008.75	1251.48	1382.78	1478.69	1015.5
	C1ra	667.372	1000.85	954	973.423	1391.76	3488.05	6314.36	9496.73	1062.82	532.29	1140.07	339.37	837.54	527.44	674.69	829.225	548.08	852.395	653.04	476.46	668.78	745.21	433.54	613.28	629.7	572.2	597.86	711.51	970.25	1111.03	1167.57	748.24	1544.82	2276.53	748.76	1041.23	1067.14	1031.71	890.07	471.98	1839.48	1264.42	853.97	1128.3	1275.91	1446.84	1726.78	971.18
	Cathepsin L	268.253	488.593	508.627	1423.37	2447.39	4534.73	6346.52	5417.54	7458.65	4735.29	7557.45	4226.1	9383.83	6074.52	5672.58	4510.18	5238.7	5497.51	6201.47	4874.37	6127.61	4878.06	3919.66	5147.31	7082.92	4719.02	6331.46	3779.94	8134.6	5578.49	5451.87	4669.76	8997.89	6723.43	8346.26	6247.55	8572.26	6863.06	6926.86	6319.95	8749.39	6366.27	7257.76	7058.59	6594	6598.56	7120.2	8895.8
	Cathepsin L	329.332	467.647	625.67	1322.33	2161.76	4412.38	5621.72	5789.73	6948.75	5055.12	6786.78	3616.1	7422.56	5403.06	6649.46	4221.56	5275.24	5100.64	5675.98	5179.82	5567.65	4938.68	3508.71	5737.27	6633.86	3755.78	4067.42	3892.66	7704.64	5946.48	5618.47	4714.34	8945.33	5238.34	7966.06	5915.83	7720.54	6072.19	7410.18	6035.39	8964.67	6455.25	8015.69	5470.77	6407.14	7642.78	7136.26	9992.97
	Cathepsin L	310.995	408.043	681.977	1125.02	2461.47	4574.53	5434.05	5256.24	7678.82	5290.76	5722.38	3479.65	8018.25	6438	7448.74	3946.63	4725.46	5040.6	6252.28	4952.88	4934.35	4718	3477.46	5744	6545.23	4543.45	4214.45	2034.75	7435.52	5728.16	5787.05	4625.17	7757.63	5668.49	6916.23	6293.15	7686.88	5871.81	4844.11	5739.61	8587.21	6519.56	9273.46	6706.52	7464.75	5447.22	7352	10567.7
	Cathepsin L	376.787	356.033	524.673	1035.31	2282.43	4316.48	5380.39	6658	8057.55	5163.36	7652.84	3343.21	7312.69	5861.49	7124.92	4081.75	6288.28	4787.51	6303.1	5350.64	5139.02	4862.41	4010.69	6354.98	6168.27	3954.27	5272.95	2233.92	6814.39	5877.83	4782.02	4027.81	6652.35	5674.54	6359.72	4962.02	7014.2	6448.08	5409.86	5507.08	7967.66	5908.97	6499.84	6790.13	8345.97	5577.22	7670.73	9735.05
	CD200 R1	1194.18	910.52	665	694.71	1254	2012.94	2395.59	7835.34	957.29	799.23	953	864.02	1019.33	1357.22	833.29	915.02	758.42	983.86	766.73	987.15	765.15	955.34	849.14	892.76	758.38	716.25	944.02	936.18	865.74	931.46	979.12	936.58	1021.77	1480.06	1057.06	1158.06	1332.61	1267.98	1085.91	1045.52	1113.14	1468.23	1561.81	1703.98	1345.42	2241.02	1421.59	1422.6
	CD200 R1	966.577	847.263	625	790.27	1256	1949.92	2998	6073.3	711.47	833	1024.34	706.46	1299.76	1468.92	900.69	698.57	796.94	883.88	771.02	1065.65	998.31	868.63	867.61	863.45	791.74	858.9	867.15	836	760.56	971.92	1314.77	915.47	938.81	1181.56	1215.58	1123.29	1196.47	1343.06	969.34	1150.06	1009.87	1272.81	1767.77	1598.42	1337.42	1920.97	1357.48	1325.72
	CD200 R1	1061.25	889.813	636	703.83	1256	1824.17	3258	9597.37	846.75	669.69	1088.08	710	1018.88	979.57	813.4	751.98	737.38	776.78	908.02	908.65	696.92	928.8	789.13	934.55	785.6	798.98	953.09	820.98	807.68	974.05	1205.05	957.69	845.48	1422.67	1024.8	1153.19	1042.52	1182.34	1014.86	918.48	1003.66	1308.42	1530.65	1672.6	1286.78	1783.75	1421.69	1398.35
	CD200 R1	993.978	997.74	517.19	781.39	1255	2085.37	2696.8	7835.34	928.57	716.37	910.56	658.9	767.15	1252.6	833.1	910.27	697.5	946.98	916.95	886.3	723.42	827.27	764.76	892.53	935.43	947.8	919.63	880.85	825.94	1107.06	811.36	838.82	767.48	1304.78	1218.78	1133.42	974.63	948.86	1025.26	1105.08	1247.8	1181.63	1696.82	1604.26	1341.42	1848.42	1245.29	1408.38
	CD2F-10	990.9	772.487	621.74	850.86	911.09	2973.5	10272.5	11000.8	704.3	660.15	673.94	683.86	787.68	736.18	768.45	764.56	727.37	804.29	939.15	785.55	705.58	851	756.1	835.53	649.62	853.9	752.26	742.88	774.92	795.38	796.06	881.68	864.35	840.11	699.25	865.19	919.75	776.59	930.52	796.47	1110.82	838.16	1555.84	1176	1444.85	1519.19	1129.83	1312.01
	CD2F-10	1156.44	1059.54	661.34	908.33	1141.05	3261	8740.06	10857.2	662.92	603.18	750.12	603.9	722.1	775.25	718.88	846.36	759.79	914.72	1038.06	800.85	745.88	891.78	713.77	765.02	768.82	827.56	822.92	806.04	783.08	798.23	920.32	859.51	1081.88	814.06	827.61	843.38	788.48	720.5	521.98	777.08	1161.06	897.74	1658.53	1245.41	1201.25	1313.46	857.77	1343.44
	CD2F-10	1557.35	915.293	655.95	814.28	1078.28	3243.29	9283.17	11029	638.54	576.5	897.7	598.12	905.08	1215.22	808.62	736.6	584.94	788.8	899.92	767.46	696.54	928.86	732.14	809.38	769.9	1022.22	813.81	793.92	733.02	794.05	771.57	949.52	898.18	699.94	859	811.09	879.82	772.94	844.87	714.65	1121.37	926.44	1579.11	1466.89	1398.03	1874.3	1216.69	1232.41
	CD2F-10	1354.6	928.883	616.42	897.4	1111.89	3620.2	8277.92	8018.89	801.6	633.78	942.92	561.82	853.26	1063.74	738.73	896.18	795.12	870.88	1011.26	731.73	715.73	931.08	807.27	754.8	764.2	910.98	773.08	818.78	812.14	834.15	823.4	824.78	963.44	701.32	825.21	855.28	882.25	908.8	661.69	924.49	1155.23	1036.38	1652.84	1242.59	1518.49	1717.95	1347.92	1280.59
	CD38	2068.82	1844.3	1934.91	2011.31	2130.94	3134.87	4040.29	6440.63	5614.02	4665.88	4551.96	1544.04	5445.66	5037.33	2187.55	1688.59	3503.61	5232.9	3066.5	2166.3	3782.52	3281.23	1612.88	4480.85	4898.23	3593.9	4907.16	1924.58	4616.63	2840.02	3152.52	2792.08	4590.09	3503.16	6090.45	3803.48	3533.89	3315.75	4117.89	2937.66	6181.56	1634.47	5502.68	4226.42	3459.88	7108.57	3039.11	8238.16
	CD38	2051.85	1950.7	1953.51	1966.68	2163.75	2951.58	4044.48	5179.17	5487.98	4284.64	4218.16	1264.53	5477.65	5274.18	2209.9	1747.49	3696	4864.81	3153.44	2087.02	4358.53	4398.32	1525.85	4684.9	5594.43	3038.38	3887.74	1627.37	4183.63	3081.77	3333.77	2860.48	4574.38	3543.89	6041.86	3877.34	4471.16	3233.67	5091.22	2994.89	6637.51	1826.58	5506.14	4006.12	3441.25	7414.23	2512.21	10909.9
	CD38	1936.93	1690.65	1998	1980.75	2231.7	2760.39	3863.81	5111.12	5679.87	4655.03	3841.52	1270.69	4853.78	4932.54	2318.77	1322.02	3794.31	4936.31	3120.6	2375.57	4267.02	3449.54	1484.2	5075.7	5193.28	2918.76	3954.08	1918.52	4452.17	2805.65	3348.14	2151.09	5008.3	3216.17	6226.84	4013.9	3985.32	3003.94	4341.62	3001.54	5970.14	1766.84	4800.4	5028.81	3742.17	6802.92	2819.26	11546.6
	CD38	1968.23	1827.47	1748.75	1992.49	2307.17	3022.8	3935.34	4709.59	6264.76	4839.46	4076.22	1213.54	4637.29	4495.24	2644.54	1583.71	3628.89	4641.25	3186.28	2584.46	4346.76	3520.68	1580.98	5349.27	4698.04	3239.58	5356.06	1804.43	5272.42	3141.25	2954.21	2523.27	4345.9	3432.85	5706.84	4146.67	3971.58	4216.71	5004.42	3066.62	5872.88	1945.21	5197.07	4732.2	3485.06	6440.84	2044.26	10790
	Cerberus 1	1692.69	1881.52	1659.15	2336.18	3336.8	7471.01	13671.5	21877.1	1666.16	1337.17	1720.43	1515.29	1370.78	2084.39	1201.82	1443.51	1585.44	1239.02	1406.42	1478.81	1190.55	1418.38	1227.41	1367.04	1328	1310.51	1647.65	1314.88	1383.23	1344.97	1302.06	1442.02	1176.71	1346.94	1340.79	1584.06	1362.54	1506.12	1452.61	1668.69	1506.03	1402.02	2443.72	2329.64	2831.24	2052.02	1799.06	1914.16
	Cerberus 1	1648.63	1846.54	1692.19	2588.61	3209.02	7656.91	15121.2	19730.4	1229.98	1228.58	1867.24	1477.54	1551.52	1696.8	1323.51	1094.88	1349.04	1343.29	1340.78	1417	1202.56	1263.91	1556.47	1289.7	1270.53	1377.3	1764.86	1358	1396.32	1272.75	1411.13	1449.61	1175.62	1714.23	1254.69	1659.19	1458.64	1392.26	1364.79	1820.27	1284.45	1526.56	2925.91	2432.7	2354.29	2501.82	1624.68	2027.66
	Cerberus 1	2053.22	1722.98	1617	2662.59	3415.06	7897.49	16599.5	17997.3	1424.96	1170.55	1640.67	1371.88	1554.44	1845.36	1599.9	1309.71	1271.32	1391.12	1297.77	1568.06	1329.33	1282.16	1389.3	1316.2	1369.75	1522.81	1505.48	1460.76	1482.49	1320.86	1256.9	1402.52	1328.15	1469.84	1324.71	1383.59	1266.44	1295.56	1750.14	1405.14	1607.72	1488.3	2830.15	2712.6	2674.22	2332.66	2093.35	1515.06
	Cerberus 1	1868.53	1815.5	1570.62	2559.87	3586.25	8106.01	18217.7	19921.3	1243.5	1199.57	2039.9	1353.49	1590.89	1857.82	1445.69	1201.13	1530.86	1632.22	1371.94	1485.88	1287.15	1395.08	1609.73	1499.4	1516.23	1413.92	1453.55	1539.41	1568.66	1543.31	1445.83	1457.2	1363.24	1414.18	1553	1431.78	1258.4	1386.84	1125.95	1314.02	1796.84	1544.6	3269.15	2310.02	2653.89	2235.03	1467.82	1693.39
	CRISP-4	584.85	532.877	458.463	862.297	1086.89	2237.6	3199.97	3806.76	460.58	367.46	332.205	428.48	691.39	355.29	380.1	369.46	405.08	409.4	502.18	439.2	367.33	467.14	437.16	421.76	375.22	372.08	294.33	382.82	339.95	379.92	281.29	308.94	273.6	309.15	387.11	434.84	457.52	296.7	282.45	428.81	358.15	490.43	664.88	466.39	644.61	438.55	515.05	381.11
	CRISP-4	582.267	571.113	444.06	767.487	1202.14	2081.15	3173.72	3150.28	361.28	359.24	332.205	463.84	587.54	249.86	382.6	438.45	418.3	493.22	446.06	356.51	495.86	459.02	359.41	561.94	436.52	447.8	486.56	474.14	356.18	427.25	422.13	426.51	344.65	253.98	410.33	391.06	394.17	308.63	313.2	346.39	427.58	448.89	558.97	517.92	801.85	631.17	458.03	391.215
	CRISP-4	582.512	534.43	499.597	746.643	1434.06	2200.77	2979.37	3149.52	416.08	342.48	332.205	427.06	501.06	442.45	368.4	451.29	395.9	441.72	482.71	410.39	474.86	445.98	402.37	403.72	441.37	451.85	359.42	454.82	270.62	338.64	368.94	492.94	291.32	278.05	342.11	396.41	430.31	307.45	242.29	415.41	336.71	559.22	605.55	586.29	730.02	750.22	434.19	401.32
	CRISP-4	565.06	607.797	495	876.577	1124.04	2139.6	3049.25	3741.31	375.25	259.17	332.205	379.46	416.53	388.35	385.1	373.86	382.18	422.75	453.94	383.21	322.66	566.33	377.98	437.88	465.71	467.35	363.8	415.75	276.06	288.1	325.43	373.86	322.58	289.79	283.82	293.75	397.39	309.81	211.79	311.95	250.97	524.825	486.36	518.16	662.03	591.81	619.2	339.76
	CXCL17	229.747	457.787	854.62	2803.56	7498.59	20302.6	25458	28823.9	820.65	719.18	817.58	237.12	1284.63	705.69	400.37	450.27	729.23	670.5	681.09	484.84	777.67	615.54	261.27	764.46	770.31	371.58	505.42	561.44	523.17	616.86	867.2	350.33	722.77	1132.97	1129.86	886.8	998.97	887.23	564.14	430.05	1124.78	930.32	661.74	464.83	1168	1144.32	699.12	468.19
	CXCL17	249.795	351.777	612.297	2436.4	8106.38	20109	24569	29592.5	973.73	578.25	643.2	294.785	1144.47	692.915	411.5	433.96	772.535	602.78	644.68	453.09	662.16	613.8	202.74	779.65	697.18	284.88	704.04	600.25	668.78	704.32	608.48	466.785	1041.56	927.44	951.12	898.425	868.21	877.29	479.91	366.45	1106.22	754.67	708.77	488.38	1230.66	1210.44	518.14	671.89
	CXCL17	209.7	507.413	658.983	2349.03	7484.46	20210.5	25369	29195.9	859.75	570.4	931.92	352.45	1079.08	609.64	350.19	465.82	815.84	701.98	693.82	527.9	764.31	614.67	202.92	741.73	672.8	416.2	637.59	468.77	574.57	661.31	682.08	507.36	1184.94	1029.3	845.86	910.05	853.22	763.85	431.03	451.31	785.3	680.25	614.71	476.605	1298.34	1185.08	539.95	570.04
	CXCL17	209.077	312.877	607.973	2645.27	7829.03	20567.4	33257.5	28833	995.8	495.38	959.71	294.785	911.81	680.14	405.935	550.4	947.08	710.61	875.02	535.8	665.41	542.76	244	728.75	936.88	492.35	780.62	603.15	638.52	618.3	643.62	426.21	781.87	1081.13	1165.98	844.03	885.72	897.17	526.69	409	833.98	712.46	439.65	446.83	950.35	837.15	619.535	570.04
	DCC	210.581	255.953	322	460.543	380.39	749.522	1774.84	3414.9	3075.73	2488.29	2853.27	666.38	3333.47	5798.94	1225.43	626.57	2083.57	3247.1	1775	1844.88	2357.08	2541.02	475.04	3739.69	3006.55	1434.45	4111.06	1225.31	3029.62	1585.53	1346.86	1389.48	2518.55	2511.75	5411.31	3002.02	3880.82	1851.41	4360.38	1371.51	4745.88	889.02	2655.78	2546.98	707.13	6586.54	975.83	4733.23
	DCC	202.342	295.543	325	320.85	556	758.884	1693.08	3893.41	2751.36	2420.57	3662.6	694.6	3177.78	6060.71	1301.46	683.35	1990.71	3071.19	1922.86	1905.2	2367.02	2143.36	532.52	3799.6	3042.4	1742.62	4293.8	1223.24	3308.1	1645.98	1530.65	1380.7	2875.7	2401.03	5448.57	2860.41	3722.56	1822.5	4179.55	1309.67	5435.62	1153.92	2461.28	3318.23	684.95	6241.7	894.22	6257.32
	DCC	218.82	216.363	369	466.383	632	915.065	1746.41	2883.92	2981.12	2161.05	3705.65	788.51	3242.16	6387.65	1137.66	689.57	2115.3	4206.98	1860.54	1924.15	2452.35	2010.3	464.24	3711.3	3472.41	1722.67	4148.71	1301.18	3406.6	1489.56	1563.3	1287.8	3046.56	2241.08	5478.73	3231.06	3750.56	1878.67	4267.43	1295.97	5328.32	911.89	2288.17	3175.5	741.59	7001.21	945.81	5928.08
	DCC	210.581	255.953	323.5	287.527	468.195	893.894	2140.33	2816.29	3114.28	2326.47	3969.39	516.14	3286.13	5125.53	1323.64	787.78	2051.84	4121.06	1825.22	1991.53	2411.37	2448.27	438.63	3601.15	3345.43	1794.31	4211.24	1462.48	3493.52	1625.79	1595.95	1482.16	3424.66	2456.39	5603.97	3127.34	3935.57	2016.55	3679.83	1738.02	5311.22	1001.53	2704.52	3241.11	726.35	7663.22	811.09	6720.7
	DcTRAIL R2	743.397	882.93	659.86	1166.97	1530.24	4960.47	6686.31	6577.61	805.6	527.28	1194.29	562.2	912.3	745.02	546.66	658.8	615.2	732.42	626.16	578.12	655.18	780.69	594.06	622.8	657.49	578.43	613.08	583.22	526.5	627.33	778.22	731.22	890.56	967.29	554.09	1029.45	723.83	678.58	670.73	685.62	782.84	878.36	1391.44	885.35	1727.07	1107.3	1329.48	997.29
	DcTRAIL R2	591.625	754.59	611.993	958.333	1802.88	5150.51	6039.03	7397.29	716.04	513.17	1404.66	692.76	884.92	791.695	501.37	542	593.6	627.45	782.35	648.71	587.94	675.27	659.29	698.81	600.2	604.37	730.12	618.04	673	685.32	688.65	665.97	766.15	834.06	746.19	882.65	862.76	734.87	624.11	783.05	822.02	1049	1543.27	993.05	1801.11	883.67	1269.98	816.835
	DcTRAIL R2	727.225	744.96	621.413	1069.27	1529.53	5044.92	6453.01	6350.28	633.02	566.16	942.67	602.25	752.62	838.37	667.4	715.46	746.24	686.35	702.33	633.84	645.43	662.63	692.56	746.18	619.7	639.62	792.92	660.57	639.23	686.75	673.08	711.53	863.57	793.59	707.45	952.32	622.74	849.94	592.98	832.95	787.29	963.62	1293	764.06	1015.77	1098.12	861.88	800.75
	DcTRAIL R2	759.568	799.567	656.7	1195.53	2130.32	5877.07	6569.66	6469.87	703.28	518	1125.56	514.53	898.61	791.695	556.46	694	832.86	649.37	949.86	763.02	780.08	716.52	661.8	735.1	765.17	668.04	704.5	762.9	745.46	778.44	733.435	732.8	933.89	900.675	633.06	746.11	793.12	829.4	728.61	814.67	908.88	1006.31	1689.69	944.55	1155.71	1179.83	801.72	832.92
	Dkk-2	2170.22	1927.59	2162.21	2698	3210	4526	5987	7896	1732.48	1528.56	1930.73	1619.33	2570.1	1235.86	2136.43	1764.57	1804.74	2087.28	2360.92	1824.63	1945.06	1573.73	1748.96	1580.24	1889.3	1736.29	1728.49	1633.34	1855.15	1344.41	1936.97	914.17	1173.54	1136.44	1529.23	1265.92	856.46	742.17	726.95	1056.5	1246.82	914.05	1358.7	1411.18	1806.17	2266.8	1228.11	1823.26
	Dkk-2	2051.07	2586.52	2132.48	3221	3014	4536	6254	7785	1670.78	1329.8	1494.68	1380.76	2208.24	1481.12	2607.94	1586.94	1833.34	1688.02	2134.33	1756	1734.12	1897.41	1456.12	1528.98	1871.5	1765.18	1639.16	1745.14	1576.08	1263.94	1932.55	905.56	1149.03	1169.18	1791.47	1135.41	1147.05	977.48	787.73	920.44	1241.23	679.98	1191.43	1330.24	1557.51	2174.31	1520.66	1455.21
	Dkk-2	2127.24	2464.32	2397.22	2006.54	2398.25	4336	6325	9854	1453.79	1204.15	1348.66	1313.49	2389.52	1532.51	1835.9	1729.22	1513.92	1661.86	1961.5	1674	1608.08	1620.26	1341.18	1535.5	1674.49	1584.25	1812.72	1627.92	1427.83	1220.41	1598.54	829.84	1129.29	1152.81	1958.5	1170.57	797.73	1102.73	840.46	846.94	1231.19	871.63	1177.41	1237.44	1750.92	1835.48	1155.22	1782.4
	Dkk-2	2055.38	2606.34	2884.32	2677.57	2782.05	4431	5999	8654	1558.87	1096.65	1556.2	1366.26	2500.1	1196.19	1868.34	1448.44	1763.02	1726.32	1688.5	1821.22	1597.02	1491.92	1396.74	1630.42	1618.8	1662.44	1987.74	1789.8	1569.97	1313.05	1590.67	927.8	1034.82	1029.36	1651.08	1187.33	929.41	895.63	924.7	883.69	1199.67	806.54	1428.16	1114.85	1532.97	1629.4	1210.77	2114.13
	EG-VEGF	760.587	1088.74	841.923	1681.41	2202.1	2594.79	6454.02	6237.27	688.75	650.62	739.61	662.06	822.52	850.22	641.18	632.27	648.49	650.73	681	560.54	548.04	667.88	536.34	603.45	636.35	743.59	523.47	656.98	390.65	680.7	557.08	629.25	590.755	558.47	398.79	587.63	472.78	530.87	454.57	604.19	566.1	580.12	1107.87	850.58	1069.49	904.25	967.94	938.5
	EG-VEGF	843.527	916.547	971.153	1935.79	2696.14	4525	4769.84	6320.33	722.35	672.32	776.6	695.98	672.06	1185.75	716.04	586.86	637.76	730.54	679.75	682	702.65	660.8	663.78	589.77	596.27	607.16	515.08	549.46	564.75	629.56	594.51	515.32	608.26	604.48	507.46	469.21	552.87	526.45	465.29	649.14	483.25	541.09	1416.22	880.08	1328.08	700.72	1012.26	795.98
	EG-VEGF	692.077	975.08	933.253	1612.57	2095.09	3968	5377.91	8547	736.35	646.64	758.105	690.28	776.33	1042.12	661.6	703.96	507.26	660.29	623.2	730.58	614.67	670.68	655.1	631.12	658.82	740.47	683.74	662.56	541.28	667.02	417.89	600.23	546.21	703.02	557.38	624.87	513.25	523.38	681.28	560.19	512.55	736.61	1272.69	720.58	1285.75	788.67	790.11	912.66
	EG-VEGF	913.917	1001.61	1022.24	1999.74	2838.1	3932.96	6827.47	8843.1	664.84	616.37	731.88	571.63	758.72	725.62	697.6	724.08	653.63	778.28	696.12	738.2	713.84	744.71	733	586.06	674	545.1	670.98	674.43	604.11	647.24	631.94	618.31	573.25	653.75	604.79	663.56	573.94	628.09	558.55	642.8	680.27	763.98	1344.45	988.61	1280.1	1119.14	923.62	864.45
	EPCR	313.497	621.07	442.74	894.297	1691.06	3738.16	5860.27	6201.31	311.37	257.45	251.41	269	440.14	342.12	284.67	245.04	282.35	416.38	262.43	276.15	280.82	359.96	278.25	356.96	282.73	292.38	243.96	311.59	318.69	371.97	647.25	342.78	324.11	592.95	330.8	379.09	381.95	441.75	191.15	305.16	359.17	422.69	552.98	359.58	438.12	448.54	454.19	431.71
	EPCR	296.802	529.127	435.8	944.263	1844.03	3914.45	5894.52	6243.73	287.53	252.06	283.11	323.57	316.84	352.75	254.13	232.8	275.44	480.37	349.53	255.51	279.18	264.56	339.75	315.88	332.29	330.2	233.74	369.54	309.08	323.78	696.2	327.47	328.94	578.62	333.65	386.1	351.42	522.43	241.365	348.06	268.34	410.16	376.35	451.68	476.45	432.02	403.16	297.7
	EPCR	280.107	354.183	491.223	847.263	1534.62	3584.99	5440.03	6179.24	258.5	235.15	251.41	341	323.37	279.8	276.19	257.29	289.26	383.31	353.61	291.4	332.98	298.08	305.42	346.68	332.92	412.98	296.16	358.42	344.6	427.9	398.19	400.83	326.2	499.38	392.78	393.11	404.38	332.73	261.89	205.19	414.03	353.74	439.31	391.92	477.41	419.9	378.39	251.72
	EPCR	274.013	417.027	469.817	842.687	1671.43	3488.55	4996.86	5176.06	299.45	270.12	219.71	318.4	398.9	331.49	233.75	233.94	268.16	421.32	345.45	218.79	346.9	419.61	204.61	261.6	307.17	368.02	180.86	331.77	343.38	296.61	522.72	337.12	369.72	539	359.11	361.45	290.78	277.92	220.84	245.83	267.31	313.39	430.61	386.34	444.2	425.96	348.44	367.77
	EphA3	1288.11	1379.89	1033.71	1551.32	1960.76	4029.78	10711.6	11983.2	987.54	936.49	1211.27	1029.48	1293.98	1338.88	1092.35	1034.8	1133.02	978.82	1215.3	949.82	891.53	1122.37	1025.73	1029.36	1047.84	1016.98	1087.04	857.2	1162.59	1143.94	1170.06	1157.28	1232.83	1079.84	927.39	1172.76	996.11	1242	1010.56	1163.82	1353.65	1150.93	2075.1	1565.34	1692.14	1770.47	1410.27	1478
	EphA3	1318.6	1544.4	1119.5	1456.78	1894.42	3981.21	8369.62	9838.31	951.75	878.22	1181.25	914.23	1338	932.92	1189.73	1316.4	1058.84	1040.14	1113.94	1008.34	892.43	920	940.21	1006.26	1033.98	926.88	1044.22	803.08	1089.75	1021.92	1021.98	1104.27	1102.68	946.77	961.98	1008.44	1155.56	1070.49	1164.95	1179.44	1166.31	1106.83	1890.98	1497.11	1867.41	1817.84	1502.6	1694.25
	EphA3	1269.02	1201.74	1352.64	1437.3	2077.49	4156.1	8044.52	12369	1006.74	884.08	1130.56	860.61	1590.08	1045.78	1077.96	1310.81	998.72	924.47	1030.62	978.34	929.98	1280.49	986.58	929.51	1076.86	936.82	1210.6	901.12	1083.67	932.09	968.77	995.89	1178.84	1018.64	1148.92	896.92	1206.61	1076.06	1127.16	1007.92	1250.98	1200.94	1653.58	1576.2	1679.94	3088.08	1432.78	1569.41
	EphA3	1342.28	1124.32	1586.85	1688.19	2019.12	3822.16	8694.72	11452	1084.16	1152.59	1259.74	1094.19	1920.82	1467.77	1229.27	1394.22	1175.09	1045.85	1108.96	1069.84	1070.43	1205.43	1171.35	1008.84	1236.57	996.31	1171.38	1125.28	1340.48	1082.93	1195.83	1525.81	1440.54	1123.22	1188.69	1170.48	1096.09	1360.79	1256.84	1306.13	1517.21	1250.95	2110.83	1585.23	2102.06	2452.96	1535.68	1612.53
	EphA4	1054.4	1221.39	1002.76	1227.82	1854	2258	3117	6587	1264.82	1112.74	1779.18	1299.55	1353.3	2927.53	1435.35	1216.71	1328.9	1535.9	1271.92	1123.82	1350.73	1247.98	919.2	1446.45	1134.67	1067.94	1085.92	1809.43	857.75	1265.33	1179.49	1405.33	1128	2591.65	1172.73	1518.33	1514.97	1680.1	1035.21	1351.68	1352.65	1682.09	2636.66	1983.69	2222.75	2390.77	1743.41	1531.52
	EphA4	1217.71	1125.16	1004.05	1309.83	1785	2696	2891.42	3378.28	1393.69	1291.04	1989.33	1174	1604.69	2784.45	1398.36	1484.04	1237.63	1333.44	1033.44	1431.69	1402.62	1375.84	939.87	1496.86	1382.04	1237.1	1053.69	1596.47	1010.42	1319.44	1368.71	1191.76	1316.87	1370.49	1708.51	1296.79	1457.03	1865.32	1191.95	1196.45	1099.63	1407.33	3019.69	2853.73	2156.49	2117.51	1921.29	2231.74
	EphA4	1192.3	1068.71	1148.23	1464.76	1985	2654	3589.42	4596.11	1666.04	1391.53	1876.1	1362.12	2102.84	2641.37	1306.06	1359.59	1276.7	1374.38	1092.9	1665.86	1453.06	1333.73	1310.3	1665.9	1567.38	1450.69	1338.22	1341.66	975.7	1716.18	1458.77	1540.7	1157.52	1477.15	1332.84	1456.21	1612.25	1378	1051.7	1799.31	1253.14	1535.34	2325.81	2025.07	1712.45	1335.16	2014.05	1732.86
	EphA4	1468.76	1066.66	1086.68	1426.21	1819.5	2456	3353.21	5455.6	1613.53	1124.27	1969.92	1495.88	1856.08	3048.73	1361.23	1538.42	1294.33	1814.94	1504.52	1548.78	1401.92	1176.94	1307.66	1505.4	1557.5	1324.67	1212.07	1519.12	1340.6	1723.22	1891.86	1473.01	1237.19	2034.4	1517.98	1487.27	1699.66	1705.73	1221.53	1877.02	1710.13	2032.14	2947.52	2970.89	1933.46	1659.38	2379.08	1867.11
	Ephrin-B1	1017.91	968.17	826.873	885	979.22	1417.76	2694.75	3702.56	827.15	806.58	1013.23	756.73	1005.98	921.48	801.44	843.61	831.65	905.2	844.71	737.27	817.12	974.29	620.17	906.8	935.58	806	969.31	653.96	819.16	935.73	728.89	885.08	843.78	1110.45	1000.94	904.9	882.5	872.27	659.88	875.95	1178.38	651.48	954.68	1012.75	1048.49	1214.83	1331.84	1436.29
	Ephrin-B1	1230.66	969.133	815.353	852	899.46	1574.59	2580.36	3469.72	890.86	688.25	811.22	654.63	969.73	913.35	776.35	802.79	850.22	1073.76	911.2	865.4	788.38	927.18	743.78	901.24	913.94	888.87	974.7	711.76	803.74	863.82	894.74	968.72	951.95	963.83	1061.58	992.39	1035.89	886.78	923.61	856.41	1139.64	756.8	1289.46	1257.82	1089.6	1516.7	1029.44	1233.23
	Ephrin-B1	956.995	967.37	800.277	946.743	1074.92	1539.63	2738.51	3624.29	838.34	518.62	993.895	663.32	1089.65	984.28	740.62	740.68	725.08	953.91	930.56	699.96	862.86	925.34	769.12	1000.65	819.06	804.42	900.38	827.42	891.5	1025.31	753.31	992.22	936.63	1016.73	1221.72	1039.15	889.41	940.58	970	923.36	1142.61	934.545	1074.88	977.8	1007.39	1325.83	1136.08	1185.52
	Ephrin-B1	1060.01	918.22	645.887	947.343	1062.91	1656.49	3271.83	4927.98	824.34	575.41	974.56	456.65	1131.31	854.78	802.61	798.73	835.39	1180.14	937.69	697.78	926.41	838.02	585.6	953.38	976.42	878.59	820.54	866.12	1126.34	875.7	930.17	764.63	1065.98	1098.84	1141.65	970.86	883.65	869.32	1065.61	785.56	1326.38	1112.29	1135.33	1074.5	1093.89	1707.58	1235.91	1139.74
	Ephrin-B2	273.707	361.383	526.537	851.127	1523.87	2008.54	2070.23	3276.34	218.63	244.35	393.42	262.71	262.5	157.22	216.35	250.68	146.29	234.84	249.02	189.14	264.33	297.92	149.33	255.58	200.43	279.34	226.18	280.16	259.7	243.565	270.08	169.34	286.89	327.27	369.21	305.12	293.21	283.48	204.69	212.43	291.79	218.55	361.91	301.21	533	411.45	344.53	276.98
	Ephrin-B2	305.122	410.393	468.517	989.493	1322.32	1849.09	1926.38	2953.16	261.23	189.69	383.8	259.08	243.03	154.71	149.64	270.22	217.19	252.21	267	236.5	235.85	332.4	153.57	243.14	212.17	269.04	154.57	282.59	386.13	300.21	263.05	194.33	300.44	307	284.155	301.645	213.23	248.02	226.1	174.73	184.66	237.8	400.33	348.7	348.31	438	388.22	273.02
	Ephrin-B2	249.955	355.51	501.467	829.747	1257.38	1861.7	2178.01	2735.02	178.67	214.29	383.8	169.65	223.56	113.92	239.81	304.89	150.85	168.59	256.7	243.1	169.84	284.37	154.31	187.98	173.14	286.02	169.195	281.375	318.37	161.29	321.98	247.92	333.05	304.53	284.2	241.82	169.74	250.2	247.51	155.24	238.225	199.3	273.17	251.35	572.61	409.28	215.7	330.68
	Ephrin-B2	237.845	343.117	424.863	853.69	1218.24	1761.25	2587	3215.16	198.65	157.98	374.18	174.75	164.94	152.2	239.8	339.56	172.69	183.32	264.38	234.35	235.69	394.04	99.9	262.2	182.16	216.92	183.82	288.11	249.58	186.92	324.35	225.16	400.52	305.765	284.11	298.17	253.22	194.89	184.11	124.46	238.225	218.55	322.08	235.42	457.05	548.84	261.08	275
	Frizzled-2	946.063	1022.36	1962.33	3238.59	7323.57	11306.1	13767	14338.3	596.5	737.54	686.64	646.86	1091.31	674.96	663.04	664.02	712.62	722.84	762.51	1107.25	443.1	873.04	692.16	668.84	616.4	624.51	698.73	637.59	425.05	404.03	1163.11	467.53	502.65	592.115	980.03	463.38	337.61	503.825	440.41	358.31	474.89	568.49	712.54	502.24	1086.05	550.77	718.48	559.38
	Frizzled-2	1003.36	1318.57	1845.1	3750.11	7395.55	11984.3	13630	14880.4	718.64	622.92	660.59	566.4	1034.58	669.04	658.66	574.74	876.5	653.58	688.37	751.65	546.71	937.24	828.81	732.38	563.36	578.5	607.12	587.22	430.08	602.03	1330.15	543.69	452.48	464.56	1024.92	474.97	398.28	510.71	353.13	347.34	415.35	531.23	799.5	710.83	757.41	526.91	773.7	570.79
	Frizzled-2	1060.66	1238.29	2073.53	3971.43	7196.4	12282	15527.1	14850.3	672.69	674.24	582.13	677.94	860.16	663.12	647.53	601.22	778.82	812.55	848.26	768.27	667.9	896.14	499.88	564.57	696.02	519.04	777.24	625.88	458.54	654.46	1234.21	505.06	479.38	663.7	1040.16	674.87	345.7	486.91	361.78	352.825	462.645	526.78	635.66	695.34	849.18	545.92	805.97	453.09
	Frizzled-2	1260.25	998.623	1693.68	3080.97	6504.93	11428.5	12878.1	12869.6	666.24	508.06	476.06	547.53	720.02	522.1	793	724.61	789.66	560.2	765.81	950.62	725.16	735.28	599.02	489.02	668.57	419.38	525.66	472.04	502.94	420.11	1029.62	406.15	397.89	520.53	781.2	599.41	500.72	496.94	409.86	341.07	450.4	590.41	595.3	706.26	907.88	582.03	851.33	482.29
	Galectin-4	306.195	442.747	363.317	1049.76	1984.43	6050.96	16302.8	19913.7	239.22	220.29	536.83	260.18	343.34	317.08	201.48	212.25	272.46	276.84	288.67	354.54	226.22	369.98	246.35	302.32	237.4	382.47	308.78	323.19	361.03	408.81	314.63	342.44	277.6	543.52	327.415	390.63	297.05	475.06	437.8	329.79	545.045	509.52	699.54	467.81	563.13	380.72	426.315	432.32
	Galectin-4	269.97	509.093	460.933	729.61	1731.72	5939.27	15210.2	18581	252.69	266.26	662.67	371.88	372.54	274.31	251.51	227.02	209.35	338.96	324.305	288.535	248.73	306.17	255.65	331.75	209.65	330.59	388.06	314.78	380.56	408.81	400.89	391.24	324.33	459.63	334.37	416.42	364	370.02	374.13	273.19	514.32	392.23	599.52	552.28	430.03	532.77	279.25	504.91
	Galectin-4	345.412	316.673	429.55	849.593	1772.88	5715.54	15149.5	18126.8	338.22	253.12	412.46	313.74	417.19	386.06	188.58	283.17	231.64	435.96	355.51	274.42	241.17	337.21	195.94	344.04	212.4	294.14	356.08	296.12	283.79	381.86	333.39	426.11	287.59	501.62	320.46	429.81	348.31	359.09	326.33	374.8	596.61	479.05	532.75	429.83	602.81	684.82	396.89	449.05
	Galectin-4	325.803	316.94	462.463	839.883	1930.59	5621.36	15448.5	18807.3	301.29	222.94	459.06	290.16	326.84	239.45	262.16	339.32	285.18	431.02	293.1	302.65	244.95	405.04	264.56	225.7	188.22	351.52	247.26	287.53	268.95	435.76	355.62	256.12	361.92	417.64	295.64	538.85	414.05	274.19	258.58	450.29	575.77	587.12	647.3	515.38	552.52	532.77	455.74	609.24
	Galectin-9	702.757	850.417	1452.33	2802.29	6701.26	16462.2	51877	60849.6	919.92	738.12	1346.73	652.34	1338.56	970.63	791.6	927.59	892.29	1064.49	945.44	879.42	958.42	898.9	741.23	1006.43	789.46	1000.22	817.6	913.43	1266.6	986.23	1056.56	883.89	2012.48	1519.69	1503.8	2046.12	1294.32	1540.08	1111.95	856.19	2086.45	1629.67	1173.52	806.21	1197.11	1254.68	953.89	1451.45
	Galectin-9	796.905	1033.75	1211.76	2883.11	7055.34	17621.7	51492.6	53084.8	1164.45	656.54	1477.02	501.41	1414.86	1107.25	813.92	1009.02	845.04	1107.54	1038.38	975.94	967.48	951.78	699.88	1066.37	833.96	977.78	949.04	951.67	1522.74	831.81	888.52	927.98	2259.87	1912.02	1814.02	2005.3	1284.69	1103.2	1166.47	870.06	1825.06	1235.42	1269.8	940.46	1218.14	1777.88	1324.56	1456.27
	Galectin-9	867.172	1095.94	1219.29	3125.13	9105.51	17719.5	50880.1	56741.9	1059.94	695.27	1324.69	536.85	1697.12	803.9	1019.67	1135.74	872.24	1260.59	1114.76	984	927.96	1144.25	789.21	1081.08	786.27	880.14	1070.8	912.42	1518.68	906.12	934.91	1061.48	1993.45	1918.25	1470.8	2378.08	1335.69	1380.08	1317.76	876.43	1693.54	1231.97	1196.85	1078.92	1251.08	1900.18	1158.15	1350.59
	Galectin-9	746.698	1235.12	1379.66	2667.78	7074.77	17432.8	50123	71246.5	1310.65	839.85	1647.92	597.84	1555.99	936.58	795.94	1217.04	1001.67	1135.96	1098.09	937.21	1209.51	1048.01	688.82	1200.63	932.1	844.53	874.62	943.12	1653.25	898.2	1223.59	1035.06	1909.9	2038.08	1967.89	2336.1	1543.03	1847.77	1166.62	785.21	1755.83	1711.67	1499.5	1009.69	1234.61	1839.03	1196.58	1371.27
	GDF-5	1177.7	875.503	1298.72	1879.57	3971.37	6488.34	9088.33	10989.9	611.53	827.55	744	799.23	425.42	740.52	711.55	648.76	832.69	785.38	647.86	993.86	746.19	751.54	575.12	704.18	648.53	724.48	823.62	727.39	769.86	355.03	563.15	524.95	705.2	770.67	663.64	734.09	766.52	806.33	621.08	529.33	940.48	898.16	514.58	800.6	439.49	484.6	591.67	411.98
	GDF-5	1187.97	1174.94	1319.66	1922.91	3760.61	6244.44	8491.34	9103.73	622.14	625.57	599.42	650.2	676.18	846.15	535.88	713.6	602.88	603.12	621.3	750.38	634.73	752.6	627.84	913.56	706.44	726.2	860.92	664.4	937.49	439.17	548.18	559.02	743.6	730.76	615.52	788.25	682.94	1026.55	565.11	550.19	1003.7	1113.22	503.3	565.86	538.66	527.54	622.57	314.98
	GDF-5	1081.05	1100.51	1363.53	1947.38	3319.51	5961.36	8285.53	8538.29	646.22	580.23	813.66	487.92	653.27	756.07	700.48	819.9	643.06	855.57	736.1	858.1	683.34	703.88	684.54	745.22	607.35	637.85	799.78	722.53	803.29	420.38	614.13	585.14	614.05	938.1	759.64	717.61	794.9	967.36	634.31	781.98	745.61	966.62	618.09	890.81	546.39	316.13	676.08	414.405
	GDF-5	1254.56	1086	1280.62	1971.84	3514.68	6459.77	8170.83	8921.4	599.46	624.76	620.63	541.8	610.76	771.62	709.1	806.39	796.84	646.27	752.18	960.62	749.98	741.15	744.15	816.67	581.06	590.06	886.42	693.465	661.11	342.48	518.08	504.59	643.56	677.73	641.3	692.23	556.92	778.47	591.08	619.75	901.7	815.95	566.335	1059.85	535.14	453.75	649.325	416.83
	GDF-9	393.722	521.397	303.757	425.197	528.943	1572.62	3263.82	2664.86	335.1	237.15	282.24	371.13	134.15	254.33	199.15	161.12	220.2	226.635	314.29	307.3	286.21	191.94	195.37	184.1	192.16	337.08	238.69	213.49	174.82	234.53	192.94	248.5	188.51	439.42	242.595	284.8	231.42	197.22	221.75	197.94	263.06	373.99	260.33	279.135	235.48	248.72	515.88	173.09
	GDF-9	431.48	446.093	344.09	442.063	648.12	1643.7	2910.4	2643.29	255.24	198.76	301.08	332.28	201.02	308.38	196.24	191.06	300.22	213.62	341.82	213.29	353.46	266.59	168.43	242.4	241.17	240.65	207.65	219.12	223.09	153.29	224.26	274.35	270.59	399.6	261.35	317.04	233.92	304.83	218.03	291.21	253.435	442.6	252.09	250.91	235.48	347.22	410.68	173.09
	GDF-9	355.828	437.592	256.47	511.807	491.813	1848.93	2468.46	3086.44	378.62	189.53	319.92	334.04	204.9	193.35	280.26	177.74	197.37	171.43	369.35	231.42	414.63	257.27	322.43	207.59	217.62	262.66	260.67	154.46	261.2	193.91	208.6	245.02	258.94	479.24	301.98	222.92	216.22	222.72	219.89	238.17	243.81	305.38	260.64	307.36	263.84	399.12	463.28	205.45
	GDF-9	362.757	429.09	331.03	451.937	645.497	1863.16	1934.34	3698	417.8	178.51	301.08	358.14	208.78	281.355	233	184.4	260.21	239.65	341.82	320.84	256.2	244.8	258.9	277.21	190.63	241.18	241.5	218.56	184.98	193.91	191.73	246.98	212.34	439.42	223.84	272.19	228.92	263.775	142.98	280.73	239.5	373.99	167.05	279.135	207.12	291.15	321.97	140.73
	GFR alpha -2	345.533	340.107	355.737	469.64	609.92	1212.26	3134.41	4229.42	4760.49	2638.98	5302.6	829.44	5381.71	4135.14	2742.1	2097.34	3767.96	4964.33	3873.7	2493.33	3907.8	3788.18	1242.27	3521.75	4922.51	3135.24	3958.49	2031.62	3538.54	2962.32	4668.73	2634.13	4924.13	2865.88	6180.02	3268.95	4817.45	3184	3655.59	2706.14	5795.41	2692.68	3780.62	3164.14	1303.68	6146.35	1467.18	3524.6
	GFR alpha -2	281.073	313.783	371.877	459.513	566.58	1143.88	3192.88	5074.25	3837.71	3763.63	3881.43	780.33	4706.22	3613.66	2633.12	1700.59	3977.94	4191.61	4039.45	2311.76	3774.98	3368.06	1283.04	3394.58	4615.67	2730.44	4249.75	2167	3990.08	2935.49	3752.27	2656.69	4890.81	3450.03	4957.82	3460.69	4664.18	3137.95	3562.46	2549.83	5134.41	1934.06	2812.29	3759.66	2052.88	5304.67	1450.87	3694.62
	GFR alpha -2	278.815	369.853	342.597	535.943	515.07	1072.87	3456.86	4078.35	4887.04	2904.44	4458.14	835.6	4991.54	3867.57	2984.64	1544.88	3749.55	3826.16	3867.4	2323.78	3887.86	3093.29	987.39	3914.36	5531.55	2435.37	3931.16	2028.35	4164.13	3065.98	3386.97	2926.37	4823.97	3265.11	6171.23	3567.26	5320.66	3268.59	4259.3	2531.35	4991.16	2156.38	3463.16	3793.46	1921.71	4774.71	1511.01	4467.92
	GFR alpha -2	263.912	282.867	296.073	485.52	678.977	881.53	2818.31	4064.06	4823.76	3118.69	4195.86	969.58	5505.96	3826.68	3027.69	2151.25	4471.62	4138.53	4378.12	2289.86	5050.1	3913.46	1058.62	4799.69	5838.54	2484.77	4450.49	2302.38	5033.57	3469.45	4448	3245.5	5607.57	3835.42	6777.25	3803.48	4953.57	3790.68	3957.45	2836.14	6829.16	2331.08	4649.9	4678.72	1987.3	6282.11	1554.83	5369.4
	GHR	465.467	520.12	543.517	540.71	565.393	889.478	1087.33	2418.21	484.34	416.9	496.215	397.2	467.4	312.62	417.16	508.8	449.4	445.98	444.08	386.47	262.15	461.82	355.42	353.55	381.06	335.02	378.86	523.23	294.6	283.89	275.26	413.69	308.33	376.15	317.98	238.96	411.42	239.86	328.52	404.32	294	832.51	1203.72	667.56	843.14	1101.06	812.33	661.58
	GHR	487.847	445.357	508.21	573.168	572.08	680.301	1433.54	2786.45	413.02	395.4	557.18	488.29	551.88	442.72	498.61	476.78	455.06	291.02	347.55	572.36	288.94	422.75	401.33	345.37	385.54	405.6	382.35	414.34	366.12	389.95	230.2	376.97	345.19	356.79	272.53	262.62	502.83	285.05	378.17	343.3	339.17	520.58	915.95	799.75	949.28	1119.56	889.95	575.37
	GHR	490.552	511.317	503.967	539.393	528.74	1117.37	1361.11	2317.85	387.74	346.08	556.43	420	653.58	443.2	445.02	466.7	313.12	432.86	445.13	486.34	381.51	474.9	439.3	369.67	354.1	503.26	374.92	417.78	376.67	340.905	245.84	423.67	273.79	329.18	325.48	250.79	370.13	305.17	351.32	349.56	337.66	577.2	1117.55	706.21	719.02	952.76	786.26	618.475
	GHR	485.142	628.967	483.587	605.627	568.737	1098.66	1761.06	2346.16	350.2	370.74	436	395.92	602.55	313.04	284.02	416.69	316.41	383.53	444.605	385.96	348.75	316.25	301	361.73	319.15	495.62	318.8	455.96	238.11	291.86	323.05	418.68	308.64	249.18	260.8	227.43	409.86	252.05	412.44	288.28	266.13	704.855	791.67	997.03	890.43	826.42	824.17	517.72
	HIN-1	283.685	600.97	355.23	578.43	501.94	1437.45	3254	4528.56	171.57	170.06	157.63	175.96	174.995	193.6	148.78	124.4	100.29	237.84	152.42	175.62	264.57	152.76	95.51	171.81	165.33	216.84	122.61	140.44	127.11	104.5	129.34	218.55	114.42	195.93	167.29	171.03	168.865	199.18	123.11	145.48	213.94	170.17	94.44	168.595	221	72.33	146.715	115.3
	HIN-1	254.305	525.27	443.44	522.48	633.41	1331.04	3325	4541.78	176.66	120.86	157.63	211.38	174.995	157.86	117.62	208.31	207.02	270.92	222.92	167.33	205.085	182.98	169.54	217.25	132.06	179.73	173.63	108.6	196.2	106.19	121.84	290.52	117.31	204.02	192.315	149.6	168.73	253.92	146.05	181.19	212.825	214.75	193.53	168.595	299.03	50.87	128.48	112.34
	HIN-1	223.56	636.92	542.29	724.91	591.78	1749.28	2887	4555	257.74	152.51	157.63	166.52	174.995	157.86	168.71	236.98	153.655	209.98	250.9	133.78	198.29	198.78	119.25	144.88	177.06	188.26	224.65	188.9	161.655	110.29	152.36	202.88	111.53	187.84	153.86	181.78	168.865	199.18	153.87	129.32	213.21	279.32	143.985	168.595	294.72	93.79	143.03	84.49
	HIN-1	232.995	468.17	496.9	631.68	684.76	2008.33	3070.5	5470	217.2	211.22	157.63	157.08	174.995	122.12	203.82	164.98	153.655	212.76	194.94	172.96	211.88	172.14	144.395	240.39	162.35	226.86	173.63	164.67	161.655	108.24	168.51	234.22	85	167.8	217.34	160.315	169	144.44	115.8	172.24	212.44	247.035	143.985	168.595	257.86	50.5	150.4	118.26
	ICAM-5	157.325	333.553	478.723	809.68	974.75	2230.51	4885.73	5699.82	821.73	543.08	522.42	346.45	1053.04	772.96	603.62	625.16	644.58	691.68	720.08	368.41	692.02	501.47	305.925	533.88	616.1	585.75	916.73	478.9	580.69	437.16	554.14	574.59	842.85	442.42	612.86	614.03	994.3	680.71	1022.6	593.52	1185.43	598.71	628.205	447.43	378.47	856.83	491.95	670.83
	ICAM-5	192.722	311.323	399.47	851.203	1277.91	2074.4	4970.63	5289.45	1054.85	700.56	480.93	406.92	824.76	767.61	432.42	475.45	573.84	610.78	535.76	262.04	822.14	581.69	356.63	496.66	693.21	615.11	746.25	490.99	586.95	403.13	486.03	385.91	863.92	634.17	870.75	699.15	929.69	640.59	864.71	572.14	1024.24	631.44	692.56	447.43	261.12	647.77	475.59	743.23
	ICAM-5	131.227	304.915	398.97	574.9	1154.44	2112.03	4909.04	5803.57	891.08	637.22	402.04	349.6	803.35	790.06	499.55	513.33	708.96	438.32	531.18	263.88	728.14	487.1	255.22	666.79	426.49	472.9	693.6	484.945	608.25	471.19	457.14	431.97	909.57	468.99	740.31	558.98	963.16	726.22	1099.81	657.2	949.12	596.57	474.34	472.83	427.34	752.3	392.305	741.45
	ICAM-5	175.183	298.507	324.237	599.82	991.017	2009.5	4216.61	5157.28	650.31	590.15	439.44	260.82	814.055	697.25	409.14	494.39	532.79	463.43	470.42	472.94	693.54	424.06	305.925	529.78	711.73	467.79	645.58	443.21	603.11	401.58	455.76	453.15	795.67	705.13	843.06	597.57	730.8	660.65	936.89	576.45	731.23	688.06	563.85	422.03	329.6	752.3	309.02	959.55
	IGFBP-L1	256.63	246.57	143.485	267.507	372.08	574.698	2539.14	4125.38	195.98	195.84	167.31	178.06	135.55	221.64	175.08	256.745	205.54	217.21	189.52	240.73	188	265.19	159.14	164.94	129.4	109.13	84.37	201.98	202.415	137.33	135.15	134.19	190.23	240.26	273.06	208.56	253.43	119.52	129.91	140.9	196.02	183.6	148.39	215.02	280.6	157.16	121.74	229.11
	IGFBP-L1	278.808	253.77	140.877	364.46	278.807	723.443	2093.58	3842.49	175.27	172.46	188.49	158.48	135.55	234.48	161.98	256.745	125.22	196.44	170.21	278.16	125.29	247.48	117.1	182.24	184.96	118.51	79.33	209.84	218.05	145.2	152.97	119.46	172.61	229.76	231.68	180.98	134.17	131.05	192.45	176.075	144.56	200.03	164.22	197.61	277.53	139.89	121.74	308.55
	IGFBP-L1	296.792	246.57	133.653	287.94	420.02	722.484	2360.13	4051.72	274.84	156.34	210.21	185.75	152.62	247.32	174.85	330.9	175.68	188.18	173.29	173.04	250.71	285.88	132.58	136.54	185.1	164.26	102.57	205.91	186.78	153.07	109.11	187.08	207.85	219.26	303.49	236.14	180.37	177.75	193.015	214.61	218.45	174.77	164.22	215.02	247.89	178.34	84.57	268.835
	IGFBP-L1	328.828	239.37	146.093	377.137	313.287	582.591	2198.45	3781.33	235.41	184.15	227.57	168.27	118.48	234.48	172.48	182.59	145.82	231.64	181.405	205	188	219.3	124.84	204.39	146.69	141.385	93.47	196.04	202.415	145.2	107.45	177.62	219.55	229.76	242.63	250.21	205.43	165.33	193.58	211.25	170.29	249.29	180.05	232.43	262.71	167.75	158.91	229.12
	IL-10 R alpha	819.4	987.65	816.37	849.32	1181.04	2867.8	6817.98	13299.9	727.13	509.12	600.57	631.2	900.35	607.04	490.18	757.14	549	814.63	646.14	529.76	493.31	688.4	631.61	634.74	629.49	622.39	695.42	777.66	610.77	710.79	543.25	700.03	739.67	932.12	688	603.78	890.52	1054.31	569.08	710.48	839.52	945.81	910.86	765.45	1275.98	703.29	816.92	800.14
	IL-10 R alpha	791.098	879.27	810.38	933.63	1169.34	2899.98	6077.28	9666.68	737.46	521.17	656.1	702.49	766.91	855.04	570.74	614.88	675.65	700.81	728.04	539.79	457.98	596.12	578.69	560.63	645.92	560.21	616.73	766.04	722.11	492.16	543.16	582.11	744.25	1001.74	733.34	565.89	944.28	794.84	613.54	538.67	995.575	875.32	1263.15	907.15	921.3	734.115	1026.6	743.06
	IL-10 R alpha	752.347	873.787	725.247	1141.23	1287.55	3109.71	6482.9	9916.85	753.18	552.33	711.63	484.14	808.98	787.31	640.21	700.42	639.26	645.5	607.4	500.98	585.12	514.54	714.47	647.86	663.4	514.75	846.4	583.96	709.97	577.37	572	641.07	607.12	827.66	693.39	632.37	846.86	1157.2	541.49	592.05	1024.43	629.05	1030.19	903.53	800.7	764.94	831.5	511.52
	IL-10 R alpha	706.618	933.46	792.16	1003.49	1327.51	3693.05	7705.65	10314.2	634.51	465.55	544.92	482.69	937.44	587.85	456.86	519.2	592.15	696.1	563.8	460.18	523.69	617.16	471.16	597.39	558.1	684.57	605.52	451.23	916.09	616.98	658.2	573.81	569.7	946.11	762.03	618.075	665	1235.37	443.9	676.74	966.72	686.23	1200.41	724.68	1107.05	699.98	1003.41	700.11
	IL-17 RD	433.363	473.093	556.307	1073.64	1998.59	5312.02	8897.54	10681.5	268.57	310.64	511.63	273.12	215.67	243.45	220.92	249.58	201.65	194.18	320.32	256.135	395.82	180.65	246.11	217.73	223.675	471.16	359.365	298.62	378	356.59	198.97	448.02	313.15	207	223.74	314.52	334.34	390.55	279.29	306.21	299.94	401.7	300.87	346.59	520.4	342.23	406.93	193.26
	IL-17 RD	372.28	510.81	482.963	959.453	1948.81	5075.17	9869.31	10256.1	352.02	318.48	432.18	313.04	220.29	322.02	204.33	359.19	227.9	179.245	310.73	256.135	299.53	233.94	278.38	203.64	251	460.18	351.31	297.36	340.53	349.02	322.8	456.82	300.24	296.205	251.42	261.38	349.42	392.97	238.5	256.86	320.36	324.34	412.89	195.31	456.83	256.22	344	233.89
	IL-17 RD	396.527	477.63	561.9	1176.89	2155.15	4762.94	7592.84	10818.9	336.23	380.5	352.73	313.62	278.89	285.38	223.94	267.06	225.5	164.31	338.27	267.08	339.71	214.37	228.35	268	196.35	364.43	379.38	294.2	318.35	207.16	296.67	420.03	316.05	362.39	255.7	268.63	237.86	371.03	279.73	323.37	368.78	423.435	369.68	330.57	555.18	396.95	483.94	256
	IL-17 RD	335.852	455.79	482.377	787.947	1880.11	4692.05	10403.6	11378.4	257.14	227.49	432.18	296.33	337.49	331	283.29	280.88	179.98	179.245	231.54	245.19	367.765	253.78	230.27	297.49	183.5	357.92	367.42	299.88	329.44	246.81	235.48	434.025	345.29	230.02	259.98	383.86	355.71	365.3	258.895	309.67	211.38	445.17	356.32	205.82	478.06	283.75	281.22	224.84
	IL-22 R alpha 1	1228.5	942.393	1107.32	1218.26	1365	1569	2011.41	2947.92	937.04	884.24	924.13	934.56	996.57	1174.84	871.64	1074.27	1008.26	1074.32	882.29	888.12	771.19	906.39	734.62	928.56	844.33	983.6	992.62	927.67	884.45	1077.84	646.44	1000.94	826.08	1092.06	727.45	1045.66	763.92	922.48	846.84	843.89	838.15	1367.86	1241.86	1192.65	1482.69	1249.47	1692.6	1077.4
	IL-22 R alpha 1	1164.22	1211.91	1179.99	1382.61	1258	1658	2216.32	2838.94	778.51	815.74	777.69	999.92	1161.26	1276.73	915.16	985.74	964.96	1038.8	827.78	887.22	818.74	845.5	834.1	917.74	896.32	1023.8	969.27	1150.1	962.15	1005.58	700.72	1128.36	787.72	1054.76	902.41	817.39	936.62	943.14	757.85	820.69	1062.27	1314.84	1515.98	1293.12	1036.88	1288.41	1330.82	888.61
	IL-22 R alpha 1	1147.06	1357.84	1112.36	1203.71	1247	1525	2097.93	2673.87	643.98	662.52	725.27	884.41	1325.94	763.17	828.12	986.25	1050.57	967.08	836.57	986.4	793.55	912.92	970.3	1219.18	914.16	1299.76	1101.8	685.1	833.65	964.03	837.56	1064.65	997.78	1090.26	882.78	908.64	860.78	912.97	899.92	931.38	1404.77	1525.76	967.74	1393.6	1928.2	1559.16	1674.52	1238.66
	IL-22 R alpha 1	1022.59	1056.59	1024.68	1228.03	1222	1281.05	1428.68	2729.96	711.245	739.13	506.39	909.485	1161.26	693.92	602.42	936.27	684.96	663.79	628.86	581.12	624.31	875.945	610.22	923.15	718.78	1003.7	715.84	705.24	669.02	692	629.36	976.34	624.32	1072.51	697.11	594.9	825.58	681.5	525.77	733.53	1028.11	1683.66	824.05	1293.12	1636.15	1210.52	1733.08	1399.92
	IL-3 R alpha	1160.48	1077.12	995.6	1134.02	1393.1	2271.54	3698	5896	1515.54	888.54	1252.16	1032.45	1590.46	863.98	959.78	1274.62	1142.98	1368.59	943.82	1109.08	1148.2	1235.08	1070.96	935.71	1048.88	1055.23	1250.62	1486.76	1053.81	1002.82	1013.38	1108.29	986.05	1063.99	875.36	934.17	916.41	865.92	942.94	947.23	1318.73	1910.79	1893.12	1771.3	2067.55	1676.64	2006.55	1510.76
	IL-3 R alpha	1145.07	1277.27	1257.46	1116.42	1127.21	2139.62	3954	5587	1077.27	1001.29	1022.4	1066.35	1454.3	941.96	1064.42	1221.16	1123.65	1157.22	996.42	1128.46	903.26	1131.06	1075.8	947.1	1096.14	1157.57	1289.86	1414.86	1084.26	1052.32	989.3	1080.86	1107.11	1082.74	1095	1086.77	955.19	1019.82	965.43	1033.85	1208.23	2517.21	2066.8	1715.71	2057.26	1515.17	1773.34	1354.41
	IL-3 R alpha	1156.39	1033.4	1035	1265.17	1343.77	2585.62	3325	5593.12	1133.16	939.06	1417.45	899.71	1473.94	1189.75	1126	1071.84	1198.16	1085.62	1251.27	1134.78	1045.39	1086.98	1197.35	731.67	1126.2	992.6	1220.48	1198.83	1210.97	1108.4	1042.4	1059.82	1069.11	1045.25	1395.9	1033	1077.49	1034.44	1194.6	904.71	1749.65	1977.97	2168.13	1835.18	2143.57	1502.38	1842.95	1663.9
	IL-3 R alpha	1235.07	1316.46	1138.23	1155.92	1232.55	2561.4	3511.5	5590.06	1190.24	918.41	1462	942.06	1870.75	1174.78	966.73	1336.98	1026.78	1398.02	1257.55	1146.48	1155.92	1222.41	1003.63	1124.73	1193.72	1024.82	1428.84	1252.94	1127.98	1296.07	1219.45	1385.42	1039.34	1392.12	1208.88	1343.87	1241.26	1296.6	1131.06	990.54	1651.17	2071.57	2797.43	2254.81	1857	1695.55	2055.14	1354.22
	JAM-B	1139.51	1035.03	1008.04	1229.31	1635.12	4104.73	6437.21	8509.32	919.08	684.54	944.39	805.27	1503.12	757.33	698.84	921.67	1089.18	925.78	839.94	607.71	772.39	896.63	921.62	660.4	739.88	805.38	1175.66	787.94	907.13	861.425	844.23	928.59	618.33	1063.51	798.45	985.89	1123.72	1058.48	848.31	882.24	1887.98	1881.08	1615.16	1203.45	1587.66	1100.45	1425.19	1035.03
	JAM-B	1145.36	1201.84	1026.93	1222.81	1862.37	4250.64	7347	7833.24	884.9	663.74	1093.51	705.51	1160.75	949.49	750.94	884.08	949.51	787.98	766.71	543.98	872.35	808.48	963.76	632.53	772.52	851.92	969.8	818.67	847.8	901.06	939.92	831.37	883.91	1040.92	795.42	1019.95	797.12	710.02	899.3	918.35	1525.76	1496.11	1568.94	875.42	1616.28	1265.33	1053	927.73
	JAM-B	1008.23	1283.48	1022.88	1364.34	1719.77	3892.73	7360.21	9308.24	795.54	647.63	814.04	761.65	1199.96	1195.58	751.95	886.5	970.78	777.76	885.84	823.63	838.37	769.59	928.38	965.75	801.9	809.4	1167.37	907.07	992.97	821.79	1085.92	812.97	720.06	915.67	696.88	1032.74	963.8	836.33	984.38	1047.71	1700.28	1536.5	1672.24	950.05	2089.36	1353.12	1162.17	1098.92
	JAM-B	1041.58	1245.16	1044.23	1571.41	2030.48	4442.68	7878.87	8603	601.46	529.41	747.92	657.24	813.26	828.4	840.23	737.2	732.57	702.5	668.8	647.5	945.48	752.23	721.72	814.28	734.14	758.21	933.35	782.24	894.91	767.44	887.95	981.7	650.31	1072.41	571.64	1023.45	695.34	773.87	953.74	983.03	1195.41	1776.3	1822.55	900.68	1658.73	1349.6	1219.69	1035.4
	Latexin	1021.64	1403.07	2086.68	2790.66	5435.22	7946.02	13593.2	14924.1	12923.9	12009.8	17014.4	6348.63	10472	20469.1	9500.22	6543.55	10509.4	18100.9	11444.6	12653.1	13517.1	14062.3	4840.7	15501.7	12922.1	12209.4	15035.2	11382.6	13456.7	12393.7	9268.98	11677.2	11748	13287.8	19874.4	14254.8	14803	12837.5	9796.68	9760.84	13033.7	10279.1	12053.3	9908.58	6165.41	11818.6	6296.07	17317.1
	Latexin	994.415	1432.32	1990.58	2619.66	5771.67	7860.7	12805.8	14248.8	14426.8	12200.7	18165.5	7069.86	13746	19481.6	9797.48	8026.53	11473.4	15133.2	13071	10898.9	12641.3	14132.2	5605.94	16962.3	13459.4	13684.5	16411.3	12137.2	13274.1	13151.2	10144.3	11295.1	14514.8	13562.6	16590.2	14269	18434.1	14031.7	13804.8	9790.65	13674	11731.6	11664	11047	7269.29	12660.7	8515.81	11006.1
	Latexin	1131.77	1325.93	2309.48	3022.03	5505.22	7987.61	12841.3	14689.6	13645	12980.5	17680.4	7098.38	15863.4	18237.7	9562.69	7382.4	12966.9	15911	11354.4	12636.4	11950.6	15064.7	6111.04	14645	13951	13456.8	17822.8	10820.7	13944.5	11847.2	10637.9	10109.1	13700.9	14903.7	16190.5	14212.7	15074.1	12387.9	12385.5	10429.4	12786.4	12151.3	13620.9	11398.6	5056.49	14050.4	6767.34	15298.6
	Latexin	1069.52	1544.2	2859.1	3714.31	5807.25	7960.33	12690.5	14622.4	14038.9	11610.4	15883.9	6423.38	14861.5	17627.3	10194.3	9600.29	12797	16024.6	12876.9	11800.4	12995.4	14706.1	6288.92	16645.2	15413.7	13342.6	17750.1	11532.4	15607.1	12285.6	9832.77	9560.27	15320.8	13509.5	16271.8	14917.6	13710.5	13991.6	12164.6	11269.7	12504.2	8666.7	10925.3	11661	6082.44	10976.5	7886.2	16559
	LILRC1	1040.65	989.66	1034.71	959.54	1029.66	1393.8	1969.72	2555.86	794.66	761.69	1236.55	697.63	1124.12	981.4	910.9	980.28	902.73	882.69	869.55	890.5	976.34	937.66	947.65	736.96	908.65	1033	935.885	985.45	889.73	1143.09	879.83	786.08	704.79	779.5	669.09	828.76	842.38	678.66	583.98	1012.15	1021.38	1349.46	1373.7	1494.57	1513.03	1079.82	1424.48	1569.64
	LILRC1	981.975	1040.27	979.563	981.02	1111	1262.75	1348.28	1970.4	888.31	705.7	1035.78	886.46	1079.82	805.6	803.3	1021.24	1049.23	940.48	772.52	858.82	934.08	968.62	1091.18	708.47	1012.35	846.62	901.04	950.78	887.66	950.35	923.21	852.06	794.59	946.9	695.95	857.18	777.81	999.65	737.37	744.05	1077.11	1409.52	1467.52	1577.65	1154.56	996.61	1379.42	1327.79
	LILRC1	975.01	1052.11	999.373	996.707	1025	1611.11	1341.32	1740.42	1046.88	716.92	1015.75	801.46	1113.96	734.67	993.17	1008.6	1027.24	926.94	904.92	957.74	800.27	970.2	903.63	759.33	978.06	808.57	970.73	1149.46	840.78	975.34	888.53	821.5	845.09	1116.37	642.23	960.61	850.54	803.22	890.8	808.2	1244.7	1324.38	1443.4	1156.97	1378.32	1053.98	1191.07	1360.73
	LILRC1	1027.42	1059.91	1041.27	1087.2	1136	1179.73	2193.7	2149.34	916.32	791.63	1017.41	758.35	1045.73	871.16	912.57	858.85	1066.86	982.22	997.25	906.81	879.21	954.8	941.9	748.145	992.53	820.65	1008.36	1090.34	802.52	983.17	1008.4	836.78	926.85	1183.28	669.09	834.26	792.45	1204.16	826.87	977.97	1122.13	1303.56	1455.46	1411.49	1944.74	1066.9	1214.68	1623.12
	Matrilin-4	322.887	516.267	747.24	996.357	1199.11	1393.79	2304.63	3803.16	2085.63	1689.38	2147.38	751.03	2381.04	3572.14	1305.7	798	2743.17	3325.76	1509.02	1578.2	2266.1	1860.76	804.1	2286.14	2385.46	1028.44	3306.5	1356.9	2211.31	1359.55	1269.61	895.74	1963.9	1649.71	4790.11	2595.62	2210.94	2027.18	2283.62	793.84	4071.5	970.48	1594.92	1879.67	1071.83	3535.21	883.32	4100.95
	Matrilin-4	299.128	607.317	737.79	1047.92	1217.99	1275.77	1902.59	3649.4	1667.27	1522.98	1735.67	662.1	2173.61	3592.43	1439.24	814.88	2142.56	2827.2	1192.84	1349.9	2234.63	1355.23	688.3	2287.1	2295.08	840.54	2017.12	1062.82	2353.62	1574.32	1090.79	840.75	2794.49	2130.1	4192.28	2643.6	2251.95	1677.23	2829.42	797.77	3957.68	842.54	1552.42	1216	1034.92	3628.33	907.06	3925.62
	Matrilin-4	264.092	604.517	675.02	1071.65	1168.6	1165.21	1245.24	3413.58	2165.88	1190.56	2071.73	616.52	1860.71	2681.76	1225.3	755.66	2027.76	2589.64	1588.33	1309.32	2183.46	1514.9	771.24	2747.39	1923.48	850.08	2770.54	1285.48	2360.66	1376.65	1177.11	852.88	3037.33	1757.48	4825.67	2488.2	2197.23	1376.25	1984.65	808.52	3038.76	672.24	1536.34	1287.97	1046.54	3195.52	1044.38	3863.52
	Matrilin-4	291.892	524.84	617.063	1059.79	1103.65	1056.29	1723.35	2628.69	2125.76	1304.42	1696.89	572.21	1865.77	3446.55	1286.89	831.76	1532.78	2240.18	1813.37	1438.14	2137.56	1982.65	782.46	2389.39	2553.02	898.69	2902.1	1330.4	2282.47	1314.54	1250.67	676.83	2157.57	1822.53	4190.28	1738.28	2266.27	1190.08	2565.69	624.73	2119.85	916.08	1216.98	1504.55	885.05	3593.17	833.21	3975.58
	Netrin-1	353.88	740.28	404.437	453.317	782.758	2544.34	7114.12	10757.1	668.76	238.56	425.08	360.82	519.69	551.65	355.42	405.4	344.13	313.96	492.32	515.39	533.81	430.37	267.39	416.1	297.02	669.31	428.615	435.56	465.46	431.9	373.03	389.88	387.98	537.34	389.12	491.26	420.39	383.58	459.79	486.79	261.415	567.385	376.11	375.73	445.1	495.92	473.25	397.4
	Netrin-1	381.625	590.793	458.693	380.69	690.243	2834.05	5153.57	9096.56	533.83	308.81	401.04	308.96	496.25	685.52	456.62	329.33	387.9	434.31	438.14	463.31	586.02	463.18	280.82	441.9	413.44	798.81	428.615	398.06	610.74	415.49	374.61	331.59	366.33	693.98	552.69	502.84	444.82	371.33	365.64	335.65	261.415	677.84	386.66	591.06	426.92	472.06	373.12	444
	Netrin-1	388.638	687.06	407.313	312.797	782.758	3048.92	4772.75	7938.95	474.96	321.44	430.63	186.88	573.1	498.5	388.31	486.53	275.31	401.345	377.63	479.69	765.27	436.9	362.5	408.31	311	781.43	428.615	447.57	507.55	373.45	368.54	347.59	344.68	615.66	555.05	456.82	293.9	373.75	271.49	409.16	261.415	456.93	448	485.2	463.28	457.25	510.09	468.63
	Netrin-1	351.877	638.927	421.493	342.98	875.273	3481.85	6233.45	9212.13	427.43	296.18	416.48	226.04	472.81	532.58	455.02	379.43	302.92	368.38	434.16	409.62	581.31	458.12	321.66	481	446.75	557.19	428.615	444.4	373.43	397.02	376.3	274.22	315.81	471.02	438.91	593.25	432.22	443.19	461.17	416.23	261.415	396.75	417.33	399.04	424.93	535.06	553.34	493.26
	Netrin-4	812.313	795.27	962.22	999	1125	1236	2212	3654	466.43	385.63	586.35	494.76	606.33	623.73	451.51	631.02	484.56	505.96	419.18	514.4	426.44	502.75	565.56	463.12	528.08	411.265	739.92	819.22	453.85	619.14	627.36	603.95	387.62	588.2	359.39	524.545	524.95	528.52	488.69	567.6	726.11	847.13	1142.72	1171.18	690.7	704.53	943.135	990.22
	Netrin-4	811.923	796.98	796.27	965	1036	1352	2147	3254	383.49	473.88	533.98	497.33	575.6	607.53	519.16	599.8	489.1	559.82	459.35	515.61	557.88	538.38	456.63	498.24	521.83	458.98	544.04	804.65	523.38	462.97	591.34	547.51	367.78	567.58	448.52	505.91	489.42	419.54	407.64	585.05	580.72	784.1	994.12	927.49	634.89	631.3	943.02	936.05
	Netrin-4	726.763	884.11	998	752.89	725.56	1452	1452	3321	403.08	368.8	584.94	490.53	617.73	571.58	497.26	406.5	506.7	441.74	539.2	511.1	505.27	467.12	450.93	488.96	729.38	363.55	568.06	575.78	542.81	489.76	533.61	449.95	377.7	749.45	346.86	541.47	425.92	624.2	396.19	443.89	435.17	672.33	1102.75	937.14	690.7	812.94	849.47	805.95
	Netrin-4	707.34	899.39	671.65	834.27	1023.32	877.88	1369	3452	434.755	362.24	370.76	531.14	657.92	514.36	508	352.9	497.9	550.88	410.73	435.81	465.855	466.55	539.38	429.85	627.65	297.91	494.83	636.36	628.53	517.97	545.74	528.92	346.27	607.74	454.87	507.62	365.95	506.22	438.35	432.76	515.87	519.56	1250.92	968.79	746.51	761.64	943.25	871
	Noggin	289.407	266.622	177.943	487.603	899.403	1943.83	3565.32	5238.78	328.41	270.52	289.49	216.33	281.83	230.9	414.15	443.53	221.98	439.78	387.155	260.72	416.98	422.96	255.99	296.33	350.22	381.1	295.445	390.86	382.49	310.495	355.95	236.7	337.87	328.43	469.89	323.37	339.08	419.95	504.16	236.51	453.4	232.7	360.97	212.1	299.115	298.4	339.38	261.47
	Noggin	309.488	253.1	236.78	332.793	791.43	1740.84	4046.62	5835.48	242.88	256.98	283.87	222.2	316.56	250.53	264.75	359.67	210.88	360.35	461.78	222.33	300.04	351.86	215.92	360.38	473.63	331.54	295.445	407.43	290.54	300.39	335.935	252.31	448.89	461.46	373.75	405.5	441.36	425.81	438.845	297.11	553.24	232.7	292.84	212.1	319.17	301.37	379.48	227.48
	Noggin	335.178	280.143	250.457	347.717	646.857	1621.68	4410.65	4633	246.96	266.52	286.68	208.995	351.29	270.16	348.2	527.39	221.98	447.04	312.53	183.4	474.77	454.52	255.99	299.43	302.62	321.63	295.445	415.88	322.14	320.6	335.935	248.19	262.94	386.93	388.375	285.83	383.58	466.48	342.81	305.2	586.08	232.7	359.94	223.5	279.06	377.44	327.95	216.12
	Noggin	283.195	222.95	285.22	387.117	604.327	1657.59	4254.37	5092.4	287.685	281.2	258.63	201.66	256.37	217.88	385.24	443.53	233.08	349.1	287.12	245.54	415.59	397.1	296.06	301.37	437.23	446.12	295.445	400.04	275.97	298.05	315.92	242.445	511.21	428.11	403	304.6	361.33	422.88	373.53	343.62	503.32	232.7	311.05	200.7	299.115	303.71	332.37	208.75
	Average	0	1	4	12	37	111	333	1000	F33853 (HC)	M33854 (HC)	M33855 (HC)	M33856 (HC)	M33857 (HC)	F33873 (HC)	F33874 (HC)	F33875 (HC)	M33876 (HC)	F33877 (HC)	F33878 (HC)	F33879 (HC)	F33880 (HC)	M33881 (HC)	M33882 (HC)	M33883 (HC)	M33884 (HC)	F33885 (HC)	F33886 (HC)	F33887 (HC)	M33888 (HC)	M33889 (HC)	F33903 (HC)	F33904 (HC)	F33905 (HC)	M33906 (HC)	M33907 (HC)	M33908 (HC)	M33909 (HC)	F33910 (HC)	F33911 (HC)	F33912 (HC)	F33913 (HC)	M33914 (HC)	M33915 (HC)	M33916 (HC)	M33917 (HC)	M33927 (HC)	M33928 (HC)	F33934 (HC)
	POS1	84091.5	90200.9	76876.4	88605.3	75428.6	87323	96069.8	91436.3	85207.8	87567.2	94880.3	79120.1	88023.6	97422.2	70877.7	66286.2	72654.3	64744.9	69123.9	64756.6	71247.1	65915.5	73303.3	69945.1	76526.4	70072	80176.8	71583.3	70038.1	59004.1	65425.3	62427.5	64502.5	63752.4	67160	66867.6	65397.1	61816.3	67260.4	64198.2	69077.3	65976.3	76587.4	72337.7	90173.5	82032.4	88543.9	75555.4
	POS2	33752.8	42995.9	32917.7	34829.6	33735.1	26881.5	33349.5	31831.3	31624.1	33808	41282.1	31759	32777.4	35958.4	29456.1	27670.3	28046.3	27724.2	27995	25754.3	27610.4	25733.2	28637	26430.5	29634.5	27832.7	31854.6	27404	26593.6	27021	25951.9	25587.7	26126.1	25539.1	25882.7	27022.6	25166	25233.4	26722.5	25198.9	26076.2	26845.5	29452.1	28628.5	31168.7	29615.3	30429.8	26925.8
	BTLA	509.662	372.253	351.407	474.232	543.158	828.817	1887.95	3169.34	317.597	307.757	278.715	183.43	325.66	299.279	435.922	317.688	322.696	207.814	283.117	336.56	229.412	313.86	296.062	245.354	299.815	303.215	242.282	244.131	267.43	297.433	288.505	272.685	346.07	279.495	281.51	342.949	243.971	285.558	243.495	288.402	276.283	314.685	612.765	353.384	562.258	739.345	465.712	387.817
	BTN1A1	870.589	795.911	764.308	1047.99	1131.96	1602.03	2306.39	4753.66	804.865	586.967	696.37	566.255	709.54	862.5	694.475	739.601	789.5	603.92	737.165	652.694	731.655	675.53	657.637	692.41	649.6	622.69	759.195	688.232	605.63	890.653	741.037	551.11	625.207	1077.34	660.298	722.435	773.575	731.13	593.247	664.462	699.067	873.73	1279.55	1056.05	1318.43	1174.9	1121.18	878.855
	C1ra	813.374	919.011	956.393	1049.35	1821.44	3373.22	6775.13	8919.76	1062.82	630.72	1152.96	434.325	959.83	716.474	743.16	875.194	710.543	908.846	847.035	688.493	793.332	767.508	596.02	837.22	781.658	654.899	719.992	917.263	981.705	1163.75	1210.34	969.628	1796.1	2099.39	897.507	1254.38	1090.84	970.929	925.587	639.388	1469.12	1345.6	818.503	1176.08	1409.67	1328.06	1534.92	1072.75
	Cathepsin L	321.342	430.079	585.237	1226.51	2338.26	4459.53	5695.67	5780.38	7535.94	5061.13	6929.86	3666.27	8034.33	5944.27	6723.92	4190.03	5381.92	5106.57	6108.21	5089.43	5442.16	4849.29	3729.13	5745.89	6607.57	4243.13	4971.57	2985.32	7522.29	5782.74	5409.85	4509.27	8088.3	5826.2	7397.07	5854.64	7748.47	6313.78	6147.75	5900.51	8567.23	6312.51	7761.69	6506.5	7202.97	6316.45	7319.8	9797.88
	CD200 R1	1054	911.334	610.798	742.55	1255.25	1968.1	2837.1	7835.34	861.02	754.572	993.995	734.845	1026.28	1264.58	845.12	818.96	747.56	897.875	840.68	961.938	795.95	895.01	817.66	895.822	817.787	830.483	920.973	868.502	814.98	996.123	1077.57	912.14	893.385	1347.27	1129.05	1141.99	1136.56	1185.56	1023.84	1054.78	1093.62	1307.77	1639.26	1644.82	1327.76	1948.54	1361.51	1388.76
	CD2F-10	1264.82	919.05	638.862	867.718	1060.58	3274.5	9143.4	10226.5	701.84	618.402	816.17	611.925	817.03	947.597	758.67	810.925	716.805	844.673	972.098	771.398	715.933	900.68	752.32	791.182	738.135	903.665	790.517	790.405	775.79	805.452	827.838	878.872	951.962	763.858	802.768	843.735	867.575	794.707	739.765	803.173	1137.12	924.68	1611.58	1282.72	1390.65	1606.22	1138.05	1292.11
	CD38	2006.46	1828.28	1908.79	1987.81	2208.39	2967.41	3970.98	5360.13	5761.66	4611.25	4171.97	1323.2	5103.6	4934.82	2340.19	1585.45	3655.7	4918.82	3131.71	2303.34	4188.71	3662.44	1550.98	4897.68	5095.99	3197.66	4526.26	1818.72	4631.21	2967.17	3197.16	2581.73	4629.67	3424.02	6016.5	3960.35	3990.49	3442.52	4638.79	3000.18	6165.52	1793.28	5251.57	4498.39	3532.09	6941.64	2603.71	10371.2
	Cerberus 1	1815.77	1816.64	1634.74	2536.81	3386.78	7782.85	15902.5	19881.5	1391.15	1233.97	1817.06	1429.55	1516.91	1871.09	1392.73	1262.31	1434.16	1401.41	1354.23	1487.44	1252.4	1339.88	1445.73	1368.09	1371.13	1406.13	1592.88	1418.26	1457.67	1370.47	1353.98	1437.84	1260.93	1486.3	1368.3	1514.65	1336.51	1395.2	1423.37	1552.03	1548.76	1490.37	2867.23	2446.24	2628.41	2280.38	1746.23	1787.57
	CRISP-4	578.672	561.554	474.28	813.251	1211.78	2164.78	3100.58	3461.97	403.297	332.088	332.205	424.71	549.13	358.988	379.05	408.265	400.365	441.773	471.223	397.327	415.178	484.617	394.23	456.325	429.705	434.77	376.027	431.882	310.702	358.477	349.448	400.562	308.037	282.743	355.843	379.015	419.847	305.647	262.433	375.64	343.353	505.841	578.94	522.19	709.628	602.938	506.618	378.351
	CXCL17	224.58	407.463	683.468	2558.57	7729.61	20297.4	27163.4	29111.3	912.483	590.803	838.103	294.785	1105	672.096	391.999	475.112	816.171	671.467	723.653	500.407	717.387	596.692	227.732	753.648	769.293	391.253	656.918	558.403	601.26	650.197	700.345	437.671	932.785	1042.71	1023.21	884.826	901.53	856.385	500.442	414.202	962.57	769.425	606.217	469.161	1161.84	1094.25	594.186	570.04
	DCC	210.581	255.953	334.875	383.826	509.146	829.341	1838.67	3252.13	2980.62	2349.1	3547.73	666.407	3259.89	5843.21	1247.05	696.818	2060.36	3661.58	1845.9	1916.44	2396.95	2285.74	477.607	3712.93	3216.7	1673.51	4191.2	1303.05	3309.46	1586.71	1509.19	1385.04	2966.37	2402.56	5485.65	3055.21	3822.38	1892.28	4121.8	1428.79	5205.26	989.09	2527.44	3070.45	715.005	6873.17	906.738	5909.83
	DcTRAIL R2	705.454	795.512	637.492	1097.53	1748.24	5258.24	6437	6698.76	714.485	531.152	1166.8	592.935	862.112	791.695	567.972	652.565	696.975	673.897	765.175	655.923	667.157	708.778	651.928	700.722	660.64	622.615	710.155	656.183	646.048	694.46	718.346	710.38	863.543	873.904	660.197	902.633	750.612	773.198	654.108	779.072	825.258	974.322	1479.35	896.753	1424.91	1067.23	1065.77	861.949
	Dkk-2	2100.98	2396.19	2394.06	2650.78	2851.07	4457.25	6141.25	8547.25	1603.98	1289.79	1582.57	1419.96	2416.99	1361.42	2112.15	1632.29	1728.76	1790.87	2036.31	1768.96	1721.07	1645.83	1485.75	1568.79	1763.52	1687.04	1792.03	1699.05	1607.26	1285.45	1764.68	894.342	1121.67	1121.95	1732.57	1189.81	932.662	929.503	819.96	926.893	1229.73	818.05	1288.92	1273.43	1661.89	1976.5	1278.69	1793.75
	EG-VEGF	802.527	995.494	942.143	1807.38	2457.86	3755.19	5857.31	7486.93	703.072	646.487	751.549	654.987	757.408	950.928	679.105	661.793	611.785	704.96	670.018	677.83	644.8	686.017	647.055	602.6	641.36	659.08	598.318	635.857	525.197	656.13	550.355	590.778	579.619	629.93	517.105	586.317	528.21	552.198	539.922	614.08	560.543	655.45	1285.31	859.963	1240.86	878.195	923.482	877.898
	EPCR	291.105	480.352	459.895	882.127	1685.29	3681.54	5547.92	5950.08	289.212	253.695	251.41	312.992	369.812	326.54	262.185	242.268	278.803	425.345	327.755	260.462	309.97	335.553	282.008	320.28	313.778	350.895	238.68	342.83	328.938	355.065	566.09	352.05	337.243	552.488	354.085	379.938	357.132	393.707	228.811	276.06	327.212	374.995	449.812	397.38	459.045	431.605	396.045	337.225
	EphA3	1304.5	1312.59	1273.18	1533.4	1987.95	3997.31	8955.12	11410.6	1007.55	962.845	1195.7	974.628	1535.72	1196.34	1147.33	1264.06	1091.42	997.32	1117.2	1001.59	946.092	1132.07	1030.97	993.493	1098.81	969.248	1128.31	921.67	1169.12	1045.22	1089.16	1195.81	1238.72	1042.12	1056.74	1062.15	1113.59	1187.34	1139.88	1164.33	1322.04	1177.41	1932.62	1555.97	1835.39	2282.34	1470.33	1588.55
	EphA4	1233.29	1120.48	1060.43	1357.16	1860.88	2516	3237.76	5004.25	1484.52	1229.89	1903.63	1332.89	1729.23	2850.52	1375.25	1399.69	1284.39	1514.66	1225.7	1442.54	1402.08	1283.62	1119.26	1528.65	1410.4	1270.1	1172.47	1566.67	1046.12	1506.04	1474.71	1402.7	1209.9	1868.42	1433.01	1439.65	1570.98	1657.29	1125.1	1556.12	1353.89	1664.23	2732.42	2458.34	2006.29	1875.71	2014.46	1840.81
	Ephrin-B1	1066.39	955.723	772.097	907.772	1004.13	1547.12	2821.37	3931.14	845.173	647.215	948.226	632.833	1049.17	918.472	780.255	796.452	810.585	1028.25	906.04	750.102	848.692	916.207	679.667	940.518	911.25	844.47	916.232	764.815	910.185	925.14	826.778	902.663	949.585	1047.46	1106.47	976.825	922.863	892.238	904.775	860.32	1196.75	863.779	1113.59	1080.72	1059.84	1441.24	1183.32	1248.69
	Ephrin-B2	266.657	367.601	480.346	881.014	1330.45	1870.15	2190.41	3044.92	214.295	201.577	383.8	216.547	223.507	144.512	211.4	291.338	171.755	209.74	259.275	225.773	226.428	327.183	139.278	237.225	191.975	262.83	183.441	283.059	303.445	222.996	294.865	209.188	330.225	311.141	305.419	286.689	232.35	244.148	215.602	166.715	238.225	218.55	339.373	284.17	477.743	451.893	302.382	288.92
	Frizzled-2	1067.58	1144.46	1893.66	3510.28	7105.11	11750.2	13950.5	14234.7	663.517	635.69	601.355	609.683	926.517	632.305	690.557	641.148	789.4	687.293	766.238	894.447	595.717	860.425	654.967	613.702	636.087	535.357	652.188	580.683	454.153	520.158	1189.27	480.607	458.1	560.226	956.578	553.158	395.577	499.596	391.295	349.886	450.821	554.227	685.75	653.668	900.13	551.408	787.37	516.388
	Galectin-4	311.845	396.363	429.066	867.211	1854.91	5831.78	15527.8	18857.2	282.855	240.652	517.755	308.99	364.977	304.225	225.933	265.44	249.657	370.695	315.396	305.036	240.267	354.6	240.625	300.952	211.918	339.68	325.045	305.405	323.582	408.81	351.132	353.977	312.86	480.602	319.471	443.928	355.852	369.59	349.21	357.017	557.936	491.98	619.777	491.325	537.122	532.77	389.549	498.88
	Galectin-9	778.383	1053.81	1315.76	2869.58	7484.22	17309	51093.2	60480.7	1113.74	732.445	1449.09	572.11	1501.63	954.59	855.283	1072.35	902.81	1142.14	1049.17	944.143	1015.84	1010.74	729.785	1088.63	835.447	925.668	928.015	930.16	1490.32	905.59	1025.89	977.102	2043.93	1847.01	1689.13	2191.4	1364.43	1467.78	1190.7	846.972	1840.22	1452.18	1284.92	958.82	1225.24	1692.94	1158.3	1407.39
	GDF-5	1175.32	1059.24	1315.63	1930.42	3641.54	6288.48	8509.01	9388.32	619.838	664.527	694.428	619.788	591.408	778.59	664.252	747.163	718.868	722.585	689.36	890.74	703.56	737.293	657.913	794.908	635.845	669.648	842.685	701.946	792.938	389.265	560.885	543.425	676.603	779.315	670.025	733.045	700.32	894.678	602.895	620.312	897.872	948.487	550.576	829.28	514.92	445.505	634.911	389.549
	GDF-9	385.947	458.543	308.837	457.751	578.593	1732.1	2644.26	3023.15	346.69	200.987	301.08	348.898	187.213	259.354	227.162	178.58	244.5	212.834	341.82	268.212	327.625	240.15	236.282	227.825	210.395	270.393	237.127	201.408	211.022	193.91	204.382	253.713	232.595	439.42	257.441	274.238	227.62	247.136	200.662	252.012	249.951	373.99	235.027	279.135	235.48	321.553	427.952	173.09
	GFR alpha -2	292.333	326.652	341.571	487.654	592.637	1077.63	3150.62	4361.52	4577.25	3106.44	4459.51	853.737	5146.36	3860.76	2846.89	1873.52	3991.77	4280.16	4039.67	2354.68	4155.19	3540.75	1142.83	3907.6	5227.07	2696.45	4147.47	2132.34	4181.58	3108.31	4063.99	2865.67	5061.62	3354.11	6021.58	3525.09	4938.97	3345.31	3858.7	2655.86	5687.53	2278.55	3676.49	3848.99	1816.39	5626.96	1495.97	4264.14
	GHR	482.252	526.44	509.82	564.725	558.737	946.451	1410.76	2467.16	408.825	382.28	511.456	425.353	568.852	377.895	411.202	467.243	383.498	388.348	420.341	457.783	320.337	418.93	374.262	357.58	359.962	434.875	363.733	452.827	318.875	326.651	268.587	408.253	308.987	327.825	294.197	244.95	423.56	270.533	367.613	346.365	309.24	658.786	1007.22	792.638	850.467	999.95	828.178	593.286
	HIN-1	248.636	557.832	459.465	614.375	602.972	1631.53	3134.12	4773.84	205.793	163.662	157.63	177.735	174.995	157.86	159.733	183.668	153.655	232.875	205.295	162.423	219.956	176.665	132.174	193.583	159.2	202.922	173.63	150.653	161.655	107.305	143.012	236.543	107.065	188.898	182.701	165.681	168.865	199.18	134.708	157.058	213.104	227.819	143.985	168.595	268.153	66.8725	142.156	107.597
	ICAM-5	164.114	312.075	400.35	708.901	1099.53	2106.61	4745.5	5487.53	854.492	617.753	461.207	340.947	873.801	756.97	486.183	527.082	615.043	551.053	564.36	341.817	733.96	498.58	305.925	556.777	611.882	535.388	750.54	474.511	594.75	428.265	488.267	461.405	853.003	562.678	766.745	617.433	904.487	677.043	981.002	599.827	972.505	628.695	589.739	447.43	349.133	752.3	417.216	778.765
	IGFBP-L1	290.265	246.57	141.027	324.261	346.048	650.804	2297.82	3950.23	220.375	177.197	198.395	172.64	135.55	234.48	171.097	256.745	163.065	208.367	178.606	224.232	188	254.462	133.415	172.028	161.538	133.321	89.935	203.442	202.415	145.2	126.17	154.588	197.56	229.76	262.715	218.972	193.35	148.412	177.239	185.709	182.33	201.922	164.22	215.02	267.183	160.785	121.74	258.904
	IL-10 R alpha	767.366	918.542	786.039	981.917	1241.36	3142.64	6770.95	10799.4	713.07	512.043	628.305	575.13	853.42	709.31	539.498	647.91	614.015	714.26	636.345	507.678	515.025	604.055	598.983	610.155	624.227	595.48	691.018	644.722	739.735	599.325	579.152	624.255	665.185	926.908	719.19	605.029	836.665	1060.43	542.002	629.485	956.561	784.103	1101.15	825.202	1026.26	725.581	919.607	688.707
	IL-17 RD	384.505	479.331	520.887	999.484	1995.67	4960.54	9190.83	10783.7	303.49	309.278	432.18	299.028	263.085	295.462	233.12	289.178	208.757	179.245	300.215	256.135	350.706	220.685	245.778	246.715	213.631	413.423	364.369	297.515	341.58	289.895	263.48	439.724	318.683	273.904	247.71	307.097	319.332	379.962	264.104	299.027	300.115	398.661	359.94	269.572	502.617	319.788	379.023	226.998
	IL-22 R alpha 1	1140.59	1142.19	1106.09	1258.15	1273	1508.26	1938.58	2797.67	767.694	775.408	733.37	932.094	1161.26	977.165	804.335	995.633	927.188	935.997	793.875	835.715	751.947	885.189	787.31	997.158	843.398	1077.71	944.882	867.027	837.317	934.862	703.52	1042.57	808.975	1077.4	802.438	841.648	846.725	865.023	757.595	832.372	1083.33	1473.03	1137.41	1293.12	1520.98	1326.89	1607.76	1151.15
	IL-3 R alpha	1174.25	1176.06	1106.57	1167.88	1274.16	2389.55	3622.12	5666.55	1229.05	936.825	1288.5	985.143	1597.36	1042.62	1029.23	1226.15	1122.89	1252.36	1112.27	1129.7	1063.19	1168.88	1086.93	934.803	1116.24	1057.56	1297.45	1338.35	1119.26	1114.9	1066.13	1158.6	1050.4	1146.03	1143.79	1099.45	1047.59	1054.2	1058.51	969.082	1481.95	2119.39	2231.37	1894.25	2031.35	1597.44	1919.49	1470.82
	JAM-B	1083.67	1191.38	1025.52	1346.97	1811.93	4172.69	7255.82	8563.45	800.245	631.33	899.965	732.418	1169.27	932.7	760.49	857.362	935.51	798.505	790.322	655.705	857.148	806.733	883.87	768.24	762.11	806.227	1061.55	823.98	910.702	837.929	939.505	888.658	718.153	1023.13	715.597	1015.51	894.995	844.675	921.432	957.832	1577.36	1672.5	1669.72	982.4	1738.01	1267.12	1215.01	1024.27
	Latexin	1054.34	1426.38	2311.46	3036.66	5629.84	7938.66	12982.7	14621.2	13758.6	12200.3	17186	6735.06	13735.7	18953.9	9763.67	7888.19	11936.7	16292.4	12186.7	11997.2	12776.1	14491.3	5711.65	15938.5	13936.5	13173.3	16754.8	11468.2	14070.6	12419.4	9970.97	10660.4	13821.1	13815.9	17231.7	14413.5	15505.4	13312.2	12037.9	10312.7	12999.6	10707.2	12065.9	11003.8	6143.41	12376.6	7366.36	15045.2
	LILRC1	1006.26	1035.49	1013.73	1006.12	1075.41	1361.85	1713.25	2104.01	911.543	743.985	1076.37	785.975	1090.91	848.207	904.985	967.242	1011.51	933.082	886.06	903.468	897.475	957.82	971.09	738.226	972.898	877.21	954.004	1044.01	855.173	1012.99	924.992	824.105	817.83	1006.51	669.09	870.203	815.795	921.422	759.755	885.592	1116.33	1346.73	1435.02	1410.17	1497.66	1049.33	1302.41	1470.32
	Matrilin-4	294.5	563.235	694.278	1043.93	1172.34	1222.76	1793.95	3373.71	2011.13	1426.84	1912.92	650.465	2070.28	3323.22	1314.28	800.075	2111.57	2745.7	1525.89	1418.89	2205.44	1678.38	761.525	2427.5	2289.26	904.438	2749.07	1258.9	2302.01	1406.27	1197.04	816.55	2488.32	1839.95	4499.59	2366.42	2231.6	1567.68	2415.85	756.215	3296.95	850.335	1475.16	1472.05	1009.59	3488.06	916.993	3966.42
	Netrin-1	369.005	664.265	422.984	372.446	782.758	2977.29	5818.47	9251.19	526.245	291.248	418.308	270.675	515.462	567.062	413.842	400.173	327.565	379.499	435.563	467.003	616.602	447.142	308.092	436.827	367.053	701.685	428.615	431.398	489.295	404.465	373.12	335.82	353.7	579.5	483.943	511.042	397.833	392.962	389.523	411.958	261.415	524.726	407.025	462.757	440.058	490.072	477.45	450.822
	Netrin-4	764.585	843.938	857.035	887.79	977.47	1229.47	1795	3420.25	421.939	397.637	519.007	503.44	614.395	579.3	493.982	497.555	494.565	514.6	457.115	494.23	488.861	493.7	503.125	470.043	601.735	382.926	586.712	709.002	537.142	522.46	574.513	532.582	369.842	628.243	402.41	519.886	451.56	519.62	432.717	507.325	564.467	705.78	1122.63	1001.15	690.7	727.602	919.719	900.805
	Noggin	304.317	255.704	237.6	388.807	735.504	1740.99	4069.24	5199.91	276.484	268.805	279.668	212.296	301.513	242.368	353.085	443.53	221.98	399.067	362.146	227.998	401.845	406.61	255.99	314.378	390.925	370.097	295.445	403.553	317.785	307.384	335.935	244.911	390.228	401.232	408.754	329.825	381.337	433.78	414.836	295.61	524.01	232.7	331.2	212.1	299.115	320.23	344.795	228.455
	POS-Ave	78911	78911	78911	78911	78911	78911	78911	78911	78911	78911	78911	78911	78911	78911	78911	78911	78911	78911	78911	78911	78911	78911	78911	78911	78911	78911	78911	78911	78911	78911	78911	78911	78911	78911	78911	78911	78911	78911	78911	78911	78911	78911	78911	78911	78911	78911	78911	78911
	Normalization	0	1	4	12	37	111	333	1000	F33853 (HC)	M33854 (HC)	M33855 (HC)	M33856 (HC)	M33857 (HC)	F33873 (HC)	F33874 (HC)	F33875 (HC)	M33876 (HC)	F33877 (HC)	F33878 (HC)	F33879 (HC)	F33880 (HC)	M33881 (HC)	M33882 (HC)	M33883 (HC)	M33884 (HC)	F33885 (HC)	F33886 (HC)	F33887 (HC)	M33888 (HC)	M33889 (HC)	F33903 (HC)	F33904 (HC)	F33905 (HC)	M33906 (HC)	M33907 (HC)	M33908 (HC)	M33909 (HC)	F33910 (HC)	F33911 (HC)	F33912 (HC)	F33913 (HC)	M33914 (HC)	M33915 (HC)	M33916 (HC)	M33917 (HC)	M33927 (HC)	M33928 (HC)	F33934 (HC)
	POS1	84091.5	90200.9	76876.4	88605.3	75428.6	87323	96069.8	91436.3	85207.8	87567.2	94880.3	79120.1	88023.6	97422.2	70877.7	66286.2	72654.3	64744.9	69123.9	64756.6	71247.1	65915.5	73303.3	69945.1	76526.4	70072	80176.8	71583.3	70038.1	59004.1	65425.3	62427.5	64502.5	63752.4	67160	66867.6	65397.1	61816.3	67260.4	64198.2	69077.3	65976.3	76587.4	72337.7	90173.5	82032.4	88543.9	75555.4
	POS2	33752.8	42995.9	32917.7	34829.6	33735.1	26881.5	33349.5	31831.3	31624.1	33808	41282.1	31759	32777.4	35958.4	29456.1	27670.3	28046.3	27724.2	27995	25754.3	27610.4	25733.2	28637	26430.5	29634.5	27832.7	31854.6	27404	26593.6	27021	25951.9	25587.7	26126.1	25539.1	25882.7	27022.6	25166	25233.4	26722.5	25198.9	26076.2	26845.5	29452.1	28628.5	31168.7	29615.3	30429.8	26925.8
1: Linear	BTLA	509.662	372.253	351.407	474.232	543.158	828.817	1887.95	3169.34	349.056	338.241	306.322	201.599	357.917	328.923	424.237	309.171	314.046	202.243	275.528	327.538	223.263	305.446	288.126	238.777	291.778	295.087	235.788	237.587	261.419	290.747	282.02	266.556	338.291	273.213	275.182	335.24	238.487	279.139	238.022	281.92	270.072	307.612	595.45	343.398	546.37	718.454	452.553	376.859
1: Linear	BTN1A1	870.589	795.911	764.308	1047.99	1131.96	1602.03	2306.39	4753.66	884.588	645.108	765.347	622.343	779.821	947.932	675.858	719.775	768.336	587.731	717.404	635.197	712.042	657.421	640.008	673.849	632.186	605.998	738.843	669.783	592.017	870.633	724.381	538.722	611.154	1053.12	645.455	706.196	756.187	714.696	579.913	649.527	683.354	854.091	1243.4	1026.21	1281.18	1141.7	1089.5	854.022
1: Linear	C1ra	813.374	919.011	956.393	1049.35	1821.44	3373.22	6775.13	8919.76	1168.09	693.194	1267.16	477.346	1054.9	787.442	723.238	851.732	691.495	884.483	824.329	670.036	772.066	746.933	580.042	814.777	760.704	637.343	700.692	892.673	959.638	1137.59	1183.13	947.832	1755.73	2052.21	877.334	1226.18	1066.32	949.104	904.782	625.016	1436.1	1315.35	795.375	1142.85	1369.84	1290.54	1491.55	1042.43
1: Linear	Cathepsin L	321.342	430.079	585.237	1226.51	2338.26	4459.53	5695.67	5780.38	8282.39	5562.45	7616.28	4029.42	8830.15	6533.06	6543.68	4077.71	5237.65	4969.67	5944.47	4953	5296.27	4719.29	3629.16	5591.86	6430.44	4129.38	4838.3	2905.29	7353.2	5652.76	5288.25	4407.91	7906.49	5695.24	7230.8	5723.04	7574.3	6171.87	6009.56	5767.88	8374.66	6170.62	7542.37	6322.65	6999.43	6137.96	7112.97	9521.03
1: Linear	CD200 R1	1054	911.334	610.798	742.55	1255.25	1968.1	2837.1	7835.34	946.305	829.314	1092.45	807.633	1127.93	1389.84	822.465	797.006	727.52	873.806	818.144	936.151	774.613	871.017	795.741	871.808	795.865	808.22	896.284	845.221	796.661	973.732	1053.35	891.637	873.304	1316.98	1103.68	1116.32	1111.01	1158.91	1000.83	1031.08	1069.04	1278.38	1592.94	1598.34	1290.24	1893.48	1323.04	1349.52
1: Linear	CD2F-10	1264.82	919.05	638.862	867.718	1060.58	3274.5	9143.4	10226.5	771.358	679.656	897.013	672.537	897.958	1041.46	738.332	789.187	697.59	822.029	946.038	750.719	696.74	876.535	732.153	769.973	718.348	879.44	769.326	769.217	758.352	787.348	809.23	859.117	930.565	746.688	784.723	824.77	848.074	776.844	723.137	785.119	1111.56	903.895	1566.04	1246.48	1351.36	1560.84	1105.9	1255.6
1: Linear	CD38	2006.46	1828.28	1908.79	1987.81	2208.39	2967.41	3970.98	5360.13	6332.36	5068	4585.2	1454.27	5609.11	5423.62	2277.46	1542.95	3557.7	4786.96	3047.75	2241.59	4076.42	3564.26	1509.4	4766.39	4959.39	3111.94	4404.92	1769.97	4527.11	2900.48	3125.3	2523.7	4525.6	3347.05	5881.26	3871.33	3900.79	3365.14	4534.52	2932.74	6026.94	1752.97	5103.18	4371.28	3432.29	6745.5	2530.14	10078.1
1: Linear	Cerberus 1	1815.77	1816.64	1634.74	2536.81	3386.78	7782.85	15902.5	19881.5	1528.95	1356.19	1997.04	1571.15	1667.16	2056.43	1355.4	1228.47	1395.72	1363.84	1317.92	1447.56	1218.82	1303.96	1406.97	1331.41	1334.37	1368.44	1550.18	1380.24	1424.91	1339.67	1323.55	1405.52	1232.59	1452.89	1337.54	1480.61	1306.46	1363.83	1391.38	1517.14	1513.95	1456.87	2786.21	2377.12	2554.14	2215.95	1696.89	1737.06
1: Linear	CRISP-4	578.672	561.554	474.28	813.251	1211.78	2164.78	3100.58	3461.97	443.245	364.981	365.11	466.778	603.522	394.546	368.889	397.321	389.632	429.93	458.59	386.676	404.048	471.626	383.662	444.092	418.186	423.115	365.947	420.305	303.719	350.42	341.593	391.559	301.114	276.387	347.844	370.496	410.41	298.777	256.534	367.196	335.635	494.471	562.581	507.435	689.576	585.901	492.302	367.66
1: Linear	CXCL17	224.58	407.463	683.468	2558.57	7729.61	20297.4	27163.4	29111.3	1002.87	649.322	921.118	323.984	1214.45	738.668	381.49	462.376	794.292	653.467	704.254	486.993	698.156	580.697	221.628	733.444	748.67	380.764	639.308	543.433	587.745	635.583	684.603	427.833	911.818	1019.27	1000.21	864.937	881.266	837.135	489.194	404.892	940.934	752.13	589.088	455.904	1129.01	1063.33	577.397	553.933
1: Linear	DCC	210.581	255.953	334.875	383.826	509.146	829.341	1838.67	3252.13	3275.86	2581.78	3899.14	732.416	3582.78	6421.99	1213.62	678.138	2005.12	3563.43	1796.42	1865.07	2332.7	2224.46	464.804	3613.4	3130.47	1628.65	4078.85	1268.12	3235.07	1551.05	1475.27	1353.9	2899.69	2348.56	5362.34	2986.53	3736.46	1849.75	4029.15	1396.68	5088.26	966.857	2456.02	2983.69	694.801	6678.96	881.116	5742.84
1: Linear	DcTRAIL R2	705.454	795.512	637.492	1097.53	1748.24	5258.24	6437	6698.76	785.256	583.764	1282.37	651.666	947.506	870.114	552.747	635.072	678.291	655.832	744.663	638.339	649.273	689.777	634.451	681.938	642.93	605.925	691.118	638.592	631.526	678.85	702.199	694.412	844.132	854.26	645.358	882.343	733.74	755.818	639.405	761.561	806.708	952.422	1437.55	871.413	1384.65	1037.07	1035.65	837.593
1: Linear	Dkk-2	2100.98	2396.19	2394.06	2650.78	2851.07	4457.25	6141.25	8547.25	1762.86	1417.55	1739.32	1560.61	2656.4	1496.27	2055.53	1588.54	1682.41	1742.86	1981.73	1721.54	1674.93	1601.71	1445.92	1526.73	1716.25	1641.82	1743.99	1653.5	1571.13	1256.56	1725.02	874.24	1096.46	1096.73	1693.63	1163.06	911.698	908.609	801.529	906.058	1202.09	799.662	1252.5	1237.44	1614.93	1920.65	1242.56	1743.06
1: Linear	EG-VEGF	802.527	995.494	942.143	1807.38	2457.86	3755.19	5857.31	7486.93	772.713	710.523	825.991	719.865	832.43	1045.12	660.9	644.052	595.385	686.062	652.056	659.659	627.515	667.627	629.709	586.446	624.167	641.412	582.278	618.812	513.392	641.382	537.984	577.498	566.59	615.771	505.482	573.138	516.337	539.785	527.786	600.277	547.943	640.717	1248.99	835.663	1205.79	853.38	897.388	853.091
1: Linear	EPCR	291.105	480.352	459.895	882.127	1685.29	3681.54	5547.92	5950.08	317.859	278.824	276.313	343.995	406.443	358.884	255.157	235.773	271.329	413.943	318.969	253.48	301.661	326.557	274.448	311.694	305.366	341.489	232.282	333.64	321.544	347.084	553.366	344.137	329.662	540.069	346.126	371.397	349.105	384.858	223.668	269.855	319.857	366.566	437.102	386.151	446.074	419.409	384.854	327.696
1: Linear	EphA3	1304.5	1312.59	1273.18	1533.4	1987.95	3997.31	8955.12	11410.6	1107.35	1058.22	1314.14	1071.17	1687.84	1314.84	1116.57	1230.17	1062.16	970.585	1087.26	974.736	920.731	1101.73	1003.33	966.86	1069.36	943.265	1098.06	896.963	1142.84	1021.73	1064.68	1168.93	1210.88	1018.69	1032.99	1038.28	1088.56	1160.65	1114.26	1138.16	1292.32	1150.95	1878.01	1512	1783.53	2217.85	1428.79	1543.66
1: Linear	EphA4	1233.29	1120.48	1060.43	1357.16	1860.88	2516	3237.76	5004.25	1631.56	1351.72	2092.19	1464.91	1900.51	3132.87	1338.38	1362.17	1249.96	1474.06	1192.84	1403.87	1364.5	1249.21	1089.25	1487.67	1372.59	1236.05	1141.04	1524.67	1022.6	1472.19	1441.56	1371.17	1182.7	1826.42	1400.8	1407.29	1535.67	1620.04	1099.81	1521.14	1323.46	1626.82	2655.21	2388.88	1949.6	1822.7	1957.54	1788.79
1: Linear	Ephrin-B1	1066.39	955.723	772.097	907.772	1004.13	1547.12	2821.37	3931.14	928.888	711.323	1042.15	695.516	1153.09	1009.45	759.339	775.102	788.856	1000.69	881.752	729.994	825.942	891.647	661.448	915.305	886.822	821.832	891.671	744.313	889.726	904.345	808.193	882.373	928.24	1023.92	1081.6	954.868	902.119	872.182	884.438	840.982	1169.85	844.363	1082.12	1050.18	1029.9	1400.51	1149.88	1213.41
1: Linear	Ephrin-B2	266.657	367.601	480.346	881.014	1330.45	1870.15	2190.41	3044.92	235.521	221.544	421.816	237.997	245.646	158.827	205.733	283.528	167.151	204.117	252.325	219.72	220.358	318.412	135.544	230.866	186.829	255.784	178.524	275.471	296.624	217.984	288.237	204.485	322.802	304.147	298.554	280.245	227.127	238.66	210.756	162.968	232.87	213.637	329.783	276.14	464.243	439.124	293.838	280.756
1: Linear	Frizzled-2	1067.58	1144.46	1893.66	3510.28	7105.11	11750.2	13950.5	14234.7	729.24	698.656	660.92	670.073	1018.29	694.936	672.046	623.96	768.239	668.868	745.697	870.47	579.748	837.36	637.41	597.251	619.036	521.006	634.704	565.116	443.944	508.466	1162.54	469.805	447.803	547.634	935.076	540.724	386.686	488.366	382.5	342.022	440.688	541.77	666.373	635.197	874.696	535.827	765.122	501.796
1: Linear	Galectin-4	311.845	396.363	429.066	867.211	1854.91	5831.78	15527.8	18857.2	310.872	264.49	569.039	339.596	401.129	334.359	219.876	258.324	242.965	360.758	306.941	296.859	233.827	345.094	234.175	292.885	206.237	330.574	316.332	297.218	316.309	399.621	343.24	346.021	305.828	469.8	312.29	433.949	347.854	361.282	341.361	348.993	545.395	480.921	602.265	477.442	521.945	517.716	378.541	484.783
1: Linear	Galectin-9	778.383	1053.81	1315.76	2869.58	7484.22	17309	51093.2	60480.7	1224.06	804.995	1592.62	628.778	1650.37	1049.14	832.355	1043.6	878.608	1111.53	1021.04	918.833	988.611	983.641	710.222	1059.44	813.052	900.853	903.138	905.225	1456.82	885.234	1002.84	955.139	1997.98	1805.49	1651.16	2142.14	1333.76	1434.79	1163.94	827.934	1798.86	1419.54	1248.61	931.727	1190.61	1645.11	1125.57	1367.63
1: Linear	GDF-5	1175.32	1059.24	1315.63	1930.42	3641.54	6288.48	8509.01	9388.32	681.233	730.35	763.212	681.178	649.987	855.711	646.446	727.133	699.597	703.215	670.88	866.862	684.7	717.528	640.276	773.598	618.8	651.696	820.095	683.129	775.114	380.515	548.278	531.21	661.394	761.798	654.964	716.568	684.578	874.567	589.343	606.369	877.69	927.168	535.019	805.847	500.37	432.917	616.971	378.541
1: Linear	GDF-9	385.947	458.543	308.837	457.751	578.593	1732.1	2644.26	3023.15	381.03	220.896	330.902	383.456	205.756	285.043	221.073	173.793	237.946	207.128	332.657	261.023	318.842	233.712	229.948	221.718	204.755	263.144	230.771	196.008	206.279	189.551	199.788	248.01	227.367	429.543	251.655	268.073	222.504	241.581	196.152	246.348	244.333	365.584	228.386	271.248	228.826	312.467	415.86	168.199
1: Linear	GFR alpha -2	292.333	326.652	341.571	487.654	592.637	1077.63	3150.62	4361.52	5030.64	3414.13	4901.23	938.302	5656.11	4243.18	2770.57	1823.29	3884.76	4165.42	3931.38	2291.56	4043.8	3445.83	1112.19	3802.84	5086.95	2624.17	4036.29	2075.18	4087.59	3038.44	3972.64	2801.26	4947.85	3278.72	5886.23	3445.86	4827.95	3270.11	3771.96	2596.17	5559.69	2227.33	3572.61	3740.24	1765.07	5467.96	1453.7	4143.65
1: Linear	GHR	482.252	526.44	509.82	564.725	558.737	946.451	1410.76	2467.16	449.32	420.145	562.117	467.484	625.198	415.326	400.179	454.717	373.217	377.937	409.073	445.511	311.75	407.7	364.23	347.994	350.313	423.217	353.982	440.689	311.707	319.309	262.55	399.076	302.042	320.456	287.585	239.444	414.039	264.452	359.349	338.579	302.289	643.978	978.762	770.24	826.436	971.695	804.776	576.522
1: Linear	HIN-1	248.636	557.832	459.465	614.375	602.972	1631.53	3134.12	4773.84	226.177	179.874	173.244	195.34	192.329	173.496	155.451	178.744	149.536	226.632	199.792	158.068	214.06	171.929	128.631	188.393	154.932	197.483	168.975	146.614	158.021	104.893	139.798	231.226	104.658	184.652	178.595	161.957	165.069	194.703	131.68	153.527	208.314	222.698	139.916	163.831	260.575	64.9829	138.139	104.557
1: Linear	ICAM-5	164.114	312.075	400.35	708.901	1099.53	2106.61	4745.5	5487.53	939.131	678.942	506.891	374.719	960.353	831.949	473.149	512.953	598.555	536.28	549.231	332.654	714.285	485.215	297.724	541.852	595.48	521.035	730.42	461.791	581.381	418.639	477.292	451.034	833.829	550.03	749.51	603.554	884.157	661.824	958.952	586.345	950.645	614.563	573.075	434.787	339.267	731.043	405.427	756.76
1: Linear	IGFBP-L1	290.265	246.57	141.027	324.261	346.048	650.804	2297.82	3950.23	242.203	194.749	218.046	189.74	148.976	257.706	166.511	249.862	158.694	202.782	173.818	218.221	182.96	247.641	129.839	167.416	157.207	129.747	87.5241	197.989	197.865	141.936	123.334	151.113	193.119	224.596	256.81	214.05	189.004	145.077	173.255	181.534	178.232	197.384	159.58	208.944	259.633	156.242	118.3	251.588
1: Linear	IL-10 R alpha	767.366	918.542	786.039	981.917	1241.36	3142.64	6770.95	10799.4	783.701	562.761	690.54	632.098	937.953	779.568	525.035	630.541	597.555	695.113	619.286	494.068	501.219	587.862	582.926	593.799	607.494	579.517	672.493	627.439	723.107	585.854	566.134	610.223	650.233	906.073	703.024	591.429	817.859	1036.59	529.82	615.336	935.06	766.478	1070.04	801.885	997.259	705.079	893.623	669.247
1: Linear	IL-17 RD	384.505	479.331	520.887	999.484	1995.67	4960.54	9190.83	10783.7	333.551	339.912	474.988	328.647	289.144	324.729	226.871	281.426	203.161	174.44	292.167	249.269	341.305	214.769	239.189	240.101	207.904	402.34	354.601	289.54	333.902	283.379	257.558	429.84	311.519	267.747	242.142	300.195	312.155	371.422	258.167	292.306	293.369	389.7	349.769	261.955	488.415	310.751	368.313	220.583
1: Linear	IL-22 R alpha 1	1140.59	1142.19	1106.09	1258.15	1273	1508.26	1938.58	2797.67	843.735	852.213	806.011	1024.42	1276.28	1073.95	782.773	968.943	902.332	910.906	772.594	813.312	731.79	861.459	766.205	970.427	820.789	1048.82	919.553	843.785	818.496	913.849	687.706	1019.14	790.791	1053.18	784.401	822.729	827.693	845.579	740.566	813.663	1058.97	1439.92	1105.27	1256.59	1478	1289.4	1562.33	1118.62
1: Linear	IL-3 R alpha	1174.25	1176.06	1106.57	1167.88	1274.16	2389.55	3622.12	5666.55	1350.79	1029.62	1416.13	1082.72	1755.58	1145.89	1001.64	1193.28	1092.79	1218.79	1082.45	1099.42	1034.69	1137.55	1057.8	909.743	1086.31	1029.21	1262.67	1302.47	1094.1	1089.84	1042.17	1132.55	1026.79	1120.27	1118.08	1074.74	1024.04	1030.5	1034.71	947.3	1448.63	2071.75	2168.32	1840.73	1973.95	1552.3	1865.26	1429.26
1: Linear	JAM-B	1083.67	1191.38	1025.52	1346.97	1811.93	4172.69	7255.82	8563.45	879.511	693.864	989.108	804.965	1285.09	1025.09	740.104	834.379	910.432	777.099	769.136	638.128	834.17	785.106	860.176	747.646	741.68	784.615	1033.09	801.892	890.232	819.094	918.387	868.682	702.01	1000.13	699.512	992.681	874.878	825.689	900.721	936.303	1541.9	1634.9	1622.54	954.641	1688.9	1231.32	1180.68	995.328
1: Linear	Latexin	1054.34	1426.38	2311.46	3036.66	5629.84	7938.66	12982.7	14621.2	15121.4	13408.8	18888.3	7402.18	15096.3	20831.3	9501.94	7676.73	11616.7	15855.7	11860	11675.6	12433.6	14102.8	5558.54	15511.3	13562.9	12820.2	16305.7	11160.8	13754.3	12140.3	9746.85	10420.8	13510.5	13505.4	16844.4	14089.6	15156.9	13013	11767.3	10080.9	12707.4	10466.5	11724.9	10692.9	5969.82	12026.8	7158.21	14620.1
1: Linear	LILRC1	1006.26	1035.49	1013.73	1006.12	1075.41	1361.85	1713.25	2104.01	1001.83	817.678	1182.99	863.827	1198.96	932.224	880.725	941.314	984.399	908.069	862.307	879.248	873.416	932.144	945.058	718.437	946.817	853.695	928.43	1016.02	835.95	990.218	904.201	805.581	799.447	983.888	654.05	850.642	797.458	900.711	742.677	865.686	1091.24	1316.46	1394.47	1370.32	1455.34	1019.68	1265.61	1428.77
1: Linear	Matrilin-4	294.5	563.235	694.278	1043.93	1172.34	1222.76	1793.95	3373.71	2210.34	1568.17	2102.4	714.895	2275.35	3652.39	1279.05	778.627	2054.96	2672.09	1484.99	1380.85	2146.32	1633.39	741.111	2362.43	2227.89	880.192	2675.37	1225.15	2250.27	1374.66	1170.14	798.196	2432.39	1798.6	4398.44	2313.23	2181.44	1532.45	2361.54	739.217	3222.84	831.221	1433.48	1430.45	981.058	3389.5	891.082	3854.34
1: Linear	Netrin-1	369.005	664.265	422.984	372.446	782.758	2977.29	5818.47	9251.19	578.37	320.096	459.742	297.486	566.52	623.231	402.749	389.445	318.784	369.326	423.886	454.484	600.073	435.156	299.833	425.117	357.213	682.875	417.125	419.833	478.297	395.374	364.733	328.272	345.75	566.474	473.065	499.555	388.89	384.13	380.767	402.698	255.539	512.932	395.524	449.682	427.623	476.225	463.959	438.084
1: Linear	Netrin-4	764.585	843.938	857.035	887.79	977.47	1229.47	1795	3420.25	463.732	437.024	570.416	553.307	675.252	636.681	480.74	484.217	481.307	500.805	444.861	480.981	475.756	480.465	489.638	457.442	585.604	372.661	570.984	689.996	525.069	510.716	561.599	520.611	361.529	614.121	393.365	508.2	441.41	507.94	422.991	495.921	551.78	689.916	1090.91	972.861	671.183	707.043	893.731	875.351
1: Linear	Noggin	304.317	255.704	237.6	388.807	735.504	1740.99	4069.24	5199.91	303.87	295.431	307.369	233.325	331.378	266.374	343.62	431.64	216.029	388.37	352.438	221.886	391.073	395.71	249.128	305.95	380.445	360.176	287.525	392.734	310.642	300.474	328.384	239.406	381.456	392.214	399.566	322.411	372.766	424.03	405.512	288.965	512.231	227.469	321.841	206.107	290.663	311.181	335.052	222
	POS-Ave	78911	78911	78911	78911	78911	78911	78911	78911	78911	78911	78911	78911	78911	78911	78911	78911	78911	78911	78911	78911	78911	78911	78911	78911	78911	78911	78911	78911	78911	78911	78911	78911	78911	78911	78911	78911	78911	78911	78911	78911	78911	78911	78911	78911	78911	78911	78911	78911
[truncated: 146 more columns]

## Sheet: Standard Curves
	POS1	0.00137174	0.00411523	0.0123457	0.037037	0.111111	0.333333	1						Standard Cytokine Data				3	4	5	6	7			Linear Regression Curve								Log-log Regression Curve								4-PL Regression Curve
	POS2	0.00137174	0.00411523	0.0123457	0.037037	0.111111	0.333333	1	Std3 Intercept	Slope	Intercept	Linear
	BTLA	0.548697	1.64609	4.93827	14.8148	44.4444	133.333	400	#N/A	0.999703	0.973423	11.4776		BTLA		0.672421	1.1494	1.62638	2.10336	2.58034	3.05732	3.5343
	BTN1A1	5.48697	16.4609	49.3827	148.148	444.444	1333.33	4000	#N/A	0.984325	0.181918	1.02525		Concentration (pg/ml)	0	0.548697	1.64609	4.93827	14.8148	44.4444	133.333	400
	C1ra	137.174	411.523	1234.57	3703.7	11111.1	33333.3	100000	#N/A	0.743322	0.297065	0.185013		Signal-BKG	158.255	20.8458	1	122.824	191.75	477.41	1536.54	2817.93
	Cathepsin L	13.7174	41.1523	123.457	370.37	1111.11	3333.33	10000	#N/A	0.847608	1.09442	7.24747		Log (Concentration)		-0.260668	0.216454	0.693575	1.1707	1.64782	2.12494	2.60206
	CD200 R1	548.697	1646.09	4938.27	14814.8	44444.4	133333	400000	#N/A	0.887078	-1.1646	0.0180964		Log (Signal-BKG)		1.31902	0	2.08928	2.28274	2.67889	3.18654	3.44993
	CD2F-10	2.74348	8.23045	24.6914	74.0741	222.222	666.667	2000	#N/A	1.01228	0.78799	12.5861			Slope				Intercept		N	R2
	CD38	27.4348	82.3045	246.914	740.741	2222.22	6666.67	20000	#N/A	1.074	-0.707133	0.514628		Linear regression	11.4776				0		6	0.987445
	Cerberus 1	5.48697	16.4609	49.3827	148.148	444.444	1333.33	4000	#N/A	1.13376	0.490805	11.0307		log-log regression	0.999703				0.973423		7	0.760354
	CRISP-4	5.48697	16.4609	49.3827	148.148	444.444	1333.33	4000	#N/A	0.908715	0.521955	3.95029			0.999703	#N/A	#N/A	0.825717	0.933011	0.159464	1.2538	0.514298
	CXCL17	27.4348	82.3045	246.914	740.741	2222.22	6666.67	20000	#N/A	1.10968	0.639032	9.14138
	DCC	2.74348	8.23045	24.6914	74.0741	222.222	666.667	2000	#N/A	0.618757	1.40759	2.50087
	DcTRAIL R2	5.48697	16.4609	49.3827	148.148	444.444	1333.33	4000	#N/A	0.994076	0.573274	10.0884
	Dkk-2	137.174	411.523	1234.57	3703.7	11111.1	33333.3	100000	#N/A	0.518615	1.19788	0.214555		BTN1A1		0.870323	1.33997	1.80961	2.27925	2.74889	3.21854	3.68818
	EG-VEGF	5.48697	16.4609	49.3827	148.148	444.444	1333.33	4000	#N/A	0.614128	1.75983	4.17512		Concentration (pg/ml)	0	5.48697	16.4609	49.3827	148.148	444.444	1333.33	4000
	EPCR	13.7174	41.1523	123.457	370.37	1111.11	3333.33	10000	#N/A	0.688648	1.34061	3.14359		Signal-BKG	106.281	31.6033	1	283.684	367.657	837.724	1542.08	3989.35
	EphA3	13.7174	41.1523	123.457	370.37	1111.11	3333.33	10000	#N/A	1.19928	-0.4817	2.31446		Log (Concentration)		0.739332	1.21645	1.69357	2.1707	2.64782	3.12494	3.60206
	EphA4	54.8697	164.609	493.827	1481.48	4444.44	13333.3	40000	#N/A	0.959526	-0.577922	0.351233		Log (Signal-BKG)		1.49973	0	2.45284	2.56544	2.9231	3.18811	3.6009
	Ephrin-B1	0.548697	1.64609	4.93827	14.8148	44.4444	133.333	400	#N/A	0.829894	1.38022	15.5946			Slope				Intercept		N	R2
	Ephrin-B2	13.7174	41.1523	123.457	370.37	1111.11	3333.33	10000	#N/A	0.73922	1.16754	5.02387		Linear regression	1.02525				0		7	0.989701
	Frizzled-2	137.174	411.523	1234.57	3703.7	11111.1	33333.3	100000	#N/A	1.29024	-0.688096	1.66739		log-log regression	0.984325				0.181918		7	0.694599
	Galectin-4	2.74348	8.23045	24.6914	74.0741	222.222	666.667	2000	#N/A	1.0024	1.3405	22.9997			0.984325	#N/A	#N/A	0.745288	0.14258	0.157853	1.23167	-0.512349
	Galectin-9	5.48697	16.4609	49.3827	148.148	444.444	1333.33	4000	#N/A	0.974808	1.65606	37.7703
	GDF-5	137.174	411.523	1234.57	3703.7	11111.1	33333.3	100000	#N/A	2.25671	-4.24802	0.6964
	GDF-9	5.48697	16.4609	49.3827	148.148	444.444	1333.33	4000	#N/A	0.860244	0.523309	3.06329
	GFR alpha -2	2.74348	8.23045	24.6914	74.0741	222.222	666.667	2000	#N/A	0.775022	1.11622	4.21521		C1ra		1.88575	2.2404	2.59506	2.94971	3.30437	3.65902	4.01368
	GHR	13.7174	41.1523	123.457	370.37	1111.11	3333.33	10000	#N/A	0.655901	0.57492	0.208891		Concentration (pg/ml)	0	137.174	411.523	1234.57	3703.7	11111.1	33333.3	100000
	HIN-1	1.37174	4.11523	12.3457	37.037	111.111	333.333	1000	#N/A	0.475052	2.13816	9.07533		Signal-BKG	0	105.637	143.019	235.978	1008.07	2559.85	5961.75	8106.38
	ICAM-5	13.7174	41.1523	123.457	370.37	1111.11	3333.33	10000	#N/A	0.583527	1.4906	1.42841		Log (Concentration)		2.13727	2.61439	3.09151	3.56864	4.04576	4.52288	5
	IGFBP-L1	2.74348	8.23045	24.6914	74.0741	222.222	666.667	2000	#N/A	0.882091	0.667963	3.14232		Log (Signal-BKG)		2.02382	2.15539	2.37287	3.00349	3.40821	3.77537	3.90883
	IL-10 R alpha	274.348	823.045	2469.14	7407.41	22222.2	66666.7	200000	#N/A	0.862635	-0.536177	0.0914243			Slope				Intercept		N	R2
	IL-17 RD	2.74348	8.23045	24.6914	74.0741	222.222	666.667	2000	#N/A	0.888354	1.50316	20.7509		Linear regression	0.185013	0.919909			0		6	0.989917
	IL-22 R alpha 1	54.8697	164.609	493.827	1481.48	4444.44	13333.3	40000	#N/A	0.844018	-0.57397	0.0449307		log-log regression	0.743322				0.297065		7	0.968682
	IL-3 R alpha	2.74348	8.23045	24.6914	74.0741	222.222	666.667	2000	#N/A	1.01599	0.389215	3.95254			0.743322	#N/A	#N/A	0.970299	0.297065	0.052993	0.801198	0.0537087
	JAM-B	5.48697	16.4609	49.3827	148.148	444.444	1333.33	4000	#N/A	1.01445	0.482542	6.89434
	Latexin	137.174	411.523	1234.57	3703.7	11111.1	33333.3	100000	#N/A	0.605337	1.40785	1.29373
	LILRC1	1.37174	4.11523	12.3457	37.037	111.111	333.333	1000	#N/A	0.838726	0.488831	2.22311
	Matrilin-4	2.74348	8.23045	24.6914	74.0741	222.222	666.667	2000	#N/A	0.330742	2.30753	1.65598		Cathepsin L		2.05838	2.4628	2.86721	3.27162	3.67603	4.08044	4.48486
	Netrin-1	274.348	823.045	2469.14	7407.41	22222.2	66666.7	200000	#N/A	0.84756	-0.643052	0.0848918		Concentration (pg/ml)	0	13.7174	41.1523	123.457	370.37	1111.11	3333.33	10000
	Netrin-4	137.174	411.523	1234.57	3703.7	11111.1	33333.3	100000	#N/A	0.542297	0.548848	0.0272061		Signal-BKG	0	108.738	263.895	905.165	2016.92	4138.19	5374.33	5459.04
	Noggin	27.4348	82.3045	246.914	740.741	2222.22	6666.67	20000	#N/A	1.15859	-0.954667	0.585838		Log (Concentration)		1.13727	1.61439	2.09151	2.56864	3.04576	3.52288	4
														Log (Signal-BKG)		2.03638	2.42143	2.95673	3.30469	3.61681	3.73032	3.73712
															Slope				Intercept		N	R2
														Linear regression	7.24747				0		3	0.99741
														log-log regression	0.847608				1.09442		5	0.991026
															0.847608	#N/A	#N/A	0.98273	1.09442	0.0195022	0.824549	1.15365
														CD200 R1		1.18457	1.60781	2.03105	2.4543	2.87754	3.30079	3.72403
														Concentration (pg/ml)	0	548.697	1646.09	4938.27	14814.8	44444.4	133333	400000
														Signal-BKG	443.198	300.537	1	131.752	644.452	1357.31	2226.3	7224.54
														Log (Concentration)		2.73933	3.21645	3.69357	4.1707	4.64782	5.12494	5.60206
														Log (Signal-BKG)		2.4779	0	2.11976	2.80919	3.13268	3.34758	3.85881
															Slope				Intercept		N	R2
														Linear regression	0.0180964				0		7	0.990104
														log-log regression	0.887078				-1.1646		7	0.530935
															0.887078	#N/A	#N/A	0.821353	-1.24543	0.314922	1.39533	-3.60771
														CD2F-10		1.15062	1.6336	2.11658	2.59956	3.08254	3.56552	4.0485
														Concentration (pg/ml)	0	2.74348	8.23045	24.6914	74.0741	222.222	666.667	2000
														Signal-BKG	625.959	280.188	1	228.855	421.715	2635.63	8504.54	9587.62
														Log (Concentration)		0.438302	0.915424	1.39254	1.86967	2.34679	2.82391	3.30103
														Log (Signal-BKG)		2.44745	0	2.35956	2.62502	3.42089	3.92965	3.98171
															Slope				Intercept		N	R2
														Linear regression	12.5861				0		6	0.986552
														log-log regression	1.01228				0.78799		7	0.585936
															1.01228	#N/A	#N/A	0.832502	0.706938	0.284401	1.52191	-0.489054
														CD38		0.893438	1.40586	1.91829	2.43072	2.94314	3.45557	3.968
														Concentration (pg/ml)	0	27.4348	82.3045	246.914	740.741	2222.22	6666.67	20000
														Signal-BKG	178.176	1	80.5125	159.527	380.11	1139.13	2142.7	3531.84
														Log (Concentration)		1.4383	1.91542	2.39254	2.86967	3.34679	3.82391	4.30103
														Log (Signal-BKG)		0	1.90586	2.20283	2.57991	3.05657	3.33096	3.548
															Slope				Intercept		N	R2
														Linear regression	0.514628				0		5	0.975817
														log-log regression	1.074				-0.707133		7	0.846384
															1.074	#N/A	#N/A	0.988219	-0.651293	0.276332	0.722891	0.52378
														Cerberus 1		1.26697	1.80791	2.34885	2.88979	3.43073	3.97167	4.51261
														Concentration (pg/ml)	0	5.48697	16.4609	49.3827	148.148	444.444	1333.33	4000
														Signal-BKG	181.033	181.898	1	902.076	1752.05	6148.12	14267.7	18246.8
														Log (Concentration)		0.739332	1.21645	1.69357	2.1707	2.64782	3.12494	3.60206
														Log (Signal-BKG)		2.25983	0	2.95524	3.24355	3.78874	4.15435	4.26119
															Slope				Intercept		N	R2
														Linear regression	11.0307				0		6	0.99057
														log-log regression	1.13376				0.490805		7	0.623618
															1.13376	#N/A	#N/A	0.735466	0.428752	0.20762	1.52393	-0.604358
														CRISP-4		1.14399	1.57756	2.01113	2.44469	2.87826	3.31183	3.7454
														Concentration (pg/ml)	0	5.48697	16.4609	49.3827	148.148	444.444	1333.33	4000
														Signal-BKG	104.392	87.2742	1	338.971	737.502	1690.5	2626.3	2987.69
														Log (Concentration)		0.739332	1.21645	1.69357	2.1707	2.64782	3.12494	3.60206
														Log (Signal-BKG)		1.94089	0	2.53016	2.86776	3.22802	3.41934	3.47534
															Slope				Intercept		N	R2
														Linear regression	3.95029				0		5	0.981123
														log-log regression	0.908715				0.521955		7	0.583207
															0.908715	#N/A	#N/A	0.686216	0.47215	0.207868	1.22188	-0.357053
														CXCL17		2.23509	2.76454	3.29399	3.82344	4.35289	4.88234	5.41179
														Concentration (pg/ml)	0	27.4348	82.3045	246.914	740.741	2222.22	6666.67	20000
														Signal-BKG	0	182.884	458.889	2333.99	7505.03	20072.8	26938.8	28886.7
														Log (Concentration)		1.4383	1.91542	2.39254	2.86967	3.34679	3.82391	4.30103
														Log (Signal-BKG)		2.26217	2.66171	3.3681	3.87535	4.30261	4.43038	4.4607
															Slope				Intercept		N	R2
														Linear regression	9.14138				0		5	0.997794
														log-log regression	1.10968				0.639032		5	0.992205
															1.10968	#N/A	#N/A	0.98649	0.639032	0.0178608	1.13807	0.557569
														DCC		1.6788	1.97402	2.26924	2.56446	2.85968	3.15491	3.45013
														Concentration (pg/ml)	0	2.74348	8.23045	24.6914	74.0741	222.222	666.667	2000
														Signal-BKG	0	45.3725	124.294	173.245	298.565	618.76	1628.09	3041.55
														Log (Concentration)		0.438302	0.915424	1.39254	1.86967	2.34679	2.82391	3.30103
														Log (Signal-BKG)		1.65679	2.09445	2.23866	2.47504	2.79152	3.21168	3.48309
															Slope				Intercept		N	R2
														Linear regression	2.50087				0		6	0.993687
														log-log regression	0.618757				1.40759		7	0.986708
															0.618757	#N/A	#N/A	0.978856	1.40759	0.0106195	0.609534	1.43071
														DcTRAIL R2		1.24886	1.72316	2.19745	2.67175	3.14604	3.62034	4.09463
														Concentration (pg/ml)	0	5.48697	16.4609	49.3827	148.148	444.444	1333.33	4000
														Signal-BKG	67.9621	158.02	1	460.033	1110.75	4620.75	5799.51	6061.27
														Log (Concentration)		0.739332	1.21645	1.69357	2.1707	2.64782	3.12494	3.60206
														Log (Signal-BKG)		2.19871	0	2.66279	3.04562	3.66471	3.76339	3.78256
															Slope				Intercept		N	R2
														Linear regression	10.0884				0		5	0.988062
														log-log regression	0.994076				0.573274		7	0.578464
															0.994076	#N/A	#N/A	0.705457	0.513908	0.223547	1.36735	-0.474453
														Dkk-2		2.3063	2.55374	2.80119	3.04863	3.29607	3.54351	3.79095
														Concentration (pg/ml)	0	137.174	411.523	1234.57	3703.7	11111.1	33333.3	100000
														Signal-BKG	0	295.215	293.08	549.8	750.097	2356.27	4040.27	6446.27
														Log (Concentration)		2.13727	2.61439	3.09151	3.56864	4.04576	4.52288	5
														Log (Signal-BKG)		2.47014	2.46699	2.7402	2.87512	3.37223	3.60641	3.80931
															Slope				Intercept		N	R2
														Linear regression	0.214555				0		5	0.977624
														log-log regression	0.518615				1.19788		7	0.956329
															0.518615	#N/A	#N/A	0.979903	1.19788	0.0878235	0.587292	0.909105
														EG-VEGF		2.21387	2.50689	2.7999	3.09291	3.38593	3.67894	3.97195
														Concentration (pg/ml)	0	5.48697	16.4609	49.3827	148.148	444.444	1333.33	4000
														Signal-BKG	0	192.968	139.617	1004.85	1655.33	2952.66	5054.78	6684.4
														Log (Concentration)		0.739332	1.21645	1.69357	2.1707	2.64782	3.12494	3.60206
														Log (Signal-BKG)		2.28548	2.14494	3.0021	3.21888	3.47021	3.7037	3.82506
															Slope				Intercept		N	R2
														Linear regression	4.17512				0		6	0.913543
														log-log regression	0.614128				1.75983		7	0.915396
															0.614128	#N/A	#N/A		1.75983	0.0337387	0.644146	1.67557
														EPCR		2.12379	2.45236	2.78093	3.1095	3.43807	3.76663	4.0952
														Concentration (pg/ml)	0	13.7174	41.1523	123.457	370.37	1111.11	3333.33	10000
														Signal-BKG	0	189.247	168.79	591.023	1394.18	3390.43	5256.82	5658.98
														Log (Concentration)		1.13727	1.61439	2.09151	2.56864	3.04576	3.52288	4
														Log (Signal-BKG)		2.27703	2.22735	2.7716	3.14432	3.53026	3.72072	3.75274
															Slope				Intercept		N	R2
														Linear regression	3.14359				0		5	0.992696
														log-log regression	0.688648				1.34061		6	0.956452
															0.688648	#N/A	#N/A	0.974501	1.34061	0.0924655	0.785	1.06247
														EphA3		0.834652	1.40686	1.97906	2.55126	3.12347	3.69567	4.26788
														Concentration (pg/ml)	0	13.7174	41.1523	123.457	370.37	1111.11	3333.33	10000
														Signal-BKG	31.3267	39.4125	1	260.222	714.774	2724.14	7681.94	10137.5
														Log (Concentration)		1.13727	1.61439	2.09151	2.56864	3.04576	3.52288	4
														Log (Signal-BKG)		1.59563	0	2.41534	2.85417	3.43523	3.88547	4.00593
															Slope				Intercept		N	R2
														Linear regression	2.31446				0		6	0.998901
														log-log regression	1.19928				-0.4817		7	0.751812
															1.19928	#N/A	#N/A	0.811583	-0.529261	0.156777	1.49834	-1.4401
														EphA4		1.04518	1.50299	1.9608	2.41861	2.87642	3.33423	3.79204
														Concentration (pg/ml)	0	54.8697	164.609	493.827	1481.48	4444.44	13333.3	40000
														Signal-BKG	172.862	60.0525	1	296.727	800.445	1455.57	2177.33	3943.82
														Log (Concentration)		1.73933	2.21645	2.69357	3.1707	3.64782	4.12494	4.60206
														Log (Signal-BKG)		1.77853	0	2.47236	2.90333	3.16303	3.33792	3.59592
															Slope				Intercept		N	R2
														Linear regression	0.351233				0		5	0.944499
														log-log regression	0.959526				-0.577922		7	0.633211
															0.959526	#N/A	#N/A	0.711319	-0.623757	0.18465	1.24772	-1.67504
														Ephrin-B1		1.09056	1.48652	1.88248	2.27844	2.6744	3.07036	3.46632
														Concentration (pg/ml)	0	0.548697	1.64609	4.93827	14.8148	44.4444	133.333	400
														Signal-BKG	294.294	183.626	1	135.674	232.028	775.019	2049.27	3159.04
														Log (Concentration)		-0.260668	0.216454	0.693575	1.1707	1.64782	2.12494	2.60206
														Log (Signal-BKG)		2.26393	0	2.1325	2.36554	2.88931	3.3116	3.49956
															Slope				Intercept		N	R2
														Linear regression	15.5946				0		6	0.978126
														log-log regression	0.829894				1.38022		7	0.541006
															0.829894	#N/A	#N/A	0.819175	1.30689	0.30747	1.29101	0.547056
														Ephrin-B2		2.00824	2.36094	2.71363	3.06633	3.41903	3.77173	4.12442
														Concentration (pg/ml)	0	13.7174	41.1523	123.457	370.37	1111.11	3333.33	10000
														Signal-BKG	0	100.944	213.689	614.357	1063.79	1603.49	1923.75	2778.26
														Log (Concentration)		1.13727	1.61439	2.09151	2.56864	3.04576	3.52288	4
														Log (Signal-BKG)		2.00408	2.32978	2.78842	3.02686	3.20507	3.28415	3.44377
															Slope				Intercept		N	R2
														Linear regression	5.02387				0		3	0.997254
														log-log regression	0.73922				1.16754		4	0.987083
															0.73922	#N/A	#N/A	0.967808	1.16754	0.00838838	0.730502	1.18716
														Frizzled-2		2.3144	2.93	3.5456	4.1612	4.77679	5.39239	6.00799
														Concentration (pg/ml)	0	137.174	411.523	1234.57	3703.7	11111.1	33333.3	100000
														Signal-BKG	0	76.8796	826.077	2442.69	6037.53	10682.6	12883	13167.1
														Log (Concentration)		2.13727	2.61439	3.09151	3.56864	4.04576	4.52288	5
														Log (Signal-BKG)		1.88581	2.91702	3.38787	3.78086	4.02868	4.11002	4.11949
															Slope				Intercept		N	R2
														Linear regression	1.66739				0		4	0.992499
														log-log regression	1.29024				-0.688096		4	0.943498
															1.29024	#N/A	#N/A	0.9973	-0.44319	0.247979	0.905261	0.563288
														Galectin-4		1.77986	2.25813	2.73639	3.21466	3.69292	4.17119	4.64946
														Concentration (pg/ml)	0	2.74348	8.23045	24.6914	74.0741	222.222	666.667	2000
														Signal-BKG	0	84.5183	117.221	555.366	1543.06	5519.94	15215.9	18545.3
														Log (Concentration)		0.438302	0.915424	1.39254	1.86967	2.34679	2.82391	3.30103
														Log (Signal-BKG)		1.92695	2.069	2.74458	3.18838	3.74193	4.1823	4.26823
															Slope				Intercept		N	R2
														Linear regression	22.9997				0		6	0.99888
														log-log regression	1.0024				1.3405		6	0.985066
															1.0024	#N/A	#N/A	0.994443	1.3405	0.0623647	1.09489	1.13817
														Galectin-9		2.37677	2.84187	3.30697	3.77207	4.23717	4.70227	5.16737
														Concentration (pg/ml)	0	5.48697	16.4609	49.3827	148.148	444.444	1333.33	4000
														Signal-BKG	0	275.425	537.377	2091.19	6705.84	16530.6	50314.8	59702.3
														Log (Concentration)		0.739332	1.21645	1.69357	2.1707	2.64782	3.12494	3.60206
														Log (Signal-BKG)		2.44	2.73028	3.32039	3.82645	4.21829	4.7017	4.77599
															Slope				Intercept		N	R2
														Linear regression	37.7703				0		6	0.999428
														log-log regression	0.974808				1.65606		6	0.994759
															0.974808	#N/A	#N/A	0.995096	1.65606	0.0282664	1.01457	1.5571
														GDF-5		1.34207	2.41879	3.49552	4.57224	5.64896	6.72568	7.80241
														Concentration (pg/ml)	0	137.174	411.523	1234.57	3703.7	11111.1	33333.3	100000
														Signal-BKG	116.082	1	256.395	871.187	2582.3	5229.24	7449.77	8329.08
														Log (Concentration)		2.13727	2.61439	3.09151	3.56864	4.04576	4.52288	5
														Log (Signal-BKG)		0	2.40891	2.94011	3.41201	3.71844	3.87214	3.9206
															Slope				Intercept		N	R2
														Linear regression	0.6964				0		4	0.994877
														log-log regression	2.25671				-4.24802		4	0.840096
															2.25671	#N/A	#N/A	0.998836	-3.48112	0.515385	1.0512	-0.329452
														GDF-9		1.09159	1.50203	1.91247	2.32291	2.73335	3.14379	3.55423
														Concentration (pg/ml)	0	5.48697	16.4609	49.3827	148.148	444.444	1333.33	4000
														Signal-BKG	77.11	149.706	1	148.914	269.757	1423.27	2335.42	2714.31
														Log (Concentration)		0.739332	1.21645	1.69357	2.1707	2.64782	3.12494	3.60206
														Log (Signal-BKG)		2.17524	0	2.17294	2.43097	3.15329	3.36836	3.43366
															Slope				Intercept		N	R2
														Linear regression	3.06329				0		5	0.955796
														log-log regression	0.860244				0.523309		7	0.559139
															0.860244	#N/A	#N/A	0.786143	0.45558	0.280594	1.2861	-0.672009
														GFR alpha -2		1.45592	1.8257	2.19548	2.56526	2.93503	3.30481	3.67459
														Concentration (pg/ml)	0	2.74348	8.23045	24.6914	74.0741	222.222	666.667	2000
														Signal-BKG	0	34.3192	49.2375	195.321	300.303	785.301	2858.28	4069.19
														Log (Concentration)		0.438302	0.915424	1.39254	1.86967	2.34679	2.82391	3.30103
														Log (Signal-BKG)		1.53554	1.6923	2.29075	2.47756	2.89504	3.45611	3.60951
															Slope				Intercept		N	R2
														Linear regression	4.21521				0		6	0.9946
														log-log regression	0.775022				1.11622		7	0.982139
															0.775022	#N/A	#N/A	0.978283	1.11622	0.0298082	0.808396	1.03259
														GHR		1.29923	1.61217	1.92512	2.23806	2.55101	2.86395	3.17689
														Concentration (pg/ml)	0	13.7174	41.1523	123.457	370.37	1111.11	3333.33	10000
														Signal-BKG	0	44.1883	27.5683	82.4729	76.4858	464.199	928.507	1984.91
														Log (Concentration)		1.13727	1.61439	2.09151	2.56864	3.04576	3.52288	4
														Log (Signal-BKG)		1.64531	1.44041	1.91631	1.88358	2.6667	2.96779	3.29774
															Slope				Intercept		N	R2
														Linear regression	0.208891				0		7	0.974725
														log-log regression	0.655901				0.57492		7	0.898284
															0.655901	#N/A	#N/A	0.956358	0.55329	0.132847	0.791904	0.139058
														HIN-1		2.18425	2.4109	2.63756	2.86422	3.09088	3.31753	3.54419
														Concentration (pg/ml)	0	1.37174	4.11523	12.3457	37.037	111.111	333.333	1000
														Signal-BKG	0	309.196	210.829	365.739	354.336	1382.89	2885.49	4525.2
														Log (Concentration)		0.137272	0.614394	1.09151	1.56864	2.04576	2.52288	3
														Log (Signal-BKG)		2.49023	2.32393	2.56317	2.54942	3.14079	3.46022	3.65564
															Slope				Intercept		N	R2
														Linear regression	9.07533				0		6	0.975901
														log-log regression	0.475052				2.13816		7	0.857759
															0.475052	#N/A	#N/A	0.943256	2.11903	0.158879	0.5953	1.87304
														ICAM-5		2.15423	2.43264	2.71105	2.98947	3.26788	3.54629	3.82471
														Concentration (pg/ml)	0	13.7174	41.1523	123.457	370.37	1111.11	3333.33	10000
														Signal-BKG	0	147.96	236.236	544.787	935.417	1942.49	4581.39	5323.42
														Log (Concentration)		1.13727	1.61439	2.09151	2.56864	3.04576	3.52288	4
														Log (Signal-BKG)		2.17015	2.37335	2.73623	2.97101	3.28836	3.661	3.72619
															Slope				Intercept		N	R2
														Linear regression	1.42841				0		6	0.987947
														log-log regression	0.583527				1.4906		7	0.987252
															0.583527	#N/A	#N/A	0.980532	1.4906	0.0080397	0.5902	1.46921
														IGFBP-L1		0.989996	1.41086	1.83173	2.25259	2.67345	3.09432	3.51518
														Concentration (pg/ml)	0	2.74348	8.23045	24.6914	74.0741	222.222	666.667	2000
														Signal-BKG	149.237	105.543	1	183.234	205.021	509.777	2156.8	3809.2
														Log (Concentration)		0.438302	0.915424	1.39254	1.86967	2.34679	2.82391	3.30103
														Log (Signal-BKG)		2.02343	0	2.26301	2.3118	2.70738	3.33381	3.58083
															Slope				Intercept		N	R2
														Linear regression	3.14232				0		6	0.977529
														log-log regression	0.882091				0.667963		7	0.601801
															0.882091	#N/A	#N/A	0.812116	0.603373	0.264636	1.28821	-0.349705
														IL-10 R alpha		1.52637	1.93795	2.34953	2.76111	3.17269	3.58427	3.99586
														Concentration (pg/ml)	0	274.348	823.045	2469.14	7407.41	22222.2	66666.7	200000
														Signal-BKG	0	151.176	18.6733	214.551	473.996	2375.27	6003.59	10032
														Log (Concentration)		2.4383	2.91542	3.39254	3.86967	4.34679	4.82391	5.30103
														Log (Signal-BKG)		2.17948	1.27122	2.33153	2.67577	3.37571	3.77841	4.00139
															Slope				Intercept		N	R2
														Linear regression	0.0914243				0		6	0.993802
														log-log regression	0.862635				-0.536177		7	0.833725
															0.862635	#N/A	#N/A	0.953001	-0.576997	0.183142	1.1193	-1.69265
														IL-17 RD		1.89253	2.31638	2.74023	3.16409	3.58794	4.01179	4.43564
														Concentration (pg/ml)	0	2.74348	8.23045	24.6914	74.0741	222.222	666.667	2000
														Signal-BKG	0	94.8254	136.381	614.979	1611.16	4576.04	8806.32	10399.2
														Log (Concentration)		0.438302	0.915424	1.39254	1.86967	2.34679	2.82391	3.30103
														Log (Signal-BKG)		1.97692	2.13475	2.78886	3.20714	3.66049	3.94479	4.017
															Slope				Intercept		N	R2
														Linear regression	20.7509				0		5	0.999067
														log-log regression	0.888354				1.50316		6	0.983089
															0.888354	#N/A	#N/A	0.980977	1.50316	0.0410136	0.941419	1.38707
														IL-22 R alpha 1		0.84983	1.25253	1.65523	2.05793	2.46063	2.86333	3.26603
														Concentration (pg/ml)	0	54.8697	164.609	493.827	1481.48	4444.44	13333.3	40000
														Signal-BKG	34.5054	36.0983	1	152.063	166.912	402.176	832.497	1691.58
														Log (Concentration)		1.73933	2.21645	2.69357	3.1707	3.64782	4.12494	4.60206
														Log (Signal-BKG)		1.55749	0	2.18202	2.22249	2.60442	2.92038	3.22829
															Slope				Intercept		N	R2
														Linear regression	0.0449307				0		7	0.970166
														log-log regression	0.844018				-0.57397		7	0.655547
															0.844018	#N/A	#N/A	0.762284	-0.618199	0.200031	1.12211	-1.63264
														IL-3 R alpha		0.767369	1.25212	1.73687	2.22163	2.70638	3.19113	3.67588
														Concentration (pg/ml)	0	2.74348	8.23045	24.6914	74.0741	222.222	666.667	2000
														Signal-BKG	67.6808	69.49	1	61.31	167.585	1282.97	2515.55	4559.97
														Log (Concentration)		0.438302	0.915424	1.39254	1.86967	2.34679	2.82391	3.30103
														Log (Signal-BKG)		1.84192	0	1.78753	2.22424	3.10822	3.40063	3.65896
															Slope				Intercept		N	R2
														Linear regression	3.95254				0		6	0.964874
														log-log regression	1.01599				0.389215		7	0.694143
															1.01599	#N/A	#N/A	0.891328	0.322056	0.243329	1.43827	-0.668946
														JAM-B		1.16674	1.65076	2.13477	2.61878	3.1028	3.58681	4.07083
														Concentration (pg/ml)	0	5.48697	16.4609	49.3827	148.148	444.444	1333.33	4000
														Signal-BKG	58.1475	165.857	1	321.447	786.413	3147.17	6230.3	7537.93
														Log (Concentration)		0.739332	1.21645	1.69357	2.1707	2.64782	3.12494	3.60206
														Log (Signal-BKG)		2.21973	0	2.50711	2.89565	3.49792	3.79451	3.87725
															Slope				Intercept		N	R2
														Linear regression	6.89434				0		5	0.987345
														log-log regression	1.01445				0.482542		7	0.606521
															1.01445	#N/A	#N/A	0.769345	0.41673	0.239575	1.42825	-0.678952
														Latexin		2.70162	2.99044	3.27926	3.56808	3.8569	4.14572	4.43454
														Concentration (pg/ml)	0	137.174	411.523	1234.57	3703.7	11111.1	33333.3	100000
														Signal-BKG	0	372.041	1257.12	1982.33	4575.5	6884.32	11928.4	13566.9
														Log (Concentration)		2.13727	2.61439	3.09151	3.56864	4.04576	4.52288	5
														Log (Signal-BKG)		2.57059	3.09938	3.29718	3.66044	3.83786	4.07658	4.13248
															Slope				Intercept		N	R2
														Linear regression	1.29373				0		4	0.971953
														log-log regression	0.605337				1.40785		6	0.971367
															0.605337	#N/A	#N/A	0.988922	1.40785	0.103268	0.522947	1.72808
														LILRC1		0.546367	0.946541	1.34672	1.74689	2.14706	2.54724	2.94741
														Concentration (pg/ml)	0	1.37174	4.11523	12.3457	37.037	111.111	333.333	1000
														Signal-BKG	0.147083	29.3717	7.61333	1	69.2975	355.733	707.137	1097.89
														Log (Concentration)		0.137272	0.614394	1.09151	1.56864	2.04576	2.52288	3
														Log (Signal-BKG)		1.46793	0.881575	0	1.84072	2.55112	2.8495	3.04056
															Slope				Intercept		N	R2
														Linear regression	2.22311				0		6	0.968377
														log-log regression	0.838726				0.488831		7	0.605938
															0.838726	#N/A	#N/A	0.790488	0.431233	0.251111	1.20088	-0.309652
														Matrilin-4		2.45249	2.6103	2.7681	2.9259	3.08371	3.24151	3.39932
														Concentration (pg/ml)	0	2.74348	8.23045	24.6914	74.0741	222.222	666.667	2000
														Signal-BKG	0	268.735	399.779	749.43	877.839	928.264	1499.45	3079.21
														Log (Concentration)		0.438302	0.915424	1.39254	1.86967	2.34679	2.82391	3.30103
														Log (Signal-BKG)		2.42932	2.60182	2.87473	2.94341	2.96767	3.17593	3.48844
															Slope				Intercept		N	R2
														Linear regression	1.65598				0		7	0.927489
														log-log regression	0.330742				2.30753		7	0.948326
															0.330742	#N/A	#N/A	0.917349	2.30753	0.0210723	0.32103	2.33186
														Netrin-1		1.35378	1.75817	2.16256	2.56695	2.97134	3.37572	3.78011
														Concentration (pg/ml)	0	274.348	823.045	2469.14	7407.41	22222.2	66666.7	200000
														Signal-BKG	0	295.26	53.9792	3.44083	413.753	2608.29	5449.47	8882.18
														Log (Concentration)		2.4383	2.91542	3.39254	3.86967	4.34679	4.82391	5.30103
														Log (Signal-BKG)		2.4702	1.73223	0.536664	2.61674	3.41636	3.73635	3.94852
															Slope				Intercept		N	R2
														Linear regression	0.0848918				0		6	0.972537
														log-log regression	0.84756				-0.643052		7	0.52066
															0.84756	#N/A	#N/A	0.752272	-0.712828	0.290772	1.28629	-2.61991
														Netrin-4		1.70789	1.96663	2.22537	2.48411	2.74285	3.00159	3.26034
														Concentration (pg/ml)	0	137.174	411.523	1234.57	3703.7	11111.1	33333.3	100000
														Signal-BKG	0	79.3525	92.45	123.205	212.885	464.885	1030.41	2655.66
														Log (Concentration)		2.13727	2.61439	3.09151	3.56864	4.04576	4.52288	5
														Log (Signal-BKG)		1.89956	1.96591	2.09063	2.32815	2.66735	3.01301	3.42417
															Slope				Intercept		N	R2
														Linear regression	0.0272061				0		7	0.99599
														log-log regression	0.542297				0.548848		7	0.94367
															0.542297	#N/A	#N/A	0.97272	0.548848	0.097539	0.622644	0.211007
														Noggin		0.711731	1.26452	1.8173	2.37009	2.92288	3.47566	4.02845
														Concentration (pg/ml)	0	27.4348	82.3045	246.914	740.741	2222.22	6666.67	20000
														Signal-BKG	66.7171	18.1037	1	151.207	497.904	1503.39	3831.64	4962.31
														Log (Concentration)		1.4383	1.91542	2.39254	2.86967	3.34679	3.82391	4.30103
														Log (Signal-BKG)		1.25777	0	2.17957	2.69715	3.17707	3.58338	3.69568
															Slope				Intercept		N	R2
														Linear regression	0.585838				0		6	0.996046
														log-log regression	1.15859				-0.954667		7	0.786519
															1.15859	#N/A	#N/A	0.812848	-0.954667	0.127136	1.38747	-1.75711

## Sheet: Protein Information
	Target	Uniprot	GeneName	GeneID	Description
	BTLA	Q7TSA3	Btla	208154	B- and T-lymphocyte attenuator (B- and T-lymphocyte-associated protein) (CD antigen CD272)																					m_BTLA
	BTN1A1	Q62556	Btn1a1 Btn	12231	Butyrophilin subfamily 1 member A1 (BT)																					m_BTN1A1
	C1ra	Q8CG16	C1ra C1r	50909	Complement C1r-A subcomponent (EC 3.4.21.41) (Complement component 1 subcomponent r-A) [Cleaved into: Complement C1r-A subcomponent heavy chain; Complement C1r-A subcomponent light chain]																					m_C1ra
	Cathepsin L	Q9R014	Ctsj Ctsp	26898	Cathepsin J (EC 3.4.22.-) (Cathepsin L-related protein) (Cathepsin P) (Catlrp-p)																					m_Cathepsin L
	CD200 R1	Q9ES57	Cd200r1 Mox2r Ox2r	57781	Cell surface glycoprotein CD200 receptor 1 (CD200 cell surface glycoprotein receptor) (Cell surface glycoprotein OX2 receptor 1)																					m_CD200 R1
	CD2F-10	Q9D780	Slamf9	98365	SLAM family member 9																					m_CD2F-10
	CD38	P56528	Cd38	12494	ADP-ribosyl cyclase/cyclic ADP-ribose hydrolase 1 (EC 3.2.2.6) (2'-phospho-ADP-ribosyl cyclase) (2'-phospho-ADP-ribosyl cyclase/2'-phospho-cyclic-ADP-ribose transferase) (EC 2.4.99.20) (2'-phospho-cyclic-ADP-ribose transferase) (ADP-ribosyl cyclase 1) (ADPRC 1) (Cyclic ADP-ribose hydrolase 1) (cADPr hydrolase 1) (I-19) (NIM-R5 antigen) (CD antigen CD38)																					m_CD38
	Cerberus 1	O55233	Cer1 Cerl Cerr1	12622	Cerberus (Cerberus-like protein) (Cer-l) (Cerberus-related protein)																					m_Cerberus 1
	CRISP-4	E9PVG4	Crisp4	78081	Cysteine-rich secretory protein 4																					m_CRISP-4
	CXCL17	Q5UW37	Cxcl17 Vcc1	232983	C-X-C motif chemokine 17 (6-Cys CXCL17) (13.6 kDa protein) (VEGF coregulated chemokine 1) [Cleaved into: 4-Cys CXCL17]																					m_CXCL17
	DCC	P70211	Dcc	13176	Netrin receptor DCC (Tumor suppressor protein DCC)																					m_DCC
	DcTRAIL R2	Q9ER62	Tnfrsf22 Dctrailr2 Tnfrh2 Tnfrsf1al2	79202	Tumor necrosis factor receptor superfamily member 22 (Decoy TRAIL receptor 2) (TNF receptor family member SOBa) (TNF receptor homolog 2) (Tumor necrosis factor receptor p60 homolog 2)																					m_DcTRAIL R2
	Dkk-2	Q9QYZ8	Dkk2	56811	Dickkopf-related protein 2 (Dickkopf-2) (Dkk-2) (mDkk-2)																					m_Dkk-2
	EG-VEGF	Q14A28	Prok1 Pk1	246691	Prokineticin-1 (Endocrine-gland-derived vascular endothelial growth factor) (EG-VEGF)																					m_EG-VEGF
	EPCR	Q64695	Procr Epcr	19124	Endothelial protein C receptor (Activated protein C receptor) (APC receptor) (Centrocyclin) (Centrosomal protein CCD41) (Endothelial cell protein C receptor) (CD antigen CD201)																					m_EPCR
	EphA3	P29319	Epha3 Etk1 Mek4 Tyro4	0	Ephrin type-A receptor 3 (EC 2.7.10.1) (EPH-like kinase 4) (EK4) (mEK4) (Tyrosine-protein kinase TYRO4) (Tyrosine-protein kinase receptor ETK1)																					m_EphA3
	EphA4	Q03137	Epha4 Sek Sek1	13838	Ephrin type-A receptor 4 (EC 2.7.10.1) (Tyrosine-protein kinase receptor MPK-3) (Tyrosine-protein kinase receptor SEK-1)																					m_EphA4
	Ephrin-B1	P52795	Efnb1 Epl2 Eplg2 Lerk2 Stra1	13641	Ephrin-B1 (CEK5 receptor ligand) (CEK5-L) (ELK ligand) (ELK-L) (EPH-related receptor tyrosine kinase ligand 2) (LERK-2) (Stimulated by retinoic acid gene 1 protein)																					m_Ephrin-B1
	Ephrin-B2	P52800	Efnb2 Elf2 Epl5 Eplg5 Htkl Lerk5	13642	Ephrin-B2 (ELF-2) (EPH-related receptor tyrosine kinase ligand 5) (LERK-5) (HTK ligand) (HTK-L)																					m_Ephrin-B2
	Frizzled-2	Q9JIP6	Fzd2 Fzd10	57265	Frizzled-2 (Fz-2) (mFz2) (Frizzled-10) (Fz-10) (mFz10)																					m_Frizzled-2
	Galectin-4	Q8K419	Lgals4	16855	Galectin-4 (Gal-4) (Lactose-binding lectin 4)																					m_Galectin-4
	Galectin-9	O08573	Lgals9	16859	Galectin-9 (Gal-9)																					m_Galectin-9
	GDF-5	P43027	Gdf5 Bmp14 Bp Gdf-5	14563	Growth/differentiation factor 5 (GDF-5) (Bone morphogenetic protein 14) (BMP-14)																					m_GDF-5
	GDF-9	Q9Z0L4	Bmp15 Gdf9b	12155	Bone morphogenetic protein 15 (BMP-15) (Growth/differentiation factor 9B) (GDF-9B)																					m_GDF-9
	GFR alpha -2	O08842	Gfra2 Gdnfrb Trnr2	14586	GDNF family receptor alpha-2 (GDNF receptor alpha-2) (GDNFR-alpha-2) (GFR-alpha-2) (GDNF receptor beta) (GDNFR-beta) (Neurturin receptor alpha) (NRTNR-alpha) (NTNR-alpha) (TGF-beta-related neurotrophic factor receptor 2)																					m_GFR alpha -2
	GHR	P16882	Ghr	14600	Growth hormone receptor (GH receptor) (Somatotropin receptor) [Cleaved into: Growth hormone-binding protein (GH-binding protein) (GHBP) (Serum-binding protein)]																					m_GHR
	HIN-1	O35126	Atn1 Drpla	13498	Atrophin-1 (Dentatorubral-pallidoluysian atrophy protein homolog)																					m_HIN-1
	ICAM-5	Q60625	Icam5 Icam3 Tlcn	15898	Intercellular adhesion molecule 5 (ICAM-5) (Telencephalin)																					m_ICAM-5
	IGFBP-L1	Q80W15	Igfbpl1 Igfbprp4	75426	Insulin-like growth factor-binding protein-like 1 (IGFBP-related protein 10) (Insulin-like growth factor-binding-related protein 4) (IGFBP-rP4)																					m_IGFBP-L1
	IL-10 R alpha	Q61727	Il10ra Il10r	16154	Interleukin-10 receptor subunit alpha (IL-10 receptor subunit alpha) (IL-10R subunit alpha) (IL-10RA) (CDw210a) (Interleukin-10 receptor subunit 1) (IL-10R subunit 1) (IL-10R1) (CD antigen CD210)																					m_IL-10 R alpha
	IL-17 RD	Q8JZL1	Il17rd Il17rlm Sef	171463	Interleukin-17 receptor D (IL-17 receptor D) (IL-17RD) (Interleukin-17 receptor-like protein) (Sef homolog) (mSef)																					m_IL-17 RD
	IL-22 R alpha 1	Q80XZ4	Il22ra1	230828	Interleukin-22 receptor subunit alpha-1 (IL-22 receptor subunit alpha-1) (IL-22R-alpha-1) (IL-22RA1)																					m_IL-22 R alpha 1
	IL-3 R alpha	P26952	Il3ra Sut-1	16188	Interleukin-3 receptor subunit alpha (IL-3 receptor subunit alpha) (IL-3R subunit alpha) (IL-3R-alpha) (IL-3RA) (Interleukin-3 receptor class II alpha chain) (CD antigen CD123)																					m_IL-3 R alpha
	JAM-B	Q9JI59	Jam2 Vejam	67374	Junctional adhesion molecule B (JAM-B) (Junctional adhesion molecule 2) (JAM-2) (Vascular endothelial junction-associated molecule) (VE-JAM) (CD antigen CD322)																					m_JAM-B
	Latexin	P70202	Lxn	17035	Latexin (Endogenous carboxypeptidase inhibitor) (ECI) (Tissue carboxypeptidase inhibitor) (TCI)																					m_Latexin
	LILRC1	D3Z7A9	Lilra5	232801	Leukocyte immunoglobulin-like receptor, subfamily A (with TM domain), member 5																					m_LILRC1
	Matrilin-4	O89029	Matn4	17183	Matrilin-4 (MAT-4)																					m_Matrilin-4
	Netrin-1	Q3UQ22	Ntn5 Gm484	243967	Netrin-5 (Netrin-1-like protein)																					m_Netrin-1
	Netrin-4	Q9JI33	Ntn4	57764	Netrin-4 (Beta-netrin)																					m_Netrin-4
	Noggin	P97466	Nog	18121	Noggin																					m_Noggin

## Sheet: Bioinformatics
Need help making sense of your data?
RayBiotech offers affordable Biostatistics & Bioinformatics services.
	DATA CLEAN-UP				DIFFERENTIAL EXPRESSION ANALYSIS					CLUSTER ANALYSIS
	Data outliers are identified & removed from further analyses.				Identifies differentially-expressed proteins across groups using volcano plots & jitter plots.					Clusters samples based on similar expression profiles. Includes heatmaps and more!
	BIOMARKER SELECTION				PATHWAY ANALYSIS
	Uses various models to identify statistically-significant biomarkers between groups. Provides p-values.				Identifies the specific protein functions, biological pathways, and physical interactions enriched in a particular group.					Contact us at info@raybiotech.com for more information.

## Sheet: Data Statistics
	Target	LOD (pg/ml)	Best Confident Range	Maximum Value	Highest Reported Value	Lowest Reported Value	% Below LOD	% Above LOD but <3xLOD	% in Best Confidence	% Above Maximum
	BTLA	0.8	2.4 - 133	400	164.858	0	52.1505	1.6129	45.6989	0
	BTN1A1	8	24.0 - 1,333	4000	1231.23	0	46.7742	5.37634	47.8495	0
	C1ra	200	600.0 - 33,333	100000	6695.91	0	46.2366	13.9785	39.7849	0
	Cathepsin L	6.65077	20.0 - 206	617.284	2525.4	34.9021	0	0	23.1183	60.7527
	CD200 R1	800	2,400.0 - 133,333	400000	70880.8	0	2.15054	0.537634	97.3118	0
	CD2F-10	4	12.0 - 667	2000	91.6782	0	21.5054	22.5806	55.914	0
	CD38	40	120.0 - 3,704	11111.1	16030.7	0	12.3656	1.07527	51.6129	1.07527
	Cerberus 1	8	24.0 - 1,333	4000	358.212	0	47.8495	20.4301	31.7204	0
	CRISP-4	8	24.0 - 741	2222.22	261.981	0	69.8925	11.828	18.2796	0
	CXCL17	3.68511	11.1 - 3,704	11111.1	151.656	0	29.0323	5.37634	65.5914	0
	DCC	4	12.0 - 667	2000	2586.45	0	25.2688	1.07527	34.4086	3.76344
	DcTRAIL R2	8	24.0 - 741	2222.22	746.048	0	32.7957	30.1075	36.5591	0
	Dkk-2	200	600.0 - 18,519	55555.6	9562.53	0	76.3441	0.537634	23.1183	0
	EG-VEGF	8	24.0 - 1,333	4000	156.389	0	77.957	7.52688	14.5161	0
	EPCR	13.8904	41.7 - 1,852	5555.56	436.909	0	28.4946	20.4301	51.0753	0
	EphA3	20	60.0 - 3,333	10000	766.729	0	50.5376	12.3656	37.0968	0
	EphA4	80	240.0 - 7,407	22222.2	5900.47	0	30.1075	4.30108	65.5914	0
	Ephrin-B1	0.8	2.4 - 133	400	271.897	0	29.0323	6.98925	63.4409	0
	Ephrin-B2	7.9617	23.9 - 206	617.284	90.9493	0	57.5269	22.043	20.4301	0
	Frizzled-2	96.0409	288.1 - 6,173	18518.5	936.601	0	74.7312	17.7419	7.52688	0
	Galectin-4	2.0338	6.1 - 667	2000	35.9266	0	54.8387	14.5161	30.6452	0
	Galectin-9	3.09125	9.3 - 1,333	4000	84.2621	0	47.8495	29.5699	22.5806	0
	GDF-5	200	600.0 - 6,173	18518.5	1115.4	0	88.7097	7.52688	3.76344	0
	GDF-9	8	24.0 - 741	2222.22	239.279	0	56.9892	12.9032	30.1075	0
	GFR alpha -2	4	12.0 - 667	2000	2369.4	0	11.2903	5.37634	30.6452	0.537634
	GHR	20	60.0 - 3,333	10000	4488.25	0	57.5269	0.537634	41.3978	0
	HIN-1	2	6.0 - 333	1000	183.516	0	61.2903	9.13978	29.5699	0
	ICAM-5	17.234	51.7 - 3,333	10000	782.831	0	18.8172	7.52688	73.6559	0
	IGFBP-L1	4	12.0 - 667	2000	161.379	0	26.3441	10.7527	62.9032	0
	IL-10 R alpha	400	1,200.0 - 66,667	200000	11414	0	62.3656	13.9785	23.6559	0
	IL-17 RD	2.77943	8.3 - 370	1111.11	32.3972	0	62.9032	20.9677	16.129	0
	IL-22 R alpha 1	80	240.0 - 13,333	40000	20342.1	0	67.2043	0.537634	30.1075	0
	IL-3 R alpha	4	12.0 - 667	2000	399.783	0	32.7957	5.91398	61.2903	0
	JAM-B	8	24.0 - 741	2222.22	133.864	0	50.5376	13.9785	35.4839	0
	Latexin	122.244	366.7 - 6,173	18518.5	19181.2	0	25.2688	4.30108	11.828	0.537634
	LILRC1	2	6.0 - 333	1000	1105.45	0	44.6237	2.15054	40.8602	1.07527
	Matrilin-4	4	12.0 - 667	2000	2478.26	0	22.043	2.15054	45.6989	2.15054
	Netrin-1	400	1,200.0 - 66,667	200000	8481.55	0	36.5591	15.0538	48.3871	0
	Netrin-4	200	600.0 - 33,333	100000	37508.2	0	58.0645	2.15054	38.7097	0
	Noggin	40	120.0 - 6,667	20000	2157.79	0	12.9032	11.2903	75.8065	0

## Sheet: Result
			1: Linear
			2: Log-logit	0	Below LOD
			3: Std3	1585.64	Above MAX
			4: 4-PL
	(pg/ml)		4: Indiv_Nor	Experimental Result - Dilution factor not accounted for
186	LOD	MAX	Curve(s)	(pg/ml)	F33853 (HC)	M33854 (HC)	M33855 (HC)	M33856 (HC)	M33857 (HC)	F33873 (HC)	F33874 (HC)	F33875 (HC)	M33876 (HC)	F33877 (HC)	F33878 (HC)	F33879 (HC)	F33880 (HC)	M33881 (HC)	M33882 (HC)	M33883 (HC)	M33884 (HC)	F33885 (HC)	F33886 (HC)	F33887 (HC)	M33888 (HC)	M33889 (HC)	F33903 (HC)	F33904 (HC)	F33905 (HC)	M33906 (HC)	M33907 (HC)	M33908 (HC)	M33909 (HC)	F33910 (HC)	F33911 (HC)	F33912 (HC)	F33913 (HC)	M33914 (HC)	M33915 (HC)	M33916 (HC)	M33917 (HC)	M33927 (HC)	M33928 (HC)	F33934 (HC)	F33935 (HC)	F33936 (HC)	F33937 (HC)	M33938 (HC)	M33939 (HC)
mCYT17	0.8	400	1: Linear	BTLA	0	0	0	0	0.567162	0	6.34536	0	0	0	0	0	0	0	0	0	0	0	0	0	0	0	0	0	0	0	0	0	0	0	0	0	0	0	21.2626	0	16.9864	31.9795	8.81247	2.21752	17.8159	16.8273	17.4315	3.39033	12.2484
mCYT17	8	4000	1: Linear	BTN1A1	117.318	0	1.01346	0	15.1315	179.102	0	0	3.92915	0	0	0	0	0	0	0	0	0	0	0	0	103.707	0	0	0	281.702	0	0	0	0	0	0	0	87.5718	467.293	255.452	504.144	368.1	317.183	87.5047	144.987	82.6412	256.469	175.59	131.72
mCYT17	200	100000	1: Linear	C1ra	1917.24	0	2452.71	0	1305.47	0	0	207.329	0	384.346	59.2107	0	0	0	0	7.58262	0	0	0	428.616	790.563	1752.41	1998.54	726.752	5093.43	6695.91	345.704	2231.25	1367.2	733.627	494.065	0	3365.82	2713.2	0	1780.83	3007.68	2579.08	3665.55	1238.07	884.945	0	3000.36	1072.65	551.188
mCYT17	6.65077	617.284	1: Linear	Cathepsin L	1098.46	723.163	1006.55	511.637	1174.04	857.088	858.553	518.301	678.348	641.373	775.874	639.072	686.437	606.826	456.411	727.222	842.929	525.431	623.246	356.531	970.251	735.625	685.33	563.862	1046.59	741.486	953.361	745.322	1000.76	807.251	784.857	751.509	1111.19	807.079	996.352	828.056	921.438	802.573	937.103	1269.37	272.139	208.25	960.961	905.506	297.371
mCYT17	800	400000	1: Linear	CD200 R1	18540.1	12075.2	26616.1	10877.1	28576.9	43049.5	11696.7	10289.8	6450.06	14533.8	11457.9	17978.9	9052.4	14379.7	10219.9	14423.4	10226.8	10909.5	15775.9	12954.2	10270.8	20055.7	24455.5	15519.1	14506	39023.7	27236.4	27935.1	27641.6	30288.6	21553	23224.5	25322.1	36890.2	54273.1	54571.2	37545.9	70880.8	39358.4	40821.7	25495.4	24783.7	48890	35710	23672.7
mCYT17	4	2000	1: Linear	CD2F-10	10.5271	3.24116	20.5107	2.67553	20.5858	31.9873	7.90312	11.9436	4.66601	14.5531	24.4059	8.88725	4.59855	18.8837	7.41213	10.4171	6.31531	19.1145	10.3657	10.357	9.49374	11.7975	13.5361	17.4998	23.1765	8.56698	11.589	14.7708	16.6224	10.963	6.6958	11.6204	37.557	21.0575	73.6668	48.2765	56.6097	73.2533	37.1069	49.0016	43.6187	52.222	46.8619	36.5342	50.1438
mCYT17	40	11111.1	1: Linear	CD38	8752.09	6295.27	5357.11	0	7346.72	6986.29	872.814	0	3360.53	5749.15	2369.62	803.124	4368.47	3373.27	0	5709.18	6084.2	2494.33	5006.8	0	5244.23	2083.44	2520.29	1351.3	5241.3	2951.2	7875.54	3969.94	4027.19	2986.34	5258.62	2146.13	8158.61	0	6363.62	4941.42	3116.82	9554.88	1363.81	16030.7	1425.94	930.116	9789.44	5091.6	1574.32
mCYT17	8	4000	1: Linear	Cerberus 1	0	0	32.8454	0	2.93935	38.229	0	0	0	0	0	0	0	0	0	0	0	0	0	0	0	0	0	0	0	0	0	0	0	0	0	0	0	0	104.389	67.3017	83.3499	52.6905	5.63418	9.27602	39.3432	13.7341	38.7263	53.063	37.1378
mCYT17	8	2222.22	1: Linear	CRISP-4	0	0	0	0	32.7171	0	0	0	0	0	0	0	0	0	0	0	0	0	0	0	0	0	0	0	0	0	0	0	0	0	0	0	0	5.11129	22.3531	8.393	54.5013	28.2563	4.56227	0	31.0895	5.81314	0	0	38.1575
mCYT17	3.68511	11111.1	1: Linear	CXCL17	85.1387	46.4637	76.1962	10.8741	108.284	56.2375	17.1649	26.0132	62.3223	46.9172	52.4728	28.7061	51.8058	38.9566	0	55.6661	57.3316	17.0854	45.3682	34.8802	39.7276	44.9607	50.3231	22.2345	75.1788	86.9336	84.8478	70.0504	71.8366	67.0091	28.9468	19.7248	78.3638	57.7101	39.8745	25.3052	98.9378	91.7529	38.5956	36.0288	6.56225	5.99167	151.656	81.3858	18.4133
mCYT17	4	2000	1: Linear	DCC	1225.68	948.148	1474.91	208.661	1348.41	2483.7	401.075	186.958	717.567	1340.67	634.115	661.563	848.552	805.272	101.654	1360.65	1167.55	567.03	1546.77	422.869	1209.37	536.001	505.698	457.169	1075.27	854.893	2059.99	1109.99	1409.86	655.439	1526.89	474.273	1950.39	302.405	897.863	1108.86	193.621	2586.45	268.121	2212.13	51.4406	90.613	941.779	823.292	60.7792
mCYT17	8	2222.22	1: Linear	DcTRAIL R2	14.647	0	63.9227	1.40503	30.7299	23.0584	0	0	4.04421	1.818	10.6232	0.0840088	1.16781	5.18276	0	4.40572	0.539091	0	5.31564	0.10909	0	4.09961	6.41409	5.6422	20.483	21.487	0.779717	24.2707	9.54056	11.729	0.189621	12.2982	16.7734	31.2171	79.3049	23.1873	74.0615	39.6082	39.4671	19.8349	20.9882	16.1733	26.0473	21.0638	26.5942
mCYT17	200	55555.6	1: Linear	Dkk-2	0	0	0	0	2588.7	0	0	0	0	0	0	0	0	0	0	0	0	0	0	0	0	0	0	0	0	0	0	0	0	0	0	0	0	0	0	0	0	0	0	0	0	0	0	0	1733.54
mCYT17	8	4000	1: Linear	EG-VEGF	0	0	5.62	0	7.16225	58.1042	0	0	0	0	0	0	0	0	0	0	0	0	0	0	0	0	0	0	0	0	0	0	0	0	0	0	0	0	106.934	7.93663	96.588	12.1802	22.7207	12.1109	42.8649	0	32.7433	5.903	36.6049
mCYT17	13.8904	5555.56	1: Linear	EPCR	8.51094	0	0	16.8248	36.6901	21.5613	0	0	0	39.0758	8.86385	0	3.35796	11.2778	0	6.54974	4.53669	16.0275	0	13.5308	9.68293	17.8075	83.4273	16.8699	12.2654	79.1975	17.5027	25.5418	18.4504	29.8237	0	0	9.14653	24.0049	46.4431	30.2352	49.297	40.8148	29.8225	11.6401	4.72123	12.7251	16.4832	29.161	32.0474
mCYT17	20	10000	1: Linear	EphA3	0	0	17.7002	0	179.161	18.0006	0	0	0	0	0	0	0	0	0	0	0	0	0	0	0	0	0	0	0	0	0	0	0	0	0	0	8.27236	0	261.33	103.19	220.505	408.16	67.2342	116.868	98.5209	62.3177	155.675	122.788	88.8621
mCYT17	80	22222.2	1: Linear	EphA4	1626.09	829.331	2937.54	1151.61	2391.81	5900.47	791.366	859.085	539.612	1177.66	376.98	977.803	865.714	537.486	82.064	1216.41	888.753	500.017	229.519	1321.75	0	1172.33	1085.12	884.718	348.118	2180.88	969.085	987.55	1353.05	1593.26	112.113	1311.69	748.863	1612.57	4540.53	3782.25	2531.56	2170.28	2554.17	2073.73	591.668	1001.31	4181.81	1917.57	1163.01
mCYT17	0.8	400	1: Linear	Ephrin-B1	10.0542	0	17.3171	0	24.431	15.2201	0	0.192663	1.07461	14.6583	7.03157	0	3.45275	7.66608	0	9.18317	7.3567	3.18924	7.66764	0	7.54292	8.48035	2.31465	7.07138	10.0126	16.148	19.8469	11.7201	8.33759	6.41791	7.2038	4.41721	25.506	4.63401	19.8803	17.832	16.5313	40.297	24.2253	28.2992	23.1895	4.02838	23.8147	11.0443	21.7736
mCYT17	7.9617	617.284	1: Linear	Ephrin-B2	0	0	30.8843	0	0	0	0	3.35807	0	0	0	0	0	10.3017	0	0	0	0	0	1.75437	5.96495	0	4.2955	0	11.1757	7.46246	6.349	2.7046	0	0	0	0	0	0	12.5652	1.88764	39.3295	34.3294	5.4104	2.80641	26.9814	8.12464	15.3853	0	50.8093
mCYT17	96.0409	18518.5	1: Linear	Frizzled-2	0	0	0	0	0	0	0	0	0	0	0	0	0	0	0	0	0	0	0	0	0	0	56.9493	0	0	0	0	0	0	0	0	0	0	0	0	0	0	0	0	0	0	0	0	0	4.72526
mCYT17	2.0338	2000	1: Linear	Galectin-4	0	0	11.1825	1.20658	3.88197	0.978883	0	0	0	2.12667	0	0	0	1.44564	0	0	0	0.814325	0.195069	0	0.194094	3.8164	1.36501	1.48593	0	6.86769	0.0193592	5.30895	1.56562	2.14949	1.2833	1.61513	10.1545	7.35126	12.6271	7.19997	9.13493	8.95104	2.89989	7.51917	5.74212	4.142	12.8102	7.12118	11.4894
mCYT17	3.09125	4000	1: Linear	Galectin-9	11.7996	0.704573	21.5577	0	23.0866	7.16862	1.42895	7.02187	2.65355	8.82028	6.42461	3.71853	5.56596	5.43439	0	7.44134	0.917884	3.2425	3.30299	3.35825	17.9621	2.82898	5.94256	4.67978	32.2899	27.1936	23.1075	36.1067	14.7042	17.3789	10.2078	1.31192	27.0179	16.9752	12.4497	4.05992	10.9142	22.9472	9.19195	15.6007	2.8978	2.08274	7.5092	1.61938	0
mCYT17	200	18518.5	1: Linear	GDF-5	0	0	0	0	0	0	0	0	0	0	0	0	0	0	0	0	0	0	0	0	0	0	0	0	0	0	0	0	0	0	0	0	0	0	0	0	0	0	0	0	0	0	0	0	0
mCYT17	8	2222.22	1: Linear	GDF-9	23.5673	0	7.2033	24.3594	0	0	0	0	0	0	7.77602	0	3.26632	0	0	0	0	0	0	0	0	0	0	0	0	39.4041	0	0	0	0	0	0	0	18.5248	0	0	0	1.18497	34.9375	0	0	0	5.00671	0	14.4996
mCYT17	4	2000	1: Linear	GFR alpha -2	1124.1	740.604	1093.4	153.247	1272.48	937.283	587.928	363.199	852.254	918.836	863.313	474.289	889.983	748.124	194.501	832.82	1137.46	553.196	888.202	422.955	900.372	651.477	873.103	595.208	1104.46	708.478	1327.07	748.131	1076.01	706.437	825.494	546.553	1249.61	459.052	778.2	817.967	349.386	1227.85	275.518	913.671	33.9998	48.2159	865.511	554.603	47.2751
mCYT17	20	10000	1: Linear	GHR	0	0	382.33	0	684.313	0	0	0	0	0	0	0	0	0	0	0	0	0	0	0	0	0	0	0	0	0	0	0	0	0	0	0	0	774.217	2376.89	1378.66	1647.68	2343.06	1543.99	451.291	1285.92	757.295	1763.31	1312.33	1183.57
mCYT17	2	1000	1: Linear	HIN-1	0	0	0	0	0	0	0	0	0	0	0	0	0	0	0	0	0	0	0	0	0	0	0	0	0	0	0	0	0	0	0	0	0	0	0	0	1.31557	0	0	0	0	0	0	0	6.63694
mCYT17	17.234	10000	1: Linear	ICAM-5	542.574	360.42	239.971	147.44	557.431	467.538	216.349	244.215	304.143	260.546	269.613	117.992	385.163	224.796	93.5376	264.447	301.99	249.873	396.459	208.398	292.12	178.187	219.25	200.867	468.854	270.172	409.824	307.643	504.087	348.437	556.45	295.595	550.635	315.35	286.305	189.493	122.621	396.895	168.938	414.899	59.1374	41.2983	253.124	299.063	41.7966
mCYT17	4	2000	1: Linear	IGFBP-L1	32.198	17.0963	24.5103	15.5023	2.52977	37.1313	8.10987	34.6354	5.62216	19.6526	10.4354	24.5661	13.3447	33.9285	0	8.3979	5.14909	0	0	18.1273	18.0879	0.289324	0	3.20962	16.5776	26.5945	36.8462	23.2387	15.268	1.28868	10.256	12.8909	11.8398	17.9347	5.90412	21.6137	37.7447	4.84187	0	35.1845	32.5807	20.8824	32.7616	21.2163	3.67293
mCYT17	400	200000	1: Linear	IL-10 R alpha	178.671	0	0	0	1865.88	133.471	0	0	0	0	0	0	0	0	0	0	0	0	0	0	0	0	0	0	0	1517.18	0	0	552.291	2944.82	0	0	1834.24	0	3310.63	377.573	2514.58	0	1381	0	1049.38	519.895	128.697	1131.07	1157.65
mCYT17	2.77943	1111.11	1: Linear	IL-17 RD	0	0	4.36042	0	0	0	0	0	0	0	0	0	0	0	0	0	0	0.859454	0	0	0	0	0	2.18469	0	0	0	0	0	0	0	0	0	0.250342	0	0	5.00748	0	0	0	0	0	3.31748	0	0
mCYT17	80	40000	1: Linear	IL-22 R alpha 1	0	0	0	0	3787.87	0	0	0	0	0	0	0	0	0	0	0	0	0	0	0	0	0	0	0	0	0	0	0	0	0	0	0	0	7429.93	0	3349.56	8277.52	4079.79	10154.3	278.933	6263.29	6493.92	4107.18	4968.53	4602.91
mCYT17	4	2000	1: Linear	IL-3 R alpha	61.788	0	78.3188	0	164.201	9.9475	0	21.9373	0	28.3913	0	0	0	7.83692	0	0	0	0	39.4928	49.5625	0	0	0	6.57358	0	3.46452	2.91023	0	0	0	0	0	86.5422	244.191	268.624	185.742	219.447	112.769	191.949	81.6411	147.102	111.132	201.259	133.306	207.83
mCYT17	8	2222.22	1: Linear	JAM-B	0	0	0	0	37.6498	0	0	0	0	0	0	0	0	0	0	0	0	0	1.09773	0	0	0	0	0	0	0	0	0	0	0	0	0	74.8994	88.3889	86.5959	0	96.2206	29.8506	22.5055	0	58.7136	25.038	50.1612	8.61577	35.707
mCYT17	122.244	18518.5	1: Linear	Latexin	10873.3	9549.44	13784.9	4906.61	10853.8	15286.8	6529.63	5118.82	8164.23	11440.8	8352.33	8209.75	8795.68	10085.9	3481.55	11174.6	9668.6	9094.49	11788.6	7811.85	9816.55	8568.95	6718.93	7239.86	9628.05	9624.11	12205	10075.7	10900.7	9243.49	8280.66	6977.1	9007.3	7275.22	8247.91	7450.18	3799.45	8481.27	4718.03	10485.7	420.605	394.772	9619.56	8198.74	685.745
mCYT17	2	1000	1: Linear	LILRC1	0	0	79.5606	0	86.7464	0	0	0	0	0	0	0	0	0	0	0	0	0	0	4.45507	0	0	0	0	0	0	0	0	0	0	0	0	38.289	139.598	174.69	163.827	202.071	6.09981	116.726	190.12	177.355	89.8773	133.143	116.879	140.256
mCYT17	4	2000	1: Linear	Matrilin-4	1156.93	769.133	1091.74	253.865	1196.18	2027.74	594.544	292.352	1063.1	1435.76	718.903	656.021	1118.26	808.522	269.697	1248.77	1167.52	353.684	1437.75	561.997	1181.04	652.277	528.775	304.169	1291.02	908.285	2478.26	1219.06	1139.47	747.564	1248.23	268.553	1768.35	324.112	687.801	685.972	414.594	1868.99	360.26	2149.69	70.9656	36.2015	786.349	858.676	132.255
mCYT17	400	200000	1: Linear	Netrin-1	2466.26	0	1068.85	0	2326.67	2994.7	397.49	240.778	0	3.77566	646.486	1006.91	2721.91	779.238	0	660.988	0	3697.29	566.84	598.739	1287.42	310.613	0	0	0	2326.13	1225.79	1537.84	234.241	178.163	138.552	396.889	0	1695.41	312.385	950.346	690.503	1263.02	1118.53	813.728	1390.53	361.492	3574.65	6369.54	1230.11
mCYT17	200	100000	1: Linear	Netrin-4	0	0	0	0	0	0	0	0	0	0	0	0	0	0	0	0	0	0	0	0	0	0	0	0	0	0	0	0	0	0	0	0	0	0	11994.4	7655.49	0	0	4746.94	4071.38	9226.72	0	9799.37	0	5931.57
mCYT17	40	20000	1: Linear	Noggin	113.12	98.7142	119.093	0	160.075	49.1166	180.971	331.218	0	257.357	196.024	0	261.971	269.887	19.6772	116.67	243.831	209.232	85.2198	264.808	124.679	107.324	154.964	3.0831	245.556	263.919	276.469	144.769	230.722	318.227	286.618	87.6784	468.784	0	143.796	0	90.5763	125.6	166.347	0	258.891	8.98787	115.642	12.5894	315.537
[truncated: 141 more columns]
