# Supplementary material for: Soy Protein Isolate Affects Blood and Brain Biomarker Expression in a Mouse Model of Fragile X
Source: Int J Mol Sci. 2025 Jun 26;26(13):6137. doi: 10.3390/ijms26136137 (PMC12250412; doi:10.3390/ijms26136137)
Supplement: Supplementary file 1 [file ijms-26-06137-s001.zip › Supplementary File S16 Array 18 Service Report.xlsx]

## Sheet: Cover Sheet
	PROPRIETARY INFORMATION
	RayBiotech Life, Inc	Form: FO-TF-028
	Service Reports; Revision 1.0
	Raybiotech Life, Inc.
	3607 Parkway Ln, Suite 200
	Peachtree Corners, GA 30092
	770-729-2992
	1-888-494-8555
	Fax: 770-206-2393
	Email: info@raybiotech.com
	Customer Contact Name:	Cara Westmark
	Customer Institution:	University of Wisconsin
	Contact Phone Number:	6082629730
	Customer Email Address:	westmark@wisc.edu	4500828256
	Purchase Order Number	314521
	Sales Order Number	S075944
	Protocol Number	121823 QAM-CAA-640 SA186; QAM-CAA-4000 SA62 University of Wisconsin S075944
	Study Director assigned:	Rose Lawson
	Service Provided
	Type of Service Provided:	Full Testing
	Sample Type and Preparation:	Brain Tissue Lysates
	Test procedure:	SOP-TF-QAH-001, SOP-TF-QAH-003
	Stability of sample and Standards or Positive Controls	Stable to conditions of test
	Protocol sign off Date:	2024-12-19
	Final Report completed date:	2024-12-19
	Storage of Records and samples	According to in house procedures
	Sign off:
	Study Director: Sunny Zhen Date:	2024-12-19
	Laboratory Manager: Mike Mao Date:	2024-12-19

## Sheet: Sample186
	Sample #	Sample ID	SA Type	Brain Region	protein conc.
	SA1	F33853 (HC)	Brain tissue lysate	Hippocampus	1ug/ml
	SA2	M33854 (HC)	Brain tissue lysate	Hippocampus	1ug/ml
	SA3	M33855 (HC)	Brain tissue lysate	Hippocampus	1ug/ml
	SA4	M33856 (HC)	Brain tissue lysate	Hippocampus	1ug/ml
	SA5	M33857 (HC)	Brain tissue lysate	Hippocampus	1ug/ml
	SA6	F33873 (HC)	Brain tissue lysate	Hippocampus	1ug/ml
	SA7	F33874 (HC)	Brain tissue lysate	Hippocampus	1ug/ml
	SA8	F33875 (HC)	Brain tissue lysate	Hippocampus	1ug/ml
	SA9	M33876 (HC)	Brain tissue lysate	Hippocampus	1ug/ml
	SA10	F33877 (HC)	Brain tissue lysate	Hippocampus	1ug/ml
	SA11	F33878 (HC)	Brain tissue lysate	Hippocampus	1ug/ml
	SA12	F33879 (HC)	Brain tissue lysate	Hippocampus	1ug/ml
	SA13	F33880 (HC)	Brain tissue lysate	Hippocampus	1ug/ml
	SA14	M33881 (HC)	Brain tissue lysate	Hippocampus	1ug/ml
	SA15	M33882 (HC)	Brain tissue lysate	Hippocampus	1ug/ml
	SA16	M33883 (HC)	Brain tissue lysate	Hippocampus	1ug/ml
	SA17	M33884 (HC)	Brain tissue lysate	Hippocampus	1ug/ml
	SA18	F33885 (HC)	Brain tissue lysate	Hippocampus	1ug/ml
	SA19	F33886 (HC)	Brain tissue lysate	Hippocampus	1ug/ml
	SA20	F33887 (HC)	Brain tissue lysate	Hippocampus	1ug/ml
	SA21	M33888 (HC)	Brain tissue lysate	Hippocampus	1ug/ml
	SA22	M33889 (HC)	Brain tissue lysate	Hippocampus	1ug/ml
	SA23	F33903 (HC)	Brain tissue lysate	Hippocampus	1ug/ml
	SA24	F33904 (HC)	Brain tissue lysate	Hippocampus	1ug/ml
	SA25	F33905 (HC)	Brain tissue lysate	Hippocampus	1ug/ml
	SA26	M33906 (HC)	Brain tissue lysate	Hippocampus	1ug/ml
	SA27	M33907 (HC)	Brain tissue lysate	Hippocampus	1ug/ml
	SA28	M33908 (HC)	Brain tissue lysate	Hippocampus	1ug/ml
	SA29	M33909 (HC)	Brain tissue lysate	Hippocampus	1ug/ml
	SA30	F33910 (HC)	Brain tissue lysate	Hippocampus	1ug/ml
	SA31	F33911 (HC)	Brain tissue lysate	Hippocampus	1ug/ml
	SA32	F33912 (HC)	Brain tissue lysate	Hippocampus	1ug/ml
	SA33	F33913 (HC)	Brain tissue lysate	Hippocampus	1ug/ml
	SA34	M33914 (HC)	Brain tissue lysate	Hippocampus	1ug/ml
	SA35	M33915 (HC)	Brain tissue lysate	Hippocampus	1ug/ml
	SA36	M33916 (HC)	Brain tissue lysate	Hippocampus	1ug/ml
	SA37	M33917 (HC)	Brain tissue lysate	Hippocampus	1ug/ml
	SA38	M33927 (HC)	Brain tissue lysate	Hippocampus	1ug/ml
	SA39	M33928 (HC)	Brain tissue lysate	Hippocampus	1ug/ml
	SA40	F33934 (HC)	Brain tissue lysate	Hippocampus	1ug/ml
	SA41	F33935 (HC)	Brain tissue lysate	Hippocampus	1ug/ml
	SA42	F33936 (HC)	Brain tissue lysate	Hippocampus	1ug/ml
	SA43	F33937 (HC)	Brain tissue lysate	Hippocampus	1ug/ml
	SA44	M33938 (HC)	Brain tissue lysate	Hippocampus	1ug/ml
	SA45	M33939 (HC)	Brain tissue lysate	Hippocampus	1ug/ml
	SA46	M33940 (HC)	Brain tissue lysate	Hippocampus	1ug/ml
	SA47	F33953 (HC)	Brain tissue lysate	Hippocampus	1ug/ml
	SA48	F33954 (HC)	Brain tissue lysate	Hippocampus	1ug/ml
	SA49	F33955 (HC)	Brain tissue lysate	Hippocampus	1ug/ml
	SA50	F33956 (HC)	Brain tissue lysate	Hippocampus	1ug/ml
	SA51	M33957 (HC)	Brain tissue lysate	Hippocampus	1ug/ml
	SA52	M33958 (HC)	Brain tissue lysate	Hippocampus	1ug/ml
	SA53	M33959 (HC)	Brain tissue lysate	Hippocampus	1ug/ml
	SA54	M33960 (HC)	Brain tissue lysate	Hippocampus	1ug/ml
	SA55	F33968 (HC)	Brain tissue lysate	Hippocampus	1ug/ml
	SA56	F33969 (HC)	Brain tissue lysate	Hippocampus	1ug/ml
	SA57	F33970 (HC)	Brain tissue lysate	Hippocampus	1ug/ml
	SA58	F33971 (HC)	Brain tissue lysate	Hippocampus	1ug/ml
	SA59	M33972 (HC)	Brain tissue lysate	Hippocampus	1ug/ml
	SA60	M33973 (HC)	Brain tissue lysate	Hippocampus	1ug/ml
	SA61	M33974 (HC)	Brain tissue lysate	Hippocampus	1ug/ml
	SA62	M33975 (HC)	Brain tissue lysate	Hippocampus	1ug/ml
	SA63	F33853 (CT)	Brain tissue lysate	Cortex	1ug/ml
	SA64	M33854 (CT)	Brain tissue lysate	Cortex	1ug/ml
	SA65	M33855 (CT)	Brain tissue lysate	Cortex	1ug/ml
	SA66	M33856 (CT)	Brain tissue lysate	Cortex	1ug/ml
	SA67	M33857 (CT)	Brain tissue lysate	Cortex	1ug/ml
	SA68	F33873 (CT)	Brain tissue lysate	Cortex	1ug/ml
	SA69	F33874 (CT)	Brain tissue lysate	Cortex	1ug/ml
	SA70	F33875 (CT)	Brain tissue lysate	Cortex	1ug/ml
	SA71	M33876 (CT)	Brain tissue lysate	Cortex	1ug/ml
	SA72	F33877 (CT)	Brain tissue lysate	Cortex	1ug/ml
	SA73	F33878 (CT)	Brain tissue lysate	Cortex	1ug/ml
	SA74	F33879 (CT)	Brain tissue lysate	Cortex	1ug/ml
	SA75	F33880 (CT)	Brain tissue lysate	Cortex	1ug/ml
	SA76	M33881 (CT)	Brain tissue lysate	Cortex	1ug/ml
	SA77	M33882 (CT)	Brain tissue lysate	Cortex	1ug/ml
	SA78	M33883 (CT)	Brain tissue lysate	Cortex	1ug/ml
	SA79	M33884 (CT)	Brain tissue lysate	Cortex	1ug/ml
	SA80	F33885 (CT)	Brain tissue lysate	Cortex	1ug/ml
	SA81	F33886 (CT)	Brain tissue lysate	Cortex	1ug/ml
	SA82	F33887 (CT)	Brain tissue lysate	Cortex	1ug/ml
	SA83	M33888 (CT)	Brain tissue lysate	Cortex	1ug/ml
	SA84	M33889 (CT)	Brain tissue lysate	Cortex	1ug/ml
	SA85	F33903 (CT)	Brain tissue lysate	Cortex	1ug/ml
	SA86	F33904 (CT)	Brain tissue lysate	Cortex	1ug/ml
	SA87	F33905 (CT)	Brain tissue lysate	Cortex	1ug/ml
	SA88	M33906 (CT)	Brain tissue lysate	Cortex	1ug/ml
	SA89	M33907 (CT)	Brain tissue lysate	Cortex	1ug/ml
	SA90	M33908 (CT)	Brain tissue lysate	Cortex	1ug/ml
	SA91	M33909 (CT)	Brain tissue lysate	Cortex	1ug/ml
	SA92	F33910 (CT)	Brain tissue lysate	Cortex	1ug/ml
	SA93	F33911 (CT)	Brain tissue lysate	Cortex	1ug/ml
	SA94	F33912 (CT)	Brain tissue lysate	Cortex	1ug/ml
	SA95	F33913 (CT)	Brain tissue lysate	Cortex	1ug/ml
	SA96	M33914 (CT)	Brain tissue lysate	Cortex	1ug/ml
	SA97	M33915 (CT)	Brain tissue lysate	Cortex	1ug/ml
	SA98	M33916 (CT)	Brain tissue lysate	Cortex	1ug/ml
	SA99	M33917 (CT)	Brain tissue lysate	Cortex	1ug/ml
	SA100	M33927 (CT)	Brain tissue lysate	Cortex	1ug/ml
	SA101	M33928 (CT)	Brain tissue lysate	Cortex	1ug/ml
	SA102	F33934 (CT)	Brain tissue lysate	Cortex	1ug/ml
	SA103	F33935 (CT)	Brain tissue lysate	Cortex	1ug/ml
	SA104	F33936 (CT)	Brain tissue lysate	Cortex	1ug/ml
	SA105	F33937 (CT)	Brain tissue lysate	Cortex	1ug/ml
	SA106	M33938 (CT)	Brain tissue lysate	Cortex	1ug/ml
	SA107	M33939 (CT)	Brain tissue lysate	Cortex	1ug/ml
	SA108	M33940 (CT)	Brain tissue lysate	Cortex	1ug/ml
	SA109	F33953 (CT)	Brain tissue lysate	Cortex	1ug/ml
	SA110	F33954 (CT)	Brain tissue lysate	Cortex	1ug/ml
	SA111	F33955 (CT)	Brain tissue lysate	Cortex	1ug/ml
	SA112	F33956 (CT)	Brain tissue lysate	Cortex	1ug/ml
	SA113	M33957 (CT)	Brain tissue lysate	Cortex	1ug/ml
	SA114	M33958 (CT)	Brain tissue lysate	Cortex	1ug/ml
	SA115	M33959 (CT)	Brain tissue lysate	Cortex	1ug/ml
	SA116	M33960 (CT)	Brain tissue lysate	Cortex	1ug/ml
	SA117	F33968 (CT)	Brain tissue lysate	Cortex	1ug/ml
	SA118	F33969 (CT)	Brain tissue lysate	Cortex	1ug/ml
	SA119	F33970 (CT)	Brain tissue lysate	Cortex	1ug/ml
	SA120	F33971 (CT)	Brain tissue lysate	Cortex	1ug/ml
	SA121	M33972 (CT)	Brain tissue lysate	Cortex	1ug/ml
	SA122	M33973 (CT)	Brain tissue lysate	Cortex	1ug/ml
	SA123	M33974 (CT)	Brain tissue lysate	Cortex	1ug/ml
	SA124	M33975 (CT)	Brain tissue lysate	Cortex	1ug/ml
	SA125	F33853 (PL)	Plasma		1ug/ml
	SA126	M33854 (PL)	Plasma		1ug/ml
	SA127	M33855 (PL)	Plasma		1ug/ml
	SA128	M33856 (PL)	Plasma		1ug/ml
	SA129	M33857 (PL)	Plasma		1ug/ml
	SA130	F33873 (PL)	Plasma		1ug/ml
	SA131	F33874 (PL)	Plasma		1ug/ml
	SA132	F33875 (PL)	Plasma		1ug/ml
	SA133	M33876 (PL)	Plasma		1ug/ml
	SA134	F33877 (PL)	Plasma		1ug/ml
	SA135	F33878 (PL)	Plasma		1ug/ml
	SA136	F33879 (PL)	Plasma		1ug/ml
	SA137	F33880 (PL)	Plasma		1ug/ml
	SA138	M33881 (PL)	Plasma		1ug/ml
	SA139	M33882 (PL)	Plasma		1ug/ml
	SA140	M33883 (PL)	Plasma		1ug/ml
	SA141	M33884 (PL)	Plasma		1ug/ml
	SA142	F33885 (PL)	Plasma		1ug/ml
	SA143	F33886 (PL)	Plasma		1ug/ml
	SA144	F33887 (PL)	Plasma		1ug/ml
	SA145	M33888 (PL)	Plasma		1ug/ml
	SA146	M33889 (PL)	Plasma		1ug/ml
	SA147	F33903 (PL)	Plasma		1ug/ml
	SA148	F33904 (PL)	Plasma		1ug/ml
	SA149	F33905 (PL)	Plasma		1ug/ml
	SA150	M33906 (PL)	Plasma		1ug/ml
	SA151	M33907 (PL)	Plasma		1ug/ml
	SA152	M33908 (PL)	Plasma		1ug/ml
	SA153	M33909 (PL)	Plasma		1ug/ml
	SA154	F33910 (PL)	Plasma		1ug/ml
	SA155	F33911 (PL)	Plasma		1ug/ml
	SA156	F33912 (PL)	Plasma		1ug/ml
	SA157	F33913 (PL)	Plasma		1ug/ml
	SA158	M33914 (PL)	Plasma		1ug/ml
	SA159	M33915 (PL)	Plasma		1ug/ml
	SA160	M33916 (PL)	Plasma		1ug/ml
	SA161	M33917 (PL)	Plasma		1ug/ml
	SA162	M33927 (PL)	Plasma		1ug/ml
	SA163	M33928 (PL)	Plasma		1ug/ml
	SA164	F33934 (PL)	Plasma		1ug/ml
	SA165	F33935 (PL)	Plasma		1ug/ml
	SA166	F33936 (PL)	Plasma		1ug/ml
	SA167	F33937 (PL)	Plasma		1ug/ml
	SA168	M33938 (PL)	Plasma		1ug/ml
	SA169	M33939 (PL)	Plasma		1ug/ml
	SA170	M33940 (PL)	Plasma		1ug/ml
	SA171	F33953 (PL)	Plasma		1ug/ml
	SA172	F33954 (PL)	Plasma		1ug/ml
	SA173	F33955 (PL)	Plasma		1ug/ml
	SA174	F33956 (PL)	Plasma		1ug/ml
	SA175	M33957 (PL)	Plasma		1ug/ml
	SA176	M33958 (PL)	Plasma		1ug/ml
	SA177	M33959 (PL)	Plasma		1ug/ml
	SA178	M33960 (PL)	Plasma		1ug/ml
	SA179	F33968 (PL)	Plasma		1ug/ml
	SA180	F33969 (PL)	Plasma		1ug/ml
	SA181	F33970 (PL)	Plasma		1ug/ml
	SA182	F33971 (PL)	Plasma		1ug/ml
	SA183	M33972 (PL)	Plasma		1ug/ml
	SA184	M33973 (PL)	Plasma		1ug/ml
	SA185	M33974 (PL)	Plasma		1ug/ml
	SA186	M33975 (PL)	Plasma		1ug/ml

## Sheet: Raw Data
	Raw_Data	0	1	4	12	37	111	333	1000	F33853 (HC)	M33854 (HC)	M33855 (HC)	M33856 (HC)	M33857 (HC)	F33873 (HC)	F33874 (HC)	F33875 (HC)	M33876 (HC)	F33877 (HC)	F33878 (HC)	F33879 (HC)	F33880 (HC)	M33881 (HC)	M33882 (HC)	M33883 (HC)	M33884 (HC)	F33885 (HC)	F33886 (HC)	F33887 (HC)	M33888 (HC)	M33889 (HC)	F33903 (HC)	F33904 (HC)	F33905 (HC)	M33906 (HC)	M33907 (HC)	M33908 (HC)	M33909 (HC)	F33910 (HC)	F33911 (HC)	F33912 (HC)	F33913 (HC)	M33914 (HC)	M33915 (HC)	M33916 (HC)	M33917 (HC)	M33927 (HC)	M33928 (HC)	F33934 (HC)
	POS1	34901.1	34603.7	30206.5	35829.1	29299.2	41734.5	37077.1	42925.4	38158.8	28276.2	40332.7	35418.5	29767.8	33520.4	86398	59858.8	78317.4	61426.4	87080.8	68622.8	77804.9	71109.1	73335.7	73912.7	79892.5	74267.9	87232.5	75992.3	62675.9	47246.8	52439.5	51304.4	52567.6	44936.9	133033	77920.1	58598	149926	52491.1	58115.8	77510.8	82845.9	36077.7	38875	32237.4	33029.1	37608.5	34326.4
	POS1	39534.2	34235.7	37014.1	40989.5	32000.1	43921.1	43593	45215.2	44606.3	30526.8	41573.4	40674.4	40746.2	41738.5	84838.4	71185	73868.8	62604.5	80294.3	67721.1	84088.4	70253.5	80942.5	77084.7	79833.4	81042.4	86577.9	78459.9	64541.8	57675	60948.9	71125.7	64344.9	68159.7	133369	50811.7	59060	154542	49339	70227.7	86342.6	74890.5	40217	43543.8	42397.4	38076.3	39158.8	39254.2
	POS1	40676.6	39837.9	31173.5	42837.8	31785.4	46799.9	56791.4	37245.4	44648.9	32740.7	48557.8	41062.7	40508.7	46982.5	89789	69227.7	81938	81082.6	104553	73567.7	81199.3	84142.6	82830.4	76522	83820.8	79236.6	107154	81736.5	68546.1	54367.2	59899.9	69082.8	54939.7	53387.4	133033	72346.8	63147.7	145310	58794.4	99578.9	81886.4	74088	43862.9	46324.6	46542.1	37444.9	48272	46456.2
	POS1	50590.3	42996.9	33663.4	45768.6	33039.6	52848	55698.6	40681.9	55360.3	31633.7	52549.5	43444.9	52025.8	55356.3	73247.1	79318.3	94553	83353.4	98396.2	94163.2	89666	86825.7	85352.9	83410.7	85627.2	81660.8	92584.2	82814.8	71446.3	66056.2	67768.8	73346.4	71529.2	72168.4	132698	83493.5	61277.8	186392	62187	98000.2	78665.6	96596.9	49572.6	53875.2	54246	47265.7	56659.6	54179.4
	POS2	35065.8	32969.3	30604.6	32791.5	29179.7	29324.8	45064.1	31046.5	30327	22714.9	28243.2	27706.6	33054.3	29000.5	38465	33800.6	37407.9	35078	40035.6	44526.2	37013	35997.5	32811.7	35825.2	33093.8	29908.4	38242.2	34350.6	29883.9	30192.4	31456.6	31691.5	29856.4	36257.8	44784.9	43957.8	27911.2	51564.1	27271.4	29871	38809.1	46298.2	26020.7	25508.6	26229.6	23847.8	28324.4	26806.7
	POS2	36124.2	31512.4	31272.6	33366.4	28627.1	31422.1	36034.1	32402.1	33031.8	31219.4	28556	28237.2	30707.3	31087.6	37880.5	33463.2	36872.1	34963.9	40261.5	40332.7	36537.8	35744.9	33600.8	36486.2	33149.7	33557.1	36788.9	34678.2	31088.2	30681.9	31943.2	32260	32136.6	31283.1	41481.8	41928.8	35875	54664.3	28188.8	35815.5	57904.7	43599.8	25363.9	28038.4	26065.6	26534.7	29375.8	29365.4
	POS2	40104.1	32518.5	31576	32517.3	28309.6	30785.7	47909.4	34037.5	29251	31936.7	30186.7	29672.9	31589.8	31526.6	32350.3	34213.1	37506	36097.2	40808.4	37829.7	36127.2	35812.3	35204.1	36629.9	36325.4	34141.8	34533.9	33362.1	31811.5	30454.1	32096.6	33199.3	34009.9	34174.7	41362.5	35633.3	36199.4	52313.9	28703.7	52438.3	43848.4	50229.5	26296	27161.6	26830.8	27002.2	29207.6	28321
	POS2	37568.9	33200.2	34650.7	37028.4	29732.3	31972.4	41726.2	33050.1	34602.1	31338.7	33143.2	30528.9	31650.6	32597.5	33737.1	35226.3	39153.5	36107	42219.1	39216.6	38648.6	38429.1	35290.7	36882.1	34794.2	36321.2	35335.5	35414	32260.7	32267.1	33831.1	33876.1	34671.6	36539.8	45813.6	34266.5	36523.8	35770.8	29780.7	45927.5	61514.9	52055.2	27251.5	29054.4	29433.2	27684.1	31002.7	32526.8
	AMICA	691.828	1072.01	1155.5	1927.53	2403.84	4478.79	6582.12	7784.9	456	795.29	609.76	1118.06	569.67	1119.75	793.885	428.78	522.31	496.44	609.92	531.22	986.95	555.13	713.57	790.75	462.58	501.06	706.44	728.78	809.29	486.57	938.25	751.86	977.18	772.22	962.37	814.93	1189.73	789.68	648.75	1734.19	1316.95	2097.68	662.87	695.22	783.44	475.67	479.83	636.77
	AMICA	755.008	1075.72	1398.34	1998.2	2119.56	4368.24	6888.78	7823.86	433.26	682.65	686.92	1130.69	586.58	1078.92	868.34	469.25	496.47	460.59	782.27	551.62	952.69	500.05	1008.16	761.94	625.47	420.69	728.37	766.84	940.97	648.32	1029.27	1076.44	881.48	963.175	668.54	927.795	965.98	786.43	587.85	1999.28	1024.57	2064.76	683.95	665.84	523.74	608.41	474.84	840.45
	AMICA	764.69	884.263	1389.15	2152.87	2275.77	4627.8	6399.38	8515.96	506	674.62	690.29	1364.2	469.54	1160.58	655.23	463.95	537.63	506.62	642.51	758.41	1005.02	862.75	971.89	776.345	544.73	418.74	650.73	542.23	749.1	912.69	887.61	1158	1031.02	996.4	773.98	854.54	1077.86	860.415	641.58	1682.78	1205.38	2130.59	611.31	626.22	710.56	527.75	501.95	578.39
	AMICA	906.305	1329.8	1569.73	2082.74	3145.57	6142.45	7390.71	9267.88	481	668.8	505.1	1124.38	493.25	840.56	719.43	527.26	575.11	472.08	508.08	855.67	1016.33	811.11	872.35	637.64	493.31	581.43	621.8	516.62	777.67	782.11	654.75	1012.63	833.44	929.95	605.65	1001.05	1077.86	931.15	728.11	1561.94	1428.52	1897.3	641.79	568.78	640.11	605.22	550.73	763.05
	APLP-1	1282.26	1041.24	849.53	991.12	1085.21	1701.3	3722.78	6151.52	15804	13724.1	15523	9993.04	16825.5	22426	14370.9	11225.4	15978.4	16052.2	16273.3	17131.5	18053.6	11561.6	9001.81	17872.7	16002.7	12779.1	16651.2	12544.4	17337.5	14403.5	16143.3	17558	17941.7	16892.8	23006	14568.5	20668.7	21786.7	19610.7	20662.5	20541.8	21668.5	15604.2	16518	13603.3	19795	14774.7	19643.1
	APLP-1	1259.95	1029.62	791.747	918.663	1071	1786.06	3495.71	6513.85	16342.6	13259.1	14917.6	9145.89	16708.7	20450.2	12864	12231.6	16242.7	16411.3	17823.5	16364.6	16948.3	11303.8	8316.89	18029.3	15042.1	12297	17110.4	13131.4	17151.8	13100.3	15132.7	17444	16688.5	16458.3	21676.5	14284	16467.5	20530.5	18855.7	20802.8	19355.2	20066.2	16128.7	16841.5	13043.9	20298.8	15123.9	20025.4
	APLP-1	1169.72	871.073	858.897	993.05	1012.35	1831.95	3252.02	5631.92	15513.9	13296	14196.8	8511.1	15712.1	19619.7	11405.8	11026	16086.7	14923.2	15744.1	14606.1	15024.5	12955.9	8694.08	17812	14338.8	12635.7	15493.1	11257.2	15989.2	13571.5	15805.1	16831.1	16617.7	16282.9	20696.2	13531.1	18318.6	20958.8	18915.4	16143.2	19058	21134.2	16679.3	16251.3	13467.3	20153.4	14061.7	20004.4
	APLP-1	1347.64	1024.39	844.657	1120.13	1261.88	1947.33	2666.09	5789.18	16129.7	12836	15795.8	9286.12	16977	18604.9	13662.2	11160.5	16244.7	14893.1	16389.3	18367.9	16042.4	11641.9	7452.73	17305.8	13399.7	13553.5	16334.9	13045.7	17436.6	13352.5	15129.6	17589.3	16587	16648.1	21320.3	13406	17212.9	17994.6	17503.7	18222.1	19271.2	20315.9	15449.2	16764.5	14571.4	19285.5	14821.6	19848.8
	Arylsulfatase G	1663.48	1773.52	1718.83	2113.01	2325.63	3705.95	8184.13	14399.4	1118.06	698.94	1110.63	601.58	1199.77	1667.15	1096.09	581.25	1673.33	914.56	1150.02	1360.94	2084.27	1032.64	728.275	1161.14	1964.26	937.63	1606.77	987.44	1043.78	494.19	1070.36	655.89	1602.84	886.885	2638.34	468.72	821.745	1435.39	1399.39	700.48	1369	1284.49	1617.28	702.98	1491.02	2778.82	1729.14	1213.11
	Arylsulfatase G	1797.23	1774.12	1751.92	1916.19	2217.49	3706.36	6722.46	10495	1025.22	935.48	1064.08	558.58	1198.73	1494.8	935.91	528.42	1623.88	699.23	1370.13	1356.84	1914.68	1009.12	865.5	1232.26	1876.74	1008.61	1246.53	933.89	892.36	360.58	1106.25	562.27	1830.66	812.32	1794.02	550.72	782.55	1013.9	1388.5	913.05	1473.46	1345.7	1695.37	737.48	1515.06	2571.76	1358.61	1511.73
	Arylsulfatase G	1591.97	1693.75	1645.06	1908.41	2206.48	3636.5	7428.16	12006	1054.06	1027.78	1032.98	437.2	1200.81	1391.1	1180.92	435.55	1386.69	714.41	929.9	840.7	1507.74	678.3	591.05	1245.32	1103.97	678.12	1246.53	900.55	930.21	535.88	973.31	634.85	1650.95	961.45	2207.81	484.58	860.94	842.64	1285.02	1076.34	1743.32	1105.17	1173.97	702.98	1552.68	2389.59	1565.82	837.03
	Arylsulfatase G	1453.49	1695.61	1546.84	1744.83	2305.03	3671.18	6750.15	9128.2	1086.06	941.08	1119.82	436.68	1067.84	1443.63	1260.77	334.11	1470.69	746.95	853.78	811.56	1559.38	642.7	476.5	1238.79	1113.24	977.03	886.29	883.49	679.53	453.06	736.92	517	1108.29	611.65	1992.13	562.82	693.77	1224.64	1156.36	994.695	1608.82	1280.33	1161.26	668.48	1129.03	2207.42	1073.05	914.48
	B7-H5	405.018	340.05	612.507	664.647	1124.54	4008.85	7812.52	8971.67	999.14	1028.44	874.08	589.06	1850.41	1313.7	954.98	739.13	1167.42	1281.29	1171.18	834	1466.65	786.19	648.89	1519.17	1182.94	670.84	1064.41	1199.92	1433.98	999.34	1039.95	1066.23	1373.46	1768.74	2539.39	1337.03	1386.35	1451.96	1086.73	1007.46	2496.15	1933.03	1044.02	675.35	869.06	1122.81	1052.17	719
	B7-H5	310.435	315.613	465.68	660.43	1484.12	3991.33	6653.16	12163.4	1091.56	852.96	1254.6	487.23	1103.75	1301.51	1118.75	707.27	1146.29	1133.84	1403.62	1035.25	1379.73	660.72	615.75	1433.28	1173.97	696.21	1006.86	1122.15	1253.8	885.56	968.75	973.06	1583.81	1872.81	2338.39	1273.12	1526.24	1272.42	1105.52	1037.65	1994.49	2264.55	940.17	679.11	663.89	936.74	1083.43	744.08
	B7-H5	334.863	334.697	403.74	557.673	1148.6	3953.55	8781.69	11436.8	1159.19	931.02	843.51	623.29	1116.29	1383.88	1063.88	811.23	1244.59	1169.3	1416.84	1044.34	1353.52	875.68	697.04	1693.79	940.21	775.2	1045.86	1047.52	1136.56	870.61	1175.55	1244.52	1957.35	1456.39	1716.54	1111.23	1307.55	1301.21	1034.98	1162.05	2293.97	1772.95	1013.85	839.45	788	833.76	783.06	754.76
	B7-H5	455.363	312.197	506.783	662.538	1513.17	4026.37	5854.95	12890	1226.82	891.99	1033.96	606.175	1638.46	1467.16	1091.32	747.4	1172.03	1143.52	1310.06	848.33	1323.97	965.17	745.19	1398.48	1444.98	735.705	1027.62	1015.83	1104.02	1236.28	1140.03	1152.54	1202.39	1664.68	1541.72	1374.32	1349.78	1602.71	1175.03	1403.61	2091.78	1635.05	924.27	947.73	858.45	775.07	917.615	982.48
	CD47	377.847	402.493	640.61	1664.46	3977.96	8615.22	11772	16606.4	748.88	682.2	1005.3	210.32	1065.18	1610.82	870.05	358.02	582.22	1060.56	1017.88	681.72	832.42	639.7	408.89	1167.97	1458.98	729.87	1124.86	678.83	874.44	316.1	792.98	681.8	1316.67	630.56	1589.71	886.95	888.86	1086.45	1373.83	759.61	1276.73	1755.88	1296.2	1075.85	690.1	1809.67	575.78	1853.84
	CD47	357.078	361.735	612.523	1594.93	3489.53	8605.74	12050.1	16014.1	900.44	779.44	945.92	236.71	929.28	1739.94	991.84	314.67	646.61	1148.35	835.37	839.48	818.17	615.45	355.77	889.29	1315.22	712.97	1131.2	632.43	758.11	435.67	733.24	914.65	928.46	767.66	1256.32	478.58	927.2	1098.26	1388.98	1085.35	1291.53	1737.35	1124.59	1248.85	640.45	1767.79	489.21	1920.38
	CD47	383.547	320.977	590.097	1736.26	3194.39	8403.13	12122.3	13776.5	803.79	649.04	1236.08	263.02	872.22	1383.92	594.61	444.95	716.24	922.8	1207.69	772.85	753	712.7	402.03	1156.58	921.94	895.49	1514.11	596.82	828.91	420.56	635.21	1123.15	821.88	659.66	1218.81	560.62	869.65	954.86	1486.45	1076.46	1109.55	1500	1207.22	1176.71	889.66	1743.45	546.4	1614.52
	CD47	276.002	271.71	582.943	1696.88	3555.93	8508.14	12463.9	15222	792.92	678.16	753.55	283.92	889.19	1249.08	605.78	396.98	663.11	953.19	868.56	651.98	846.67	810.33	350.19	1349.7	1028.31	850.02	1288.51	555.24	764.68	439.48	652.21	951.53	1044.95	713.66	1308.14	792.43	759.7	1020.65	954.75	946.55	1013.51	1703.62	1234.14	1095.8	896.55	1869.88	615.3	1896.15
	CES2	260.078	558.313	946.32	2371.37	4102.12	5598.81	6507.6	6600.2	117.1	89.06	193.45	269.38	217.78	174.82	181.64	143.02	178.48	210.44	171.91	182.045	199.98	176.24	216	196.05	258.59	327.4	147.48	231.66	114.925	36.625	62.56	175.525	92.78	3.74	193.625	99.805	328.39	85.865	218.57	343.905	187.85	159.19	182.92	137.685	173.87	308.33	124.73	148.06
	CES2	268.995	593.003	734.253	2439.36	4113.3	5655.53	5660.88	6137.1	147.51	89.06	182.52	154.38	149.18	143.675	301.64	139.95	176.8	166.38	181.51	190.94	217.05	163.43	158.83	163.12	210.43	335.77	149.38	231.66	114.925	36.625	62.3	200.28	106.35	3.74	243.95	69.72	229.02	85.865	259.59	382.95	254.49	159.19	246.72	153.68	163.12	252.49	144.73	194.41
	CES2	213.528	472.75	694.33	2179.09	3748.42	6026.85	6075.99	6316.33	195.98	89.06	214.33	189.26	145.8	105.88	257	128.875	197.14	183.89	162.31	173.15	192.39	189.05	222.815	179.585	185.97	330.73	191.02	181.77	114.925	36.625	62.82	150.77	99.565	3.74	143.3	99.805	278.705	85.865	291.38	343.905	299.03	159.19	214.82	103.64	184.62	199.08	136.02	183.15
	CES2	236.145	349.813	821.303	2401.07	3931.31	5746.23	5759.67	6416.63	156.55	89.06	156.73	214.08	183.48	112.53	200.84	117.8	169.13	170.95	119.39	166.15	165.08	202.03	229.63	179.585	234.89	240.85	102.08	281.55	114.925	36.625	51.22	175.525	99.565	3.74	193.625	129.89	203.8	85.865	239.08	304.86	190.84	159.19	214.82	121.69	204.58	244.23	113.44	171.89
	CLEC4F	198.788	213.577	244.733	361.42	1070.47	2705.54	5052.82	9294.13	123.17	64.26	52.44	151.89	122.78	69.265	291.84	74.645	155.98	150.2	128.035	98.01	150.445	62.11	191.14	132.725	154.22	149.38	114.98	181.715	125.125	71.74	48.36	203.225	139.88	0	161.12	344.06	157.02	103.11	38.765	196.865	318.11	233.83	72.49	59.16	39.6	32.26	22.17	64.75
	CLEC4F	161.913	144.333	202.447	574.87	811.897	2820.21	4993.94	9068.5	137.2	64.26	67.385	214.945	122.28	69.265	174.82	74.645	146.73	133.21	128.035	98.01	100.19	46.12	161.13	155.11	185.255	149.38	142.2	181.715	102.53	78.13	60.02	203.225	108.675	0	176.62	297.765	191.58	98.87	38.765	196.865	341.39	233.83	76.5	38.12	39.6	32.26	22.17	64.75
	CLEC4F	153.457	228.02	201.667	414.18	899.94	2107.85	5111.7	9498.87	130.185	84.22	82.33	278	121.78	69.265	233.33	66.77	124.98	108.34	128.035	98.01	150.445	54.115	176.135	148.19	145.49	149.38	86.13	235.83	125.125	84.52	49.05	203.225	93.19	0	136.8	297.765	210.32	103.11	38.765	196.865	246.47	256.31	88.885	40.53	39.6	32.26	22.17	64.75
	CLEC4F	196.962	186.923	255.36	507.93	739.487	2247.31	4988.74	10851.6	130.185	44.3	67.385	279.04	104.2	69.265	233.33	82.52	151.355	179.88	128.035	98.01	200.7	54.115	176.135	117.26	216.29	149.38	128.59	127.6	147.72	78.13	54.535	203.225	124.16	0	112.48	251.47	157.26	107.35	38.765	196.865	282.29	211.35	101.27	49.845	39.6	32.26	22.17	64.75
	CPA1	758.75	1340.17	2521.4	4439.12	4895	5761.75	5401.38	4872.75	453.83	564.57	759.57	510.6	528.83	911.28	606.65	291.7	474.82	587.66	657.05	524.11	842.46	340.81	562.435	619.58	541.95	652.78	503.06	379.98	597.42	406.45	518.575	586.8	451.665	514.275	644.5	634.34	464.52	355.23	433.65	656.68	649.03	774.635	498.75	646.54	389.28	458.68	496.27	429.115
	CPA1	756.648	1263.13	2473.53	4142.6	4885	5930.35	5369	6654	535.69	585.88	500.34	662.57	469.41	773.2	519.52	327.68	490.1	663.05	668.94	505.51	645.39	278.41	499.09	579.23	659.54	477.11	520.94	518.51	511.78	399.61	518.575	478.91	481.18	514.275	612.82	635.28	561.95	499.34	439.615	987.8	658.73	791.52	500.33	541.69	489.64	585.65	604.97	531.92
	CPA1	769.595	1295.87	2800.4	4165.53	4874	4985	5698	6325	475.02	351.64	836.27	510.6	560.14	635.12	582.31	303.85	485.71	566.36	680.83	514.81	608.56	393.16	414.92	479.895	486.26	609.03	648.55	338.97	411.97	413.29	468.73	371.02	422.15	514.275	612.82	650.49	488.83	520.1	445.58	873.25	713.78	757.75	544.64	393	439.46	522.165	415.98	326.31
	CPA1	719.64	1202.87	2341.77	4308.86	4789	4569	5123	6258	464.425	458.105	593.27	358.63	497.52	773.2	614.3	401.82	625.17	577.01	564.48	460.91	626.975	347.66	625.78	380.56	403.6	440.95	602.79	442.05	361.58	271.97	568.42	478.91	393.62	514.275	581.14	642.885	476.675	336.33	360.89	764.965	763.66	611.4	542.05	429.44	388.36	522.165	456.125	429.115
	CPB1	1966.86	1842.47	1849.73	2115.09	2334.02	3420.33	5250.93	5435.64	1588.82	1510.04	1454.5	1776.55	1728.39	1605.43	1301.42	1133.26	1389.34	1451.49	1259.63	1382.85	1460.22	1395.11	1349.6	1311.59	1474.62	1317.3	1369.56	1322.58	1655.09	1707.46	1715.08	1567.02	1505.98	1234.17	1196.78	1693.38	1193.3	517.98	1422.11	1499.58	1663.67	1669.46	1901.11	1384.57	1434.13	1468.03	1474.67	1309.48
	CPB1	2080.65	1871.75	1842.24	2112.05	2383.45	3187.28	5305.56	4943.23	1498.57	1616.88	1355.8	1633.84	1818.81	1664.5	1392.66	1264.8	1386.48	1575.71	1412.56	1413.06	1597.22	1437	1348.38	1436.03	1289.68	1281.37	1085.62	1114.38	2153.15	1193.08	1669.32	1646.11	1454.87	1353.21	1579.92	1186.3	1390.86	709	1519	1364.97	1956.25	1630.64	1641.56	1556.38	1540.55	1488.32	1730.29	1603.5
	CPB1	2102.92	1807.33	1796.37	2094.37	2342.84	3491.08	5112.4	6501.08	1395.66	1589.73	1784.34	1350.04	1773.6	1433.9	1281.66	1233.98	1550.38	1563.6	1422.66	1420.8	1668.29	1311.82	1381.55	1394.89	1402.18	1187.23	1188.07	1125.98	1868.72	1174.13	1598.53	1372.88	1404.82	975.83	1520.57	1391.23	1189.3	685.83	1407.36	1670.56	1781.2	1103.42	1922.58	1622.03	1620.56	1447.73	1505.12	1425.64
	CPB1	2119.8	1918.07	1969.72	1956.25	2434.26	2963.58	5521	5970.66	1202.85	1413.02	1454.76	1461.44	1568.71	1566.75	1332.16	1100	1231.77	1244.36	1177.13	1198.14	1400.86	1352.97	1269.82	1360.03	1284.84	1107.61	1290.52	1079.92	1672.78	1404.25	1575.33	1285.66	1324.44	1115.13	1287.1	1292.84	1234.63	785.75	1470.55	1254.98	1382.32	1250.34	1719.89	1534.56	1462.79	1468.03	1269.38	1438.66
	CREG	692.573	647.66	758.7	1485.94	2264.07	3881.58	4980.98	5858.49	996.14	582.8	796.4	855.38	1198.87	847.32	631.59	512.11	787.86	734.78	811.21	826.19	894.21	624.1	639.98	982.49	949.72	782.6	810.39	421.16	765.35	823.86	974.79	563.28	736.68	1077.89	1680.45	753.6	878.51	1278.03	1134.34	893.71	914.49	1123.85	1086.75	688.83	1180.22	792.58	655.55	739.21
	CREG	721.108	605.29	787.623	1259.46	2063.41	3823.29	4336.6	5696.13	817.27	636.48	710.85	685.32	1198.87	738.59	764.82	419.02	856.57	601.57	676.78	804.4	804.22	593.05	612.22	884.27	954.76	556.13	671.24	548.86	662.3	735.77	832.94	558.95	828.245	1029.54	1457.41	756.85	580.52	1251.91	843.81	640.49	1647.56	886.73	1121.35	638.23	794.98	671.83	656.89	822.53
	CREG	717.97	722.693	845.757	1220.22	1888.78	3772.67	3556.09	4900.7	857.92	763.92	1203.28	577.69	1402.06	858.46	599.42	488.17	797.57	648.21	957.69	981.88	698.7	539.65	576.98	656.25	973.56	891.11	1076.61	565.05	1151.34	679.88	918.47	479.09	919.81	722.55	1823.52	926.03	1017	1335.21	920.95	626.24	1516.01	1296	1070	723.95	782.88	748.51	602.83	814.4
	CREG	711.952	747.307	843.493	1506.96	2173.11	3456	5209.35	5888.72	712.11	700.2	1094.61	770.35	995.67	852.89	575.56	511.27	787.29	776.36	849.63	719.09	1055.95	532.27	805.15	930.41	964.16	794.22	962.19	556.955	1112.7	481.16	1269.25	561.115	610.85	981.19	1568.93	841.44	751.34	1304.15	719.28	711.74	1227.98	925.92	978.55	524.66	1003.83	704.44	489.21	798.71
	CRELD2	485.998	483.55	582.39	1144.61	2593.5	4521	6053.46	8965	1595.38	2090.96	2232.44	681.255	2354.6	6502.46	1271.52	541.45	1744.41	2122.81	2282.75	1341.97	2127.28	1072.55	977.78	2091.92	2353.79	1543.72	2323.52	1316.94	1705.57	1130.75	1646.63	1515.74	2160.06	2967.73	3478.89	1449.19	2497.56	3873.72	2008.64	2363.22	3651.78	5748.28	1468.3	1916.14	1010.3	4245.84	1414.98	5357.85
	CRELD2	362.903	623.653	745.123	1080.41	2124.4	4412	5974.82	8787	1949.31	1670.42	2082.98	679.49	1872.94	4900.59	1653.4	737.56	1961.55	1909.44	2855.44	1658.42	2139.26	1155.41	924.26	1929.73	2517.81	1290.63	2097.43	1124.32	1446.52	1007.71	1381.68	1833.19	2586	2732.82	3368.03	1759.65	2043.66	2761.52	2221.7	2524.78	3993.43	4831.05	1414.62	1974.89	992.44	4197.26	1688.11	4478.78
	CRELD2	563.345	431.577	613.51	1036.16	2501.25	4123	6805.31	7626.69	2112.6	1880.69	2056.73	683.02	2208.93	3550	1169.86	746.62	2010.03	2324.19	3006.34	2233.81	2307.02	1260.44	883.28	1612.27	2232.85	1098.69	2357.16	1069.52	1653.03	1081.5	1212.77	1853.19	1884.69	2216.38	3337.1	1333.59	2349.12	3366.71	1687.72	1772.24	3311.11	4897.03	1762.94	1780.39	1317.53	4220.75	1349.75	4900.42
	CRELD2	571.458	496.773	876.737	1023.36	2685.76	4466.5	6432.22	7893.98	2271.78	1331.08	2173.25	605.24	2115.31	4809.39	1462.46	974.08	1833.86	1849.33	2425.71	1963.27	2037.53	1401.13	1031.3	2468.33	2444.64	1464.66	2462.31	1122.61	2018.48	1103	902.02	2113.83	2397.83	2023.94	3589.74	1475.58	1801.62	3396.47	1795.58	1951.86	3428.08	4926.25	1648.25	1390.17	1150.48	4115.29	1360.94	4786.4
	Dectin-1	169.208	731.517	2040.15	5287.61	7520.57	8965	9987	11727	55.18	12.55	24.07	61.39	53.43	3.05	93.48	114.17	97.36	87.08	0	88.08	183.44	170.37	113.91	107.32	0	91.26	270.335	22.26	42.865	48.15	25.47	174.37	30.01	0	29.84	0	0	69.905	37.16	226.965	97.93	299.56	23.895	3.435	0	0	0	95.33
	Dectin-1	124.698	860.943	2009.34	4888.24	7720.26	8898	10025	11440.9	45.31	12.55	24.07	61.43	57.41	3.05	91.83	134.31	128.33	84.705	0	90.32	128.65	170.09	70.81	90.73	0	92.58	270.335	39.48	42.865	71.91	16.36	206.575	30.01	0	29.84	0	0	69.905	37.16	226.965	97.93	233.28	22.6	3.435	0	0	0	95.33
	Dectin-1	153.123	747.207	1978.53	5167.18	7473.49	9854	8694.64	11015.4	35.44	13.94	24.07	49.16	55.42	3.05	92.655	134.84	121.37	82.33	0	133.44	148.72	166.21	92.36	71.22	0	91.26	270.335	28.08	42.865	74.71	16.95	206.575	30.01	0	29.84	0	0	69.905	36.23	226.965	97.93	167	25.19	3.435	0	0	0	95.33
	Dectin-1	144.842	770.06	1854.12	4983.23	7522.43	9147	9969	11094.7	45.31	11.16	24.07	45.14	72.9	3.05	107.22	94.03	109.365	90.6	0	176.56	95.42	186.48	117.98	87.09	0	89.94	270.335	33.78	42.865	73.31	21.21	238.78	30.01	0	29.84	0	0	69.905	38.09	226.965	97.93	233.28	23.895	3.435	0	0	0	95.33
	EMMPRIN	531.54	520.227	639.033	1634.26	3332.09	6998.66	8401.1	11463.7	559.87	444.56	662.81	416.16	528.98	523.37	780.16	515.79	415.13	479.81	546.92	609.73	616.75	561.59	422.19	640.42	507.05	583.39	544.26	414.31	577.19	396.64	533.89	614.16	619.17	564.815	904.27	666.28	760.355	1133.18	626.53	666.1	811.02	792.32	475.11	465.53	344.86	542.47	443.18	397.86
	EMMPRIN	584.333	489.933	740.24	1650.01	2916.78	6818.97	8638.87	11291.9	541.92	493.1	747.945	515.94	521.14	397.43	675.12	526.75	502.79	541.48	613.34	695.43	520.49	569.57	629.81	465.41	495.66	653.84	606.12	606.13	457.03	541.78	788.38	525.09	767.1	564.815	767.95	789.38	611.31	742.92	646.71	859.05	926.5	649.94	465.32	374.81	358.11	414.61	464.84	438.37
	EMMPRIN	527.135	550.293	679.86	1483.96	3297.6	7262.25	8405.72	11658.5	611.16	632.865	833.08	523.8	679.88	656.8	557.25	394.82	555.06	614.97	315.17	544.4	755	395.08	590.03	704.69	766.71	647.395	667.98	657.62	800.21	557.39	590.12	763.3	705.585	451.05	1018.48	752.11	990.52	1523.45	606.35	1079.72	1041.98	797.315	643.58	486.27	380.945	603.27	344.36	418.115
	EMMPRIN	494.737	655.613	697.017	1618.5	3173.07	7418.78	7796.58	11250.4	624.83	772.63	896.96	519.87	493.68	590.085	649.03	369.94	528.925	634.43	399.66	668.44	663.41	459.95	605.61	784.94	636.88	640.95	509.28	631.875	688.7	534.05	689.25	894.55	644.07	678.58	836.11	719.46	909.4	1133.18	450.89	826.55	653.05	802.31	726.31	438.26	403.78	478.54	405.49	354.27
	FABP4	615.117	2277.59	3870.99	6564.11	8715.34	8569.46	9985	11457.4	700.16	590.205	508.37	586.44	534.67	965.88	332.22	475.05	691.06	540.02	662.72	779.62	1041.71	983.49	752.23	1153.81	1011.08	818.02	724.62	776.92	386.79	473.71	614.97	864.55	340.97	684.89	755.87	329.285	583.92	862.14	370.14	923.57	609.6	1084.3	536.23	832.865	327.61	776.8	603.28	1784.65
	FABP4	650.07	2162.5	3696.68	6413.82	7867.53	8465.09	9698	10868.1	538.5	569.63	494.85	594.38	512.18	903.39	359.27	498.52	654.39	617.59	853.89	1052.98	866.23	887.08	603.08	979.37	1110.42	859.81	708.28	670.79	574.56	483.87	452.25	722.785	299.83	769.94	616.06	264.08	549.98	641.97	398.41	959.05	615.44	816	501.28	912.2	380.72	817.62	499.52	1870.45
	FABP4	673.282	1976.63	3845.3	7114.84	8224.71	8651.53	9748	10957.2	766.87	554.33	501.61	469.61	567.235	731.7	386.32	740.05	598.83	743.16	959.85	1116.18	807.56	1003.86	735.54	1064.7	1075.22	843.08	899.78	885.8	504.52	494.03	477.06	581.02	376.52	727.415	481.61	329.285	410.5	768.08	253.22	683.22	509.26	880.81	583.94	1035.15	450.685	1046.5	585.37	1913.15
	FABP4	627.067	1645.7	3875.99	7014.21	8235.64	8524.34	11849.5	11599.1	833.58	610.78	490.3	511.29	599.8	986.56	359.27	619.285	665.15	879.62	780.83	1041.16	1059.52	1167.06	516.98	1071.92	1037.86	740.98	687.86	883.5	539.54	597.63	510.11	722.785	471.44	727.415	615.29	394.49	382.97	575.83	341.87	803.395	517.67	855.85	651.34	753.53	520.65	1119.67	732.41	1709.5
	FCRL5	261.828	216.633	378.48	466.167	852.283	2197.38	4631.35	5509.84	208.1	124.59	17.63	189.485	341.1	350.02	349.74	183.17	276.24	202.89	241.355	331.72	258.56	288.54	183.73	155.79	91.08	217.52	272.51	139.56	196.22	202.09	138.43	202.73	179.95	149.49	156.45	152.74	389.33	121.7	333.8	208.53	199.23	258.92	190.59	231.01	193.85	264.82	74.34	211.82
	FCRL5	274.59	172.81	291.737	362.33	782.343	1934.5	3153.31	5031.3	219.28	162.6	17.63	143.49	376.245	438.92	314.5	286.03	244.41	194.855	281.6	347.73	230.59	357.12	182.45	202.02	93.06	245.59	233.66	130.24	189.05	177.49	127.49	215.505	176.59	149.49	156.45	113.77	389.33	119.14	345.93	169.92	199.23	249.71	156.89	254.1	131.4	267.31	63.67	292.62
	FCRL5	273.683	223.063	307.06	461.817	865.433	1901.89	4033.86	5913.08	208.1	172.58	17.63	171.42	359.92	359.9	320.32	270.65	237.02	186.82	241.355	300.95	162.48	259.36	211.32	165	139.59	196.315	233.66	116.15	243.52	142.71	252.84	198.74	124.76	149.49	156.45	191.71	389.33	85.73	422.48	131.31	199.23	258.92	117.25	207.92	162.625	214.135	53	246.8
	FCRL5	328.967	183.357	285.823	415.273	871.267	2414.72	3519.85	6236.29	196.92	182.56	17.63	207.55	392.57	518.58	379.16	218.78	166.39	161.51	201.11	315.71	153.21	281.06	226.74	194.38	116.325	175.11	194.81	131	219.87	160.1	195.635	228.28	230.77	149.49	156.45	104.65	389.33	102.435	384.205	169.92	199.23	268.13	182.68	172.81	162.625	163.45	63.67	240.61
	FGF R5	1397.64	1227.73	1458.21	2324.99	2262.06	3527.79	6554.61	7579.39	1148.63	1186.88	2182.84	1127.43	1181.04	1223.34	1836.68	1364.66	1246.66	1216.06	1957.93	1475.8	1139.56	1354.63	1159.62	1181.5	1247.58	1157.72	1415.47	1272.81	1186.68	1292.48	1129.75	1358.06	1252.57	1581.78	2345.17	1404.44	1266.56	2103.62	1429.94	2191.56	1954.31	2750.68	1216.98	1341.53	1069.75	1247.51	1112.42	1177.73
	FGF R5	1633.06	1229.9	1374.12	1626.03	3071.8	3633.76	7259.79	8382.8	1286.69	1170.63	2210.67	1416.76	1189.32	1078.04	2040.51	1338.75	1362.29	1317.46	1641.35	1901.92	1337.97	1408.19	1366.17	1249.05	1431.03	1137.75	1506.93	1331.68	1273.75	1233.16	1222.48	1208.82	1415.16	2059.36	1839.9	1564.7	1523.12	2652.99	1542.27	1977.22	2759.5	1852.38	1262.48	1098.18	1004.29	1157.1	1362.63	1173.92
	FGF R5	1636.02	1365.07	1463.53	1752.33	2193.38	4056.18	8103.12	9069.1	1264.25	1452.54	2833.7	1310.58	1688.9	1433.25	1663.16	1236.74	1528.05	1390.25	2212	1765.05	1340.05	1276.22	1425.58	1285.72	1534.7	1148.79	1453.69	1297.02	1407.81	1265.72	1199.68	1587.62	1417.33	1837.23	2339.88	1723.46	1223.33	3478.05	1207.24	1756.78	2479.33	3648.97	1232.42	1228.3	1083.32	1417.22	1201.4	1185.41
	FGF R5	1581.88	1605.75	1605.39	1965.07	2640.77	4413.92	7552.37	8773.12	1360.56	1319.71	2992.31	1363.67	1317.83	1328.3	1931.97	1235.56	1435.68	1353.86	2026.91	1633.89	1352.44	1313.37	1431.97	1267.38	1638.38	1139.86	1447.36	1314.35	1340.78	1338.52	1211.08	1913.46	1426.98	2281.48	1917.17	2114.72	1394.84	3202.36	1317.62	1902.58	1916.86	2750.68	1325.61	1178.7	1076.53	1310.72	1138.14	1418.46
	FOLR1	548.648	217.533	369.107	502.383	1041.6	2454	3594.31	3628.59	88.115	386.05	227.78	161.75	240.825	2187.92	593.02	132.24	200.73	508.17	387.625	540.99	413.11	123.81	213.215	564.48	270.51	197.765	589.27	72	306.755	23.9	181.61	135.37	221.62	528.665	794.45	371.23	197.71	256.035	258.355	450.16	723.9	1031.57	92.11	164.1	87.84	1543.55	27.375	1437
	FOLR1	535.298	167.423	351.817	538.41	1063.3	2774.75	4650.54	3364.47	88.115	435.94	221.17	116.73	240.825	1696.5	593.02	118.08	361.9	483.23	443.57	587.09	512.28	130.205	249.58	524.68	322.92	197.765	681.02	107.42	306.755	23.9	170.93	120.54	148.84	480.78	796.27	310.385	201.24	256.035	255.37	361.785	863.695	742.12	98.28	136.34	61.14	1670.95	27.375	1738.3
	FOLR1	450.505	214.873	307.413	416.523	1001.94	2783.41	3977.5	5123	103.54	386.05	280.2	139.24	240.825	1484.63	610.39	146.4	281.315	766.17	387.625	494.89	606.18	136.6	158.36	605.52	272.69	224.71	713.98	85.5	264.75	20.74	160.25	122.21	185.23	528.665	764.1	345.89	199.45	256.035	258.355	469.33	865.62	694.63	73.95	124.22	74.49	2004.4	27.375	1594.54
	FOLR1	403.453	133.287	315.087	594.887	1021.04	2810.82	3862.97	5525	72.69	336.16	214.56	139.24	240.825	1787.63	575.65	132.24	281.315	637.17	331.68	629.52	557.52	161.32	176.85	671.7	268.33	170.82	786.8	129.34	348.76	27.06	170.93	148.53	185.23	576.55	854.59	274.88	200.345	256.035	261.34	273.41	861.77	849.62	110.97	113.75	74.49	1674.76	27.375	1652.79
	Galectin-2	353.228	740.483	2391.01	8706.81	12745.6	18703.6	23613.5	25071.3	416.11	329.21	526.92	348.6	510.51	730.77	525.89	475.12	565.19	583.57	551.38	1149.67	723.79	622.16	443.2	761.4	492.37	486.9	887.89	660.33	538.02	473.4	483.11	501.32	693.38	588.25	657.85	552.17	574.03	538.005	819.71	859.69	764	744.485	494.37	563.51	444.1	843.78	620.98	734.8
	Galectin-2	289.712	814.277	2365.66	9050.82	15230.6	18525.7	18785.5	24226.9	436.29	408.22	515.96	263.71	574.1	640.14	500.95	519.86	564.58	906.02	808.29	715.66	661.88	627.05	414.7	705.28	605.66	518.67	632.27	528.06	556.39	657.45	439.05	646.92	623.16	626.72	589.16	600.35	598.06	515.98	548.73	513.27	711.16	614.84	413.44	486.3	339.83	826.69	491.65	655.92
	Galectin-2	387.432	798.02	2357.34	9418.01	12769.4	18469.6	24197.9	23894	384.56	403.94	537.88	343.22	516.55	571.42	574.74	482.17	581.29	982.25	663.53	993.73	595.75	601	428.95	656.34	614.79	490.18	591.35	576.02	497.22	423.97	426.45	579.59	644.35	665.19	785.05	683.32	649.65	455.52	803.55	623.05	919.68	874.13	459.31	410.25	400.905	842.74	648.6	660.16
	Galectin-2	313.742	883.357	2354.7	8929.37	13729.2	18831.6	21142.5	24709.3	487.26	436.41	690.56	321.52	553.02	801.71	623.59	466.5	542.86	773.18	855.41	731.45	662.26	607.22	399.06	759.12	689.93	540.67	725.75	619.08	519.65	566.31	566.34	578.48	657.34	466.02	810.31	494.28	662.86	560.03	811.63	653.55	942.88	544.05	498.19	494.41	357.71	686.95	370.65	636.37
	Glypican 5	750.987	582.51	688.34	928.43	1056.39	1563.85	3069.4	4228.22	578.92	625.52	845.92	475.44	628.31	1229.65	707.66	712.05	706.98	820.81	1070.7	680.81	671.14	839.14	501.3	1060.44	711.48	597.11	791.75	565.68	704.28	644.28	670.36	811.6	801.98	602.8	1032.79	732.45	795.36	1718.89	1032.19	1453.97	1770.06	1325.45	754.49	714.08	915.64	786.92	642	878.36
	Glypican 5	746.738	639.573	628.37	741.86	1178.69	1592.83	4145.36	3888.84	669.14	703.25	841.73	681	795.11	837.92	821.625	675.25	734.35	1057.2	868.31	1307.86	770.5	742.58	1008.27	752.39	927.89	665.74	1044.67	473.48	699.67	696.45	778.33	835.34	784.13	602.8	923.95	769.05	959.51	1521.31	1162.25	1111.28	1808.06	1546.4	654.84	693.11	720	852.4	778.6	861.8
	Glypican 5	788.727	680.793	711.563	974.757	1037.82	1659.73	3607.38	4216.04	675.66	790.25	1042.16	472.1	720.965	1293.27	754.51	667.89	784.47	855.62	1022.89	1101.82	725.92	746.76	626.92	805.72	975.92	802.78	768.39	555.21	1073.36	627.63	623.75	741.27	796.895	602.8	1141.63	763.48	953.64	1521.31	902.14	1066.56	1829.91	1993.61	711.95	734.48	659.15	1186.15	610.51	979.89
	Glypican 5	911.913	740.273	764.543	925.62	1098.96	1678.86	2817.19	4259.54	697.46	1007.62	945.32	578.22	646.82	1166.04	888.74	487.55	707.06	682.43	861.28	919.35	566.61	588.17	875.62	1049.52	648.42	456.48	918.21	560.445	1155	670.365	724.345	823.47	791.81	602.8	751.17	766.265	1123.09	1323.72	848.15	1038.16	1384.39	2067.58	707.88	709.08	683.11	905.36	570.94	940.34
	ICOS	343.814	219.633	344.793	679.127	1502.63	3624.91	5291.68	6917.29	292.56	266.5	378.98	312.46	341.73	857.94	395.15	211.52	338.5	648.85	498.52	485.73	414.08	345.58	258.23	357.45	303.3	279.19	480.16	310.305	192.38	223.71	252.8	434.46	375.84	220.25	432.84	504.58	326.98	464.69	378.08	687.72	362.475	489.585	276.695	284.79	210.16	214.48	141.86	433.26
	ICOS	331.102	207.98	436.7	681.247	1564.31	3638.82	4962.84	7765.83	276.62	253.61	282.65	263.67	411.51	667.88	402.74	197.23	175.38	541.05	361.98	511.69	415.75	279.79	278.85	299.03	312.06	340.73	437.68	321	314.71	202.16	240.36	491.48	367.37	169.8	334.26	288.56	349.53	464.69	351.53	665.77	429.71	517.02	208.63	215.88	269.39	178.44	136.74	314.75
	ICOS	348.093	176.33	349.073	565.857	1499.47	3569.19	6156.3	6692.67	343.96	253.92	444.13	242.26	376.62	639.64	364.74	360.48	264.77	454.8	489.11	534.11	411.41	309.63	313.75	400.28	316.66	346.52	686.38	254.77	260.31	245.26	169.64	377.44	369.36	195.025	383.55	396.57	326.95	308.74	324.98	415.39	362.475	462.15	284.18	250.335	328.62	264.11	136.74	292.71
	ICOS	339.535	237.63	390.443	680.187	1799.75	3574.37	4853.27	7250.16	284.59	253.765	462	190.92	376.62	611.4	269.92	371.77	248.28	351.34	357.14	522.9	412.41	330.52	321.31	443.11	405.06	285.8	627.98	299.61	377.33	194.74	227.92	434.46	368.365	195.025	383.55	396.57	240.03	620.64	351.53	412.78	295.24	428.47	269.21	192.02	269.39	239.295	131.62	367.91
	IDS	712.113	1262.49	2781.73	7894.94	9749.64	16255.9	21043.1	20331.2	3563.17	4343.35	3107.06	1412.4	4648.08	9960.14	3313.26	2767.27	4029.05	4126.82	6307.62	5578.92	4789.29	2770.84	1501.37	2888.47	5028.19	2002.04	4525.33	4184.51	3080.22	2661.06	2473.14	4157.97	5920.45	6938.79	11252	2811.39	4063.02	8500.78	6800.97	4371.08	5528.16	8862.79	2840.17	2149.63	1827.48	5342.19	3760.2	4458.91
	IDS	840.958	1351.84	4333.22	8271.21	12642.4	15457.8	19737.5	27043.7	3849.42	2612.43	3134.36	1309.45	3784.67	5142.13	4770.44	2066.41	4277.19	5143.75	6017.91	6104.25	4029.05	3511.91	1841.49	3824.35	7027.73	3005.11	4808.89	3682.05	5056	2994.8	3072.16	3906.56	5757.1	4976.65	11712.4	2667.93	2675.12	10877.4	5221.06	4331.63	7141.61	12949	2445.9	1903.97	1836.2	4887.42	3139.52	3677.78
	IDS	796.048	1544.98	3243.89	9484.34	9919.36	15596.1	19119	24834	3849.42	3020.9	3567.75	1294.74	3959.13	7423.13	4040.68	2152.66	3593.44	6065.58	5166.8	5129.37	4094.27	3940.44	2250.95	4553.31	7350.13	2470.1	4221.59	3188.95	3704.8	4019.56	2455.03	3539.86	5003.82	6503.78	12645.6	2048.75	3653.32	13254	6011.02	3367.68	6052.56	12501.8	2181.11	1804.54	1845.9	4125.44	3449.86	3095.39
	IDS	677.707	1766.17	3697.97	8877.77	11280.9	18808.8	23534.7	22237.8	4135.67	3995.82	2870.48	1493.96	3972.12	9704.13	4295.98	2571.09	4153.12	4412.72	5549.52	6321.33	5509.07	3769.44	2326.44	4188.83	7141.77	2726.2	4241.76	2825.92	4679.48	3328.54	2772.65	4032.27	6964.13	6068.77	12627.8	3064.45	3858.17	13798.6	5154.83	4351.35	6644.89	8862.73	2968.6	2395.29	1841.05	3195.18	3966.6	3775.92
	IGFBP-1	288.982	350.05	368.977	581.48	1275.77	3140.8	7799.1	9718.72	207.52	172.79	224.5	406.31	503.92	426.45	234.29	230.41	239.45	329.3	728.51	359.14	179.89	274.08	173.3	416.56	295.72	351.06	286.54	204.55	240.77	121.08	172.49	250.18	340.29	258.705	308.365	416.06	179.66	21.16	452.525	247.595	755.4	224.95	166.89	161.29	236.52	140.58	201.66	243.18
	IGFBP-1	300.343	251.277	465.133	816.833	1293.37	3172.66	11786.3	9369.29	194.78	142.31	252.48	339.33	512.72	332.625	258.75	218.87	236.34	290.86	834.5	501.62	216.63	290.24	255.24	258.78	373.13	396.68	368.96	255.3	239.18	150.675	220.54	185.13	283.41	292.3	308.365	411.45	225.16	21.16	452.525	261.22	1215.48	224.95	299.7	108.44	236.52	162.73	165.81	209.41
	IGFBP-1	348.643	315.27	314.31	807.71	1412.72	3164.3	9091.62	10077.4	201.15	231.31	314.08	372.82	286.61	238.8	344.34	206.48	242.56	288.11	709.27	397.69	259.28	285.05	219.38	326.56	286.77	328.19	312.7	193.57	239.18	180.27	152.55	236.63	419.26	225.11	308.365	380.085	202.41	21.16	452.525	218.5	985.44	270.55	202.82	139.88	228.74	168.52	209.19	216.61
	IGFBP-1	331.86	264.353	405.917	700.633	1399.27	3174.36	8860.33	10436.1	168.19	203.85	211.02	372.82	295.88	224.61	379.1	150.23	185.09	310.08	690.03	449.655	240.67	314.95	237.31	394.81	334.425	377.71	425.22	229.925	237.59	150.675	196.515	300.13	431.05	258.705	308.365	348.72	202.41	21.16	452.525	233.97	985.44	179.35	255.97	117.28	244.3	173.07	184.29	188.73
	IL-12 R beta 1	298.032	269.84	356.303	858.617	1916.32	4503.87	8123	12631.4	352.04	307.19	450.9	385.1	372.69	643.79	333.09	446.78	396.69	483.29	696.59	606.85	507.32	357.62	401.36	467.7	279.59	270.44	475.08	412.24	261.48	343.8	531.68	371.19	366.19	357.1	334.91	416.84	599.19	457.38	341.36	558.05	299.45	587.33	240.45	368.14	335.87	392.95	433.53	427.78
	IL-12 R beta 1	325.085	225.213	372.33	735.68	1983.75	4681.9	8258	12442.1	254.47	359.57	406.94	470.52	441.63	654.31	477	427.19	318.31	453.075	550.69	650.16	533.09	329.58	451.08	483.38	285.89	263.95	509.675	435.8	376.14	324.87	463.4	286.26	390.68	340.075	455.29	722.13	526.42	382.08	294.25	548.215	445.09	565.42	393	351.12	308.58	403.62	302.58	364.37
	IL-12 R beta 1	224.395	206.123	418.96	865.07	1846.21	4593.9	8147	10273.6	298.91	276.955	339.32	336.37	343.6	624.35	368.35	436.985	285.74	481.68	794.29	647.33	583.27	433.39	449.91	545.23	391.795	351.66	544.27	388.68	473.2	273.44	471	348.69	295.92	340.075	427.26	584.875	527.54	522.31	345.35	498.8	385.2	632.3	408.92	290.23	483.23	440.94	393.16	303.47
	IL-12 R beta 1	234.07	239.967	503.303	803.423	1816.97	4533.13	8202.5	11363.1	282.27	246.72	521.12	306.04	407.16	724.84	440.83	422.03	395.69	424.47	545.66	566.37	666.7	474.55	445.33	600.68	497.7	311.05	452.41	386.35	388.86	416.64	463.31	245.97	341.7	323.05	436.72	447.62	535.51	504.31	451	538.38	415.92	561.79	330.79	331.05	409.55	422.28	298.7	458.33
	IL-30	469.223	515.033	433.407	718.43	1901.22	4757.63	14614.4	18335.4	433.96	426.52	430.78	562.14	676.41	481.12	637.93	616.48	535.72	530.73	828.72	698.62	726.79	534.16	511.02	527.34	430.12	698.62	1063.44	531.76	579.68	716.55	454	480.25	596.66	783.74	1242.97	1384.31	791.17	1143.58	1025.16	1143.17	1289.91	1663.63	535.16	707.62	705.295	669.56	723.67	576.62
	IL-30	533.733	576.703	504.22	814.91	1808.41	5310.12	18325.3	23164.5	430.43	449.1	454.53	647.88	555.16	397.65	881.745	663.32	591.56	679.84	969.63	882.11	590.86	634.25	617.8	550.32	502.64	462.25	968.435	650.27	609.69	809.83	481.89	680.89	641.28	783.74	1232.76	1029.45	591.68	1452.03	1247.75	805.49	1262.06	1586.05	545.84	784.38	506.71	560.34	728.93	673.45
	IL-30	601.688	484.66	533.897	731.237	2019.76	5178.2	14088.7	20517.5	419.18	587.14	399.45	497.84	643.96	481.45	931	532.97	640.42	553.11	823.29	878.17	602.12	417.4	584.37	510.56	566.35	512.35	764.66	571.34	744.97	716.55	645.2	666.34	571.57	759.78	1314.94	991.77	918.38	1171.45	1620.18	1278.95	1245.06	1632.69	842.62	888.47	675.02	618.32	724.67	708.33
	IL-30	567.183	533.723	625.503	773.073	2385.15	5464.02	16291.6	13916.3	497.74	548.92	558.77	615.02	573.17	481.78	832.49	661.58	548.67	808.64	899.175	846.15	560.14	497.78	624.02	609.1	630.06	600.98	873.43	583.53	749.89	623.27	615.48	819.06	501.21	807.7	1222.55	1140.78	573.05	1196.3	1470.34	1088.84	1033.3	1453.6	772.78	757.08	735.57	672.02	728.93	707.09
	IL-4 R alpha	306.385	245.86	285.09	478.617	1245.32	2646.6	5877.31	6547.16	215.745	113.19	235.18	249.48	167.38	217.99	239.78	180.92	125.47	426.23	251.33	399.7	267.47	187.14	242.29	432.73	378.89	272.12	234.42	402.46	301.28	192.25	120.84	275.25	156.97	111	223.68	163.03	135.72	111.65	130.52	528.06	644.63	256.045	233.59	58.3	147.245	111.81	72.27	81.585
	IL-4 R alpha	249.927	296.067	393.55	622.76	1245.52	2737.18	5692.5	7212.43	215.745	124.82	231.66	224.93	327.73	227.56	206.06	178.62	106.9	345.46	201.82	399.7	246.06	167.67	218.89	302.43	419.87	222	304.08	380.23	225.06	184.74	204.87	353.46	164.77	111	267.36	144	133.68	103.875	89.8	420.925	494.75	185.73	262.37	58.3	147.245	117.06	80.89	81.585
	IL-4 R alpha	324.222	281.41	344.067	505.287	1156.19	2726.71	4569	6974.33	150.22	156.37	233.42	224.93	297.84	208.42	222.92	125.55	110.84	507	226.575	391.63	321.32	187.88	185.98	329.635	419.87	273.88	240.14	448.74	377.5	250.865	162.855	402.75	149.17	111	245.52	244.95	134.7	103.875	154.83	313.79	569.69	256.045	355.1	57.89	147.245	114.435	107.83	81.585
	IL-4 R alpha	191.262	278.363	366.757	548.51	1280.89	2760.28	4698	5814.49	281.27	140.595	215.85	200.38	194.8	160.76	257.88	152.085	140.1	561.41	226.575	407.77	288.88	211.94	230.59	356.84	460.85	275.64	295.71	424.69	301.28	309.48	162.855	378.105	156.97	111	245.52	265.37	105.11	96.1	106.21	420.925	569.69	326.36	447.83	58.71	147.245	114.435	94.36	81.585
	Lefty-1	711.06	1004.83	1128.08	1126.13	1404.39	2532.43	4961.53	9678.83	1259.74	1233.3	1010.64	1216.28	1584.9	778.72	593.41	1089.78	709.16	1159.7	576.14	802.08	1271.45	604.22	635.92	937.65	796.01	716.24	585.405	674.31	817.09	1111.42	1378.33	1171	1531.78	1149.57	783.37	1360.03	865.655	856.53	725.515	806.22	588.915	446.94	1042.46	1557.22	1141.82	1229.47	979.125	1377.76
	Lefty-1	785.967	897.487	1081.9	981.89	1247.74	2604.93	4630.3	11983.7	1335.92	1325.68	908.54	1216.28	1169.82	939.35	1031.94	1217.12	859.87	1393.02	749.3	1158.16	1183.89	850.1	556.81	1005.8	852.41	885.64	585.405	566.69	1231.82	976.82	1539.63	1056.49	1228.45	1247.48	813.67	960.54	1010.68	613.56	542.03	919.82	608.35	434.34	835.405	1574.91	1245.22	1249.08	915.02	1396.89
	Lefty-1	676.258	885.417	968.453	1069.32	1364.42	2761.09	4388.66	11350.2	1468.43	1192.04	952.62	1216.28	1187.96	901.075	1099.92	1084.2	835.17	1025.25	662.72	1031.81	1359.02	944.97	1014.84	1235	739.61	974.62	754.03	526.35	1513.61	978.45	1270.83	1230.23	1152.17	884.7	801.68	875.36	865.655	786.03	909	936.48	569.48	453.75	835.405	1614.25	1400.18	1196.5	979.125	1259.21
	Lefty-1	717.655	585.817	961.007	939.503	1230.87	2543.58	4947.82	10220.1	1359.13	1274.57	740.22	1216.28	1178.89	862.8	730.56	1240.18	858.67	969.76	662.72	905.46	1587.19	727.16	1017.57	971.725	1021.23	930.13	416.78	793.72	1141.91	975.19	1279.55	941.97	1047.79	1158.9	765.06	1160.28	720.63	460.62	725.515	816.66	588.915	440.13	628.35	1794.58	1497.56	1209.86	1043.23	1291.72
	Legumain	243.087	217.977	440.153	1285.81	3177.79	7045.36	10802	11039.4	746.75	553.88	715.08	211.28	862.86	1227.6	682.31	569.92	835.75	1046.7	1236.13	775.115	897.25	672.73	316.66	1306.81	1069.48	846.17	1070.13	385.48	693.35	696.76	518.78	457.16	766.48	540.98	1165.38	573.655	1014.05	877.05	925.76	828.33	788.7	1536.13	767.38	472.48	374.78	1291.42	311.97	1773.21
	Legumain	191.098	266.547	363.783	1230.81	3232.75	6358	9984.55	9832.75	766.53	580.06	809	211.28	1194.6	928.29	520.52	597.66	970.39	1402.55	1400.37	773.67	951.19	632.03	224.54	1390.94	729.94	769.71	964.87	509.62	692.5	1072.89	600.84	529.52	863.09	704.715	641.89	603.48	725.03	757.17	875.87	1062.62	841.54	1490.13	839.11	449.76	334.84	1301.03	453.92	1472.57
	Legumain	238.6	242.262	383.423	1521.2	3584.02	6215.86	10406	10357.4	526.77	469.16	571.21	219.2	1122.92	800.9	675.54	390.76	832.92	1578.59	1265.57	747.03	843.31	640.72	380.18	1303.69	630.25	642.27	1250.63	429.52	595.29	884.825	436.72	469.42	1001.05	774.18	830.68	543.83	788.05	915.37	759.34	1033.95	891.48	1405.92	810.24	495.2	375.11	955.05	564.69	1822.05
	Legumain	221.398	178.32	496.883	1248.56	2694.39	6064.79	9016.22	9497.79	587.84	649.04	476.67	203.36	944.35	1290.7	549.95	480.34	1068.18	1388.91	1250.85	776.56	790.32	662.56	333.71	1300.58	873.96	671.39	1196.58	400.76	692.925	648.91	412.05	384.97	916.34	635.25	907.97	573.655	625.42	838.73	773.84	622.71	915.63	1094.08	880.31	360.38	374.45	760.65	496.7	1823.21
	LRIG1	150.013	96.9733	292.523	617.663	1077.7	2680.97	4431.28	5136.48	24.94	0	23.69	64.665	96.55	21.955	76.645	3.61	0	27.045	93.07	7.665	17.385	23.015	49	86.05	49.02	161.19	45.125	21.77	41.16	10.825	61.025	92.15	0	0	134.13	3.36	72.53	0	21.075	10.905	63.985	5.34	0	13.74	0	0	0	0
	LRIG1	140.938	134.1	217.987	484.15	897.01	2712.92	4035.7	5524.5	16.5	0	23.69	64.665	56.84	21.955	82.26	3.61	0	27.045	83.75	7.665	17.385	23.015	36.87	72.82	29.98	161.06	45.125	25.215	44.67	10.825	61.025	92.15	0	0	134.13	3.36	72.53	0	21.075	10.905	63.985	5.34	0	13.74	0	0	0	0
	LRIG1	134.792	137.383	245.46	581.525	1009.4	2692.93	4681.93	4531.58	20.72	0	23.69	67.39	76.695	21.955	84.9	3.61	0	27.045	83.75	7.665	17.385	30.2	52	79.435	43.7	78.47	45.125	28.66	48.18	10.825	61.025	92.15	0	0	134.13	3.36	72.53	0	21.075	10.905	63.985	5.34	0	13.74	0	0	0	0
	LRIG1	146.405	130.817	259.343	545.387	1078.74	3010.81	5249.39	4691.29	20.72	0	23.69	61.94	76.695	21.955	71.03	3.61	0	27.045	74.43	7.665	17.385	15.83	55	79.435	36.84	119.765	45.125	25.215	44.67	10.825	61.025	92.15	0	0	134.13	3.36	72.53	0	21.075	10.905	63.985	5.34	0	13.74	0	0	0	0
	Mcpt7	153.537	479.613	1148.73	2136.23	4156.34	6270.48	9149.1	16081.2	56.045	114.43	157.04	63.655	75.145	50	117.15	138.185	105.87	131.42	0	296.67	240.8	96.02	149.025	238.655	34.21	90.805	95.585	169.785	162.095	42.125	144.68	92.04	99.56	206.47	187.76	187.12	107.59	202.275	51.4	189.73	71.79	187.45	25.865	115.2	44.13	167.19	215.84	100.83
	Mcpt7	186.557	427.657	1081.38	2119.16	4361.46	6632.29	7963.44	14841.7	56.045	122.3	147.35	79.96	74.41	50	148.63	148.81	102.41	100.47	0	296.67	189.745	114.97	102.21	238.655	29.66	96.56	95.585	169.785	162.095	42.125	155.465	92.04	117.25	210.71	187.76	240.75	141.95	207.51	51.4	129.92	64.02	226.03	22.05	126.53	43.36	203.92	224.25	108.27
	Mcpt7	160.455	466.833	998.357	2192.75	4322.84	6642.04	8785.77	15664.5	56.045	130.17	152.195	47.35	75.88	50	146.92	138.185	98.95	91.72	0	296.67	167.3	128.595	161.35	183.71	53.97	85.05	95.585	169.785	162.095	42.125	155.465	81.92	99.56	210.71	187.76	206.42	167.84	205.45	51.4	159.825	79.56	206.74	25.865	120.865	36.665	185.555	225.52	123.585
	Mcpt7	186.038	493.877	1071.21	2389.91	5639.04	7773.02	8967.43	15872.8	56.045	122.3	198.47	63.655	75.145	50	150.34	127.56	130.95	162.37	0	296.67	212.19	142.22	136.7	293.6	44.09	90.805	95.585	169.785	162.095	42.125	166.25	102.16	81.87	214.95	187.76	196.77	126.61	199.1	51.4	159.825	71.79	206.74	29.68	120.865	29.97	185.555	224.885	138.9
	MDL-1	423.347	897.273	2062.02	7433.53	15031.9	28959.8	45353.2	45437.9	261	235.59	154.29	289.84	282.92	273.76	161.98	142.86	227.525	309.86	591.54	447.48	278.38	191.89	247.39	311.68	182.03	100.03	239.37	199.98	269.14	520.78	348.46	284.2	266.175	792.62	885.6	328.34	491.13	457.18	1010.85	862.82	791.66	1048.33	225.77	149.55	385.57	266.19	44.57	197.14
	MDL-1	394.635	1131.72	2151.76	7572.05	17854.7	32400.8	40752.4	57181.7	326.27	256.02	140.14	260.185	288.51	344.5	255.6	129.12	225.63	309.86	599.5	454.105	320.14	164.83	166.75	314.66	239.175	176.92	184.85	363.11	318.42	674.67	295.83	283.73	243.33	660.5	952.95	333	363.06	457.18	857.98	1173.5	782.2	1103.74	194.94	199.66	347.88	278.91	44.57	253.945
	MDL-1	377.123	990.697	2013.86	5596.9	15836.5	29532.5	47855.5	48191.4	268	245.805	121.86	181.5	277.33	363.62	208.79	182.51	229.42	309.86	583.58	460.73	236.62	137.77	223.2	190.84	296.32	138.475	130.33	281.545	293.78	597.725	243.2	241.09	289.02	726.56	818.25	323.68	540.6	457.18	705.11	997.7	786.93	1076.03	231.41	208.06	400	241.76	44.57	310.75
	MDL-1	392.183	1041.48	2241.5	5604.15	13979.8	26003.7	37708	54937.7	244.18	245.805	168.44	230.53	273.39	452.02	208.79	135.99	227.525	309.86	591.54	454.105	278.38	164.83	194.975	251.26	239.175	138.475	184.85	281.545	293.78	597.725	295.83	262.41	266.175	726.56	885.6	328.34	427.095	457.18	857.98	930.26	786.93	1076.03	210.355	174.605	366.725	253.975	44.57	253.945
	MGL2	283.213	197.837	272.227	328.667	792.483	1898.64	4907.84	8554	227	0	386.5	295.36	302.5	336.5	8.415	212.43	326.21	387.42	22.445	313.52	290.005	321.77	290.98	506.94	321.44	423.61	321.47	278.28	415.98	15.4	369.77	34.46	218.3	60.05	130.295	21.585	350.07	92.825	121.575	8.61	53.385	28.37	0	7.03	6.665	9.21	14.485	419.35
	MGL2	257.7	230.113	277.503	565.947	927.703	1853.79	4651.81	8104.56	285.92	0	362.72	326.8	297.67	360.45	8.415	281.81	293.71	292.44	22.445	434.71	321.9	369.17	430.16	533.92	350.73	436.75	331.54	301.82	359.32	15.4	270.52	24.69	388.96	51.015	130.295	21.585	399.25	92.825	121.575	8.61	53.385	28.37	0	13.18	6.665	9.21	14.485	299.02
	MGL2	292.137	176.69	217.69	381.983	871.683	1702.21	4216.51	8699.19	331.02	0	247.9	311.08	195.55	486.62	8.415	223.56	393.06	450.31	22.445	420.77	307.19	269.48	369.56	384.29	272.16	410.47	311.4	284.08	289.89	15.4	498.81	29.575	275.71	41.98	130.295	21.585	300.89	92.825	121.575	8.61	53.385	28.37	0	10.105	6.665	9.21	14.485	361.45
	MGL2	293.403	213.975	297.857	558.19	870.14	1774.01	4832.81	8579.94	326.2	0	305.31	340.9	246.61	423.535	8.415	201.3	359.635	271.7	22.445	426.08	272.82	192.6	438	574.66	311.35	338.69	215.97	272.48	245.68	15.4	469.02	29.575	343.7	51.015	130.295	21.585	401.28	92.825	121.575	8.61	53.385	28.37	0	10.105	6.665	9.21	14.485	390.4
	MSP R	668.147	630.7	626.273	677.23	879.463	1165.03	2474.04	4161.86	399.65	445.14	567.58	417.38	721.35	588.78	824.46	356.34	441.11	527.67	490.6	394.33	461.92	428.68	637.27	595.15	356.11	290.55	906.46	579.7	396.06	233.095	410.46	467.82	414.78	823.95	397.23	534.27	649.52	731.16	373.79	691.21	528.22	936.58	314.71	416.6	287.53	701.65	728.28	624.97
	MSP R	679.055	581.107	470.15	694.707	828.093	1360.16	2611.81	4250.1	465.8	406.92	552.85	590.25	873.205	612.98	826.03	384.65	340.19	502.67	414.56	568.425	606.06	441.88	599.48	444.91	475.43	369.16	798.21	584.63	306.62	202.89	426.34	355.17	467.545	785.525	522.65	560.76	617.26	609.29	470.02	644.54	551.7	903.115	369.66	625.48	343.39	739.415	614.35	585.78
	MSP R	630.172	500.747	614.68	433.717	755.907	1246.74	2478.55	2984.97	432.725	301.16	634.81	544.525	1025.06	611.12	530.89	399.09	391.03	582.76	499.14	594.3	484.52	446.2	518.27	745.39	646.56	395.55	952.92	582.165	341.61	249.5	392.23	571.02	520.31	747.1	648.4	507.78	706.98	853.03	325.41	624.35	599.675	679.71	372.12	663.69	334.23	777.18	701.31	500.32
	MSP R	550.458	540.927	600.61	591.873	862.727	1214.91	2555.49	2345.06	350.31	522.76	401.67	498.8	689.38	681.83	572	391.87	338.94	552.67	507.68	542.55	618.91	415.48	641.39	595.15	605.34	443.07	718.51	419.48	368.835	216.69	394.58	506.15	350.7	785.525	713.76	534.27	647.27	948.56	346.31	667.875	647.65	869.65	378.68	521.04	352.55	659.95	515.45	489.15
	NCAM-1	267.72	203.338	288.007	1069.51	4745.38	9692.75	12995.4	13020.4	17382	18341.5	19131.1	15790.1	24110.5	24540.3	23994.9	20769.1	18248.7	23515.9	25975.4	16780.4	20225.5	17116.5	15767.5	22402.4	19220.7	20547.1	22712	22181.6	25438.4	22002.2	23816	23234.6	24011.5	23720.5	27663	21230.6	21921.3	25085.1	30147.5	22473.4	24091.3	28812.5	30939.3	16793.2	20163.7	22582.9	20615.8	20381.4
	NCAM-1	260.583	195.63	270.383	1204.23	5006.32	9652.63	11233.6	12828	15463.9	17999.2	17904.5	14195.6	22950.6	25288.2	24380.5	20016.4	21493.6	22958.9	26177.9	15908.4	18571.7	15642.6	16212.5	17877.6	24942.5	20449.3	22645.4	21108.7	24851.1	19846.3	22528.6	20819.4	20719	23008.6	26099	20606.7	20261.2	20956	31126.5	25602.4	23064.6	24380.8	31527.4	15176.4	20431.4	22438.9	20415.2	20591.6
	NCAM-1	228.355	211.047	252.76	1135.46	4563.32	9598.01	11895.2	13057.6	15424.3	17073.5	17154.1	14989.7	23366.5	24362.6	22113.8	18955.9	21631.1	19877.9	25150.7	17100.6	15327.5	15006.4	15519.9	16467.9	23334	23630.6	27026.8	23562.9	26985.4	20977.8	22798.5	17704.3	20802	23144.2	25348.7	18370.5	20665.8	26942.9	30807.6	23635.8	20761.8	25526.4	31469.5	14811	20806.9	22280.7	20816.4	20653.7
	NCAM-1	258.043	183.273	203.867	1225.99	4793.32	9878.3	13161.6	13296.4	15856.9	16914.2	18351.3	14912.1	22852	24985.6	25463.8	18467.9	20478.1	20915.2	20093.5	16483.5	12892	15825.5	16844	17717.9	23591.1	22099.4	23735.3	22685.8	25626.9	22439.7	20875.6	17091.7	19771.6	19553.6	25652.7	17372.7	22265.5	25153.9	30185.5	23845	25104.7	24107.3	31323.9	14974.6	22892.9	22969.7	21890.5	23328.2
	Netrin-G2a	863.34	831.73	771.457	1174.83	1645.13	2609.7	3458.6	6418.64	909.08	839.72	1092.83	1090.88	985.63	1061.54	1235.22	746.3	979.16	1045.58	1835.65	1266.33	908.51	962.38	1332.66	1228.98	1165.53	1021.68	1426.97	964.86	970	582.8	1136.8	887.11	1133.32	1047.58	1222.73	1142.94	1400.35	2329.37	1211.94	1318.66	1242.47	1249.81	836.91	634.85	799.47	804.56	869.91	1112.08
	Netrin-G2a	826.637	757.693	735.873	1436.16	2342.95	2032.57	2956.34	6502.63	959.64	774.64	1055.18	1026.12	887.8	876.47	1096.11	729.58	933.81	1224.56	1522.17	1025.1	906.05	842.06	1411.83	1299.95	1267.03	929.09	1223.46	948.22	922.61	810.92	1113.17	890.8	1540.05	1153.53	960.54	801.15	1174.95	2015.89	1210.03	1531.58	1400.58	1417.55	897.97	693.67	742.82	728.02	959.92	923.2
	Netrin-G2a	815.702	768.427	754.237	1103.67	1969.92	2476.15	4578.31	5306.51	1010.2	963.08	1089.02	1033.4	986.5	837	997.71	781	1003.46	866.59	1727.3	1368.8	866.75	979.82	1358.34	1103.29	1099.11	908.81	999.37	936.48	782.21	647.65	927.55	977.44	1026.73	1343.54	817.81	855.56	1152.1	1585.97	856.79	1165.41	1066.46	1414.92	648.23	833.46	799.02	718.17	1008.31	1087.25
	Netrin-G2a	936.083	795.01	974.017	1411.38	2734.05	3199.66	4224.99	5504.41	1077	1023.76	1036.39	888.84	1069.43	1011.55	1277.43	651.03	1278.69	768.98	1280.81	785.62	970.21	867.08	1140.05	1166.06	970.28	769.17	1009.15	981.5	815.73	519.69	918.74	1188.91	1262.26	1259.48	968.41	1220.29	949.21	1443	1033.41	1647.52	1284.23	1420.17	841.58	619.92	799.245	911.03	1057.02	1005.23
	Neuroglycan C	497.11	678.33	1565.54	4590.96	8628.37	12993.4	12190.6	12960.9	2428	1852.68	3452.92	1168.44	3696.31	4543.62	2165.14	1489.29	2410.25	2239.61	3362.72	1975.27	3697.52	1394.14	1451.11	2744.18	3429.1	2099.89	3274.09	3195.31	2285.68	1651.19	3286.38	4224.52	3570.13	2769.55	5259.47	1566.54	5493.1	3182.43	1935.97	2594.57	2950.7	3673.02	2633	2083.46	1836.14	2614.71	1949.61	2817.17
	Neuroglycan C	619.21	784.567	1458.14	4592.54	8193.4	10258	13295.4	12207.8	2729.69	1791.08	2940	1323.33	3387.15	3870.26	2164.53	2121.19	2228.34	2216.84	3846.8	2308.01	2925.65	2115.42	1734.11	2236.5	2988.88	1894.42	3461.25	3245.78	2024.98	1912.9	3850.89	6111.94	4147.73	3113.66	6450.61	1608.78	6065.52	2806.06	1768.18	2743.9	2974.34	3074.54	2521.91	2045.02	1731.48	2888.27	2444.88	2848.35
	Neuroglycan C	361.855	749.16	1330.79	4792.07	9307.01	10369	13248	15421	1969.18	1788.58	2966.04	1661.46	3347.13	3536.66	2163.92	2349.95	2341.84	2096.89	3190.88	2408.68	3000.05	2049.34	1584.09	2475.56	3323.55	1997.15	3818.57	2743.13	2546.37	2608.24	3715.06	4818.39	3135.86	2852.32	4514.89	1774.59	5379.1	2771.55	2038.67	2179.92	3572.52	2914.94	2746.43	1926.05	1977.67	3026.57	2044.95	3087.37
	Neuroglycan C	482.953	758.517	1536.06	4623.63	9403.72	10147	13530	15636	2129.3	1705.25	2979.8	1916.36	3282.16	4313.54	1745.41	2331.89	2813.69	2228.23	3274.55	2207.35	3355.02	2124.42	1430	3012.79	3534.64	2570.77	4175.9	2816.26	2603.57	2644.59	2857.69	5604.02	3176.7	3323.08	4459.3	1677.62	5607.11	3327.82	1681.76	2029.37	3146.35	2761.44	2677.06	1980.27	2241.56	2920.55	1319.39	2967.86
	Nidogen-2	752.207	736.597	873.063	724.64	2269.79	3991.8	8557.21	12465.7	627.5	966.23	1518.58	659.94	1007.06	1584.12	968.78	643.18	700.55	1702.38	1799.97	870.92	1229.22	728.69	948.68	1450.22	1489.3	730.97	3906.05	2228.97	1192.74	1343.73	1681.43	2689.03	1541.25	1538.9	2839.43	1032.06	1926.4	2781.28	2788.72	1554.06	2932.15	2728.67	1154.11	1032.65	1291.02	1624.17	1192.36	4607.13
	Nidogen-2	770.448	738.407	866.143	955.663	2280.52	4166.73	8869.63	10103.9	767.8	974.73	1347.1	795.74	959.78	1486.68	843.41	745.55	946.77	1907.56	1743.93	875.19	1284.01	879.35	1027.87	1724.36	1620.87	706.29	4592.38	2122.94	1122.69	1298.11	1692.56	2339.89	1722.39	1541.59	2708.94	1259.39	1682.31	2890.66	2530.41	1693.94	2285.02	2820.89	1201.85	1011.39	1372	1198	1344.16	4046.77
	Nidogen-2	795.32	881.26	948.897	979.24	2200.08	4334.21	9089.14	11060.2	900	1088.82	1480.18	788.53	881.08	1006.46	980.05	540.81	901.03	1884.81	1229.92	866.65	1168.21	905.03	1000.81	1344.76	1352.95	785.03	2717.62	1869.47	1046.71	1144.87	1275.58	1626.08	2374.4	2263.58	3048.89	1338.37	1981.18	3722.08	2808.1	1286.05	2550.31	3290.63	1139.37	1126.48	1619.23	1326.33	1269.02	3082.95
	Nidogen-2	843.62	840.993	780.987	1200.36	2416.03	4501.7	8449.02	9035.31	880.82	1080.12	1651.27	716.75	1021.68	1246.57	1179.12	424.06	855.29	1934.95	1687.89	841.1	1338.8	909.62	1130.81	1868.12	1792.6	818.23	2984.66	2141.38	1291.86	1339.02	1634.05	1990.76	2315.11	1902.59	2617.13	804.72	2480.03	3548.73	2573.31	1041.16	2841.9	2689.22	1063.32	1192.84	1588.14	1418.39	1435.41	4320.6
	PDGF R alpha	355.838	741.37	1041.94	2302.25	4190.63	8376.09	13989.8	19104.6	1095.69	845.15	1518.69	324.12	1250.72	1619.3	931.35	347	1262.67	1338.74	1527	1006.28	1128.95	943.25	584.92	1704.06	2093.45	814.46	1691.95	727.36	1047.52	514.05	610.74	892.8	1393.11	1372.95	2192.56	797.67	1543.12	1154.13	1252.37	571.63	1703.5	1137.81	932.8	476.14	896.08	1650.52	965.03	1548.55
	PDGF R alpha	410.008	633.37	1146.1	2412.1	3859.51	8692.15	11884.6	18529.2	984.615	929.17	1304.64	305.59	1326.54	1810.73	736.59	495.97	1352.55	1269.92	1397.44	962.25	1067.19	982.61	599.46	1904.3	1876.97	952.85	1910.89	826.97	863.73	380.45	667.6	805.07	1536.6	1304.33	2228.34	782.52	1391.89	1042.67	1177.95	748.03	1660.38	990.75	662.3	380.97	670.85	1640.58	680.64	1901.76
	PDGF R alpha	362.592	450.517	1096.32	2863.04	3979.57	8020.91	13360.9	21552.5	873.54	799.43	1192.26	266.31	1480.53	1327.92	777.48	506.24	1201.77	987.58	1167.7	656.97	1052.9	760.4	546.88	1885.77	1420.17	774.95	1540.93	521.35	1045	423.59	556.86	669.03	1251.54	1131.44	2207.34	725.58	1639.31	985.98	1143.67	924.43	1469.48	823.87	702.93	563.91	590.1	1697.17	929.195	2424.86
	PDGF R alpha	360.327	500.93	938.933	2357.17	4258.37	8130.48	11942.3	19251.8	1143.29	745.16	1015	262.53	1173.67	1323.76	874.13	421.485	1191.56	1165.22	1356.11	763.03	978.11	904.89	512.29	1571.95	1421.94	794.19	1373.67	664.91	1008.86	403.67	737.65	892.25	1233.15	1217.88	1854.63	565.15	1417.48	954.34	1313.92	748.03	1580.95	1197.15	752.65	523.25	672.73	1935.4	893.36	2098.2
	PILR-alpha	322.765	318.097	672.453	1880.26	3993.27	8011.02	11229.7	13095.2	352.69	404.98	357.44	235.86	308.94	712.88	803	548.535	449.145	445.81	553.72	444.34	624.78	466.31	456.31	654.4	621.52	592.06	743.14	556.3	381.69	331.52	396.81	377.54	959.63	395.41	592.4	448.74	571.38	378.86	745.16	664.15	657.92	287.91	530.05	370.305	427.88	708.8	415.65	696.31
	PILR-alpha	324.783	369.003	499.413	1772.85	3988.48	8465.52	10515.3	12930.1	410.5	511.33	384.54	197.22	359.61	655.61	802.22	565.62	416.29	512.27	615.31	665.01	608.88	423.98	489.13	861.52	622.77	391.52	899.68	630.505	404.85	361.71	432.3	427.85	885.39	494.47	652.46	561.66	891.1	605.23	590.17	649.52	502.06	412.44	471.33	353.75	437.44	453.82	397.38	810.75
	PILR-alpha	336.385	331.103	561.137	1671.96	3940.8	7846.52	11306	11706.8	499.63	512.36	377.33	329.84	261.5	739.14	525.37	531.45	482	608.86	615.31	786.6	837.62	422.19	524.11	696.56	613.95	482.91	851.52	704.71	485.63	418.98	643.85	539.62	686	476.7	571.65	472.215	668.28	415.37	560.98	678.78	490.48	350.175	564.67	386.86	463.27	581.31	363.75	737.17
	PILR-alpha	267.145	370.727	616.795	1654.21	3822.96	7653.52	11252.4	11156.1	435.71	519.12	447.34	352.44	386.33	684.94	852.69	589.35	398.8	621.44	676.9	543.42	731.2	497.78	378.23	833.89	673.14	513.02	762.97	780.89	566.41	464.18	603.56	339.22	609.86	415.08	792.47	495.69	755.28	556.31	554.02	814.28	491.75	350.175	407.58	341.19	512.03	581.31	286.17	776.61
	PIR-B	176.7	266.537	570.527	1220.88	4043.65	4596.43	7330.57	9668.23	38	217	11.11	26.08	71.86	55.9	215	61.82	101.33	74.91	196.97	71.195	80.515	167.95	60.755	102.055	97.37	86.86	316.62	56.74	22.125	131.15	47.79	58.02	152.77	202.53	170.66	254.595	40.1	48.915	0	198.62	262.085	82.5	110.775	123.68	123.015	57.54	31.715	81.17
	PIR-B	206.182	293.813	427.867	1460.67	4133.33	4465.63	8256.34	10268.2	46.08	125.14	11.11	26.08	62.755	45.705	215	72.33	101.33	78.73	189.24	71.195	96.87	167.95	47.65	76.45	97.37	76.47	376.89	53.84	22.125	131.15	47.79	87.34	148.61	99.97	170.66	218.54	40.1	48.915	0	263.53	262.085	96.22	110.775	136.05	125.32	57.54	31.45	61.38
	PIR-B	237.405	248.433	422.97	841.523	3283.83	4427.23	8117.18	9524.14	56.74	198.2	14.88	26.08	53.65	35.51	215	61.82	101.33	55.61	181.51	71.195	64.16	167.95	60.755	102.055	65.22	97.25	462.29	53.84	22.125	146.64	47.79	116.66	132.7	151.25	170.66	290.65	40.1	48.915	0	325.23	341.51	96.22	110.775	199.72	101.38	57.54	31.98	90.37
	PIR-B	184.797	177.803	425.418	1075.07	3384.95	4627.1	8642.22	9708.7	42.04	112.54	7.34	26.08	73.76	45.705	215	51.31	101.33	64.11	189.24	71.195	80.515	167.95	73.86	127.66	129.52	86.86	346.755	50.94	22.125	115.66	47.79	87.34	150.69	151.25	170.66	254.595	40.1	48.915	0	257.58	182.66	109.94	110.775	170.2	120.71	57.54	31.715	71.97
	Plexin B2	509.817	458.187	493.747	585.773	1199.94	1121.75	1920.13	5032.28	292.74	460.38	317.98	204.76	323.84	518.89	409.22	202.94	340.66	251.105	388.21	354.73	376.45	267.5	320.63	339.08	336.86	348.02	378.43	242.72	400.35	380.26	321.77	387.67	321.44	665.33	535.785	329.81	391.25	959.26	612.54	623.13	636.35	600	598.58	485.29	349.45	553.69	220.18	323.275
	Plexin B2	547.143	465.287	520.563	583.5	859.197	910.354	1939.07	4252.34	437.06	511.57	320.02	271.37	322.88	379.65	353.27	281.94	256.4	241.03	353.35	392.45	314.31	313.78	399.38	247.97	240.85	323.415	295.59	240.26	440.81	315.71	375.95	605.02	490.02	604.02	350.62	369.91	412.58	601.67	561.31	519.22	830.06	605.08	343.92	533.57	379.98	540.83	217.66	344.55
	Plexin B2	579.65	467.443	636.38	991.173	874.533	1264.03	1525.89	5039.28	440.06	566.65	477.71	254.62	386.42	327.38	385.09	248.97	336.03	261.18	312.39	506.08	310.41	329.78	272.05	353.14	406.21	298.81	358.64	214.02	459.98	543.94	336.73	480.74	481.36	635.9	720.95	400.62	400.02	780.465	742.29	750.765	738.03	827.42	490.34	505.86	318.92	600.61	245.19	270.57
	Plexin B2	546.88	481.667	536.213	788.473	1118.58	1184.15	2364.9	4248.34	414.38	506.45	472.29	283.9	304.73	390.18	433.35	305.53	263.08	217.13	258.11	419.91	311.84	321.78	319.47	225.93	265.4	279.7	387.11	237.8	347.95	441.81	226.69	499	420.1	532.32	535.785	385.265	431.98	780.465	545.28	878.4	789.08	645.41	451.73	495.72	284.37	437.39	265.37	302
	Average	0	1	4	12	37	111	333	1000	F33853 (HC)	M33854 (HC)	M33855 (HC)	M33856 (HC)	M33857 (HC)	F33873 (HC)	F33874 (HC)	F33875 (HC)	M33876 (HC)	F33877 (HC)	F33878 (HC)	F33879 (HC)	F33880 (HC)	M33881 (HC)	M33882 (HC)	M33883 (HC)	M33884 (HC)	F33885 (HC)	F33886 (HC)	F33887 (HC)	M33888 (HC)	M33889 (HC)	F33903 (HC)	F33904 (HC)	F33905 (HC)	M33906 (HC)	M33907 (HC)	M33908 (HC)	M33909 (HC)	F33910 (HC)	F33911 (HC)	F33912 (HC)	F33913 (HC)	M33914 (HC)	M33915 (HC)	M33916 (HC)	M33917 (HC)	M33927 (HC)	M33928 (HC)	F33934 (HC)
	POS1	41425.6	37918.6	33014.4	41356.2	31531.1	46325.9	48290	41517	45693.6	30794.3	45753.3	40150.1	40762.1	44399.4	83568.1	69897.5	82169.3	72116.7	92581	76018.7	83189.6	78082.7	80615.4	77732.5	82293.5	79051.9	93387.1	79750.9	66802.5	56336.3	60264.3	66214.8	60845.4	59663.1	133033	71143	60520.9	159043	55702.8	81480.7	81101.3	82105.3	42432.5	45654.6	43855.7	38954	45424.7	43554
	POS2	37215.7	32550.1	32026	33925.9	28962.2	30876.3	42683.5	32634	31803	29302.4	30032.3	29036.4	31750.5	31053	35608.2	34175.8	37734.9	35561.5	40831.2	40476.3	37081.6	36495.9	34226.8	36455.8	34340.8	33482.1	36225.1	34451.2	31261.1	30898.9	32331.9	32756.7	32668.6	34563.8	43360.7	38946.6	34127.3	48578.3	28486.2	41013.1	50519.3	48045.7	26233	27440.7	27139.8	26267.2	29477.6	29255
	AMICA	779.458	1090.45	1378.18	2040.33	2486.19	4904.32	6815.25	8348.15	469.065	705.34	623.017	1184.33	529.76	1049.95	759.221	472.31	532.88	483.933	635.695	674.23	990.247	682.26	891.492	741.669	531.523	480.48	676.835	638.617	819.258	707.423	877.47	999.733	930.78	915.436	752.635	899.579	1077.86	841.919	651.572	1744.55	1243.86	2047.58	649.98	639.015	664.462	554.263	501.837	704.665
	APLP-1	1264.89	991.582	836.208	1005.74	1107.61	1816.66	3284.15	6021.62	15947.5	13278.8	15108.3	9234.04	16555.8	20275.2	13075.7	11410.9	16138.1	15570	16557.6	16617.5	16517.2	11865.8	8366.38	17754.9	14695.8	12816.3	16397.4	12494.7	16978.7	13607	15552.6	17355.6	16958.7	16570.5	21674.8	13947.4	18166.9	20317.6	18721.4	18957.7	19556.5	20796.2	15965.3	16593.8	13671.5	19883.2	14695.4	19880.4
	Arylsulfatase G	1626.54	1734.25	1665.66	1920.61	2263.66	3680	7271.23	11507.1	1070.85	900.82	1081.88	508.51	1166.79	1499.17	1118.42	469.832	1538.65	768.787	1075.96	1092.51	1766.52	840.69	665.331	1219.38	1514.55	900.348	1246.53	926.342	886.47	460.928	971.71	592.502	1548.18	818.076	2158.07	516.71	789.751	1129.14	1307.32	921.141	1548.65	1253.92	1411.97	702.98	1421.95	2486.9	1431.65	1119.09
	B7-H5	376.42	325.639	497.178	636.322	1317.61	3995.02	7275.58	11365.5	1119.18	926.102	1001.54	576.439	1427.23	1366.56	1057.23	751.258	1182.58	1181.99	1325.43	940.48	1380.97	821.94	676.717	1511.18	1185.53	719.489	1036.19	1096.36	1232.09	997.947	1081.07	1109.09	1529.25	1690.66	2034.01	1273.92	1392.48	1407.08	1100.57	1152.69	2219.1	1901.39	980.577	785.41	794.85	917.095	959.069	800.08
	CD47	348.618	339.229	606.543	1673.13	3554.45	8533.06	12102.1	15404.8	811.508	697.21	985.212	248.493	938.968	1495.94	765.57	378.655	652.045	1021.23	982.375	736.508	812.565	694.545	379.22	1140.88	1181.11	797.087	1264.67	615.83	806.535	402.952	703.41	917.783	1027.99	692.885	1343.24	679.645	861.352	1040.06	1301	966.993	1172.83	1674.21	1215.54	1149.3	779.19	1797.7	556.672	1821.22
	CES2	244.687	493.47	799.052	2347.72	3973.79	5756.86	6001.04	6367.56	154.285	89.06	186.758	206.775	174.06	134.226	235.28	132.411	180.387	182.915	158.78	178.071	193.625	182.688	206.819	179.585	222.47	308.688	147.49	231.66	114.925	36.625	59.725	175.525	99.565	3.74	193.625	99.805	259.979	85.865	252.155	343.905	233.053	159.19	214.82	129.174	181.548	251.032	129.73	174.377
	CLEC4F	177.78	193.213	226.052	464.6	880.449	2470.23	5036.8	9678.26	130.185	64.26	67.385	230.969	117.76	69.265	233.33	74.645	144.761	142.907	128.035	98.01	150.445	54.115	176.135	138.321	175.314	149.38	117.975	181.715	125.125	78.13	52.9913	203.225	116.476	0	146.755	297.765	179.045	103.11	38.765	196.865	297.065	233.83	84.7862	46.9138	39.6	32.26	22.17	64.75
	CPA1	751.158	1275.51	2534.27	4264.03	4860.75	5311.53	5397.85	6027.44	482.241	490.049	672.363	510.6	513.975	773.2	580.695	331.262	518.95	598.52	642.825	501.335	680.846	340.01	525.556	514.816	522.837	544.967	568.835	419.877	470.687	372.83	518.575	478.91	437.154	514.275	612.82	640.749	497.994	427.75	419.934	820.674	696.3	733.826	521.442	502.668	426.685	522.165	493.336	429.115
	CPB1	2067.56	1859.91	1864.51	2069.44	2373.64	3265.57	5297.47	5712.65	1421.47	1532.42	1512.35	1555.47	1722.38	1567.64	1326.97	1183.01	1389.49	1458.79	1318	1353.71	1531.65	1374.22	1337.34	1375.63	1362.83	1223.38	1233.44	1160.72	1837.43	1369.73	1639.56	1467.92	1422.53	1169.59	1396.09	1390.94	1252.02	674.64	1454.76	1447.52	1695.86	1413.47	1796.29	1524.38	1514.51	1468.03	1494.87	1444.32
	CREG	710.901	680.737	808.893	1368.14	2097.34	3733.38	4520.76	5586.01	845.86	670.85	951.285	722.185	1198.87	824.315	642.847	482.642	807.322	690.23	823.828	832.89	863.27	572.268	658.582	863.355	960.55	756.015	880.107	523.006	922.922	680.168	998.862	540.609	773.896	952.793	1632.58	819.48	806.842	1292.33	904.595	718.045	1326.51	1058.12	1064.16	643.918	940.477	729.34	601.12	793.712
	CRELD2	495.926	508.888	704.44	1071.14	2476.23	4380.62	6316.45	8318.17	1982.27	1743.29	2136.35	662.251	2137.94	4940.61	1389.31	749.928	1887.46	2051.44	2642.56	1799.37	2152.77	1222.38	954.155	2025.56	2387.27	1349.43	2310.11	1158.35	1705.9	1080.74	1285.78	1828.99	2257.14	2485.22	3443.44	1504.5	2172.99	3349.61	1928.41	2153.03	3596.1	5100.65	1573.53	1765.4	1117.69	4194.78	1453.45	4880.86
	Dectin-1	147.968	777.432	1970.54	5081.57	7559.19	9216	9668.92	11319.5	45.31	12.55	24.07	54.28	59.79	3.05	96.2963	119.338	114.106	86.1788	0	122.1	139.058	173.288	98.765	89.09	0	91.26	270.335	30.9	42.865	67.02	19.9975	206.575	30.01	0	29.84	0	0	69.905	37.16	226.965	97.93	233.28	23.895	3.435	0	0	0	95.33
	EMMPRIN	534.436	554.017	689.037	1596.68	3179.88	7124.67	8310.57	11416.1	584.445	585.789	785.199	493.942	555.92	541.921	665.39	451.825	500.476	567.673	468.773	629.5	638.913	496.548	561.91	648.865	601.575	631.394	581.91	577.484	630.783	507.465	650.41	699.275	683.981	564.815	881.702	731.808	817.896	1133.18	582.62	857.855	858.138	760.471	577.58	441.217	371.924	509.722	414.468	402.154
	FABP4	641.384	2015.61	3822.24	6776.74	8260.8	8552.61	10320.1	11220.4	709.777	581.236	498.782	540.43	553.471	896.883	359.27	583.226	652.357	695.097	814.322	997.485	943.755	1010.37	651.957	1067.45	1058.64	815.472	755.135	804.253	501.352	512.31	513.597	722.785	372.19	727.415	617.207	329.285	481.843	712.005	340.91	842.309	562.992	909.24	568.197	883.436	419.916	940.148	605.145	1819.44
	FCRL5	284.767	198.966	315.775	426.397	842.832	2112.12	3834.59	5672.63	208.1	160.582	17.63	177.986	367.459	416.855	340.93	239.657	231.015	186.519	241.355	324.028	201.21	296.52	201.06	179.297	110.014	208.634	233.66	129.238	212.165	170.598	178.599	211.314	178.017	149.49	156.45	140.718	389.33	107.251	371.604	169.92	199.23	258.92	161.853	216.46	162.625	227.429	63.67	247.963
	FGF R5	1562.15	1357.11	1475.32	1917.1	2542	3907.91	7367.47	8451.1	1265.03	1282.44	2554.88	1304.61	1344.27	1265.73	1868.08	1293.93	1393.17	1319.41	1959.55	1694.17	1292.51	1338.1	1345.84	1245.91	1462.92	1146.03	1455.86	1303.96	1302.26	1282.47	1190.75	1516.99	1378.01	1939.96	2110.53	1701.83	1351.96	2859.26	1374.27	1957.03	2277.5	2750.68	1259.37	1211.68	1058.47	1283.14	1203.65	1238.88
	FOLR1	484.476	183.279	335.856	513.051	1031.97	2705.75	4021.33	4410.26	88.115	386.05	235.928	139.24	240.825	1789.17	593.02	132.24	281.315	598.685	387.625	563.122	522.273	137.984	199.501	591.595	283.613	197.765	692.767	98.565	306.755	23.9	170.93	131.662	185.23	528.665	802.353	325.596	199.686	256.035	258.355	388.671	828.746	829.485	93.8275	134.602	74.49	1723.41	27.375	1605.66
	Galectin-2	336.028	809.034	2367.18	9026.25	13618.7	18632.6	21934.8	24475.4	431.055	394.445	567.83	319.262	538.545	686.01	556.293	485.913	563.48	811.255	719.653	897.628	660.92	614.358	421.477	720.535	600.688	509.105	709.315	595.872	527.82	530.283	478.738	576.577	654.558	586.545	710.592	582.53	621.15	517.384	745.905	662.39	834.43	694.376	466.327	488.618	385.636	800.04	532.97	671.812
	Glypican 5	799.591	660.788	698.204	892.667	1092.97	1623.82	3409.83	4148.16	655.295	781.66	918.783	551.69	697.801	1131.72	793.134	635.685	733.215	854.015	955.795	1002.46	683.543	729.163	753.027	917.018	815.928	630.528	880.755	538.704	908.077	659.681	699.196	802.92	793.704	602.8	962.385	757.811	957.9	1521.31	986.184	1167.49	1698.11	1733.26	707.29	712.688	744.475	932.708	650.513	915.097
	ICOS	340.636	210.393	380.252	651.604	1591.54	3601.82	5316.02	7156.49	299.433	256.949	391.94	252.327	376.62	694.215	358.138	285.25	256.733	499.01	426.688	513.608	413.413	316.38	293.035	374.967	334.27	313.06	558.05	296.421	286.183	216.468	222.68	434.46	370.234	195.025	383.55	396.57	310.873	464.69	351.53	545.415	362.475	474.306	259.679	235.756	269.39	224.081	136.74	352.158
	IDS	756.707	1481.37	3514.2	8632.07	10898.1	16529.7	20858.6	23611.7	3849.42	3493.12	3169.91	1377.64	4091	8057.38	4105.09	2389.36	4013.2	4937.22	5760.46	5783.47	4605.42	3498.16	1980.06	3863.74	6636.95	2550.86	4449.39	3470.36	4130.12	3250.99	2693.24	3909.16	5911.38	6122	12059.5	2648.13	3562.41	11607.7	5796.97	4105.44	6341.81	10794.1	2608.95	2063.36	1837.66	4387.56	3579.04	3752
	IGFBP-1	317.457	295.238	388.584	726.664	1345.28	3163.03	9384.34	9900.37	192.91	187.565	250.52	372.82	399.783	305.621	304.12	201.498	225.86	304.588	740.577	427.026	224.117	291.08	221.308	349.177	322.511	363.41	348.355	220.836	239.18	150.675	185.524	243.018	368.502	258.705	308.365	389.079	202.41	21.16	452.525	240.321	985.44	224.95	231.345	131.722	236.52	161.225	190.238	214.483
	IL-12 R beta 1	270.395	235.286	412.724	815.697	1890.81	4578.2	8182.62	11677.6	296.923	297.609	429.57	374.507	391.27	661.822	404.817	433.246	349.108	460.629	646.808	617.678	572.595	398.785	436.92	524.247	363.744	299.275	495.359	405.768	374.92	339.688	482.347	313.028	348.623	340.075	413.545	542.866	547.165	466.52	357.99	535.861	386.415	586.71	343.29	335.135	384.308	414.947	356.993	388.487
	IL-30	542.957	527.53	524.257	759.412	2028.63	5177.49	15830	18983.4	445.327	502.92	460.882	580.72	612.175	460.5	820.791	618.588	579.092	643.08	880.204	826.263	619.977	520.898	584.303	549.33	532.293	568.55	917.491	584.225	671.058	716.55	549.143	661.635	577.68	783.74	1253.31	1136.58	718.57	1240.84	1340.86	1079.11	1207.58	1583.99	674.1	784.388	655.649	630.06	726.55	666.373
	IL-4 R alpha	267.949	275.425	347.366	538.793	1231.98	2717.69	5209.2	6637.1	215.745	133.744	229.028	224.93	246.938	203.683	231.66	159.294	120.828	460.025	226.575	399.7	280.933	188.657	219.438	355.409	419.87	260.91	268.587	414.03	301.28	234.334	162.855	352.391	156.97	111	245.52	204.338	127.302	103.875	120.34	420.925	569.69	256.045	324.723	58.3	147.245	114.435	88.8375	81.585
	Lefty-1	722.735	843.387	1034.86	1029.21	1311.86	2610.51	4732.08	10808.2	1355.81	1256.4	903.005	1216.28	1280.39	870.486	863.957	1157.82	815.717	1136.93	662.72	974.378	1350.39	781.612	806.285	1037.54	852.315	876.658	585.405	640.267	1176.11	1010.47	1367.09	1099.92	1240.05	1110.16	790.945	1089.05	865.655	679.185	725.515	869.795	588.915	443.79	835.405	1635.24	1321.2	1221.23	979.125	1331.39
	Legumain	223.546	226.276	421.061	1321.6	3172.24	6421	10052.2	10181.8	656.972	563.035	642.99	211.28	1031.18	1061.87	607.08	509.67	926.81	1354.19	1288.23	768.094	870.518	652.01	313.773	1325.51	825.908	732.385	1120.55	431.345	668.516	825.846	492.097	460.268	886.74	663.781	886.48	573.655	788.138	847.08	833.703	886.902	859.338	1381.57	824.26	444.455	364.795	1077.04	456.82	1722.76
	LRIG1	143.037	124.818	253.828	557.181	1015.71	2774.41	4599.57	4970.96	20.72	0	23.69	64.665	76.695	21.955	78.7088	3.61	0	27.045	83.75	7.665	17.385	23.015	48.2175	79.435	39.885	130.121	45.125	25.215	44.67	10.825	61.025	92.15	0	0	134.13	3.36	72.53	0	21.075	10.905	63.985	5.34	0	13.74	0	0	0	0
	Mcpt7	171.647	466.995	1074.92	2209.51	4619.92	6829.46	8716.43	15615.1	56.045	122.3	163.764	63.655	75.145	50	140.76	138.185	109.545	121.495	0	296.67	202.509	120.451	137.321	238.655	40.4825	90.805	95.585	169.785	162.095	42.125	155.465	92.04	99.56	210.71	187.76	207.765	135.998	203.584	51.4	159.825	71.79	206.74	25.865	120.865	38.5312	185.555	222.624	117.896
	MDL-1	396.822	1015.29	2117.29	6551.66	15675.7	29224.2	42917.3	51437.2	274.863	245.805	146.183	240.514	280.538	358.475	208.79	147.62	227.525	309.86	591.54	454.105	278.38	164.83	208.079	267.11	239.175	138.475	184.85	281.545	293.78	597.725	295.83	267.858	266.175	726.56	885.6	328.34	455.471	457.18	857.98	991.07	786.93	1076.03	215.619	182.969	375.044	260.209	44.57	253.945
	MGL2	281.613	204.654	266.319	458.697	865.502	1807.16	4652.24	8484.42	292.535	0	325.608	318.535	260.582	401.776	8.415	229.775	343.154	350.468	22.445	398.77	297.979	288.255	382.175	499.952	313.92	402.38	295.095	284.165	327.718	15.4	402.03	29.575	306.668	51.015	130.295	21.585	362.873	92.825	121.575	8.61	53.385	28.37	0	10.105	6.665	9.21	14.485	367.555
	MSP R	631.958	563.37	577.928	599.382	831.548	1246.71	2529.97	3435.5	412.121	418.995	539.227	512.739	827.249	623.678	688.345	382.987	377.817	541.442	477.995	524.901	542.852	433.06	599.102	595.15	520.86	374.582	844.025	541.494	353.281	225.544	405.902	475.04	438.334	785.525	570.51	534.27	655.257	785.51	378.882	656.994	581.811	847.264	358.793	556.702	329.425	719.549	639.848	550.055
	NCAM-1	253.675	198.322	253.754	1158.8	4777.09	9705.42	12321.5	13050.6	16031.8	17582.1	18135.2	14971.9	23319.9	24794.2	23988.3	19552.3	20462.9	21817	24349.4	16568.2	16754.2	15897.7	16086	18616.5	22772.1	21681.6	24029.9	22384.8	25725.5	21316.5	22504.7	19712.5	21326	22356.7	26190.8	19395.1	21278.5	24534.5	30566.8	23889.2	23255.6	25706.8	31315	15438.8	21073.8	22568	20934.5	21238.7
	Netrin-G2a	860.44	788.215	808.896	1281.51	2173.01	2579.52	3804.56	5933.05	988.98	900.3	1068.36	1009.81	982.34	946.64	1151.62	726.977	1048.78	976.426	1591.48	1111.46	912.88	912.835	1310.72	1199.57	1125.49	907.188	1164.74	957.765	872.638	640.265	1024.07	986.065	1240.59	1201.03	992.372	1004.99	1169.15	1843.56	1078.04	1415.79	1248.43	1375.61	806.173	695.475	785.139	790.445	973.79	1031.94
	Neuroglycan C	490.282	742.643	1472.63	4649.8	8883.13	10941.8	13066	14056.4	2314.04	1784.4	3084.69	1517.4	3428.19	4066.02	2059.75	2073.08	2448.53	2195.39	3418.74	2224.83	3244.56	1920.83	1549.83	2617.26	3319.04	2140.56	3682.45	3000.12	2365.15	2204.23	3427.5	5189.72	3507.6	3014.65	5171.07	1656.88	5636.21	3021.97	1856.14	2386.94	3160.98	3105.99	2644.6	2008.7	1946.71	2862.52	1939.71	2930.19
	Nidogen-2	790.399	799.314	867.273	964.976	2291.61	4248.61	8741.25	10666.3	794.03	1027.47	1499.28	740.24	967.4	1330.96	992.84	588.4	850.91	1857.42	1615.43	863.465	1255.06	855.672	1027.04	1596.87	1563.93	760.13	3550.18	2090.69	1163.5	1281.43	1570.9	2161.44	1988.29	1811.66	2803.6	1108.63	2017.48	3235.69	2675.13	1393.8	2652.34	2882.35	1139.66	1090.84	1467.6	1391.72	1310.24	4014.36
	PDGF R alpha	372.191	581.547	1055.82	2483.64	4072.02	8304.91	12794.4	19609.5	1024.28	829.727	1257.65	289.637	1307.87	1520.43	829.888	442.674	1252.14	1190.37	1362.06	847.132	1056.79	897.788	560.888	1766.52	1703.13	834.113	1629.36	685.147	991.278	430.44	643.213	814.787	1353.6	1256.65	2120.72	717.73	1497.95	1034.28	1221.98	748.03	1603.58	1037.39	762.67	486.067	707.44	1730.92	867.056	1993.34
	PILR-alpha	312.77	347.232	587.45	1744.82	3936.38	7994.15	11075.8	12222	424.633	486.947	391.662	278.84	329.095	698.143	745.82	558.739	436.559	547.095	615.31	609.842	700.62	452.565	461.945	761.592	632.845	494.877	814.328	668.101	459.645	394.098	519.13	421.058	785.22	445.415	652.245	494.576	721.51	488.942	612.582	701.683	535.553	350.175	493.407	363.026	460.155	581.31	365.738	755.21
	PIR-B	201.271	246.647	461.695	1149.54	3711.44	4529.1	8086.58	9792.32	45.715	163.22	11.11	26.08	65.5063	45.705	215	61.82	101.33	68.34	189.24	71.195	80.515	167.95	60.755	102.055	97.37	86.86	375.639	53.84	22.125	131.15	47.79	87.34	146.192	151.25	170.66	254.595	40.1	48.915	0	261.24	262.085	96.22	110.775	157.413	117.606	57.54	31.715	76.2225
	Plexin B2	545.873	468.146	546.726	737.23	1013.06	1120.07	1937.5	4643.06	396.06	511.262	397	253.662	334.468	404.025	395.232	259.845	299.042	242.611	328.015	418.293	328.252	308.21	327.882	291.53	312.33	312.486	354.942	233.7	412.273	420.43	315.285	493.108	428.23	609.393	535.785	371.401	408.957	780.465	615.355	692.879	748.38	669.477	471.142	505.11	333.18	533.13	237.1	310.099
	POS-Ave	41425.6	41425.6	41425.6	41425.6	41425.6	41425.6	41425.6	41425.6	41425.6	41425.6	41425.6	41425.6	41425.6	41425.6	41425.6	41425.6	41425.6	41425.6	41425.6	41425.6	41425.6	41425.6	41425.6	41425.6	41425.6	41425.6	41425.6	41425.6	41425.6	41425.6	41425.6	41425.6	41425.6	41425.6	41425.6	41425.6	41425.6	41425.6	41425.6	41425.6	41425.6	41425.6	41425.6	41425.6	41425.6	41425.6	41425.6	41425.6
	Normalization	0	1	4	12	37	111	333	1000	F33853 (HC)	M33854 (HC)	M33855 (HC)	M33856 (HC)	M33857 (HC)	F33873 (HC)	F33874 (HC)	F33875 (HC)	M33876 (HC)	F33877 (HC)	F33878 (HC)	F33879 (HC)	F33880 (HC)	M33881 (HC)	M33882 (HC)	M33883 (HC)	M33884 (HC)	F33885 (HC)	F33886 (HC)	F33887 (HC)	M33888 (HC)	M33889 (HC)	F33903 (HC)	F33904 (HC)	F33905 (HC)	M33906 (HC)	M33907 (HC)	M33908 (HC)	M33909 (HC)	F33910 (HC)	F33911 (HC)	F33912 (HC)	F33913 (HC)	M33914 (HC)	M33915 (HC)	M33916 (HC)	M33917 (HC)	M33927 (HC)	M33928 (HC)	F33934 (HC)
	POS1	41425.6	37918.6	33014.4	41356.2	31531.1	46325.9	48290	41517	45693.6	30794.3	45753.3	40150.1	40762.1	44399.4	83568.1	69897.5	82169.3	72116.7	92581	76018.7	83189.6	78082.7	80615.4	77732.5	82293.5	79051.9	93387.1	79750.9	66802.5	56336.3	60264.3	66214.8	60845.4	59663.1	133033	71143	60520.9	159043	55702.8	81480.7	81101.3	82105.3	42432.5	45654.6	43855.7	38954	45424.7	43554
	POS2	37215.7	32550.1	32026	33925.9	28962.2	30876.3	42683.5	32634	31803	29302.4	30032.3	29036.4	31750.5	31053	35608.2	34175.8	37734.9	35561.5	40831.2	40476.3	37081.6	36495.9	34226.8	36455.8	34340.8	33482.1	36225.1	34451.2	31261.1	30898.9	32331.9	32756.7	32668.6	34563.8	43360.7	38946.6	34127.3	48578.3	28486.1	41013.1	50519.3	48045.7	26233	27440.7	27139.8	26267.2	29477.6	29255
1: Linear	AMICA	779.458	1090.45	1378.18	2040.33	2486.18	4904.32	6815.25	8348.15	469.065	705.34	623.017	1184.33	529.76	1049.95	759.221	472.31	532.88	483.932	635.695	674.23	990.247	682.26	891.492	741.669	531.522	480.48	676.835	638.617	819.257	707.422	877.47	999.732	930.78	915.436	752.635	899.579	1077.85	841.919	651.572	1744.55	1243.85	2047.58	649.98	639.015	664.462	554.262	501.837	704.665
1: Linear	APLP-1	1264.89	991.582	836.207	1005.74	1107.61	1816.66	3284.15	6021.62	15947.5	13278.8	15108.3	9234.04	16555.8	20275.2	13075.7	11410.9	16138.1	15570	16557.6	16617.5	16517.2	11865.8	8366.38	17754.9	14695.8	12816.3	16397.4	12494.7	16978.7	13607	15552.6	17355.6	16958.7	16570.5	21674.8	13947.4	18166.9	20317.6	18721.4	18957.7	19556.5	20796.2	15965.3	16593.8	13671.5	19883.2	14695.4	19880.4
1: Linear	Arylsulfatase G	1626.54	1734.25	1665.66	1920.61	2263.66	3680	7271.22	11507.1	1070.85	900.82	1081.88	508.51	1166.79	1499.17	1118.42	469.832	1538.65	768.787	1075.96	1092.51	1766.52	840.69	665.331	1219.38	1514.55	900.347	1246.53	926.342	886.47	460.927	971.71	592.502	1548.18	818.076	2158.07	516.71	789.751	1129.14	1307.32	921.141	1548.65	1253.92	1411.97	702.98	1421.95	2486.9	1431.65	1119.09
1: Linear	B7-H5	376.42	325.639	497.177	636.322	1317.61	3995.02	7275.58	11365.5	1119.18	926.102	1001.54	576.439	1427.23	1366.56	1057.23	751.257	1182.58	1181.99	1325.42	940.48	1380.97	821.94	676.717	1511.18	1185.52	719.489	1036.19	1096.35	1232.09	997.947	1081.07	1109.09	1529.25	1690.66	2034.01	1273.92	1392.48	1407.07	1100.56	1152.69	2219.1	1901.39	980.577	785.41	794.85	917.095	959.069	800.08
1: Linear	CD47	348.618	339.229	606.543	1673.13	3554.45	8533.06	12102.1	15404.8	811.507	697.21	985.212	248.492	938.967	1495.94	765.57	378.655	652.045	1021.22	982.375	736.507	812.565	694.545	379.22	1140.88	1181.11	797.087	1264.67	615.83	806.535	402.952	703.41	917.782	1027.99	692.885	1343.24	679.645	861.352	1040.06	1301	966.992	1172.83	1674.21	1215.54	1149.3	779.19	1797.7	556.672	1821.22
1: Linear	CES2	244.687	493.47	799.052	2347.72	3973.79	5756.86	6001.04	6367.56	154.285	89.06	186.757	206.775	174.06	134.226	235.28	132.411	180.387	182.915	158.78	178.071	193.625	182.687	206.819	179.585	222.47	308.687	147.49	231.66	114.925	36.625	59.725	175.525	99.565	3.74	193.625	99.805	259.979	85.865	252.155	343.905	233.052	159.19	214.82	129.174	181.547	251.032	129.73	174.377
1: Linear	CLEC4F	177.78	193.213	226.052	464.6	880.449	2470.23	5036.8	9678.26	130.185	64.26	67.385	230.969	117.76	69.265	233.33	74.645	144.761	142.907	128.035	98.01	150.445	54.115	176.135	138.321	175.314	149.38	117.975	181.715	125.125	78.13	52.9912	203.225	116.476	0	146.755	297.765	179.045	103.11	38.765	196.865	297.065	233.83	84.7862	46.9137	39.6	32.26	22.17	64.75
4: 4-PL	CPA1	751.158	1275.51	2534.27	4264.03	4860.75	5311.53	5397.85	6027.44	482.241	490.049	672.362	510.6	513.975	773.2	580.695	331.262	518.95	598.52	642.825	501.335	680.846	340.01	525.556	514.816	522.837	544.967	568.835	419.877	470.687	372.83	518.575	478.91	437.154	514.275	612.82	640.749	497.994	427.75	419.934	820.674	696.3	733.826	521.442	502.667	426.685	522.165	493.336	429.115
1: Linear	CPB1	2067.56	1859.91	1864.51	2069.44	2373.64	3265.57	5297.47	5712.65	1421.47	1532.42	1512.35	1555.47	1722.38	1567.64	1326.97	1183.01	1389.49	1458.79	1317.99	1353.71	1531.65	1374.22	1337.34	1375.63	1362.83	1223.38	1233.44	1160.71	1837.43	1369.73	1639.56	1467.92	1422.53	1169.58	1396.09	1390.94	1252.02	674.64	1454.76	1447.52	1695.86	1413.46	1796.28	1524.38	1514.51	1468.02	1494.86	1444.32
1: Linear	CREG	710.901	680.737	808.893	1368.14	2097.34	3733.38	4520.76	5586.01	845.86	670.85	951.285	722.185	1198.86	824.315	642.847	482.642	807.322	690.23	823.827	832.89	863.27	572.267	658.582	863.355	960.55	756.015	880.107	523.006	922.922	680.167	998.862	540.609	773.896	952.792	1632.58	819.48	806.842	1292.33	904.595	718.045	1326.51	1058.12	1064.16	643.917	940.477	729.34	601.12	793.712
1: Linear	CRELD2	495.926	508.888	704.44	1071.14	2476.23	4380.62	6316.45	8318.17	1982.27	1743.29	2136.35	662.251	2137.94	4940.61	1389.31	749.927	1887.46	2051.44	2642.56	1799.37	2152.77	1222.38	954.155	2025.56	2387.27	1349.42	2310.1	1158.35	1705.9	1080.74	1285.77	1828.99	2257.14	2485.22	3443.44	1504.5	2172.99	3349.6	1928.41	2153.02	3596.1	5100.65	1573.53	1765.4	1117.69	4194.78	1453.44	4880.86
1: Linear	Dectin-1	147.968	777.432	1970.54	5081.56	7559.19	9216	9668.92	11319.5	45.31	12.55	24.07	54.28	59.79	3.05	96.2963	119.337	114.106	86.1787	0	122.1	139.057	173.287	98.765	89.09	0	91.26	270.335	30.9	42.865	67.02	19.9975	206.575	30.01	0	29.84	0	0	69.905	37.16	226.965	97.93	233.28	23.895	3.435	0	0	0	95.33
1: Linear	EMMPRIN	534.436	554.017	689.037	1596.68	3179.88	7124.67	8310.57	11416.1	584.445	585.789	785.199	493.942	555.92	541.921	665.39	451.825	500.476	567.672	468.772	629.5	638.912	496.547	561.91	648.865	601.575	631.394	581.91	577.484	630.782	507.465	650.41	699.275	683.981	564.815	881.702	731.807	817.896	1133.18	582.62	857.855	858.137	760.471	577.58	441.217	371.924	509.722	414.467	402.154
4: 4-PL	FABP4	641.384	2015.61	3822.24	6776.74	8260.8	8552.61	10320.1	11220.4	709.777	581.236	498.782	540.43	553.471	896.882	359.27	583.226	652.357	695.097	814.322	997.485	943.755	1010.37	651.957	1067.45	1058.64	815.472	755.135	804.252	501.352	512.31	513.597	722.785	372.19	727.415	617.207	329.285	481.842	712.005	340.91	842.309	562.992	909.24	568.197	883.436	419.916	940.147	605.145	1819.44
1: Linear	FCRL5	284.767	198.966	315.775	426.397	842.832	2112.12	3834.59	5672.63	208.1	160.582	17.63	177.986	367.459	416.855	340.93	239.657	231.015	186.519	241.355	324.027	201.21	296.52	201.06	179.297	110.014	208.634	233.66	129.237	212.165	170.597	178.599	211.314	178.017	149.49	156.45	140.717	389.33	107.251	371.604	169.92	199.23	258.92	161.852	216.46	162.625	227.429	63.67	247.962
1: Linear	FGF R5	1562.15	1357.11	1475.31	1917.1	2542	3907.91	7367.47	8451.1	1265.03	1282.44	2554.88	1304.61	1344.27	1265.73	1868.08	1293.93	1393.17	1319.41	1959.55	1694.16	1292.5	1338.1	1345.83	1245.91	1462.92	1146.03	1455.86	1303.96	1302.25	1282.47	1190.75	1516.99	1378.01	1939.96	2110.53	1701.83	1351.96	2859.25	1374.27	1957.03	2277.5	2750.67	1259.37	1211.68	1058.47	1283.14	1203.65	1238.88
1: Linear	FOLR1	484.476	183.279	335.856	513.051	1031.97	2705.75	4021.33	4410.26	88.115	386.05	235.927	139.24	240.825	1789.17	593.02	132.24	281.315	598.685	387.625	563.122	522.272	137.984	199.501	591.595	283.612	197.765	692.767	98.565	306.755	23.9	170.93	131.662	185.23	528.665	802.352	325.596	199.686	256.035	258.355	388.671	828.746	829.485	93.8275	134.602	74.49	1723.41	27.375	1605.66
1: Linear	Galectin-2	336.028	809.034	2367.17	9026.25	13618.7	18632.6	21934.8	24475.4	431.055	394.445	567.83	319.262	538.545	686.01	556.292	485.912	563.48	811.255	719.652	897.627	660.92	614.357	421.477	720.535	600.687	509.105	709.315	595.872	527.82	530.282	478.737	576.577	654.557	586.545	710.592	582.53	621.15	517.384	745.905	662.39	834.43	694.376	466.327	488.617	385.636	800.04	532.97	671.812
1: Linear	Glypican 5	799.591	660.787	698.204	892.667	1092.97	1623.82	3409.83	4148.16	655.295	781.66	918.782	551.69	697.801	1131.72	793.134	635.685	733.215	854.015	955.795	1002.46	683.542	729.162	753.027	917.017	815.927	630.527	880.755	538.704	908.077	659.681	699.196	802.92	793.704	602.8	962.385	757.811	957.9	1521.3	986.184	1167.49	1698.1	1733.26	707.29	712.687	744.475	932.707	650.512	915.097
4: 4-PL	ICOS	340.636	210.393	380.252	651.604	1591.54	3601.82	5316.02	7156.49	299.432	256.949	391.94	252.327	376.62	694.215	358.137	285.25	256.732	499.01	426.687	513.608	413.412	316.38	293.035	374.967	334.27	313.06	558.05	296.421	286.182	216.467	222.68	434.46	370.234	195.025	383.55	396.57	310.872	464.69	351.53	545.415	362.475	474.306	259.679	235.756	269.39	224.081	136.74	352.157
4: 4-PL	IDS	756.707	1481.37	3514.2	8632.07	10898.1	16529.7	20858.6	23611.7	3849.42	3493.12	3169.91	1377.64	4091	8057.38	4105.09	2389.36	4013.2	4937.22	5760.46	5783.47	4605.42	3498.16	1980.06	3863.74	6636.95	2550.86	4449.39	3470.36	4130.12	3250.99	2693.24	3909.16	5911.37	6122	12059.5	2648.13	3562.41	11607.7	5796.97	4105.44	6341.8	10794.1	2608.94	2063.36	1837.66	4387.56	3579.04	3752
1: Linear	IGFBP-1	317.457	295.237	388.584	726.664	1345.28	3163.03	9384.34	9900.37	192.91	187.565	250.52	372.82	399.782	305.621	304.12	201.497	225.86	304.587	740.577	427.026	224.117	291.08	221.307	349.177	322.511	363.41	348.355	220.836	239.18	150.675	185.524	243.017	368.502	258.705	308.365	389.079	202.41	21.16	452.525	240.321	985.44	224.95	231.345	131.722	236.52	161.225	190.237	214.482
1: Linear	IL-12 R beta 1	270.395	235.286	412.724	815.697	1890.81	4578.2	8182.62	11677.6	296.922	297.609	429.57	374.507	391.27	661.822	404.817	433.246	349.107	460.629	646.807	617.677	572.595	398.785	436.92	524.247	363.744	299.275	495.359	405.767	374.92	339.687	482.347	313.027	348.622	340.075	413.545	542.866	547.165	466.52	357.99	535.861	386.415	586.71	343.29	335.135	384.307	414.947	356.992	388.487
1: Linear	IL-30	542.957	527.53	524.257	759.412	2028.63	5177.49	15830	18983.4	445.327	502.92	460.882	580.72	612.175	460.5	820.791	618.587	579.092	643.08	880.204	826.262	619.977	520.897	584.302	549.33	532.292	568.55	917.491	584.225	671.057	716.55	549.142	661.635	577.68	783.74	1253.3	1136.58	718.57	1240.84	1340.86	1079.11	1207.58	1583.99	674.1	784.387	655.649	630.06	726.55	666.372
1: Linear	IL-4 R alpha	267.949	275.425	347.366	538.793	1231.98	2717.69	5209.2	6637.1	215.745	133.744	229.027	224.93	246.937	203.682	231.66	159.294	120.828	460.025	226.575	399.7	280.932	188.657	219.437	355.409	419.87	260.91	268.587	414.03	301.28	234.334	162.855	352.391	156.97	111	245.52	204.337	127.302	103.875	120.34	420.925	569.69	256.045	324.722	58.3	147.245	114.435	88.8375	81.585
1: Linear	Lefty-1	722.735	843.387	1034.86	1029.21	1311.86	2610.51	4732.08	10808.2	1355.8	1256.4	903.005	1216.28	1280.39	870.486	863.957	1157.82	815.717	1136.93	662.72	974.377	1350.39	781.612	806.285	1037.54	852.315	876.657	585.405	640.267	1176.11	1010.47	1367.08	1099.92	1240.05	1110.16	790.945	1089.05	865.655	679.185	725.515	869.795	588.915	443.79	835.405	1635.24	1321.19	1221.23	979.125	1331.39
1: Linear	Legumain	223.546	226.276	421.061	1321.6	3172.24	6421	10052.2	10181.8	656.972	563.035	642.99	211.28	1031.18	1061.87	607.08	509.67	926.81	1354.19	1288.23	768.094	870.517	652.01	313.772	1325.51	825.907	732.385	1120.55	431.345	668.516	825.846	492.097	460.267	886.74	663.781	886.48	573.655	788.137	847.08	833.702	886.902	859.337	1381.56	824.26	444.455	364.795	1077.04	456.82	1722.76
1: Linear	LRIG1	143.037	124.818	253.828	557.181	1015.71	2774.41	4599.57	4970.96	20.72	0	23.69	64.665	76.695	21.955	78.7087	3.61	0	27.045	83.75	7.665	17.385	23.015	48.2175	79.435	39.885	130.121	45.125	25.215	44.67	10.825	61.025	92.15	0	0	134.13	3.36	72.53	0	21.075	10.905	63.985	5.34	0	13.74	0	0	0	0
1: Linear	Mcpt7	171.647	466.995	1074.92	2209.51	4619.92	6829.46	8716.43	15615.1	56.045	122.3	163.764	63.655	75.145	50	140.76	138.185	109.545	121.495	0	296.67	202.509	120.451	137.321	238.655	40.4825	90.805	95.585	169.785	162.095	42.125	155.465	92.04	99.56	210.71	187.76	207.765	135.997	203.584	51.4	159.825	71.79	206.74	25.865	120.865	38.5312	185.555	222.624	117.896
1: Linear	MDL-1	396.822	1015.29	2117.29	6551.66	15675.7	29224.2	42917.3	51437.2	274.862	245.805	146.182	240.514	280.538	358.475	208.79	147.62	227.525	309.86	591.54	454.105	278.38	164.83	208.079	267.11	239.175	138.475	184.85	281.545	293.78	597.725	295.83	267.857	266.175	726.56	885.6	328.34	455.471	457.18	857.98	991.07	786.93	1076.03	215.619	182.969	375.044	260.209	44.57	253.945
1: Linear	MGL2	281.613	204.654	266.319	458.697	865.502	1807.16	4652.24	8484.42	292.535	0	325.607	318.535	260.582	401.776	8.415	229.775	343.154	350.467	22.445	398.77	297.979	288.255	382.175	499.952	313.92	402.38	295.095	284.165	327.717	15.4	402.03	29.575	306.667	51.015	130.295	21.585	362.872	92.825	121.575	8.61	53.385	28.37	0	10.105	6.665	9.21	14.485	367.555
1: Linear	MSP R	631.958	563.37	577.928	599.382	831.547	1246.71	2529.97	3435.5	412.121	418.995	539.227	512.739	827.249	623.677	688.345	382.987	377.817	541.442	477.995	524.901	542.852	433.06	599.102	595.15	520.86	374.582	844.025	541.494	353.281	225.544	405.902	475.04	438.334	785.525	570.51	534.27	655.257	785.51	378.882	656.994	581.811	847.264	358.792	556.702	329.425	719.549	639.847	550.055
1: Linear	NCAM-1	253.675	198.322	253.754	1158.8	4777.09	9705.42	12321.5	13050.6	16031.8	17582.1	18135.2	14971.9	23319.9	24794.2	23988.3	19552.3	20462.9	21817	24349.4	16568.2	16754.2	15897.7	16086	18616.4	22772.1	21681.6	24029.9	22384.8	25725.5	21316.5	22504.7	19712.5	21326	22356.7	26190.8	19395.1	21278.5	24534.5	30566.8	23889.2	23255.6	25706.8	31315	15438.8	21073.8	22568	20934.5	21238.7
1: Linear	Netrin-G2a	860.44	788.215	808.896	1281.51	2173.01	2579.52	3804.56	5933.05	988.98	900.3	1068.35	1009.81	982.34	946.64	1151.62	726.977	1048.78	976.426	1591.48	1111.46	912.88	912.835	1310.72	1199.57	1125.49	907.187	1164.74	957.765	872.637	640.265	1024.06	986.065	1240.59	1201.03	992.372	1004.98	1169.15	1843.56	1078.04	1415.79	1248.43	1375.61	806.172	695.475	785.139	790.445	973.79	1031.94
1: Linear	Neuroglycan C	490.282	742.643	1472.63	4649.8	8883.13	10941.8	13066	14056.4	2314.04	1784.4	3084.69	1517.4	3428.19	4066.02	2059.75	2073.08	2448.53	2195.39	3418.74	2224.83	3244.56	1920.83	1549.83	2617.26	3319.04	2140.56	3682.45	3000.12	2365.15	2204.23	3427.5	5189.72	3507.6	3014.65	5171.07	1656.88	5636.21	3021.96	1856.14	2386.94	3160.98	3105.98	2644.6	2008.7	1946.71	2862.52	1939.71	2930.19
1: Linear	Nidogen-2	790.399	799.314	867.272	964.976	2291.61	4248.61	8741.25	10666.3	794.03	1027.47	1499.28	740.24	967.4	1330.96	992.84	588.4	850.91	1857.42	1615.43	863.465	1255.06	855.672	1027.04	1596.86	1563.93	760.13	3550.18	2090.69	1163.5	1281.43	1570.9	2161.44	1988.29	1811.66	2803.6	1108.63	2017.48	3235.69	2675.13	1393.8	2652.34	2882.35	1139.66	1090.84	1467.6	1391.72	1310.24	4014.36
1: Linear	PDGF R alpha	372.191	581.547	1055.82	2483.64	4072.02	8304.91	12794.4	19609.5	1024.28	829.727	1257.65	289.637	1307.86	1520.43	829.887	442.674	1252.14	1190.36	1362.06	847.132	1056.79	897.787	560.887	1766.52	1703.13	834.112	1629.36	685.147	991.277	430.44	643.212	814.787	1353.6	1256.65	2120.72	717.73	1497.95	1034.28	1221.98	748.03	1603.58	1037.39	762.67	486.067	707.44	1730.92	867.056	1993.34
4: 4-PL	PILR-alpha	312.77	347.232	587.45	1744.82	3936.38	7994.15	11075.8	12222	424.632	486.947	391.662	278.84	329.095	698.142	745.82	558.739	436.559	547.095	615.31	609.842	700.62	452.565	461.945	761.592	632.845	494.877	814.327	668.101	459.645	394.097	519.13	421.057	785.22	445.415	652.245	494.576	721.51	488.942	612.582	701.682	535.552	350.175	493.407	363.026	460.155	581.31	365.737	755.21
4: 4-PL	PIR-B	201.271	246.647	461.695	1149.54	3711.44	4529.1	8086.58	9792.32	45.715	163.22	11.11	26.08	65.5062	45.705	215	61.82	101.33	68.34	189.24	71.195	80.515	167.95	60.755	102.055	97.37	86.86	375.639	53.84	22.125	131.15	47.79	87.34	146.192	151.25	170.66	254.595	40.1	48.915	0	261.24	262.085	96.22	110.775	157.412	117.606	57.54	31.715	76.2225
1: Linear	Plexin B2	545.872	468.146	546.726	737.23	1013.06	1120.07	1937.5	4643.06	396.06	511.262	397	253.662	334.467	404.025	395.232	259.845	299.042	242.611	328.015	418.292	328.252	308.21	327.882	291.53	312.33	312.486	354.942	233.7	412.272	420.43	315.285	493.107	428.23	609.392	535.785	371.401	408.957	780.465	615.355	692.879	748.38	669.477	471.142	505.11	333.18	533.13	237.1	310.099
	POS-Ave	41425.6	41425.6	41425.6	41425.6	41425.6	41425.6	41425.6	41425.6	41425.6	41425.6	41425.6	41425.6	41425.6	41425.6	41425.6	41425.6	41425.6	41425.6	41425.6	41425.6	41425.6	41425.6	41425.6	41425.6	41425.6	41425.6	41425.6	41425.6	41425.6	41425.6	41425.6	41425.6	41425.6	41425.6	41425.6	41425.6	41425.6	41425.6	41425.6	41425.6	41425.6	41425.6	41425.6	41425.6	41425.6	41425.6	41425.6	41425.6
[truncated: 146 more columns]

## Sheet: Standard Curves
	POS1	0.00137174	0.00411523	0.0123457	0.037037	0.111111	0.333333	1						Standard Cytokine Data				3	4	5	6	7			Linear Regression Curve								Log-log Regression Curve								4-PL Regression Curve
	POS2	0.00137174	0.00411523	0.0123457	0.037037	0.111111	0.333333	1	Std3 Intercept	Slope	Intercept	Linear
	AMICA	13.7174	41.1523	123.457	370.37	1111.11	3333.33	10000	#N/A	0.500066	1.98379	3.88797		AMICA		2.55251	2.7911	3.02969	3.26828	3.50687	3.74547	3.98406
	APLP-1	1.37174	4.11523	12.3457	37.037	111.111	333.333	1000	#N/A	0.906477	0.99939	5.44239		Concentration (pg/ml)	0	13.7174	41.1523	123.457	370.37	1111.11	3333.33	10000
	Arylsulfatase G	5.48697	16.4609	49.3827	148.148	444.444	1333.33	4000	#N/A	0.827142	1.05541	4.27453		Signal-BKG	0	310.99	598.722	1260.88	1706.73	4124.86	6035.79	7568.69
	B7-H5	137.174	411.523	1234.57	3703.7	11111.1	33333.3	100000	#N/A	1.22883	-1.64628	0.32328		Log (Concentration)		1.13727	1.61439	2.09151	2.56864	3.04576	3.52288	4
	CD47	54.8697	164.609	493.827	1481.48	4444.44	13333.3	40000	#N/A	2.35155	-3.50824	1.88477		Log (Signal-BKG)		2.49275	2.77723	3.10067	3.23216	3.61541	3.78073	3.87902
	CES2	54.8697	164.609	493.827	1481.48	4444.44	13333.3	40000	#N/A	0.860662	0.89558	4.17357			Slope				Intercept		N	R2
	CLEC4F	54.8697	164.609	493.827	1481.48	4444.44	13333.3	40000	#N/A	0.993777	-0.40795	0.512112		Linear regression	3.88797				0		5	0.966324
	CPA1	137.174	411.523	1234.57	3703.7	11111.1	33333.3	100000	#N/A	0.623953	1.50246	3.00328		log-log regression	0.500066				1.98379		7	0.979016
	CPB1	5.48697	16.4609	49.3827	148.148	444.444	1333.33	4000	#N/A	1.52845	-0.889909	2.64735			0.500066	#N/A	#N/A	0.970318	1.98379	0.0363313	0.475016	2.06407
	CREG	5.48697	16.4609	49.3827	148.148	444.444	1333.33	4000	#N/A	2.13431	-1.08139	7.21209
	CRELD2	13.7174	41.1523	123.457	370.37	1111.11	3333.33	10000	#N/A	1.46564	-0.343665	5.27045
	Dectin-1	137.174	411.523	1234.57	3703.7	11111.1	33333.3	100000	#N/A	0.764006	1.226	4.04551
	EMMPRIN	54.8697	164.609	493.827	1481.48	4444.44	13333.3	40000	#N/A	1.51514	-1.23724	1.51923		APLP-1		1.05265	1.48515	1.91765	2.35015	2.78265	3.21515	3.64765
	FABP4	109.739	329.218	987.654	2962.96	8888.89	26666.7	80000	#N/A	0.527516	2.12373	6.62259		Concentration (pg/ml)	0	1.37174	4.11523	12.3457	37.037	111.111	333.333	1000
	FCRL5	5.48697	16.4609	49.3827	148.148	444.444	1333.33	4000	#N/A	1.13223	0.0870859	4.31485		Signal-BKG	428.687	155.374	1	169.533	271.402	980.452	2447.94	5185.41
	FGF R5	137.174	411.523	1234.57	3703.7	11111.1	33333.3	100000	#N/A	2.07423	-3.94406	0.187053		Log (Concentration)		0.137272	0.614394	1.09151	1.56864	2.04576	2.52288	3
	FOLR1	5.48697	16.4609	49.3827	148.148	444.444	1333.33	4000	#N/A	1.58218	-0.473084	5.69544		Log (Signal-BKG)		2.19138	0	2.22926	2.43361	2.99143	3.3888	3.71478
	Galectin-2	274.348	823.045	2469.14	7407.41	22222.2	66666.7	200000	#N/A	1.04304	0.221513	3.3958			Slope				Intercept		N	R2
	Glypican 5	5.48697	16.4609	49.3827	148.148	444.444	1333.33	4000	#N/A	1.29934	-0.34437	2.08476		Linear regression	5.44239				0		7	0.979346
	ICOS	137.174	411.523	1234.57	3703.7	11111.1	33333.3	100000	#N/A	1.67063	-2.8557	0.312576		log-log regression	0.906477				0.99939		7	0.589365
	IDS	274.348	823.045	2469.14	7407.41	22222.2	66666.7	200000	#N/A	0.816068	0.976888	3.1994			0.906477	#N/A	#N/A	0.827556	0.928219	0.27997	1.35398	0.0127465
	IGFBP-1	1.37174	4.11523	12.3457	37.037	111.111	333.333	1000	#N/A	1.47559	0.544399	27.1436
	IL-12 R beta 1	13.7174	41.1523	123.457	370.37	1111.11	3333.33	10000	#N/A	1.72817	-1.24059	3.97273
	IL-30	13.7174	41.1523	123.457	370.37	1111.11	3333.33	10000	#N/A	1.80599	-1.8887	4.54207
	IL-4 R alpha	137.174	411.523	1234.57	3703.7	11111.1	33333.3	100000	#N/A	1.14495	-1.2672	0.224341		Arylsulfatase G		1.66695	2.0616	2.45624	2.85089	3.24554	3.64018	4.03483
	Lefty-1	27.4348	82.3045	246.914	740.741	2222.22	6666.67	20000	#N/A	0.656731	1.07471	0.518166		Concentration (pg/ml)	0	5.48697	16.4609	49.3827	148.148	444.444	1333.33	4000
	Legumain	27.4348	82.3045	246.914	740.741	2222.22	6666.67	20000	#N/A	2.06346	-2.13415	4.00472		Signal-BKG	0	107.708	39.12	294.069	637.117	2053.45	5644.68	9880.6
	LRIG1	27.4348	82.3045	246.914	740.741	2222.22	6666.67	20000	#N/A	1.3477	-1.08422	1.19977		Log (Concentration)		0.739332	1.21645	1.69357	2.1707	2.64782	3.12494	3.60206
	Mcpt7	548.697	1646.09	4938.27	14814.8	44444.4	133333	400000	#N/A	0.814662	0.28121	0.31438		Log (Signal-BKG)		2.03225	1.5924	2.46845	2.80422	3.31249	3.75164	3.99478
	MDL-1	274.348	823.045	2469.14	7407.41	22222.2	66666.7	200000	#N/A	0.898182	0.644894	2.10567			Slope				Intercept		N	R2
	MGL2	2.74348	8.23045	24.6914	74.0741	222.222	666.667	2000	#N/A	1.21788	0.263831	6.75383		Linear regression	4.27453	1.15191			0		6	0.99882
	MSP R	1.37174	4.11523	12.3457	37.037	111.111	333.333	1000	#N/A	1.33869	0.0988274	5.93521		log-log regression	0.827142				1.05541		7	0.920929
	NCAM-1	27.4348	82.3045	246.914	740.741	2222.22	6666.67	20000	#N/A	2.5614	-3.42046	4.45693			0.827142	#N/A	#N/A	0.968299	1.05541	0.119815	0.980269	0.625608
	Netrin-G2a	13.7174	41.1523	123.457	370.37	1111.11	3333.33	10000	#N/A	2.26393	-2.40745	3.72432
	Neuroglycan C	137.174	411.523	1234.57	3703.7	11111.1	33333.3	100000	#N/A	1.08828	0.129484	3.25527
	Nidogen-2	5.48697	16.4609	49.3827	148.148	444.444	1333.33	4000	#N/A	1.23629	0.226931	6.18524
	PDGF R alpha	5.48697	16.4609	49.3827	148.148	444.444	1333.33	4000	#N/A	0.672439	2.01552	42.585		B7-H5		1.0454	1.6317	2.218	2.8043	3.3906	3.9769	4.5632
	PILR-alpha	13.7174	41.1523	123.457	370.37	1111.11	3333.33	10000	#N/A	1.42155	0.0387595	9.92012		Concentration (pg/ml)	0	137.174	411.523	1234.57	3703.7	11111.1	33333.3	100000
	PIR-B	137.174	411.523	1234.57	3703.7	11111.1	33333.3	100000	#N/A	1.30507	-1.07461	0.925791		Signal-BKG	50.7808	1	171.538	310.683	991.967	3669.38	6949.94	11039.8
	Plexin B2	548.697	1646.09	4938.27	14814.8	44444.4	133333	400000	#N/A	1.83257	-4.56616	0.0105799		Log (Concentration)		2.13727	2.61439	3.09151	3.56864	4.04576	4.52288	5
														Log (Signal-BKG)		0	2.23436	2.49232	2.9965	3.56459	3.84198	4.04296
															Slope				Intercept		N	R2
														Linear regression	0.32328				0		5	0.994574
														log-log regression	1.22883				-1.64628		7	0.838232
															1.22883	#N/A	#N/A	0.976365	-1.58094	0.283848	0.818006	0.0811403
														CD47		1.35772	2.47969	3.60167	4.72364	5.84561	6.96759	8.08956
														Concentration (pg/ml)	0	54.8697	164.609	493.827	1481.48	4444.44	13333.3	40000
														Signal-BKG	9.38958	1	267.315	1333.91	3215.22	8193.83	11762.9	15065.5
														Log (Concentration)		1.73933	2.21645	2.69357	3.1707	3.64782	4.12494	4.60206
														Log (Signal-BKG)		0	2.42702	3.12513	3.50721	3.91349	4.07051	4.17798
															Slope				Intercept		N	R2
														Linear regression	1.88477				0		5	0.99367
														log-log regression	2.35155				-3.50824		4	0.846055
															2.35155	#N/A	#N/A	0.972262	-2.73241	0.495107	1.13199	-0.0293013
														CES2		2.39256	2.8032	3.21384	3.62448	4.03512	4.44576	4.8564
														Concentration (pg/ml)	0	54.8697	164.609	493.827	1481.48	4444.44	13333.3	40000
														Signal-BKG	0	248.783	554.365	2103.04	3729.1	5512.17	5756.35	6122.88
														Log (Concentration)		1.73933	2.21645	2.69357	3.1707	3.64782	4.12494	4.60206
														Log (Signal-BKG)		2.39582	2.7438	3.32285	3.5716	3.74132	3.76015	3.78696
															Slope				Intercept		N	R2
														Linear regression	4.17357				0		3	0.993506
														log-log regression	0.860662				0.89558		4	0.97885
															0.860662	#N/A	#N/A	0.949608	0.89558	0.00559859	0.867503	0.876064
														CLEC4F		1.32056	1.79471	2.26886	2.74302	3.21717	3.69132	4.16547
														Concentration (pg/ml)	0	54.8697	164.609	493.827	1481.48	4444.44	13333.3	40000
														Signal-BKG	0	15.4333	48.2717	286.82	702.669	2292.45	4859.02	9500.48
														Log (Concentration)		1.73933	2.21645	2.69357	3.1707	3.64782	4.12494	4.60206
														Log (Signal-BKG)		1.18846	1.68369	2.45761	2.84675	3.3603	3.68655	3.97775
															Slope				Intercept		N	R2
														Linear regression	0.512112				0		5	0.99867
														log-log regression	0.993777				-0.40795		7	0.979475
															0.993777	#N/A	#N/A	0.972463	-0.40795	0.0405292	0.938404	-0.197152
														CPA1		2.83601	3.13372	3.43142	3.72912	4.02682	4.32452	4.62222
														Concentration (pg/ml)	0	137.174	411.523	1234.57	3703.7	11111.1	33333.3	100000
														Signal-BKG	0	524.352	1783.12	3512.87	4109.59	4560.37	4646.69	5276.28
														Log (Concentration)		2.13727	2.61439	3.09151	3.56864	4.04576	4.52288	5
														Log (Signal-BKG)		2.71962	3.25118	3.54566	3.6138	3.659	3.66714	3.72233
															Slope				Intercept		N	R2
														Linear regression	3.00328				0		3	0.965974
														log-log regression	0.623953				1.50246		4	0.891923
															0.623953	#N/A	#N/A	0.885055	1.50246	0.34363	0.380007	2.29542
														CPB1		0.240124	0.969381	1.69864	2.42789	3.15715	3.88641	4.61566
														Concentration (pg/ml)	0	5.48697	16.4609	49.3827	148.148	444.444	1333.33	4000
														Signal-BKG	207.651	1	4.6075	209.536	513.735	1405.66	3437.56	3852.75
														Log (Concentration)		0.739332	1.21645	1.69357	2.1707	2.64782	3.12494	3.60206
														Log (Signal-BKG)		0	0.663465	2.32126	2.71074	3.14788	3.53625	3.58577
															Slope				Intercept		N	R2
														Linear regression	2.64735				0		6	0.991639
														log-log regression	1.52845				-0.889909		6	0.926197
															1.52845	#N/A	#N/A	0.874387	-0.889909	0.0734784	1.37747	-0.514146
														CREG		1.15866	2.17698	3.1953	4.21362	5.23195	6.25027	7.26859
														Concentration (pg/ml)	0	5.48697	16.4609	49.3827	148.148	444.444	1333.33	4000
														Signal-BKG	30.1633	1	128.156	687.407	1416.61	3052.65	3840.02	4905.27
														Log (Concentration)		0.739332	1.21645	1.69357	2.1707	2.64782	3.12494	3.60206
														Log (Signal-BKG)		0	2.10774	2.83721	3.15125	3.48468	3.58433	3.69066
															Slope				Intercept		N	R2
														Linear regression	7.21209				0		5	0.973623
														log-log regression	2.13431				-1.08139		4	0.859054
															2.13431	#N/A	#N/A	0.949818	-0.419305	0.455985	1.09355	0.846727
														CRELD2		1.60381	2.3031	3.00239	3.70167	4.40096	5.10024	5.79953
														Concentration (pg/ml)	0	13.7174	41.1523	123.457	370.37	1111.11	3333.33	10000
														Signal-BKG	0	12.9621	208.514	575.21	1980.3	3884.7	5820.53	7822.24
														Log (Concentration)		1.13727	1.61439	2.09151	2.56864	3.04576	3.52288	4
														Log (Signal-BKG)		1.11267	2.31913	2.75983	3.29673	3.58936	3.76496	3.89333
															Slope				Intercept		N	R2
														Linear regression	5.27045				0		4	0.99791
														log-log regression	1.46564				-0.343665		4	0.942478
															1.46564	#N/A	#N/A	0.996782	-0.0630147	0.25055	1.02447	0.649195
														Dectin-1		2.85889	3.22342	3.58794	3.95246	4.31699	4.68151	5.04603
														Concentration (pg/ml)	0	137.174	411.523	1234.57	3703.7	11111.1	33333.3	100000
														Signal-BKG	0	629.464	1822.57	4933.6	7411.22	9068.03	9520.95	11171.5
														Log (Concentration)		2.13727	2.61439	3.09151	3.56864	4.04576	4.52288	5
														Log (Signal-BKG)		2.79897	3.26068	3.69316	3.86989	3.95751	3.97868	4.04811
															Slope				Intercept		N	R2
														Linear regression	4.04551				0		3	0.998583
														log-log regression	0.764006				1.226		4	0.966723
															0.764006	#N/A	#N/A	0.944512	1.226	0.126644	0.638418	1.63423
														EMMPRIN		1.39808	2.12099	2.84389	3.5668	4.2897	5.01261	5.73551
														Concentration (pg/ml)	0	54.8697	164.609	493.827	1481.48	4444.44	13333.3	40000
														Signal-BKG	0	19.5804	154.601	1062.25	2645.45	6590.23	7776.13	10881.7
														Log (Concentration)		1.73933	2.21645	2.69357	3.1707	3.64782	4.12494	4.60206
														Log (Signal-BKG)		1.29182	2.18921	3.02623	3.4225	3.8189	3.89076	4.0367
															Slope				Intercept		N	R2
														Linear regression	1.51923				0		5	0.992327
														log-log regression	1.51514				-1.23724		4	0.973905
															1.51514	#N/A	#N/A	0.959167	-1.23724	0.112184	1.29242	-0.601929
														FABP4		3.28272	3.53441	3.7861	4.03779	4.28948	4.54117	4.79286
														Concentration (pg/ml)	0	109.739	329.218	987.654	2962.96	8888.89	26666.7	80000
														Signal-BKG	0	1374.22	3180.86	6135.36	7619.42	7911.22	9678.74	10579.1
														Log (Concentration)		2.04036	2.51748	2.9946	3.47173	3.94885	4.42597	4.90309
														Log (Signal-BKG)		3.13806	3.50254	3.78784	3.88192	3.89824	3.98582	4.02445
															Slope				Intercept		N	R2
														Linear regression	6.62259				0		3	0.958997
														log-log regression	0.527516				2.12373		4	0.943669
															0.527516	#N/A	#N/A		2.2064	0.198653	0.39757	2.53354
														FCRL5		0.985794	1.52601	2.06622	2.60643	3.14664	3.68685	4.22707
														Concentration (pg/ml)	0	5.48697	16.4609	49.3827	148.148	444.444	1333.33	4000
														Signal-BKG	85.8012	1	116.809	227.431	643.866	1913.16	3635.63	5473.66
														Log (Concentration)		0.739332	1.21645	1.69357	2.1707	2.64782	3.12494	3.60206
														Log (Signal-BKG)		0	2.06748	2.35685	2.8088	3.28175	3.56058	3.73828
															Slope				Intercept		N	R2
														Linear regression	4.31485				0		5	0.997581
														log-log regression	1.13223				0.0870859		7	0.833104
															1.13223	#N/A	#N/A	0.981091	0.148698	0.291873	0.744833	1.17446
														FGF R5		1.14131	2.13097	3.12063	4.11029	5.09994	6.0896	7.07926
														Concentration (pg/ml)	0	137.174	411.523	1234.57	3703.7	11111.1	33333.3	100000
														Signal-BKG	205.035	1	118.202	559.991	1184.89	2550.8	6010.36	7093.99
														Log (Concentration)		2.13727	2.61439	3.09151	3.56864	4.04576	4.52288	5
														Log (Signal-BKG)		0	2.07262	2.74818	3.07368	3.40668	3.7789	3.85089
															Slope				Intercept		N	R2
														Linear regression	0.187053				0		6	0.988118
														log-log regression	2.07423				-3.94406		4	0.856882
															2.07423	#N/A	#N/A	0.960835	-3.29189	0.464195	1.04906	-0.61168
														FOLR1		1.04501	1.7999	2.55479	3.30968	4.06457	4.81947	5.57436
														Concentration (pg/ml)	0	5.48697	16.4609	49.3827	148.148	444.444	1333.33	4000
														Signal-BKG	301.197	1	152.577	329.772	848.689	2522.47	3838.05	4226.98
														Log (Concentration)		0.739332	1.21645	1.69357	2.1707	2.64782	3.12494	3.60206
														Log (Signal-BKG)		0	2.18349	2.51821	2.92875	3.40183	3.58411	3.62603
															Slope				Intercept		N	R2
														Linear regression	5.69544				0		5	0.985849
														log-log regression	1.58218				-0.473084		5	0.823881
															1.58218	#N/A	#N/A	0.994232	-0.124747	0.424145	0.8521	1.1117
														Galectin-2		2.76475	3.2624	3.76006	4.25771	4.75537	5.25302	5.75068
														Concentration (pg/ml)	0	274.348	823.045	2469.14	7407.41	22222.2	66666.7	200000
														Signal-BKG	0	473.006	2031.15	8690.22	13282.7	18296.6	21598.8	24139.4
														Log (Concentration)		2.4383	2.91542	3.39254	3.86967	4.34679	4.82391	5.30103
														Log (Signal-BKG)		2.67487	3.30774	3.93903	4.12329	4.26237	4.33443	4.38273
															Slope				Intercept		N	R2
														Linear regression	3.3958				0		3	0.989808
														log-log regression	1.04304				0.221513		4	0.953612
															1.04304	#N/A	#N/A	0.908964	0.221513	0.140391	0.85465	0.890579
														Glypican 5		0.739531	1.35947	1.97942	2.59936	3.21931	3.83925	4.45919
														Concentration (pg/ml)	0	5.48697	16.4609	49.3827	148.148	444.444	1333.33	4000
														Signal-BKG	138.804	1	37.4167	231.879	432.178	963.03	2749.05	3487.37
														Log (Concentration)		0.739332	1.21645	1.69357	2.1707	2.64782	3.12494	3.60206
														Log (Signal-BKG)		0	1.57307	2.36526	2.63566	2.98364	3.43918	3.5425
															Slope				Intercept		N	R2
														Linear regression	2.08476				0		6	0.995995
														log-log regression	1.29934				-0.34437		6	0.885794
															1.29934	#N/A	#N/A	0.964537	-0.221115	0.247832	0.911846	0.620021
														ICOS		1.07233	1.86942	2.66652	3.46361	4.2607	5.05779	5.85488
														Concentration (pg/ml)	0	137.174	411.523	1234.57	3703.7	11111.1	33333.3	100000
														Signal-BKG	130.243	1	169.859	441.211	1381.15	3391.43	5105.63	6946.09
														Log (Concentration)		2.13727	2.61439	3.09151	3.56864	4.04576	4.52288	5
														Log (Signal-BKG)		0	2.23009	2.64465	3.14024	3.53038	3.70805	3.84174
															Slope				Intercept		N	R2
														Linear regression	0.312576				0		5	0.993766
														log-log regression	1.67063				-2.8557		5	0.832368
															1.67063	#N/A	#N/A	0.99805	-2.49825	0.408738	0.921459	-0.182188
														IDS		2.96671	3.35607	3.74544	4.1348	4.52416	4.91353	5.30289
														Concentration (pg/ml)	0	274.348	823.045	2469.14	7407.41	22222.2	66666.7	200000
														Signal-BKG	0	724.663	2757.5	7875.36	10141.4	15772.9	20101.9	22855
														Log (Concentration)		2.4383	2.91542	3.39254	3.86967	4.34679	4.82391	5.30103
														Log (Signal-BKG)		2.86014	3.44052	3.89627	4.0061	4.19791	4.30324	4.35898
															Slope				Intercept		N	R2
														Linear regression	3.1994				0		3	0.998994
														log-log regression	0.816068				0.976888		4	0.929147
															0.816068	#N/A	#N/A	0.889127	0.976888	0.22423	0.592702	1.77019
														IGFBP-1		0.896349	1.60038	2.30442	3.00846	3.71249	4.41653	5.12056
														Concentration (pg/ml)	0	1.37174	4.11523	12.3457	37.037	111.111	333.333	1000
														Signal-BKG	22.2196	1	93.3467	431.427	1050.04	2867.79	9089.11	9605.14
														Log (Concentration)		0.137272	0.614394	1.09151	1.56864	2.04576	2.52288	3
														Log (Signal-BKG)		0	1.9701	2.63491	3.02121	3.45755	3.95852	3.9825
															Slope				Intercept		N	R2
														Linear regression	27.1436				0		6	0.999437
														log-log regression	1.47559				0.544399		6	0.879328
															1.47559	#N/A	#N/A	0.991952	0.693791	0.267662	1.00593	1.43052
														IL-12 R beta 1		1.08721	1.91176	2.73631	3.56085	4.3854	5.20994	6.03449
														Concentration (pg/ml)	0	13.7174	41.1523	123.457	370.37	1111.11	3333.33	10000
														Signal-BKG	35.1096	1	177.438	580.412	1655.52	4342.91	7947.34	11442.3
														Log (Concentration)		1.13727	1.61439	2.09151	2.56864	3.04576	3.52288	4
														Log (Signal-BKG)		0	2.24905	2.76374	3.21894	3.63778	3.90022	4.05851
															Slope				Intercept		N	R2
														Linear regression	3.97273				0		5	0.99709
														log-log regression	1.72817				-1.24059		5	0.837857
															1.72817	#N/A	#N/A	0.997829	-0.878182	0.398324	0.968601	0.710462
														IL-30		0.165201	1.02687	1.88855	2.75022	3.6119	4.47357	5.33524
														Concentration (pg/ml)	0	13.7174	41.1523	123.457	370.37	1111.11	3333.33	10000
														Signal-BKG	18.7004	3.27333	1	235.156	1504.38	4653.24	15305.8	18459.2
														Log (Concentration)		1.13727	1.61439	2.09151	2.56864	3.04576	3.52288	4
														Log (Signal-BKG)		0.51499	0	2.37136	3.17736	3.66776	4.18485	4.26621
															Slope				Intercept		N	R2
														Linear regression	4.54207				0		6	0.999083
														log-log regression	1.80599				-1.8887		6	0.885577
															1.80599	#N/A	#N/A	0.867917	-1.8887	0.0811707	2.02592	-2.52359
														IL-4 R alpha		1.17986	1.72614	2.27242	2.8187	3.36498	3.91126	4.45754
														Concentration (pg/ml)	0	137.174	411.523	1234.57	3703.7	11111.1	33333.3	100000
														Signal-BKG	0	7.47625	79.4171	270.845	964.031	2449.74	4941.25	6369.15
														Log (Concentration)		2.13727	2.61439	3.09151	3.56864	4.04576	4.52288	5
														Log (Signal-BKG)		0.873684	1.89991	2.43272	2.98409	3.38912	3.69384	3.80408
															Slope				Intercept		N	R2
														Linear regression	0.224341				0		5	0.995744
														log-log regression	1.14495				-1.2672		6	0.958723
															1.14495	#N/A	#N/A	0.986632	-1.2672	0.12981	0.95243	-0.51894
														Lefty-1		2.01929	2.33263	2.64597	2.95931	3.27265	3.58599	3.89933
														Concentration (pg/ml)	0	27.4348	82.3045	246.914	740.741	2222.22	6666.67	20000
														Signal-BKG	0	120.652	312.124	306.477	589.122	1887.77	4009.34	10085.5
														Log (Concentration)		1.4383	1.91542	2.39254	2.86967	3.34679	3.82391	4.30103
														Log (Signal-BKG)		2.08154	2.49433	2.4864	2.77021	3.27595	3.60307	4.0037
															Slope				Intercept		N	R2
														Linear regression	0.518166				0		7	0.993352
														log-log regression	0.656731				1.07471		7	0.964076
															0.656731	#N/A	#N/A	0.951241	1.07471	0.0275459	0.682822	0.983242
														Legumain		1.36375	2.34827	3.33279	4.31731	5.30184	6.28636	7.27088
														Concentration (pg/ml)	0	27.4348	82.3045	246.914	740.741	2222.22	6666.67	20000
														Signal-BKG	0	2.73042	197.515	1098.05	2948.69	6197.45	9828.65	9958.29
														Log (Concentration)		1.4383	1.91542	2.39254	2.86967	3.34679	3.82391	4.30103
														Log (Signal-BKG)		0.436229	2.2956	3.04062	3.46963	3.79221	3.99249	3.99818
															Slope				Intercept		N	R2
														Linear regression	4.00472				0		4	0.994629
														log-log regression	2.06346				-2.13415		4	0.899188
															2.06346	#N/A	#N/A	0.976418	-1.60414	0.357714	1.23033	-0.0083261
														LRIG1		1.02501	1.66802	2.31104	2.95405	3.59706	4.24008	4.88309
														Concentration (pg/ml)	0	27.4348	82.3045	246.914	740.741	2222.22	6666.67	20000
														Signal-BKG	18.2188	1	129.01	432.363	890.893	2649.59	4474.76	4846.14
														Log (Concentration)		1.4383	1.91542	2.39254	2.86967	3.34679	3.82391	4.30103
														Log (Signal-BKG)		0	2.11062	2.63585	2.94983	3.42318	3.65077	3.6854
															Slope				Intercept		N	R2
														Linear regression	1.19977				0		5	0.996855
														log-log regression	1.3477				-1.08422		6	0.823158
															1.3477	#N/A	#N/A	0.985319	-0.913386	0.351916	0.810616	0.627851
														Mcpt7		2.51284	2.90153	3.29023	3.67892	4.06761	4.4563	4.845
														Concentration (pg/ml)	0	548.697	1646.09	4938.27	14814.8	44444.4	133333	400000
														Signal-BKG	0	295.348	903.273	2037.87	4448.27	6657.81	8544.79	15443.4
														Log (Concentration)		2.73933	3.21645	3.69357	4.1707	4.64782	5.12494	5.60206
														Log (Signal-BKG)		2.47033	2.95582	3.30918	3.64819	3.82333	3.9317	4.18874
															Slope				Intercept		N	R2
														Linear regression	0.31438				0		4	0.981488
														log-log regression	0.814662				0.28121		4	0.992046
															0.814662	#N/A	#N/A	0.999857	0.28121	0.0818004	0.725573	0.624439
														MDL-1		2.83493	3.26347	3.69202	4.12056	4.5491	4.97764	5.40618
														Concentration (pg/ml)	0	274.348	823.045	2469.14	7407.41	22222.2	66666.7	200000
														Signal-BKG	0	618.472	1720.47	6154.84	15278.9	28827.4	42520.4	51040.4
														Log (Concentration)		2.4383	2.91542	3.39254	3.86967	4.34679	4.82391	5.30103
														Log (Signal-BKG)		2.79132	3.23565	3.78922	4.18409	4.45981	4.6286	4.70791
															Slope				Intercept		N	R2
														Linear regression	2.10567				0		4	0.994608
														log-log regression	0.898182				0.644894		5	0.987029
															0.898182	#N/A	#N/A	0.977108	0.644894	0.0369204	0.852478	0.821752
														MGL2		0.850805	1.43188	2.01296	2.59403	3.17511	3.75618	4.33726
														Concentration (pg/ml)	0	2.74348	8.23045	24.6914	74.0741	222.222	666.667	2000
														Signal-BKG	76.9596	1	61.6654	254.043	660.849	1602.51	4447.59	8279.77
														Log (Concentration)		0.438302	0.915424	1.39254	1.86967	2.34679	2.82391	3.30103
														Log (Signal-BKG)		0	1.79004	2.40491	2.8201	3.2048	3.64812	3.91802
															Slope				Intercept		N	R2
														Linear regression	6.75383				0		6	0.998267
														log-log regression	1.21788				0.263831		7	0.885257
															1.21788	#N/A	#N/A	0.987987	0.317006	0.225013	0.883527	1.10166
														MSP R		0.282593	0.921311	1.56003	2.19875	2.83747	3.47618	4.1149
														Concentration (pg/ml)	0	1.37174	4.11523	12.3457	37.037	111.111	333.333	1000
														Signal-BKG	68.5879	1	14.5583	36.0117	268.178	683.339	1966.6	2872.13
														Log (Concentration)		0.137272	0.614394	1.09151	1.56864	2.04576	2.52288	3
														Log (Signal-BKG)		0	1.16311	1.55644	2.42842	2.83464	3.29372	3.4582
															Slope				Intercept		N	R2
														Linear regression	5.93521				0		6	0.997359
														log-log regression	1.33869				0.0988274		6	0.969527
															1.33869	#N/A	#N/A	0.981861	0.0988274	0.100527	1.16101	0.434071
														NCAM-1		0.263603	1.4857	2.7078	3.92989	5.15199	6.37409	7.59619
														Concentration (pg/ml)	0	27.4348	82.3045	246.914	740.741	2222.22	6666.67	20000
														Signal-BKG	55.3533	1	55.4321	960.476	4578.77	9507.1	12123.1	12852.3
														Log (Concentration)		1.4383	1.91542	2.39254	2.86967	3.34679	3.82391	4.30103
														Log (Signal-BKG)		0	1.74376	2.98249	3.66075	3.97805	4.08362	4.10898
															Slope				Intercept		N	R2
														Linear regression	4.45693				0		5	0.974442
														log-log regression	2.5614				-3.42046		4	0.963365
															2.5614	#N/A	#N/A	0.972297	-3.42046	0.170959	2.00891	-2.01074
														Netrin-G2a		0.167261	1.24743	2.3276	3.40777	4.48794	5.56811	6.64828
														Concentration (pg/ml)	0	13.7174	41.1523	123.457	370.37	1111.11	3333.33	10000
														Signal-BKG	72.2254	1	20.6808	493.295	1384.8	1791.3	3016.34	5144.83
														Log (Concentration)		1.13727	1.61439	2.09151	2.56864	3.04576	3.52288	4
														Log (Signal-BKG)		0	1.31557	2.69311	3.14139	3.25317	3.47948	3.71137
															Slope				Intercept		N	R2
														Linear regression	3.72432				0		4	0.98216
														log-log regression	2.26393				-2.40745		4	0.960933
															2.26393	#N/A	#N/A	0.920518	-2.40745	0.118682	1.91337	-1.61849
														Neuroglycan C		2.45544	2.97469	3.49393	4.01318	4.53242	5.05166	5.57091
														Concentration (pg/ml)	0	137.174	411.523	1234.57	3703.7	11111.1	33333.3	100000
														Signal-BKG	0	252.361	982.349	4159.52	8392.84	10451.6	12575.7	13566.2
														Log (Concentration)		2.13727	2.61439	3.09151	3.56864	4.04576	4.52288	5
														Log (Signal-BKG)		2.40202	2.99227	3.61904	3.92391	4.01918	4.09953	4.13246
															Slope				Intercept		N	R2
														Linear regression	3.25527				0		3	0.990377
														log-log regression	1.08828				0.129484		4	0.980519
															1.08828	#N/A	#N/A	0.961726	0.129484	0.0766955	0.976317	0.49344
														Nidogen-2		1.14096	1.73081	2.32067	2.91053	3.50039	4.09025	4.68011
														Concentration (pg/ml)	0	5.48697	16.4609	49.3827	148.148	444.444	1333.33	4000
														Signal-BKG	0	8.91542	76.8737	174.577	1501.21	3458.21	7950.85	9875.87
														Log (Concentration)		0.739332	1.21645	1.69357	2.1707	2.64782	3.12494	3.60206
														Log (Signal-BKG)		0.950142	1.88578	2.24199	3.17644	3.53885	3.90041	3.99458
															Slope				Intercept		N	R2
														Linear regression	6.18524				0		6	0.984479
														log-log regression	1.23629				0.226931		6	0.972087
															1.23629	#N/A	#N/A	0.966483	0.226931	0.072123	1.11631	0.525532
														PDGF R alpha		2.51267	2.83351	3.15434	3.47518	3.79601	4.11685	4.43768
														Concentration (pg/ml)	0	5.48697	16.4609	49.3827	148.148	444.444	1333.33	4000
														Signal-BKG	0	209.355	683.632	2111.45	3699.83	7932.72	12422.2	19237.3
														Log (Concentration)		0.739332	1.21645	1.69357	2.1707	2.64782	3.12494	3.60206
														Log (Signal-BKG)		2.32088	2.83482	3.32458	3.56818	3.89942	4.0942	4.28414
															Slope				Intercept		N	R2
														Linear regression	42.585				0		3	0.999834
														log-log regression	0.672439				2.01552		7	0.963496
															0.672439	#N/A	#N/A	0.97179	2.01552	0.0899132	0.592045	2.24117
														PILR-alpha		1.65544	2.33369	3.01194	3.69019	4.36844	5.04669	5.72494
														Concentration (pg/ml)	0	13.7174	41.1523	123.457	370.37	1111.11	3333.33	10000
														Signal-BKG	0	34.4629	274.68	1432.05	3623.61	7681.38	10763.1	11909.3
														Log (Concentration)		1.13727	1.61439	2.09151	2.56864	3.04576	3.52288	4
														Log (Signal-BKG)		1.53735	2.43883	3.15596	3.55914	3.88544	4.03194	4.07588
															Slope				Intercept		N	R2
														Linear regression	9.92012				0		4	0.992455
														log-log regression	1.42155				0.0387595		4	0.973376
															1.42155	#N/A	#N/A	0.974491	0.0387595	0.134858	1.17404	0.595797
														PIR-B		1.71468	2.33735	2.96003	3.58271	4.20538	4.82806	5.45073
														Concentration (pg/ml)	0	137.174	411.523	1234.57	3703.7	11111.1	33333.3	100000
														Signal-BKG	0	45.3758	260.425	948.267	3510.17	4327.83	7885.31	9591.05
														Log (Concentration)		2.13727	2.61439	3.09151	3.56864	4.04576	4.52288	5
														Log (Signal-BKG)		1.65682	2.41568	2.97693	3.54533	3.63627	3.89682	3.98187
															Slope				Intercept		N	R2
														Linear regression	0.925791				0		4	0.996223
														log-log regression	1.30507				-1.07461		4	0.994274
															1.30507	#N/A	#N/A	0.999987	-1.07461	0.068898	1.18381	-0.680467
														Plexin B2		1.05898	1.93333	2.80769	3.68205	4.5564	5.43076	6.30512
														Concentration (pg/ml)	0	548.697	1646.09	4938.27	14814.8	44444.4	133333	400000
														Signal-BKG	77.7267	1	78.58	269.084	544.917	651.926	1469.35	4174.91
														Log (Concentration)		2.73933	3.21645	3.69357	4.1707	4.64782	5.12494	5.60206
														Log (Signal-BKG)		0	1.89531	2.42989	2.73633	2.8142	3.16713	3.62065
															Slope				Intercept		N	R2
														Linear regression	0.0105799				0		7	0.992355
														log-log regression	1.83257				-4.56616		4	0.846104
															1.83257	#N/A	#N/A	0.97606	-3.96103	0.495678	0.881347	-0.901477

## Sheet: Protein Information
	Target	Uniprot	GeneName	GeneID	Description
	AMICA	Q80UL9	Jaml Amica1 Gm638	270152	Junctional adhesion molecule-like (Dendritic cell-specific protein CREA7) (mCrea7)																					m_AMICA
	APLP-1	Q03157	Aplp1	11803	Amyloid-like protein 1 (APLP) (APLP-1) [Cleaved into: C30]																					m_APLP-1
	Arylsulfatase G	Q3TYD4	Arsg Kiaa1001	74008	Arylsulfatase G (ASG) (EC 3.1.6.-)																					m_Arylsulfatase G
	B7-H5	Q9QXT5	Egfl7 Megf7	353156	Epidermal growth factor-like protein 7 (EGF-like protein 7) (Multiple epidermal growth factor-like domains protein 7) (Multiple EGF-like domains protein 7) (NOTCH4-like protein) (Vascular endothelial statin) (VE-statin) (Zneu1)																					m_B7-H5
	CD47	Q61735	Cd47	16423	Leukocyte surface antigen CD47 (Integrin-associated protein) (IAP) (CD antigen CD47)																					m_CD47
	CES2	Q91WG0	Ces2c Ces2	234671	Acylcarnitine hydrolase (ACH M1) (EC 3.1.1.28) (Carboxylesterase 2) (CES 2) (Peroxisome proliferator-inducible acylcarnitine hydrolase)																					m_CES2
	CLEC4F	P70194	Clec4f Clecsf13 Kclr	51811	C-type lectin domain family 4 member F (C-type lectin superfamily member 13) (C-type lectin 13) (Kupffer cell receptor)																					m_CLEC4F
	CPA1	Q7TPZ8	Cpa1	109697	Carboxypeptidase A1 (EC 3.4.17.1)																					m_CPA1
	CPB1	B2RS76	Cpb1 mCG_21890	76703	Carboxypeptidase B1 (Tissue), isoform CRA_b (carboxypeptidase B1 (Tissue))																					m_CPB1
	CREG	O88668	Creg1 Creg	433375	Protein CREG1 (Cellular repressor of E1A-stimulated genes 1)																					m_CREG
	CRELD2	Q9CYA0	Creld2	76737	Cysteine-rich with EGF-like domain protein 2																					m_CRELD2
	Dectin-1	Q6QLQ4	Clec7a Bgr Clecsf12 Dectin1	0	C-type lectin domain family 7 member A (Beta-glucan receptor) (C-type lectin superfamily member 12) (Dendritic cell-associated C-type lectin 1) (DC-associated C-type lectin 1) (Dectin-1)																					m_Dectin-1
	EMMPRIN	P18572	Bsg	12215	Basigin (Basic immunoglobulin superfamily) (HT7 antigen) (Membrane glycoprotein gp42) (CD antigen CD147)																					m_EMMPRIN
	FABP4	P04117	Fabp4 Ap2	11770	Fatty acid-binding protein, adipocyte (3T3-L1 lipid-binding protein) (Adipocyte lipid-binding protein) (ALBP) (Adipocyte-type fatty acid-binding protein) (A-FABP) (AFABP) (Fatty acid-binding protein 4) (Myelin P2 protein homolog) (P15) (P2 adipocyte protein) (Protein 422)																					m_FABP4
	FCRL5	Q68SN8	Fcrl5 Fcrh3	329693	Fc receptor-like protein 5 (FcR-like protein 5) (FcRL5) (BXMAS1-like protein 2) (mBXMH2) (Fc receptor homolog 3) (FcRH3) (moFcRH3) (CD antigen CD307e)																					m_FCRL5
	FGF R5	Q91V87	Fgfrl1 Fgfr5	116701	Fibroblast growth factor receptor-like 1 (FGF receptor-like protein 1) (Fibroblast growth factor receptor 5) (FGFR-5)																					m_FGF R5
	FOLR1	P35846	Folr1 Fbp1 Folbp1	14275	Folate receptor alpha (FR-alpha) (Folate receptor 1) (Folate-binding protein 1)																					m_FOLR1
	Galectin-2	Q9CQW5	Lgals2	107753	Galectin-2 (Gal-2)																					m_Galectin-2
	Glypican 5	Q8CAL5	Gpc5	103978	Glypican-5 [Cleaved into: Secreted glypican-5]																					m_Glypican 5
	ICOS	Q9WVS0	Icos Ailim	54167	Inducible T-cell costimulator (Activation-inducible lymphocyte immunomediatory molecule) (CD28 and CTLA-4-like protein) (CCLP) (CD28-related protein 1) (CRP-1) (CD antigen CD278)																					m_ICOS
	IDS	Q08890	Ids	15931	Iduronate 2-sulfatase (EC 3.1.6.13) (Alpha-L-iduronate sulfate sulfatase)																					m_IDS
	IGFBP-1	P18406	Cyr61 Ccn1 Igfbp10	16007	Protein CYR61 (3CH61) (CCN family member 1) (Cysteine-rich angiogenic inducer 61) (Insulin-like growth factor-binding protein 10) (IBP-10) (IGF-binding protein 10) (IGFBP-10)																					m_IGFBP-1
	IL-12 R beta 1	Q60837	Il12rb1 Il12rb	16161	Interleukin-12 receptor subunit beta-1 (IL-12 receptor subunit beta-1) (IL-12R subunit beta-1) (IL-12R-beta-1) (IL-12 receptor beta component) (CD antigen CD212)																					m_IL-12 R beta 1
	IL-30	Q8K3I6	Il27 Il27a	246779	Interleukin-27 subunit alpha (IL-27 subunit alpha) (IL-27-A) (IL27-A) (p28)																					m_IL-30
	IL-4 R alpha	P16382	Il4r Il4ra	16190	Interleukin-4 receptor subunit alpha (IL-4 receptor subunit alpha) (IL-4R subunit alpha) (IL-4R-alpha) (IL-4RA) (CD antigen CD124) [Cleaved into: Soluble interleukin-4 receptor subunit alpha (Soluble IL-4 receptor subunit alpha) (Soluble IL-4R-alpha) (sIL4Ralpha/prot) (IL-4-binding protein) (IL4-BP)]																					m_IL-4 R alpha
	Lefty-1	Q64280	Lefty1 Ebaf Lefty Stra3 Tgfb4	13590	Left-right determination factor 1 (Protein lefty-1) (Lefty protein) (Stimulated by retinoic acid gene 3 protein) (Transforming growth factor beta-4) (TGF-beta-4)																					m_Lefty-1
	Legumain	O89017	Lgmn Prsc1	19141	Legumain (EC 3.4.22.34) (Asparaginyl endopeptidase) (Protease, cysteine 1)																					m_Legumain
	LRIG1	P70193	Lrig1	16206	Leucine-rich repeats and immunoglobulin-like domains protein 1 (LIG-1)																					m_LRIG1
	Mcpt7	Q02844	Tpsab1 Mcpt7	100503895	Tryptase (EC 3.4.21.59) (Mast cell protease 7) (mMCP-7) (Tryptase alpha/beta-1)																					m_Mcpt7
	MDL-1	Q9R007	Clec5a Clecsf5 Mdl1	23845	C-type lectin domain family 5 member A (C-type lectin superfamily member 5) (Myeloid DAP12-associating lectin 1) (MDL-1)																					m_MDL-1
	MGL2	Q8JZN1	Mgl2	216864	Macrophage galactose N-acetyl-galactosamine-specific lectin 2 (Macrophage galactose-type C-type lectin 2)																					m_MGL2
	MSP R	Q62190	Mst1r Ron Stk	19882	Macrophage-stimulating protein receptor (MSP receptor) (EC 2.7.10.1) (Stem cell-derived tyrosine kinase) (p185-Ron) (CD antigen CD136) [Cleaved into: Macrophage-stimulating protein receptor alpha chain; Macrophage-stimulating protein receptor beta chain]																					m_MSP R
	NCAM-1	P13595	Ncam1 Ncam	17967	Neural cell adhesion molecule 1 (N-CAM-1) (NCAM-1) (CD antigen CD56)																					m_NCAM-1
	Netrin-G2a	Q8R4F1	Ntng2 Lmnt2	171171	Netrin-G2 (Laminet-2)																					m_Netrin-G2a
	Neuroglycan C	Q71M36	Cspg5 Caleb Ngc	29873	Chondroitin sulfate proteoglycan 5 (Acidic leucine-rich EGF-like domain-containing brain protein) (Neuroglycan C)																					m_Neuroglycan C
	Nidogen-2	O88322	Nid2	18074	Nidogen-2 (NID-2) (Entactin-2)																					m_Nidogen-2
	PDGF R alpha	P26618	Pdgfra	18595	Platelet-derived growth factor receptor alpha (PDGF-R-alpha) (PDGFR-alpha) (EC 2.7.10.1) (Alpha platelet-derived growth factor receptor) (Alpha-type platelet-derived growth factor receptor) (CD140 antigen-like family member A) (Platelet-derived growth factor alpha receptor) (CD antigen CD140a)																					m_PDGF R alpha
	PILR-alpha	Q2YFS3	Pilra	231805	Paired immunoglobulin-like type 2 receptor alpha (Cell surface receptor FDF03) (Inhibitory receptor PILR-alpha)																					m_PILR-alpha
	PIR-B	P97484	Lilrb3 Pirb	18733	Leukocyte immunoglobulin-like receptor subfamily B member 3 (LIR-3) (Leukocyte immunoglobulin-like receptor 3) (Cell-surface glycoprotein p91) (Paired immunoglobulin-like receptor B) (PIR-B)																					m_PIR-B
	Plexin B2	B2RXS4	Plxnb2	140570	Plexin-B2																					m_Plexin B2

## Sheet: Bioinformatics
Need help making sense of your data?
RayBiotech offers affordable Biostatistics & Bioinformatics services.
	DATA CLEAN-UP				DIFFERENTIAL EXPRESSION ANALYSIS					CLUSTER ANALYSIS
	Data outliers are identified & removed from further analyses.				Identifies differentially-expressed proteins across groups using volcano plots & jitter plots.					Clusters samples based on similar expression profiles. Includes heatmaps and more!
	BIOMARKER SELECTION				PATHWAY ANALYSIS
	Uses various models to identify statistically-significant biomarkers between groups. Provides p-values.				Identifies the specific protein functions, biological pathways, and physical interactions enriched in a particular group.					Contact us at info@raybiotech.com for more information.

## Sheet: Data Statistics
	Target	LOD (pg/ml)	Best Confident Range	Maximum Value	Highest Reported Value	Lowest Reported Value	% Below LOD	% Above LOD but <3xLOD	% in Best Confidence	% Above Maximum
	AMICA	20	60.0 - 1,852	5555.56	326.166	0	86.0215	8.06452	5.91398	0
	APLP-1	2	6.0 - 333	1000	3947.8	0	5.37634	1.07527	27.4194	64.5161
	Arylsulfatase G	8	24.0 - 1,333	4000	694.078	0	40.8602	3.76344	55.3763	0
	B7-H5	151.095	453.3 - 18,519	55555.6	5857.03	0	26.8817	3.22581	69.8925	0
	CD47	26.9976	81.0 - 7,407	22222.2	1008.15	0	32.7957	3.76344	63.4409	0
	CES2	8.79416	26.4 - 823	2469.14	199.197	0	73.1183	11.828	15.0538	0
	CLEC4F	52.0726	156.2 - 7,407	22222.2	2592.9	0	86.5591	6.45161	6.98925	0
	CPA1	103.416	310.2 - 33,333	100000	122.097	94.4496	95.1613	4.83871	0	0
	CPB1	8	24.0 - 1,333	4000	806.658	0	62.9032	2.68817	34.4086	0
	CREG	8	24.0 - 741	2222.22	182.704	0	46.7742	22.043	31.1828	0
	CRELD2	14.1143	42.3 - 617	1851.85	873.687	0	27.4194	8.06452	60.7527	0
	Dectin-1	5.48637	16.5 - 2,058	6172.84	276.459	0	82.2581	5.37634	12.3656	0
	EMMPRIN	52.767	158.3 - 7,407	22222.2	394.112	0	82.7957	10.2151	6.98925	0
	FABP4	70.1407	210.4 - 26,667	80000	292.798	67.6784	46.2366	52.6882	1.07527	0
	FCRL5	6.91679	20.8 - 741	2222.22	455.851	0	66.6667	17.2043	16.129	0
	FGF R5	200	600.0 - 33,333	100000	8030.56	0	45.1613	15.0538	39.7849	0
	FOLR1	4.827	14.5 - 741	2222.22	281.961	0	60.2151	8.60215	31.1828	0
	Galectin-2	14.8431	44.5 - 4,115	12345.7	452.453	0	45.6989	15.0538	39.2473	0
	Glypican 5	8	24.0 - 1,333	4000	514.435	0	49.4624	5.91398	44.6237	0
	ICOS	252.556	757.7 - 33,333	100000	3331.97	199.791	46.2366	48.9247	4.83871	0
	IDS	204.534	613.6 - 66,667	200000	7784.83	191.497	24.1935	38.7097	37.0968	0
	IGFBP-1	1.63153	4.9 - 333	1000	74.4082	0	59.1398	15.0538	25.8065	0
	IL-12 R beta 1	8.88378	26.7 - 1,852	5555.56	186.371	0	33.871	18.2796	47.8495	0
	IL-30	17.3134	51.9 - 3,333	10000	501.122	0	49.4624	29.5699	20.9677	0
	IL-4 R alpha	179.157	537.5 - 18,519	55555.6	1345.01	0	88.7097	5.91398	5.37634	0
	Lefty-1	40	120.0 - 6,667	20000	1761.03	0	29.5699	12.3656	58.0645	0
	Legumain	8.37309	25.1 - 1,235	3703.7	829.297	0	25.8065	3.22581	70.9677	0
	LRIG1	15.6052	46.8 - 3,704	11111.1	264.574	0	83.871	4.30108	11.828	0
	Mcpt7	81.8978	245.7 - 24,691	74074.1	6096.24	0	76.8817	6.45161	16.6667	0
	MDL-1	28.2681	84.8 - 12,346	37037	448.17	0	81.7204	2.68817	15.5914	0
	MGL2	4	12.0 - 667	2000	46.1231	0	46.2366	16.129	37.6344	0
	MSP R	2	6.0 - 333	1000	298	0	75.8065	3.22581	20.9677	0
	NCAM-1	6.67462	20.0 - 3,704	11111.1	8544.4	5.11348	0.537634	0	39.7849	0
	Netrin-G2a	20	60.0 - 617	1851.85	331.988	0	58.0645	22.043	19.8925	0
	Neuroglycan C	22.5918	67.8 - 2,058	6172.84	2454.4	0	31.7204	3.22581	63.9785	0
	Nidogen-2	8	24.0 - 1,333	4000	521.235	0	30.6452	8.06452	61.2903	0
	PDGF R alpha	1.31099	3.9 - 82	246.914	54.4125	0	5.91398	6.45161	87.6344	0
	PILR-alpha	11.394	34.2 - 3,333	10000	87.2559	5.61715	38.7097	37.0968	24.1935	0
	PIR-B	192.034	576.1 - 33,333	100000	5208.57	176.127	83.3333	15.5914	1.07527	0
	Plexin B2	800	2,400.0 - 133,333	400000	64313.5	0	73.1183	2.68817	24.1935	0

## Sheet: Result
			1: Linear
			2: Log-logit	0	Below LOD
			3: Std3	1585.64	Above MAX
			4: 4-PL
	(pg/ml)		4: Indiv_Nor	Experimental Result - Dilution factor not accounted for
186	LOD	MAX	Curve(s)	(pg/ml)	F33853 (HC)	M33854 (HC)	M33855 (HC)	M33856 (HC)	M33857 (HC)	F33873 (HC)	F33874 (HC)	F33875 (HC)	M33876 (HC)	F33877 (HC)	F33878 (HC)	F33879 (HC)	F33880 (HC)	M33881 (HC)	M33882 (HC)	M33883 (HC)	M33884 (HC)	F33885 (HC)	F33886 (HC)	F33887 (HC)	M33888 (HC)	M33889 (HC)	F33903 (HC)	F33904 (HC)	F33905 (HC)	M33906 (HC)	M33907 (HC)	M33908 (HC)	M33909 (HC)	F33910 (HC)	F33911 (HC)	F33912 (HC)	F33913 (HC)	M33914 (HC)	M33915 (HC)	M33916 (HC)	M33917 (HC)	M33927 (HC)	M33928 (HC)	F33934 (HC)	F33935 (HC)	F33936 (HC)	F33937 (HC)	M33938 (HC)	M33939 (HC)
mCYT18	20	5555.56	1: Linear	AMICA	0	0	0	104.135	0	69.5721	0	0	0	0	0	0	54.2158	0	28.8157	0	0	0	0	0	10.2366	0	25.209	56.6554	38.9206	34.9741	0	30.8955	76.7488	16.0651	0	248.224	119.445	326.166	0	0	0	0	0	0	0	0	29.2844	0	0
mCYT18	2	1000	1: Linear	APLP-1	2776.6	2286.24	2622.4	1543.04	2888.37	3571.77	2248.92	1943.03	2811.62	2707.22	2888.69	2899.71	2881.27	2026.6	1383.61	3108.69	2546.6	2201.26	2859.25	2142.16	2966.07	2346.53	2704.04	3035.32	2962.39	2891.06	3828.94	2409.09	3184.4	3579.57	3286.27	3329.68	3439.72	3667.51	2779.87	2895.35	2358.39	3499.74	2546.53	3499.23	548.969	228.846	3196.51	2659.45	848.386
mCYT18	8	4000	1: Linear	Arylsulfatase G	0	0	0	0	0	0	0	0	0	0	0	0	32.7465	0	0	0	0	0	0	0	0	0	0	0	0	0	124.349	0	0	0	0	0	0	0	0	0	0	201.275	0	0	0	0	0	0	0
mCYT18	151.095	55555.6	1: Linear	B7-H5	2454.65	1857.41	2090.76	775.798	3407.54	3219.89	2263.03	1316.56	2650.78	2648.94	3092.64	1901.89	3264.45	1535.21	1085.99	3667.23	2659.88	1218.29	2197.94	2384.05	2803.92	2079.65	2336.77	2423.44	3723.14	4222.41	5284.5	2933.33	3300.06	3345.2	2397.08	2558.32	5857.03	4874.28	2025.92	1422.21	1451.41	1829.55	1959.39	1467.59	0	0	1968.79	1136.44	189.08
mCYT18	26.9976	22222.2	1: Linear	CD47	250.576	189.934	342.739	0	318.202	613.715	226.203	20.9183	165.97	361.846	341.233	210.784	251.137	188.52	21.2181	425.334	446.677	242.925	491.01	146.756	247.938	33.8098	193.223	306.962	365.435	187.639	532.699	180.614	277.022	371.837	510.287	333.072	442.283	708.3	464.942	429.8	233.43	773.818	115.369	786.299	0	0	411.788	245.955	0
mCYT18	8.79416	2469.14	1: Linear	CES2	0	0	0	0	0	0	0	0	0	0	0	0	0	0	0	0	0	15.3348	0	0	0	0	0	0	0	0	0	0	3.66403	0	1.78944	23.773	0	0	0	0	0	1.52048	0	0	0	0	0	0	0
mCYT18	52.0726	22222.2	1: Linear	CLEC4F	0	0	0	103.862	0	0	108.472	0	0	0	0	0	0	0	0	0	0	0	0	7.68386	0	0	0	49.6864	0	0	0	234.294	2.47016	0	0	37.2672	232.927	109.449	0	0	0	0	0	0	0	0	0	0	0
mCYT18	103.416	100000	4: 4-PL	CPA1	94.4496	94.4496	94.4496	94.4496	94.4496	96.1542	94.4496	94.4496	94.4496	94.4496	94.4496	94.4496	94.4496	94.4496	94.4496	94.4496	94.4496	94.4496	94.4496	94.4496	94.4496	94.4496	94.4496	94.4496	94.4496	94.4496	94.4496	94.4496	94.4496	94.4496	94.4496	99.9065	94.4496	94.4496	94.4496	94.4496	94.4496	94.4496	94.4496	94.4496	94.4496	94.4496	94.4496	94.4496	94.4496
mCYT18	8	4000	1: Linear	CPB1	0	0	0	0	0	0	0	0	0	0	0	0	0	0	0	0	0	0	0	0	0	0	0	0	0	0	0	0	0	0	0	0	0	0	0	0	0	0	0	0	0	0	0	0	0
mCYT18	8	2222.22	1: Linear	CREG	22.8952	0	37.513	5.74695	71.8415	19.9079	0	0	17.5518	1.31619	19.8403	21.0969	25.3092	0	0	25.321	38.7977	10.4377	27.6439	0	33.5804	0	44.1099	0	12.917	37.7221	131.978	19.2375	17.4852	84.8003	31.0392	5.17291	89.5402	52.3271	53.1642	0	36.0145	6.73903	0	15.6647	0	0	41.8204	0	5.70674
mCYT18	14.1143	1851.85	1: Linear	CRELD2	282.014	236.671	311.249	31.558	311.552	843.321	169.508	48.1934	264.026	295.139	407.296	247.311	314.365	137.836	86.943	290.229	358.858	161.94	344.217	125.686	229.577	110.961	149.864	252.931	334.168	377.442	559.252	191.364	318.201	541.449	271.795	314.413	588.218	873.687	204.461	240.866	117.971	701.81	181.677	831.985	18.7685	16.7322	458.501	146.934	80.6518
mCYT18	5.48637	6172.84	1: Linear	Dectin-1	0	0	0	0	0	0	0	0	0	0	0	0	0	6.25868	0	0	0	0	30.2476	0	0	0	0	14.4869	0	0	0	0	0	0	0	19.5271	0	21.0881	0	0	0	0	0	0	0	0	0	0	0
mCYT18	52.767	22222.2	1: Linear	EMMPRIN	32.9171	33.8016	165.059	0	14.1412	4.92683	86.1972	0	0	21.877	0	62.5735	68.769	0	18.0839	75.32	44.1925	63.82	31.2485	28.335	63.4177	0	76.337	108.501	98.4345	19.9961	228.58	129.915	186.581	394.112	31.7158	212.883	213.069	148.782	28.3984	0	0	0	0	0	30.178	0	284.959	0	0
mCYT18	70.1407	80000	4: 4-PL	FABP4	69.418	67.6784	67.6784	67.6784	67.6784	74.4565	67.6784	67.6784	67.954	69.0402	72.1813	77.3455	75.7862	77.7252	67.9439	79.4336	79.1672	72.2124	70.6011	71.9095	67.6784	67.6784	67.6784	69.7549	67.6784	69.8752	67.6784	67.6784	67.6784	69.4755	67.6784	72.9431	67.6784	74.8043	67.6784	74.0802	67.6784	75.6829	67.6784	106.717	67.6784	67.6784	71.0502	67.6784	67.6784
mCYT18	6.91679	2222.22	1: Linear	FCRL5	2.11692	0	0	0	39.0496	50.4976	32.9013	9.43062	7.42765	0	9.82403	28.984	0.520104	22.609	0.48534	0	0	2.24062	8.04065	0	3.05901	0	0	2.86173	0	0	0	0	44.1184	0	40.0102	0	0.0612227	13.8949	0	4.05441	0	6.59651	0	11.3554	0	3.53962	7.11014	0	5.66513
mCYT18	200	100000	1: Linear	FGF R5	0	0	6403.35	0	0	0	2731.66	0	192.762	0	3220.66	1801.9	0	0	0	0	565.67	0	527.92	0	0	0	0	854.712	111.715	3115.95	4027.82	1842.88	0	8030.56	91.7141	3207.22	4920.45	7450.08	0	0	0	0	0	0	0	25.1488	0	0	0
mCYT18	4.827	2222.22	1: Linear	FOLR1	0	35.6023	9.24395	0	10.1038	281.961	71.9419	0	17.213	72.9366	35.8789	66.6926	59.5202	0	2.84826	71.6917	17.6164	2.54341	89.4555	0	21.6798	0	0	0	0.342526	60.6426	108.696	24.9879	2.88074	12.7744	13.1818	36.0626	113.331	113.46	0	0	0	270.416	0	249.74	0	0	0	0	0.321895
mCYT18	14.8431	12345.7	1: Linear	Galectin-2	27.9836	17.2026	68.2614	0	59.6375	103.063	64.8638	44.1381	66.9804	139.946	112.97	165.381	95.6747	81.9629	25.1632	113.23	77.9373	50.9679	109.926	76.5194	56.4791	57.2043	42.0252	70.8373	93.801	73.7726	110.302	72.5902	83.9631	53.4059	120.701	96.1075	146.77	105.527	38.3707	44.9347	14.6086	136.643	57.9957	98.8823	0	4.02422	65.3743	30.8143	0
mCYT18	8	4000	1: Linear	Glypican 5	0	57.9792	123.753	0	17.7545	225.894	63.4828	0	34.7415	92.6859	141.507	163.891	10.9149	32.7976	44.245	122.906	74.4163	0	105.512	0	118.618	0	18.4236	68.177	63.7562	0	144.668	46.5396	142.517	412.766	156.084	243.052	497.572	514.435	22.306	24.895	40.1426	130.432	0	121.985	0	0	0	0	181.464
mCYT18	252.556	100000	4: 4-PL	ICOS	352.02	278.107	519.99	270.202	491.55	1126.37	457.56	327.103	277.737	725.167	585.364	753.979	560.248	382.098	340.751	488.497	414.197	376.18	842.902	346.71	328.734	209.835	220.165	600.15	479.765	199.791	504.385	528.632	372.287	658.207	445.494	817.438	465.505	676.858	282.79	242.086	299.524	222.502	199.791	446.638	199.791	455.552	241.697	199.791	287.115
mCYT18	204.534	200000	4: 4-PL	IDS	776.775	680.687	600.982	269.505	847.132	2832.09	851.371	435.182	823.999	1130.05	1467.12	1477.52	1012.02	681.983	361.954	780.825	1905.47	466.572	959.755	674.845	858.939	620.334	495.469	793.772	1536.37	1637.19	7784.83	486.187	698.679	6975.99	1483.65	851.475	1747.81	5714.79	478.22	376.144	338.508	939.596	703.048	749.613	215.343	198.527	946.575	376.635	249.307
mCYT18	1.63153	1000	1: Linear	IGFBP-1	0	0	0	2.85822	3.85155	0.382548	0.327241	0	0	0.344464	16.4068	4.85524	0	0	0	1.98721	1.00479	2.51155	1.9569	0	0	0	0	0	2.69916	0	0.483631	3.45721	0	0	5.79464	0	25.4278	0	0	0	0	0	0	0	0	0.644442	0	0	0
mCYT18	8.88378	5555.56	1: Linear	IL-12 R beta 1	15.5149	15.6877	48.9044	35.0443	39.2637	107.366	42.6738	49.8298	28.6507	56.7224	103.587	96.2541	84.9061	41.1554	50.7545	72.7363	32.3349	16.1071	65.4645	42.913	35.1482	26.2796	62.1894	19.5688	28.5287	26.3771	44.8707	77.4229	78.505	58.2053	30.8866	75.6596	38.0416	88.4591	27.1864	25.1336	37.5111	45.2237	30.6355	38.5633	0	0	22.2867	25.1903	23.2948
mCYT18	17.3134	10000	1: Linear	IL-30	0	0	0	12.4312	19.3565	0	65.2863	20.7683	12.0729	26.1606	78.3668	66.4908	21.0743	0	13.2199	5.52025	1.7692	9.7518	86.5761	13.2029	32.3203	42.3361	5.47897	30.2458	11.7619	57.1289	160.51	134.811	42.7808	157.766	179.786	122.159	150.444	233.316	32.9901	57.2715	28.9278	23.2941	44.5377	31.2888	93.8704	45.5059	75.6147	20.4551	70.8182
mCYT18	179.157	55555.6	1: Linear	IL-4 R alpha	0	0	0	0	0	0	0	0	0	856.18	0	587.281	57.8751	0	0	389.853	677.189	0	2.84723	651.157	148.574	0	0	376.402	0	0	0	0	0	0	0	681.892	1345.01	0	253.069	0	0	0	0	0	0	440.106	304.458	0	20.4432
mCYT18	40	20000	1: Linear	Lefty-1	1221.75	1029.91	347.9	952.485	1076.21	285.143	272.543	839.664	179.445	799.353	0	485.641	1211.3	113.627	161.242	607.544	250.074	297.053	0	0	874.956	555.295	1243.52	727.926	998.353	747.69	131.637	706.953	275.819	0	5.36508	283.809	0	0	217.44	1761.03	1154.96	962.033	494.803	1174.64	1417.49	1088.42	1236.31	324.491	764.229
mCYT18	8.37309	3703.7	1: Linear	Legumain	108.229	84.7723	104.738	0	201.671	209.335	95.7706	71.4468	175.609	282.327	265.858	135.977	161.552	106.99	22.5301	275.166	150.413	127.06	223.988	51.8886	111.112	150.398	67.0588	59.1107	165.603	109.929	165.538	87.4242	140.982	155.7	152.359	165.644	158.761	289.164	150.002	55.1622	35.2707	213.122	58.2498	374.362	0	0	217.719	27.2601	0
mCYT18	15.6052	11111.1	1: Linear	LRIG1	0	0	0	0	0	0	0	0	0	0	0	0	0	0	0	0	0	4.41993	0	0	0	0	0	0	0	0	7.76118	0	0	0	0	0	0	0	0	0	0	0	0	0	0	0	0	0	0
mCYT18	81.8978	74074.1	1: Linear	Mcpt7	0	0	0	0	0	0	0	0	0	0	0	397.683	98.1682	0	0	213.145	0	0	0	0	0	0	0	0	0	124.255	51.2544	114.888	0	101.588	0	0	0	111.627	0	0	0	44.2406	162.151	0	0	0	0	0	0
mCYT18	28.2681	37037	1: Linear	MDL-1	0	0	0	0	0	0	0	0	0	0	92.4731	27.2041	0	0	0	0	0	0	0	0	0	95.4104	0	0	0	156.595	232.125	0	27.853	28.6645	219.008	282.213	185.265	322.564	0	0	0	0	0	0	0	0	0	0	0
mCYT18	4	2000	1: Linear	MGL2	13.0121	0	17.9089	16.8617	8.28105	29.1868	0	3.71956	20.5069	21.5898	0	28.7417	13.8181	12.3784	26.2845	43.7232	16.1784	29.2762	13.3911	11.7728	18.2213	0	29.2244	0	15.1046	0	0	0	23.4265	0	0	0	0	0	0	0	0	0	0	24.1198	0	36.5702	0	0	0
mCYT18	2	1000	1: Linear	MSP R	0	0	0	0	44.4599	10.161	21.0565	0	0	0	0	0	0	0	6.02043	5.35449	0	0	47.2865	0	0	0	0	0	0	37.43	1.20299	0	15.4818	37.4275	0	15.7743	3.10709	47.8321	0	0	0	26.3139	12.8854	0	0	0	0	0	0
mCYT18	6.67462	11111.1	1: Linear	NCAM-1	3552.55	3900.39	4024.5	3314.74	5187.78	5518.56	5337.74	4342.45	4546.75	4850.57	5418.76	3672.9	3714.63	3522.47	3564.7	4132.47	5064.86	4820.2	5347.07	4977.96	5727.51	4738.27	5004.87	4378.39	4740.42	4971.68	5831.93	4307.18	4729.74	5460.3	6813.76	5315.5	5173.35	5723.32	6981.64	3419.5	4683.81	5019.09	4652.56	4720.83	2932.32	1179.3	5286.16	4023.02	3204.81
mCYT18	20	1851.85	1: Linear	Netrin-G2a	53.9064	30.0954	75.219	59.4994	52.1236	42.5379	97.5754	0	69.963	50.5357	215.681	86.7936	33.4732	33.4611	140.295	110.451	90.5594	31.9447	101.098	45.525	22.6679	0	63.3269	53.1237	121.465	110.844	54.8173	58.2039	102.284	283.365	77.8202	168.508	123.571	157.719	4.82168	0	0	0.598766	49.8278	65.4411	6.23469	21.2421	46.2426	0	30.1927
mCYT18	22.5918	6172.84	1: Linear	Neuroglycan C	560.248	397.544	796.987	315.524	902.507	1098.45	482.131	486.226	601.562	523.799	899.604	532.842	846.098	439.456	325.486	653.394	868.978	506.955	980.616	771.007	575.948	526.514	902.297	1443.64	926.903	775.471	1437.91	358.373	1580.8	777.718	419.585	582.642	820.422	803.528	661.794	466.449	447.407	728.739	445.255	749.524	0	0	616.485	392.932	25.3578
mCYT18	8	4000	1: Linear	Nidogen-2	0.587083	38.3294	114.609	0	28.6167	87.395	32.7297	0	9.78317	172.512	133.387	11.813	75.1242	10.5531	38.2594	130.386	125.061	0	446.188	210.225	60.3212	79.388	126.189	221.664	193.669	165.113	325.484	51.4507	198.389	395.343	304.715	97.5555	301.031	338.217	56.4673	48.5739	109.486	97.2192	84.0451	521.235	0	0	27.4575	19.2614	0
mCYT18	1.31099	246.914	1: Linear	PDGF R alpha	15.3127	10.7441	20.7927	0	21.9719	26.9634	10.7478	1.6551	20.6633	19.2127	23.2446	11.1528	16.076	12.3423	4.43105	32.7422	31.2537	10.847	29.5214	7.34898	14.5377	1.36782	6.36424	10.3932	23.0459	20.7693	41.0597	8.11409	26.4356	15.5475	19.9551	8.82561	28.9159	15.6206	9.16939	2.67409	7.87246	31.9062	11.6206	38.0686	0	0	23.0897	20.5489	3.31874
mCYT18	11.394	10000	4: 4-PL	PILR-alpha	18.5931	25.0643	15.0156	5.61715	7.71649	45.488	49.914	32.2047	19.8573	31.0641	37.669	37.1459	45.7191	21.5332	22.5053	51.3685	39.3403	25.867	56.2014	42.6733	22.2676	15.2845	28.2988	18.2113	53.5393	20.7874	41.1786	25.8366	47.6631	25.2666	37.4082	45.8182	29.9274	10.278	25.7185	11.7812	22.3203	34.3993	12.0938	50.7804	5.61715	41.148	39.7608	15.8238	5.61715
mCYT18	192.034	100000	4: 4-PL	PIR-B	176.127	176.127	176.127	176.127	176.127	176.127	183.3	176.127	176.127	176.127	176.127	176.127	176.127	176.127	176.127	176.127	176.127	176.127	274.666	176.127	176.127	176.127	176.127	176.127	176.127	176.127	176.127	204.556	176.127	176.127	176.127	208.206	208.672	176.127	176.127	176.127	176.127	176.127	176.127	176.127	176.127	176.127	176.127	176.127	176.127
mCYT18	800	400000	1: Linear	Plexin B2	0	4075.33	0	0	0	0	0	0	0	0	0	0	0	0	0	0	0	0	0	0	0	0	0	2359.34	0	13350.4	6393.16	0	0	29520	13914	21241.5	26487.4	19029.6	283.241	3493.8	0	6142.22	0	0	0	0	0	0	0
[truncated: 141 more columns]
