# Supplementary material for: Soy Protein Isolate Affects Blood and Brain Biomarker Expression in a Mouse Model of Fragile X
Source: Int J Mol Sci. 2025 Jun 26;26(13):6137. doi: 10.3390/ijms26136137 (PMC12250412; doi:10.3390/ijms26136137)
Supplement: Supplementary file 1 [file ijms-26-06137-s001.zip › Supplementary File S17 Array 19 Service Report.xlsx]

## Sheet: Cover Sheet
	PROPRIETARY INFORMATION
	RayBiotech Life, Inc	Form: FO-TF-028
	Service Reports; Revision 1.0
	Raybiotech Life, Inc.
	3607 Parkway Ln, Suite 200
	Peachtree Corners, GA 30092
	770-729-2992
	1-888-494-8555
	Fax: 770-206-2393
	Email: info@raybiotech.com
	Customer Contact Name:	Cara Westmark
	Customer Institution:	University of Wisconsin
	Contact Phone Number:	6082629730
	Customer Email Address:	westmark@wisc.edu	4500828256
	Purchase Order Number	314521
	Sales Order Number	S075944
	Protocol Number	121823 QAM-CAA-640 SA186; QAM-CAA-4000 SA62 University of Wisconsin S075944
	Study Director assigned:	Rose Lawson
	Service Provided
	Type of Service Provided:	Full Testing
	Sample Type and Preparation:	Brain Tissue Lysates
	Test procedure:	SOP-TF-QAH-001, SOP-TF-QAH-003
	Stability of sample and Standards or Positive Controls	Stable to conditions of test
	Protocol sign off Date:	2024-12-19
	Final Report completed date:	2024-12-19
	Storage of Records and samples	According to in house procedures
	Sign off:
	Study Director: Sunny Zhen Date:	2024-12-19
	Laboratory Manager: Mike Mao Date:	2024-12-19

## Sheet: Sample186
	Sample #	Sample ID	SA Type	Brain Region	protein conc.
	SA1	F33853 (HC)	Brain tissue lysate	Hippocampus	1ug/ml
	SA2	M33854 (HC)	Brain tissue lysate	Hippocampus	1ug/ml
	SA3	M33855 (HC)	Brain tissue lysate	Hippocampus	1ug/ml
	SA4	M33856 (HC)	Brain tissue lysate	Hippocampus	1ug/ml
	SA5	M33857 (HC)	Brain tissue lysate	Hippocampus	1ug/ml
	SA6	F33873 (HC)	Brain tissue lysate	Hippocampus	1ug/ml
	SA7	F33874 (HC)	Brain tissue lysate	Hippocampus	1ug/ml
	SA8	F33875 (HC)	Brain tissue lysate	Hippocampus	1ug/ml
	SA9	M33876 (HC)	Brain tissue lysate	Hippocampus	1ug/ml
	SA10	F33877 (HC)	Brain tissue lysate	Hippocampus	1ug/ml
	SA11	F33878 (HC)	Brain tissue lysate	Hippocampus	1ug/ml
	SA12	F33879 (HC)	Brain tissue lysate	Hippocampus	1ug/ml
	SA13	F33880 (HC)	Brain tissue lysate	Hippocampus	1ug/ml
	SA14	M33881 (HC)	Brain tissue lysate	Hippocampus	1ug/ml
	SA15	M33882 (HC)	Brain tissue lysate	Hippocampus	1ug/ml
	SA16	M33883 (HC)	Brain tissue lysate	Hippocampus	1ug/ml
	SA17	M33884 (HC)	Brain tissue lysate	Hippocampus	1ug/ml
	SA18	F33885 (HC)	Brain tissue lysate	Hippocampus	1ug/ml
	SA19	F33886 (HC)	Brain tissue lysate	Hippocampus	1ug/ml
	SA20	F33887 (HC)	Brain tissue lysate	Hippocampus	1ug/ml
	SA21	M33888 (HC)	Brain tissue lysate	Hippocampus	1ug/ml
	SA22	M33889 (HC)	Brain tissue lysate	Hippocampus	1ug/ml
	SA23	F33903 (HC)	Brain tissue lysate	Hippocampus	1ug/ml
	SA24	F33904 (HC)	Brain tissue lysate	Hippocampus	1ug/ml
	SA25	F33905 (HC)	Brain tissue lysate	Hippocampus	1ug/ml
	SA26	M33906 (HC)	Brain tissue lysate	Hippocampus	1ug/ml
	SA27	M33907 (HC)	Brain tissue lysate	Hippocampus	1ug/ml
	SA28	M33908 (HC)	Brain tissue lysate	Hippocampus	1ug/ml
	SA29	M33909 (HC)	Brain tissue lysate	Hippocampus	1ug/ml
	SA30	F33910 (HC)	Brain tissue lysate	Hippocampus	1ug/ml
	SA31	F33911 (HC)	Brain tissue lysate	Hippocampus	1ug/ml
	SA32	F33912 (HC)	Brain tissue lysate	Hippocampus	1ug/ml
	SA33	F33913 (HC)	Brain tissue lysate	Hippocampus	1ug/ml
	SA34	M33914 (HC)	Brain tissue lysate	Hippocampus	1ug/ml
	SA35	M33915 (HC)	Brain tissue lysate	Hippocampus	1ug/ml
	SA36	M33916 (HC)	Brain tissue lysate	Hippocampus	1ug/ml
	SA37	M33917 (HC)	Brain tissue lysate	Hippocampus	1ug/ml
	SA38	M33927 (HC)	Brain tissue lysate	Hippocampus	1ug/ml
	SA39	M33928 (HC)	Brain tissue lysate	Hippocampus	1ug/ml
	SA40	F33934 (HC)	Brain tissue lysate	Hippocampus	1ug/ml
	SA41	F33935 (HC)	Brain tissue lysate	Hippocampus	1ug/ml
	SA42	F33936 (HC)	Brain tissue lysate	Hippocampus	1ug/ml
	SA43	F33937 (HC)	Brain tissue lysate	Hippocampus	1ug/ml
	SA44	M33938 (HC)	Brain tissue lysate	Hippocampus	1ug/ml
	SA45	M33939 (HC)	Brain tissue lysate	Hippocampus	1ug/ml
	SA46	M33940 (HC)	Brain tissue lysate	Hippocampus	1ug/ml
	SA47	F33953 (HC)	Brain tissue lysate	Hippocampus	1ug/ml
	SA48	F33954 (HC)	Brain tissue lysate	Hippocampus	1ug/ml
	SA49	F33955 (HC)	Brain tissue lysate	Hippocampus	1ug/ml
	SA50	F33956 (HC)	Brain tissue lysate	Hippocampus	1ug/ml
	SA51	M33957 (HC)	Brain tissue lysate	Hippocampus	1ug/ml
	SA52	M33958 (HC)	Brain tissue lysate	Hippocampus	1ug/ml
	SA53	M33959 (HC)	Brain tissue lysate	Hippocampus	1ug/ml
	SA54	M33960 (HC)	Brain tissue lysate	Hippocampus	1ug/ml
	SA55	F33968 (HC)	Brain tissue lysate	Hippocampus	1ug/ml
	SA56	F33969 (HC)	Brain tissue lysate	Hippocampus	1ug/ml
	SA57	F33970 (HC)	Brain tissue lysate	Hippocampus	1ug/ml
	SA58	F33971 (HC)	Brain tissue lysate	Hippocampus	1ug/ml
	SA59	M33972 (HC)	Brain tissue lysate	Hippocampus	1ug/ml
	SA60	M33973 (HC)	Brain tissue lysate	Hippocampus	1ug/ml
	SA61	M33974 (HC)	Brain tissue lysate	Hippocampus	1ug/ml
	SA62	M33975 (HC)	Brain tissue lysate	Hippocampus	1ug/ml
	SA63	F33853 (CT)	Brain tissue lysate	Cortex	1ug/ml
	SA64	M33854 (CT)	Brain tissue lysate	Cortex	1ug/ml
	SA65	M33855 (CT)	Brain tissue lysate	Cortex	1ug/ml
	SA66	M33856 (CT)	Brain tissue lysate	Cortex	1ug/ml
	SA67	M33857 (CT)	Brain tissue lysate	Cortex	1ug/ml
	SA68	F33873 (CT)	Brain tissue lysate	Cortex	1ug/ml
	SA69	F33874 (CT)	Brain tissue lysate	Cortex	1ug/ml
	SA70	F33875 (CT)	Brain tissue lysate	Cortex	1ug/ml
	SA71	M33876 (CT)	Brain tissue lysate	Cortex	1ug/ml
	SA72	F33877 (CT)	Brain tissue lysate	Cortex	1ug/ml
	SA73	F33878 (CT)	Brain tissue lysate	Cortex	1ug/ml
	SA74	F33879 (CT)	Brain tissue lysate	Cortex	1ug/ml
	SA75	F33880 (CT)	Brain tissue lysate	Cortex	1ug/ml
	SA76	M33881 (CT)	Brain tissue lysate	Cortex	1ug/ml
	SA77	M33882 (CT)	Brain tissue lysate	Cortex	1ug/ml
	SA78	M33883 (CT)	Brain tissue lysate	Cortex	1ug/ml
	SA79	M33884 (CT)	Brain tissue lysate	Cortex	1ug/ml
	SA80	F33885 (CT)	Brain tissue lysate	Cortex	1ug/ml
	SA81	F33886 (CT)	Brain tissue lysate	Cortex	1ug/ml
	SA82	F33887 (CT)	Brain tissue lysate	Cortex	1ug/ml
	SA83	M33888 (CT)	Brain tissue lysate	Cortex	1ug/ml
	SA84	M33889 (CT)	Brain tissue lysate	Cortex	1ug/ml
	SA85	F33903 (CT)	Brain tissue lysate	Cortex	1ug/ml
	SA86	F33904 (CT)	Brain tissue lysate	Cortex	1ug/ml
	SA87	F33905 (CT)	Brain tissue lysate	Cortex	1ug/ml
	SA88	M33906 (CT)	Brain tissue lysate	Cortex	1ug/ml
	SA89	M33907 (CT)	Brain tissue lysate	Cortex	1ug/ml
	SA90	M33908 (CT)	Brain tissue lysate	Cortex	1ug/ml
	SA91	M33909 (CT)	Brain tissue lysate	Cortex	1ug/ml
	SA92	F33910 (CT)	Brain tissue lysate	Cortex	1ug/ml
	SA93	F33911 (CT)	Brain tissue lysate	Cortex	1ug/ml
	SA94	F33912 (CT)	Brain tissue lysate	Cortex	1ug/ml
	SA95	F33913 (CT)	Brain tissue lysate	Cortex	1ug/ml
	SA96	M33914 (CT)	Brain tissue lysate	Cortex	1ug/ml
	SA97	M33915 (CT)	Brain tissue lysate	Cortex	1ug/ml
	SA98	M33916 (CT)	Brain tissue lysate	Cortex	1ug/ml
	SA99	M33917 (CT)	Brain tissue lysate	Cortex	1ug/ml
	SA100	M33927 (CT)	Brain tissue lysate	Cortex	1ug/ml
	SA101	M33928 (CT)	Brain tissue lysate	Cortex	1ug/ml
	SA102	F33934 (CT)	Brain tissue lysate	Cortex	1ug/ml
	SA103	F33935 (CT)	Brain tissue lysate	Cortex	1ug/ml
	SA104	F33936 (CT)	Brain tissue lysate	Cortex	1ug/ml
	SA105	F33937 (CT)	Brain tissue lysate	Cortex	1ug/ml
	SA106	M33938 (CT)	Brain tissue lysate	Cortex	1ug/ml
	SA107	M33939 (CT)	Brain tissue lysate	Cortex	1ug/ml
	SA108	M33940 (CT)	Brain tissue lysate	Cortex	1ug/ml
	SA109	F33953 (CT)	Brain tissue lysate	Cortex	1ug/ml
	SA110	F33954 (CT)	Brain tissue lysate	Cortex	1ug/ml
	SA111	F33955 (CT)	Brain tissue lysate	Cortex	1ug/ml
	SA112	F33956 (CT)	Brain tissue lysate	Cortex	1ug/ml
	SA113	M33957 (CT)	Brain tissue lysate	Cortex	1ug/ml
	SA114	M33958 (CT)	Brain tissue lysate	Cortex	1ug/ml
	SA115	M33959 (CT)	Brain tissue lysate	Cortex	1ug/ml
	SA116	M33960 (CT)	Brain tissue lysate	Cortex	1ug/ml
	SA117	F33968 (CT)	Brain tissue lysate	Cortex	1ug/ml
	SA118	F33969 (CT)	Brain tissue lysate	Cortex	1ug/ml
	SA119	F33970 (CT)	Brain tissue lysate	Cortex	1ug/ml
	SA120	F33971 (CT)	Brain tissue lysate	Cortex	1ug/ml
	SA121	M33972 (CT)	Brain tissue lysate	Cortex	1ug/ml
	SA122	M33973 (CT)	Brain tissue lysate	Cortex	1ug/ml
	SA123	M33974 (CT)	Brain tissue lysate	Cortex	1ug/ml
	SA124	M33975 (CT)	Brain tissue lysate	Cortex	1ug/ml
	SA125	F33853 (PL)	Plasma		1ug/ml
	SA126	M33854 (PL)	Plasma		1ug/ml
	SA127	M33855 (PL)	Plasma		1ug/ml
	SA128	M33856 (PL)	Plasma		1ug/ml
	SA129	M33857 (PL)	Plasma		1ug/ml
	SA130	F33873 (PL)	Plasma		1ug/ml
	SA131	F33874 (PL)	Plasma		1ug/ml
	SA132	F33875 (PL)	Plasma		1ug/ml
	SA133	M33876 (PL)	Plasma		1ug/ml
	SA134	F33877 (PL)	Plasma		1ug/ml
	SA135	F33878 (PL)	Plasma		1ug/ml
	SA136	F33879 (PL)	Plasma		1ug/ml
	SA137	F33880 (PL)	Plasma		1ug/ml
	SA138	M33881 (PL)	Plasma		1ug/ml
	SA139	M33882 (PL)	Plasma		1ug/ml
	SA140	M33883 (PL)	Plasma		1ug/ml
	SA141	M33884 (PL)	Plasma		1ug/ml
	SA142	F33885 (PL)	Plasma		1ug/ml
	SA143	F33886 (PL)	Plasma		1ug/ml
	SA144	F33887 (PL)	Plasma		1ug/ml
	SA145	M33888 (PL)	Plasma		1ug/ml
	SA146	M33889 (PL)	Plasma		1ug/ml
	SA147	F33903 (PL)	Plasma		1ug/ml
	SA148	F33904 (PL)	Plasma		1ug/ml
	SA149	F33905 (PL)	Plasma		1ug/ml
	SA150	M33906 (PL)	Plasma		1ug/ml
	SA151	M33907 (PL)	Plasma		1ug/ml
	SA152	M33908 (PL)	Plasma		1ug/ml
	SA153	M33909 (PL)	Plasma		1ug/ml
	SA154	F33910 (PL)	Plasma		1ug/ml
	SA155	F33911 (PL)	Plasma		1ug/ml
	SA156	F33912 (PL)	Plasma		1ug/ml
	SA157	F33913 (PL)	Plasma		1ug/ml
	SA158	M33914 (PL)	Plasma		1ug/ml
	SA159	M33915 (PL)	Plasma		1ug/ml
	SA160	M33916 (PL)	Plasma		1ug/ml
	SA161	M33917 (PL)	Plasma		1ug/ml
	SA162	M33927 (PL)	Plasma		1ug/ml
	SA163	M33928 (PL)	Plasma		1ug/ml
	SA164	F33934 (PL)	Plasma		1ug/ml
	SA165	F33935 (PL)	Plasma		1ug/ml
	SA166	F33936 (PL)	Plasma		1ug/ml
	SA167	F33937 (PL)	Plasma		1ug/ml
	SA168	M33938 (PL)	Plasma		1ug/ml
	SA169	M33939 (PL)	Plasma		1ug/ml
	SA170	M33940 (PL)	Plasma		1ug/ml
	SA171	F33953 (PL)	Plasma		1ug/ml
	SA172	F33954 (PL)	Plasma		1ug/ml
	SA173	F33955 (PL)	Plasma		1ug/ml
	SA174	F33956 (PL)	Plasma		1ug/ml
	SA175	M33957 (PL)	Plasma		1ug/ml
	SA176	M33958 (PL)	Plasma		1ug/ml
	SA177	M33959 (PL)	Plasma		1ug/ml
	SA178	M33960 (PL)	Plasma		1ug/ml
	SA179	F33968 (PL)	Plasma		1ug/ml
	SA180	F33969 (PL)	Plasma		1ug/ml
	SA181	F33970 (PL)	Plasma		1ug/ml
	SA182	F33971 (PL)	Plasma		1ug/ml
	SA183	M33972 (PL)	Plasma		1ug/ml
	SA184	M33973 (PL)	Plasma		1ug/ml
	SA185	M33974 (PL)	Plasma		1ug/ml
	SA186	M33975 (PL)	Plasma		1ug/ml

## Sheet: Raw Data
	Raw_Data	0	1	4	12	37	111	333	1000	F33853 (HC)	M33854 (HC)	M33855 (HC)	M33856 (HC)	M33857 (HC)	F33873 (HC)	F33874 (HC)	F33875 (HC)	M33876 (HC)	F33877 (HC)	F33878 (HC)	F33879 (HC)	F33880 (HC)	M33881 (HC)	M33882 (HC)	M33883 (HC)	M33884 (HC)	F33885 (HC)	F33886 (HC)	F33887 (HC)	M33888 (HC)	M33889 (HC)	F33903 (HC)	F33904 (HC)	F33905 (HC)	M33906 (HC)	M33907 (HC)	M33908 (HC)	M33909 (HC)	F33910 (HC)	F33911 (HC)	F33912 (HC)	F33913 (HC)	M33914 (HC)	M33915 (HC)	M33916 (HC)	M33917 (HC)	M33927 (HC)	M33928 (HC)	F33934 (HC)
	POS1	156613	159056	141591	159817	143849	160391	175565	152436	145584	133935	164447	139026	148553	137836	142448	132613	137361	130466	155928	127908	143106	134071	137177	133857	140316	136137	147895	151363	126057	122365	136850	122852	140604	122786	143886	129355	133256	130620	168158	139605	150133	143744	145438	138174	140604	139710	136752	140896
	POS1	159145	157354	146569	162875	136168	159075	173971	147933	145570	129942	160648	138335	153764	138327	109276	129113	136926	129872	148917	127783	146062	133329	148380	135993	144431	141899	152876	149532	126567	125252	135842	125513	143784	121419	144899	129211	141696	124458	154243	144449	154313	144037	148237	139499	141645	147485	139001	140849
	POS1	166171	158916	145246	156526	138746	151056	163829	153725	145262	129880	151761	137857	152318	137783	153340	128405	133081	124906	145007	125512	133125	123468	138057	130938	149514	138902	141224	134280	127432	120727	136156	122833	136749	118893	143082	132357	136382	119785	149120	133979	154265	141115	135405	137713	145051	140458	136482	139929
	POS1	174058	163009	140021	161098	137410	148920	169843	146399	157700	126038	147614	140809	147029	131389	144800	131774	134760	124350	145521	125999	135918	124845	146922	128064	150340	136096	154248	139433	126402	120389	134257	127289	133425	119299	137874	121995	142692	113485	146476	135265	150016	139497	144276	142631	137526	132228	143973	133128
	POS2	68276.8	66537.8	55229.2	63748.5	53562.7	63375.4	65759.3	59257.8	59541.5	56512.3	63751.5	53113.1	66020.7	53756.5	62751.6	52732.8	56309.6	49151.7	53590.8	46735.8	56976.2	50208.4	57623.5	52067.4	65046.8	56747.7	61730.5	58782.2	52179	46946.1	52335.2	49512.2	55593.4	48955.4	53695.3	53049.6	59661.7	53170.1	61153.6	53331.7	64723.9	52113.8	55597.3	53133.3	54528.9	54811.8	59017.7	50570.2
	POS2	67126.7	63635.1	57058.6	62510.5	55850.4	62686.5	67260.2	60004.9	57568.3	58064.8	60650.2	55340.9	67913.8	53906.5	56478.8	56469.3	54201.2	48645.4	53648.6	50604.5	54853.4	52058.2	62181.3	55642.6	62348.5	56936	63160.2	52993.1	49238.3	48163.6	54479.7	47417.1	57302.7	51193.1	56290.9	48215.4	54734.2	55528.8	59682.8	56081.4	66767.7	57836.1	52684.9	53435.1	58384.3	56691.9	60152.4	57634.8
	POS2	65413.9	67353.2	56680.7	64770.9	54680.5	61232.3	65522.1	60222.2	56475.3	51087.3	57929.2	53789.2	62102.8	51195.6	55038.3	51312.7	54514.1	51224.6	44174.4	48595	58843.8	49129	60772.2	52686.9	58178	53035.8	66005.8	54803.7	51369.4	48101.6	53869.4	47587.2	55197.3	49944.7	58498.7	47752.8	56672.9	49605.1	55242.6	52205.7	61983.4	54007	59538.2	62376.3	54787.7	61266.1	55157.8	54730.6
	POS2	60781.4	67251.4	57569.5	63338.9	53416.7	61694.5	64563.8	59885.7	57376.6	49204.1	57323.6	51659.7	61113.6	53862.1	56947.4	49050.7	51555.8	49854.4	35064.7	48298.8	56780.2	49816.9	61155.7	51375.1	59147	58336.9	62693.8	51717	52339.5	48325	55886.1	48295.8	55788.2	47282.8	47537.6	48696.4	55000.8	48296.9	55602.5	53880.4	60604.4	55697.3	57222.7	54441.4	55121	50522.8	54722	47175.9
	A33	451.765	547.317	430.293	974.157	1460.62	5184.11	21294.7	20717.8	182.62	154.485	36.15	36.49	147.275	147.57	264.735	372.61	277.78	37.525	223.555	201.8	160.04	225.27	226.55	0	197.57	105.78	321.53	194.975	445.515	237.94	382.38	343.245	1173.87	898.41	4486	16904.3	192.71	16.4	1.56	35.785	0	53.375	62.31	25.47	119.075	92.97	0	7.335
	A33	487.718	509.583	387.87	987.647	1947.07	4713.8	17178.9	21015	182.62	154.485	36.15	36.49	147.275	138.635	346.76	284.6	273.59	37.525	223.555	274.05	160.04	225.27	155.22	0	197.57	141.1	321.53	261.75	323.25	200.49	337.11	343.245	1025.26	889.28	4486	17488.3	137.39	16.4	1.56	35.785	0	53.375	62.31	26.57	119.075	92.97	0	7.335
	A33	572.115	652.837	412.98	1132.14	1870.01	4618.42	17419.4	19712.6	182.62	154.485	36.15	36.49	147.275	138.635	264.735	228.87	298.775	37.525	223.555	254.59	160.04	225.27	190.885	0	197.57	112.08	321.53	137.57	596.17	166.83	428.535	273.4	1313.17	904.02	4486	12867.1	192.71	16.4	1.56	35.785	0	53.375	62.31	24.37	119.075	92.97	0	7.335
	A33	529.917	682.293	504.283	943.2	1585.14	4779.53	15115.3	20420.7	182.62	154.485	36.15	36.49	147.275	129.7	182.71	328.605	319.77	37.525	223.555	235.13	160.04	225.27	190.885	0	197.57	126.59	321.53	252.38	567.78	183.66	474.69	413.09	1005.62	901.215	3871.86	16320.3	248.03	16.4	1.56	35.785	0	53.375	62.31	25.47	119.075	92.97	0	7.335
	Angiogenin	465.647	644.063	666	568.813	1025	1294.85	1888.63	2221.41	116.45	90.71	100.965	228.485	79.02	222	0	308.005	112.105	53.565	89.305	29.23	18.7	85.525	120.75	79.14	22.65	185.09	364.835	274.21	200.8	103.3	197.045	228.245	421.515	307.64	670.6	35.08	63.46	57.18	43.355	108.165	0	171.295	101.02	193.745	173.75	183.04	123.27	328.08
	Angiogenin	549.962	455.707	652	700.453	985	1592.46	1996.17	1985.69	119.215	90.71	100.965	228.485	109.06	215.93	0	308.005	90.95	42.41	89.305	29.23	16.11	85.525	120.75	85.835	33.49	155.745	275.11	274.21	314.17	129.035	190.92	235.43	452.45	231.72	565.03	61.59	63.46	57.18	43.355	125.82	0	171.295	202.33	193.745	180.44	195.47	132.825	303.375
	Angiogenin	501.803	694.253	387.377	507.043	1147	1517.46	1886.58	2188.94	119.215	90.71	100.965	218.31	94.04	236.55	0	308.005	112.105	64.72	97.66	29.23	13.52	111.48	112.12	101.7	33.49	155.745	454.56	240.82	257.485	103.74	203.17	238.5	421.515	307.64	637.98	48.335	63.46	57.18	43.355	117.77	0	171.295	100.02	206.9	153.37	129.98	131.41	278.67
	Angiogenin	473.64	606.973	505.28	734.307	778	1442.47	2091.57	2358.38	121.98	90.71	100.965	238.66	116.02	229.275	0	308.005	133.26	53.565	80.95	29.23	16.11	59.57	129.38	92.53	44.33	126.4	364.835	307.6	196.77	154.33	197.045	221.06	390.58	383.56	773.64	48.335	63.46	57.18	43.355	98.56	0	171.295	202.33	180.59	167.06	189.255	134.24	329.94
	ART4	1752.58	2516.15	1977.35	2888	2271.26	3226.01	3797.14	3251.06	1449.48	1714.68	1700.02	1643.19	1524.62	2083.94	1600.12	1904.23	2015.25	1653.8	1872.31	2142.67	1771.31	1657.92	1244.25	2026.95	1286.98	1719.31	1829.86	1816.76	1655.76	1482.06	1231.08	1098.2	1504.45	1689.69	2333.14	1585.69	1552.1	1604.72	1462.37	1525.56	1383.23	1927.77	1505.49	1718.04	1624.76	1941.15	2008.72	1736.52
	ART4	1745.48	2181.69	2089.76	2565	2374.83	3717.89	3789	3186.49	1462.76	1779.38	1271.75	1648.8	1446.85	2421.9	1510.91	1884.23	1816.78	1592.9	1556.11	2221.11	1620.19	1484.37	1708.06	1616.98	1565.55	1627.66	1558.23	1978.13	1477.25	1483.89	1325.74	1308.81	1564.61	1901.75	2031.57	1464.26	1479.61	1585.77	1124.68	1407.03	1293.65	2209.81	1642.61	1714.94	1531.33	2053.64	1691.82	1933.26
	ART4	1690.31	1951.95	1942.76	2045.84	2880.05	2889.49	3554.08	3454.87	1663.1	1685.94	1193.59	1632.47	1467.48	2337.77	1847.42	1877.17	1844.44	1497.64	1712.64	1780.18	1578.65	1651.92	1733.77	1992.38	1587.56	1742.65	1483.05	1848.11	1459.94	1253.48	1261.02	1614.88	1597.8	1934.42	2529.3	1080.32	1527.64	1520.65	1342.71	1705.81	1148.19	2212.13	1352.49	1439.94	1388.69	2167.72	1477.76	1849.86
	ART4	1650.69	2006.22	1966.37	2064.18	2258	2933.76	3317.09	3467.73	1871.89	1776.62	1472.98	1537.15	1402.18	2048.94	1924.69	2043.19	1522.06	1659.29	1395.48	1742.72	1606.95	1660.65	1461.68	1706.97	1235.32	1746.27	1679.06	1923.34	1407.48	1238.84	1414.06	1463.14	1381.97	1742.29	2322.22	1658.4	1798.13	1676.15	1412.85	1464.85	1217.36	1733.56	1668.04	1717.94	1406.27	2031.2	1698.98	2336.88
	ASGR1	328.943	2141.9	2299.95	3736.92	5633.64	7090.76	9925.23	9620.88	549.67	235.465	261.235	310.73	80.41	340.39	37.895	238.85	369.8	110.25	0	279.57	232.915	136	272.94	193.32	381.015	465.35	324.62	718.14	290.19	346	711.35	1186	1862.05	1254.33	2737.2	2708.46	465.52	173.23	99.535	260.33	195.79	235.58	320.65	377.96	117.575	130.4	216.29	172.745
	ASGR1	399.91	1973.94	2469.18	4083.21	5047.29	6992.63	9409.47	7923	510.27	235.465	261.235	261.88	78.71	257.655	37.895	228.43	378.255	185.16	0	372.69	232.915	159.17	304.28	154.83	444.05	465.35	401.28	754.18	370.84	297.78	1047	1102.44	1890.36	1465.8	2447.35	2975.57	667.97	173.23	98.05	225.6	160.075	195.515	320.65	500.88	117.575	108	208.89	172.745
	ASGR1	368.445	1964.27	2390.3	3336.38	5067.61	6703.7	7796.31	7020.09	470.87	235.465	261.235	213.03	79.56	174.92	37.895	238.85	386.71	134.69	0	394.33	172.59	136	191.75	231.81	381.015	450.17	318.05	863	494.43	287.65	631.69	1018.89	1876.2	1042.86	2157.5	2260.66	504.49	173.23	99.535	190.87	178.59	155.45	320.65	364.12	117.575	152.8	201.49	172.745
	ASGR1	476.803	2069.49	2284.97	4303.79	5698.61	6848.74	7441.2	6643.61	458.56	235.465	261.235	261.88	66.25	257.655	37.895	249.27	378.255	159.925	0	418.87	293.24	112.83	183.21	193.32	317.98	480.53	362.95	512.98	432.635	321.89	1057.46	1239.21	1813.24	932.95	1962.44	2441.35	576.51	173.23	101.02	225.6	141.56	195.515	320.65	363.33	117.575	130.4	274.24	172.745
	BAMBI	1783.06	2462.75	3557.75	5988.77	6482.81	9082.33	13259.5	11230	658.12	418.86	210.45	326.47	181.4	465.42	378.03	238.79	495.27	279.33	190.97	171.69	274.58	356.84	422.21	368.57	350.14	318.33	377.24	583.69	774.945	1125.33	2384.43	2292.87	3918.54	2691.49	4501.42	2901.36	498.64	258.41	424.88	370.03	355.945	241.45	418.36	326.86	702.67	374.02	344.02	239.49
	BAMBI	1974.99	1844.85	3440.89	6905.63	7239.94	8647.25	10483.6	11423.6	364.95	507.34	212.2	560.92	240.075	479.575	366.26	210.95	462.94	254.455	190.97	206.76	450.62	450.76	421.08	294.93	414.76	294.755	376.36	499.94	592.31	1369.98	2683.55	2298.16	3028.68	3649.98	4588.48	3473.06	408.18	336.57	424.88	397.57	355.945	347.765	235.49	512.62	528.585	274.66	455.69	398.49
	BAMBI	1623.65	2188.18	3457.59	5831.87	7189.6	8714.96	10481.5	10490.2	511.535	372	208.7	442.52	240.075	493.73	372.145	258.48	430.61	254.455	190.97	309.18	349.8	262.92	419.95	221.06	285.52	271.18	375.48	667.44	1030.62	1244.97	2398.58	2606.94	3918.54	4439.27	4473.2	3920.21	317.72	392.65	424.88	495.11	355.945	465.85	390.3	438.48	354.5	473.38	398.42	358.24
	BAMBI	1542.88	2176.76	3507.67	5930.72	6899.66	8369.21	10562.8	10920.7	511.535	463.1	165.05	501.72	298.75	502.71	372.145	148.89	462.94	229.58	190.97	274.13	478.84	356.84	385.41	287.25	350.14	294.755	376.36	583.69	957.58	901.48	2292.76	2287.58	3028.68	3929.77	3616.8	3971.85	408.18	364.61	424.88	446.34	355.945	454.08	241.67	486.84	528.585	374.02	312.76	325.14
	Bcl-xL	292.503	4744.93	16215.6	33560.6	41361.8	52457.1	71094.5	60258	701.43	346.97	325.34	259.92	154.33	332.14	358.83	341.6	366.43	557.57	672.97	987.19	554.05	278.38	280.16	664.77	561.97	349.465	381.49	736.29	341.02	1292.92	7747.17	11375.2	11180.6	16305.1	26899.4	29213.2	644.64	324.89	218.31	206.26	128.3	479.4	188.405	315.8	223.64	425.94	1007.37	354.175
	Bcl-xL	232.417	5161.27	16081.8	31482.2	37791.9	47957.7	59771.2	60123	707.005	258.94	169.65	249.73	117.41	406.58	324.47	325.87	389.755	570.48	545.95	879.16	468.67	278.38	361.13	560.52	480.92	372.19	331.38	647.2	322.61	1736.7	6546.56	9609.14	15289.3	17779.1	24044.8	29473.5	942.86	252.12	145.43	234.66	158.67	606.27	155.61	267.04	410.55	401.61	1030.31	324.29
	Bcl-xL	244.978	5249.41	15769.8	34686.7	37896	52873	62243.3	59161.2	548.08	377.23	247.495	239.54	155.51	402.47	412.55	387.94	388.86	446.81	534.17	785.56	458.11	278.38	375.67	499.12	374.55	266.85	356.435	872.95	331.815	1683.12	7063.98	8538.8	18075.4	17639.9	24946.5	30773.2	466.02	179.35	181.87	287.58	190.11	451.18	188.405	262.94	317.095	273.71	764.94	332.25
	Bcl-xL	304.482	5517.9	17965.8	33183.2	38965	57857.2	64715.5	60961.2	712.58	483.31	247.495	249.73	153.89	410.69	291.38	301.22	390.65	544.66	666.89	1134.83	382.39	278.38	379.43	414.11	504.56	326.74	356.435	768.75	331.815	1547.59	7399.78	13141.3	18274.8	18870.5	26633.6	27980.2	782.32	252.12	181.87	230.34	221.55	465.29	221.2	179.14	317.095	299.47	732	376.1
	BID	635.845	317.15	682.357	1443.6	3429.28	5408.94	13619.3	20221.6	321.055	280.28	159.48	395.44	190.14	385	306.64	420.32	788	283.16	208.08	335.02	482.44	213.97	292.97	244.47	480.835	304.15	508.59	725.35	119.275	264.84	805.2	1415.19	4527.56	4570.02	9778.5	13268.2	181.915	89.12	48.55	230.55	224.75	409.44	290.425	323.71	80.62	255.6	412.15	336.64
	BID	430.378	454.733	689.973	1527.08	3541.02	5050.44	12450	17832	291.36	338.89	180.625	395.44	346.45	410.5	345.13	417.82	696.32	200.15	220.065	335.69	364.075	304.17	270.86	166.55	579.08	310.14	342.69	943.715	119.275	306.21	915.95	1945.69	3675.84	4538.51	9728.68	14052.3	181.915	97.505	72.83	230.55	299.39	420.775	208.85	298.25	80.62	416.57	393.515	295.28
	BID	411.977	504.157	663.093	1558.56	3077.67	5347.18	11884.9	18954.6	350.75	280.28	152.08	395.44	268.295	433.77	268.15	311.85	742.16	241.655	232.05	289.02	261.17	211.09	281.915	198.96	480.835	252.35	318.42	943.715	119.275	213.48	621.57	1257.89	3143	3857.46	7461.41	12582.4	191.7	97.505	72.83	230.55	262.07	432.11	290.425	341.51	80.62	338	335.88	211.26
	BID	518.64	602.98	714.433	1647.73	3104.92	4959.2	9707.07	15216.8	252.21	221.67	201.77	395.44	268.295	290.63	306.64	364.835	497.94	241.655	220.065	312.02	466.98	327.13	246.95	231.37	382.59	237.48	474.55	1162.08	119.275	338.98	785.15	1657.35	3994.69	4197.99	5618	12925.3	172.13	105.89	97.11	230.55	182.22	320.11	372	289.43	80.62	336.12	374.88	253.92
	BMP-7	1951.12	1699.85	1703.27	2123.37	3061.47	5414.92	15603.8	17900.9	2393.71	2177.12	1497.67	1713.02	1484.67	2081.33	1437.65	1476.66	2076.9	1703.13	1490.69	1749.27	1748.94	1495.83	1703.06	2169.45	1272.33	1251.1	1421.12	2388.48	679.12	1258.08	1098.05	977.1	2040.4	2261.51	7463.69	5372.47	2219.1	2226.22	1365.92	1570.51	1456.57	1781.38	1583.27	1740.27	1734.42	1469.27	2318.88	1348
	BMP-7	2264.41	1825.55	1716.4	2395.86	2939.43	5669.53	17074.2	17937.7	2235.16	1992.32	1486.67	1574.6	1397.81	1924.3	1165.5	1779.87	1939.44	1572.19	1853	1454.12	1635.49	1790.34	1888.58	1779.91	1583.72	1420.74	1455.71	2057.74	951.825	995.52	1164.65	1102.17	2575.92	2261.51	6438.73	6052.95	2091.02	1753.78	1327.95	1373.6	1284.09	1652.03	1792.98	1910.44	1785.46	1633.37	2484.54	1671.56
	BMP-7	2113.02	2051	1690.14	2719.3	3071.68	6019.27	15859.6	16750.5	2092.33	1371.22	1497.11	2225.35	1397.81	2448.76	1709.81	1651.84	1919.03	1899.92	2052.9	1844.38	2414.2	1992.37	1774.36	1620.17	1668.13	1320.83	1610.94	3045.44	998.59	1147.57	1035.8	1287.86	3127.15	2496.48	5750.2	8239.71	2064.92	1294.36	1565.36	2007.26	1284.09	2246.12	1811.04	1728.37	1891.8	1818.06	2214.14	1728.21
	BMP-7	2188.72	2062.88	1537.36	2311.8	3061.4	5802.51	20002.9	18667.4	2486.39	1965.49	1643.48	2379.65	1310.94	2104.73	1437.65	2036.26	1257.77	2174.03	2134.93	1769.66	2109.08	1955.14	1663.97	1639.81	1499.31	1370.78	1570.03	2185.8	905.06	1182.65	1160.3	852.03	2865.6	2026.54	5270.23	9129.55	2068.66	1694.55	1508.12	2120.91	1111.61	1910.74	1772.31	1699.66	1750.65	1832.13	2172.78	1947.38
	CD160	966.375	967.547	762.177	2071.14	3709.03	7595.7	10225.2	15340.7	1270.18	849.02	622.73	878.12	616.78	1300.59	893.54	1210.61	935.52	901.48	730.67	1208.02	928.075	1071.89	1079.67	1048.4	1003.16	639.92	522.42	1098.67	506.88	552.76	857.28	447.82	2824.02	4691.17	3439.95	6526.56	1036.47	646.92	562.75	651.07	527.25	1297.42	1106.64	954.69	937.88	1386.16	1186.68	1591.9
	CD160	1008.91	1145.04	818.31	1766.03	3618.74	7386.83	11637.9	13361.5	1254.82	827.75	654.56	879.31	714.95	1073.19	845.02	1115.44	694.285	884.77	983.39	1388.85	922.13	1042.38	923.05	1025.53	795.17	482.29	442.355	1186.17	518.82	496.74	684.83	866.15	3155.73	4548.18	3957.5	5937.92	1237.81	696.3	535.86	951.05	617.34	1003.05	1024.2	943.15	895.55	1542.83	1055.57	1152.12
	CD160	1168.83	863.813	805.79	2045.94	3792.26	7276.63	10350.5	14290.7	1328.56	581.66	613.72	632.11	448.86	1195.14	815.77	951.92	453.05	993.98	1062.54	1112.62	1151.84	947.84	913	889.17	986.73	543.95	442.355	1110.53	547.31	566.98	771.055	447.82	3661.59	3838.32	4475.05	5952.06	1203.92	557.64	486.38	552.62	472.79	1187.64	1081.52	836.31	632.39	1028.43	855.29	1156.1
	CD160	1088.87	1032.67	703.213	1942.57	4028.13	7507.94	10016.2	14961.5	1290.25	592.67	583.58	756.51	708.8	1153.03	561	1021.35	694.285	1132.08	1141.69	1171.09	934.02	750.25	918.025	1128.02	1019.59	416.56	362.29	969.14	535.62	727.38	569.57	865.15	2688.59	3128.45	3112.32	7101.05	1058.39	664.79	466.55	958.52	625.79	1176.84	1124.57	1135.59	599.29	1441.1	670.1	1267.9
	CD34	4926.04	4089.33	4786.19	4663.5	5722.08	11630	31378.9	41524.3	6714.29	6345.24	4548.4	6978.52	7624.28	9185.15	5653.7	5343.7	6832.33	7105.76	8507.84	6328.07	6428.14	6996.33	4182.69	8156.43	7098.14	5311.63	5461.69	7469.84	4620.48	3012.2	3321.83	3706.73	4875.18	3696.15	9756.5	13198.4	6626.95	5439.25	4547	7063.41	7056.04	8874.16	5952.12	6929.84	6328.84	5455.56	7580.92	3527.64
	CD34	4334.11	4920.52	4673.86	4499.75	6353.72	11003.3	32580.9	41712.7	6919.62	4202.25	6676.71	6795.45	7542.94	9114.62	5217.83	4653.67	7339.61	6940.38	6303.27	6557.84	5692.48	6218.43	4687	8017.7	6842.85	5259.17	5245.54	5638.64	2821.55	3043.72	3219.84	3883.94	3888.46	4191.31	8913.16	13188.8	6411.84	4177.28	6196.1	6724.27	6887.16	7179.2	6142.12	7001.39	5492.62	6446.67	7628.86	4612.25
	CD34	4352.77	4709.96	4604.45	4486.57	5843.4	10520.2	35364.8	38583.6	5033.72	3989.19	7097.98	7167.11	7705.62	6939.69	5006.71	4191.83	7720.34	7277.92	6781.5	7636.94	6085.82	6535.45	5906.97	7917.02	6587.56	6333	5240.21	7586.37	3269.84	3175.98	3280.11	4304.84	4868.55	5254.45	10427	10906.1	4762.51	3988.98	6527.92	6884.86	7224.92	8484.14	5971.79	4561.65	6315.1	6811.54	7924.9	4751.77
	CD34	3852.21	5273.6	5137.29	5303.66	5837.78	10314.6	28020	39629.5	6990.84	5273.74	7360.92	6886.99	8269.55	8364.63	6196.03	6705.45	7736.21	7252.52	4317.95	5509.58	7390.15	7635.62	5296.99	8706.92	8890.14	6349.58	6719.97	8543.87	4152.38	3923.03	3534.8	3472.62	4380.19	4325.42	8122.53	16875.1	7080.93	6240.42	6639.33	6804.57	7400.86	7932.25	6019.88	7399.65	7211.29	7280.88	8031.86	4761.38
	CD5	6978	6054.39	6265.86	6178.81	6133.32	9071.47	9251.06	11062.9	5218.78	5133.85	5878.58	4120.61	6335.95	3226.75	3167.56	3479.17	3921.79	3861.95	4181.61	3978.88	3657.75	3903.89	3317.89	4432.24	2987.74	3909.15	3908.79	5969.9	4709.56	4328.02	4606.41	3927	5905.77	5043.4	6042.49	5507.28	4600.35	4749.86	5259.61	4106.17	5755.63	2972.38	6713.31	5538.82	5042.08	5308.14	6065.39	5203.02
	CD5	7304.82	5889.59	4891.17	6422.99	5914.21	7975.42	7083.02	10487.6	4589.06	4073.36	5607.5	4642.78	6541.2	4940.2	3251.5	3038.94	3534.82	3339.29	3421.31	3762.56	3995.95	3210.78	4055.87	3500.68	3517.97	3534.02	3924.02	6438.4	4656.81	3105.39	4507.34	3741.12	4272.45	4561	5574.48	4977.25	3986.81	3581.6	5216.51	4284.38	5806.03	4132.43	5517.25	4796.22	4446.94	5406.82	5681.44	4608.54
	CD5	6566.54	4960.96	5065.15	6138.99	5467.93	8106.13	10852.7	10169.4	4589.05	5249.97	4311.55	4573.66	5230.11	4399.7	2923.18	3029.79	3412.46	2934.77	3768	3631.3	3595.65	3400.78	3135.02	3481.95	3184.97	4203.11	3875.42	4302.22	4070.18	3471.55	4816.61	4093.94	4943.38	4675.79	6888.63	5418.05	3816.63	5218.92	3691.9	4226.87	4561.63	4089.51	5830.68	6177.08	4036.31	4199.04	6208.78	4534.82
	CD5	6651.19	6568.06	5451.39	5733.97	5856.81	8419.69	10391.2	11202.5	4775.17	4204.85	4497.14	4352.62	4834.89	4911.24	3238.85	2764.44	3332.83	3111.31	3725.91	3861.09	3650.89	3204.53	4552.38	3622.42	3221.9	3493.25	3753.55	4744.27	5608.17	4941.05	3368.26	3219.92	5760.54	4766.11	5661.98	6036.09	4327.25	3619.67	3620.94	4125.4	4088.95	4070.89	4827.82	5564.41	3943.25	4621.73	5022.14	4000.77
	CD74	929.07	816.807	774.057	1859.77	3590.58	7003.04	9419.48	12592.2	1425.22	988.18	818	895.2	1035.19	1123.79	814.61	1021.78	1081.35	1189.56	1071.66	1107.44	964.025	973.9	886.3	1045.35	1195.38	839.44	773.93	1444.72	129.68	139.68	251.74	540.71	2351.25	2627.95	5018.6	5169.61	1237	865.26	723.46	724.34	1074.29	1075.61	1228.24	1042.63	613.78	1032.31	1629.3	1089.96
	CD74	909.843	1227.32	748.917	1937.73	3408.05	7600.01	9120.22	13424.1	1667.6	872.71	727.97	857.58	947.92	933.48	727.44	952.32	1075.65	1161.38	1106.22	1164.33	964.025	913.03	948.35	971.84	1169.85	737.71	782.64	1363.44	138.29	128.98	316.52	718.97	2969.47	2663.18	4423.38	5411.57	1532.7	756.83	621.19	763.98	919.28	912.77	1100.33	1164.74	794.24	1068.66	1265.42	922.92
	CD74	798.407	1170.3	796.39	2114.03	3847.71	6667.27	8841.5	13211.3	1655.43	918.75	687.52	1050.67	967.76	1097.62	705.65	804.55	1098.39	1299.1	1010.9	1163.68	639.02	910.32	1067.13	936.37	1538.95	851.45	1205.55	1231.02	243.92	118.65	378.045	897.23	2349.41	2538.28	3816.92	7091.98	1495.79	811.82	612.3	1054.28	845.75	945.61	1062.54	1198.88	1046.76	1015.73	1378.59	902.27
	CD74	818.703	993.552	780.243	1707.56	3719.14	6397.06	8970.81	12998.5	1546.94	993.4	998.47	964	1160.52	1083.76	638.2	834.34	1087.05	1283.58	1201.67	1120.71	1289.03	903.23	817.38	1016.92	1208.85	745.08	1009.42	1289.37	191.105	150.38	439.57	718.97	2031.23	2339.83	4143.27	5494.41	1477.52	1031.86	783.16	820.64	1045.91	1000.18	966.66	1375.39	920.28	995.02	1491.75	1054.13
	CD99	458.76	266.693	325.01	619.223	1191.77	2308.32	4643.81	4071.67	297	260.5	165.23	443.39	325.98	352.43	64.34	173.61	324.6	195.27	136.25	331.585	200.7	257.725	272.15	186.97	486.94	1093.87	478.54	490.49	13.49	106.275	89.81	318.95	1045.97	921.395	1122.6	1248.43	159.015	142.65	386.8	293.755	243.82	279.67	316.69	269.54	114.97	235.6	275.16	227.25
	CD99	499.79	298.547	326.943	548.997	1160.55	2218.8	3615.71	3609.62	300.33	245.02	203.15	596.81	431.705	338.86	64.34	199.61	270.91	235.29	127.46	331.585	203.25	318.39	190.75	266.435	450.865	1442.22	499.41	615.52	13.49	106.275	89.81	370.02	1066.61	892.95	1059.79	1043.33	119.67	136.42	335.925	293.755	352.2	306.14	342.6	219.035	155.12	221.92	251.04	255.1
	CD99	325.482	255.503	288.413	560.723	1112.43	2396.98	3460.85	3464.11	293.67	252.76	280.42	479.225	324.2	366	64.34	147.61	270.91	195.27	140.055	330.15	200.7	197.06	353.55	345.9	450.865	745.52	520.28	575.23	13.49	106.275	89.81	402.67	1270.65	949.84	1131.15	1201.53	198.36	98.45	285.05	293.755	352.2	296.37	316.69	219.035	114.97	208.95	253.84	215.73
	CD99	417.73	302.967	325.977	458.567	1114.97	2333.76	3433.51	3806.65	365.79	252.76	241.785	515.06	537.43	315.27	64.34	173.61	217.22	155.25	143.86	333.02	198.15	175.89	272.15	353	414.79	1093.87	643.98	532.86	13.49	106.275	89.81	344.485	807.98	761.94	873.76	1314.36	159.015	139.535	335.925	293.755	460.58	301.255	290.78	168.53	74.82	195.98	239.19	161.27
	CES1	997.6	1050.28	1073.43	1511.73	3095.86	6013.07	15509.5	17294.6	777.6	691	809.8	342.5	680.2	882.18	304.94	415.46	304.4	500.08	356.29	752.245	554.63	631	416.23	513.48	361.565	552.3	630.74	488.9	670.51	704.07	536.83	1249.88	1635.62	2078.97	3772.11	4445.88	799.45	731.78	644.25	263.5	665.55	576.32	894.225	671.69	751.31	1053.94	960.02	476.27
	CES1	1085.7	1294.62	975.08	2079.8	3176.69	6212.26	15616.2	17071.8	636.26	632.3	580.35	433.41	725.875	900.77	434.38	506.05	358.69	508.25	396.585	627.77	740.775	612.38	464.25	631.945	361.565	470.32	500.02	510.75	581.905	731.51	813.62	1021.03	2253.17	2211	5665.88	3539.72	602.52	611.545	580.66	402.3	650.08	660.09	894.225	483.96	537.39	883.46	804.855	664.59
	CES1	1479.61	1169.86	1069.16	2099.52	3554.93	6997.36	18700	20641.7	534.64	460.63	937.16	505.69	650.95	894.78	369.66	460.755	430.93	608.91	436.88	876.72	926.92	649.62	451.56	501.2	361.565	552.3	585.76	408.45	584.26	676.63	919.88	1528.44	2556.14	1946.94	4685.4	4895.5	600.92	611.545	753.07	404.74	549.07	851.57	704.27	451.02	758.37	932.6	671.2	538.67
	CES1	1486.18	1126.21	1077.69	2166.46	4058.05	7149.8	21391.8	22836.3	634.84	695.81	1034.39	577.97	771.55	869.58	271.43	576.23	503.17	523.66	331.98	1001.18	740.775	596.69	476.94	750.41	361.565	634.28	803.77	532.6	579.55	548.02	750.92	1478.73	2649.35	2078.97	5418.74	4670.69	603.88	491.31	861.89	407.18	634.61	822.5	1084.18	658.34	754.84	1013.02	938.51	805.9
	CL-P1	942.623	672.833	691.787	1081.5	1613.44	3349.76	6312.03	6667.36	2080.22	570.98	875.73	1101.95	801.73	884.55	1459.6	1335.41	1678.72	2152.28	2515.15	2607.75	1349.21	1698.79	854.92	1703.51	1365	1288.66	719.75	1833.38	495.25	476.48	460.29	705.62	2483.34	2740.5	4287.25	4709.28	1867.12	366.03	831.44	968.84	591.67	815.02	770.33	680.48	502.1	510.73	1694.53	985.4
	CL-P1	954.628	613.793	645.333	1180.03	1738.72	3166.43	5489.23	6490.11	2115.39	548.36	861.25	1074.84	865.92	1020.73	1445.7	1338.8	1540.98	2152.08	1655.11	1988.64	1308.86	1264.16	989.75	1602.96	1867.22	1560.2	473.08	1624.35	390.58	497.11	398.56	693.41	1609.25	2145.77	3794.68	4238.33	1871.54	308.67	789.205	900.82	751.25	903.83	1031.04	944.23	534.92	456.22	1643.28	820.78
	CL-P1	798.153	870.823	544.877	1006.54	1827.37	3007.77	4749.55	6783.93	1517.07	494.75	846.77	905.73	799.16	942.34	1161.29	1267.02	1245.66	1998.23	1937.41	1871.88	1095.9	1349.88	739.11	1502.41	1453.18	1962.2	610.43	1856.83	490.52	491.05	466.2	684.49	1808.22	2911.11	3138.17	4018.12	1437.95	311.97	729	1076.82	801.24	774.72	769.69	765.7	567.74	598.43	1178	865.31
	CL-P1	1101.78	756.29	512.9	950.617	1650.06	3196.06	6572.12	6994.39	1575.98	559.67	649.67	973.41	761.58	813.98	1034.72	1198.63	2132.52	2124.71	2218.43	2440.33	882.95	1337.66	598.2	1103.9	1660.2	1557	665.09	1735.77	349.23	458.86	429.425	632.71	2117.27	2306.24	3027.38	4130.43	1444.69	339	746.97	864.02	634.12	824.02	1084.46	812.58	670.33	387.14	1471.4	686.94
	CMG-2	448.965	892.267	3948.2	23049.5	57473.5	68966.9	100087	103867	89.01	107.48	131.36	252.59	507.09	151.455	89.9	97.4	412.83	151.865	40.9	132.92	106.605	138.795	242.76	93.26	2.685	337.35	173.54	251.34	305.52	621.01	3616.23	16145.2	10973.7	28700.4	25064.6	36038.7	10.075	25.12	19.29	148.935	356.385	53.945	86.16	127.55	0	233.37	49.88	192.055
	CMG-2	460.73	840.697	3537.04	19798.1	56181.6	69652.5	96152.8	88022.3	89.01	126.54	135.94	252.59	527.2	151.455	89.9	68.25	412.83	162.81	40.9	132.92	75.05	138.795	242.76	93.26	2.685	195.34	145.97	230.7	215.16	575.94	3389.37	15817	12689.2	27083.2	25885.2	27909.6	9.34	23.79	19.29	148.935	472.61	53.945	118.53	97.05	0	182	59.095	192.055
	CMG-2	456.922	904.453	3919.72	19703.3	57607.1	74946.7	91270	90826	89.01	124.02	97.33	252.59	650.5	171.85	89.9	97.4	412.83	140.92	40.9	132.92	138.16	138.795	242.76	93.26	2.685	266.345	201.11	287.11	186.41	666.08	3843.1	16952.3	12125	25490.8	27561.7	33455.2	10.075	29.395	19.29	128.97	380.89	53.945	102.345	97.05	0	207.685	59.095	238.78
	CMG-2	385.86	840.86	3820.41	22377.1	48405.4	70489.5	98130.2	85903.4	89.01	107.13	133.65	252.59	486.98	131.06	89.9	126.55	412.83	175.08	40.9	132.92	106.605	138.795	242.76	93.26	2.685	266.345	212.21	322.88	285.31	575.71	2682.18	17771	12407.1	26287	25474.9	29426.1	10.81	33.67	19.29	168.9	331.88	53.945	102.345	66.55	0	207.685	68.31	145.33
	DSPG3	1387.69	1315.49	1087.68	2024.63	4524.04	8352.69	21035.9	27176.3	1193.61	974.84	743.6	1193.19	1292.41	1088.85	886.09	1176.44	959.09	1086.91	1140.93	1057.42	1240.66	975	1140.59	1302.98	521.33	918.18	1200.76	1282.67	756.85	656.65	873.08	1085.54	3294.79	3208.05	7332.32	7523.91	1083.97	780.33	649.38	1292.48	1271.77	1182.92	965.64	809.73	1168.89	1005.2	1227.65	793.23
	DSPG3	1509.39	1310.74	1096.85	2002.33	5520.92	8901.1	20169.9	29358.4	1100.28	949.94	1049.2	1031.98	1367.34	1376.77	834.6	682.64	930.16	974.14	759.62	981.69	1091.16	1084.44	960.72	892.26	754.29	936.58	1302.02	1689.67	739.51	680.19	800.21	1052.67	3281.69	3233.34	6171.75	8433.77	1112.63	892.98	872.675	915.31	1188.97	1237.66	941.27	1055.16	1166.42	911.88	1128.22	826.14
	DSPG3	1479.88	1372.52	1147.91	1917.63	4524.04	7804.27	19780.9	25373.7	1286.94	860.65	930.81	1293.62	1423.52	1324.76	744.38	1158.92	789.89	801.35	1115.92	1146.03	1165.91	815.8	1050.65	1111.94	545.94	989.46	1099.49	1590.18	679.66	754.37	791.16	991.5	3341.41	3208.05	5318.37	6614.05	1276.8	780.88	820.05	1232.97	1496.27	1336.59	1103.51	957.37	860.15	1083.18	936.75	894.04
	DSPG3	1498.82	1227.86	1070.43	1668.7	3527.16	7497.47	19975.4	21633.5	1366.49	1074.57	1167.59	999.09	1395.43	1201.37	741.52	901.92	886.27	888.11	806.24	792.05	772.81	865.56	1227.9	920.91	740.46	935.83	1200.76	975.17	774.19	842.65	978.55	883.19	2820.61	3217.34	5786.3	8611.51	1055.31	1001.86	925.3	880.89	1707.42	1177.4	895.22	1126.88	1333.74	1146.88	748.52	764.73
	EphA1	638.33	525.48	287.64	790.157	1703.28	4643.4	14160.4	15933.4	971.08	145.14	131.35	149.75	269.79	431.7	190.97	232.8	288.475	345.705	258.28	227	299.14	294	295.525	346.935	358.815	178.77	41.31	622.86	12.665	0	159.285	526.38	1267.69	1223.45	4355.76	11312.9	1102.2	39.985	0	110.355	237.25	236.195	141.57	481.33	185.35	161.46	344.88	228.745
	EphA1	663.658	422.787	391.36	843.283	1968.03	4274.35	14007.3	16602.2	1051.78	112.15	131.35	208.12	341.28	264.37	110.32	249.85	293.63	369.57	251.255	227	295.21	401.05	212.48	346.935	257.25	250.37	41.31	653.92	12.665	0	159.88	409.995	1148.71	1235.17	3743.95	11546.7	893.28	39.985	0	110.355	237.25	236.195	186.61	396.8	119.06	129.67	245.18	228.745
	EphA1	618.062	435.757	359.677	765.65	1465.76	4325.52	13721.1	16497.4	860.23	192.19	131.35	266.49	269.79	348.035	150.645	341.83	381.41	321.84	286.43	227	291.28	297.38	295.525	294.95	460.38	321.97	41.31	636.73	12.665	0	139.31	423.26	1530.33	1185.67	3589.85	11565.3	713.64	39.985	0	110.355	237.25	236.195	186.52	483.62	125.04	145.565	289.74	248.12
	EphA1	856.997	346.437	393.173	814.663	1534.98	4879.71	14233.5	16730	800.95	178.13	131.35	208.12	198.3	437.23	192.9	344.85	283.32	345.705	244.23	227	295.21	414.05	378.57	398.92	358.815	250.37	41.31	645.325	12.665	0	158.69	396.73	1403.58	1229.31	3548.9	10589.5	793.78	39.985	0	110.355	237.25	236.195	186.7	482.475	155.195	145.565	267.53	209.37
	EphA7	600.632	561.797	663.607	1404.98	2565.25	4471.26	7864.87	7794.95	14.33	87.355	147.25	157.99	237.03	188.1	40.885	107.84	59.465	51.06	0.785	255.8	179.75	105.115	17.49	0	151.38	106.065	436.515	312.05	241.98	207.5	467.66	1148.8	1936.43	1602.87	1883.55	1972.77	13.94	0	108.74	35.17	318.69	111	89.53	277.735	43.215	357.94	101.425	260.38
	EphA7	473.63	452.633	626.923	1403.06	2759.88	4294.61	8064.21	7946.11	14.33	96.95	134.45	157.99	235.64	179.4	40.885	84.145	52.98	51.06	0.785	217.705	144.69	106.83	17.49	0	134.19	106.065	484.55	355.235	197.59	250.94	494.66	1324.25	1209.48	2219.58	1591.03	2118.92	13.765	0	81.05	35.17	243.37	122.31	89.53	326.2	43.215	273.04	89.38	316.04
	EphA7	523.483	545.053	642.34	1252.12	2578.6	4627.59	6925.52	5897.71	14.33	112.3	160.05	157.99	236.335	188.1	40.885	60.45	59.465	51.06	0.785	179.61	179.75	103.4	17.49	0	168.57	137.31	436.515	398.42	143.95	218.47	341.95	1060.02	1721.02	1731.12	1591.03	2596.43	13.59	0	136.43	35.17	182.5	116.655	89.53	277.735	43.215	315.49	101.425	433.71
	EphA7	547.632	485.943	590.707	1405.32	2972.71	4706.91	8026.99	7427.37	14.33	77.76	182.22	157.99	236.335	196.8	40.885	84.145	65.95	51.06	0.785	217.705	214.81	105.115	17.49	0	133	74.82	388.48	355.235	171.64	187.3	404.805	717.97	1480.45	1399.83	1298.5	2408.09	13.765	0	108.74	35.17	304.24	107.97	89.53	229.27	43.215	373.5	113.47	374.875
	EphB3	1040.06	829.717	1412.81	2245.96	5128.97	7079.32	13525.9	12142.4	464.845	465.86	239.47	459.75	339.45	347.38	171.55	352.5	241.885	285.71	327.91	367.83	334.49	554.84	299.48	380.92	334.19	512.43	614.15	739.76	419.15	448.61	684.36	1027.67	2400.97	2454.1	4031.31	3265.09	361.79	205	384.185	351.37	337.46	340.89	185.88	404.82	597.26	364.48	312.96	524.16
	EphB3	1011.64	708.353	1213.98	2267.96	4898.1	6400.91	12221.4	13956.8	464.845	279.59	304.115	396.59	266.08	327.83	241.69	324.58	241.885	402.89	246.48	312.38	452.52	394.16	391.13	285.98	353.42	512.43	638.49	739.76	337.86	441.23	687.3	1326.21	2538.46	2577.03	4081.7	5033.53	361.79	255.95	486.23	236.38	343.48	282.72	266.38	406.56	293.24	460.96	243.53	372.88
	EphB3	1079.72	843.933	1212.58	2130.33	4376.2	6729.44	14799.1	13025.1	464.845	403.84	299.54	312.69	411.06	364.775	200.61	365.06	241.885	335.54	165.05	434.07	419	493.52	360.65	419.03	397.32	418.81	634.72	711.18	325.23	496.98	869.29	2029.11	2348.83	2789.72	4137.59	4092.73	361.79	230.475	447.29	293.875	349.5	438.02	266.38	403.08	518.88	373.92	229.64	515.55
	EphB3	981.812	858.15	1118.63	2141.4	4221.72	6907.57	14179.5	13211.5	464.845	334.27	308.69	428.17	375.255	382.17	154.76	339.94	241.885	305.62	246.48	374.11	435.76	443.84	388.06	327.3	441.22	606.05	637.49	768.34	473.45	492.54	766.75	1790.33	2928.63	3002.4	5171.73	5385.52	361.79	274.4	321.08	293.875	343.48	368.95	346.88	286.54	375.4	407.08	259.04	409.52
	Erythropoietin	1678.65	1249.2	873.81	1023.99	2117.83	3813.49	11185.1	10354.9	346.71	528.75	463.1	312.64	600.43	502.5	588.66	542.65	478.82	653.37	465.06	581.56	443.58	302.23	277.23	675.44	445.49	579.68	1564.97	896.42	635.34	454.03	488.87	777.87	674.41	1239.81	1263.14	2887.61	330.45	413.87	384.66	375.11	431.89	527.14	456.23	370.67	314.51	616.21	281.35	417.98
	Erythropoietin	1431.33	1326.6	951.13	1069.52	2102.25	3929.89	10706.8	11130.2	519.64	531.09	514.5	359.21	387.79	644.19	730.03	579.33	420.88	417.16	432.71	577.86	507.385	379.285	324.75	703.46	406.75	672.54	1161.39	937.16	602	382.68	455.06	725.05	720.89	1200.1	1301.7	2630.44	338.61	511.72	491.34	304.94	375.58	646.66	493.1	270.94	239.74	499.04	304.31	422.63
	Erythropoietin	1413.03	1428.69	889.677	1262.85	1953.38	3643.78	10880.4	11348	582.18	512.955	349.12	377.16	513.74	668.62	700.09	558.58	517.94	446.68	448.885	585.26	571.19	456.34	301.13	527.95	478.19	609.37	757.81	969.2	694.7	478.94	432.88	671.72	697.65	919.37	1282.42	3085.74	346.77	362.06	269.78	288.64	414.4	407.62	407.39	372.18	289.335	621.69	304.31	318.84
	Erythropoietin	1601.05	956.987	939.61	995.48	2080.71	3412.35	8311.47	11531.9	457.1	497.16	411.7	368.185	521.32	663.98	510.29	610.86	439.7	593.23	448.885	520.61	634.92	379.285	217.58	652.06	461.84	851.64	1161.39	849.55	479.66	418.44	356.69	751.46	697.65	1279.52	1282.42	2986.68	259.58	348.45	277.98	340.025	522.44	394.84	447.39	486.38	264.16	473.79	327.27	368.41
	FAM3C	1444.2	1026.87	1311.97	1860.38	4492.84	11841.2	24025.1	31957.9	521.18	503.03	596.71	536.06	880.72	1435.64	675.39	859.05	710.69	683.76	605.74	865	1132.45	734	616.65	768.15	1307.2	723.88	800.63	1073.56	636.72	591.06	776.91	1278.4	3494.62	4620.85	9852.17	25103.9	491.73	509.53	474.67	506.02	653.45	954.915	853.02	713.38	492.55	782.76	553.72	832.78
	FAM3C	1377.74	1107.13	1277.23	1946.56	4521.38	11169.8	27255.6	30033.1	830.92	378.64	598.7	572.48	1013.21	1072.52	800.3	967.94	723.09	770.77	857.79	834.02	1114.36	699.38	897.815	673.49	1709.8	923.91	525.66	940.43	573.46	484.68	674.115	1452.76	3541.24	4262.91	12769.7	25311	821.11	425.48	595.95	527.38	865.84	921.41	985.15	868.63	481.36	604.205	640.37	657.48
	FAM3C	1524.09	1103.4	1506.32	1733.24	4625.64	13453.1	25198.2	29137.7	643.33	433.28	748.88	647.37	728.38	1039.84	550.48	766.87	599.95	1061.48	596.31	990.87	863.23	705.91	1110.92	764.74	1071.35	781.71	874.5	807.3	443.49	619.04	500.56	1066.72	3124.79	4125.33	11029.1	23487.4	656.42	551.77	559.06	432.76	640.98	868.76	841.36	806.57	543.34	733.94	566.12	664.04
	FAM3C	1603.97	1211.07	1652.94	2397.88	5939.05	16368.1	28935.6	31370.3	770.48	468.155	785.89	537.16	724.3	1072.55	543.78	774.5	645.05	1066.52	893.7	842.42	1000.67	762.09	684.71	766.445	1543.05	1067.16	726.76	777.83	671.56	647.02	571.32	1300.33	3517.93	5472.47	11478	18463.6	656.42	533.72	598.16	353.34	668.62	988.42	820.4	763.06	517.945	474.47	513.28	660.76
	FDPS	2533.16	1979.89	1813.71	2012.48	2404.11	4011.5	6744.43	7983.21	4698.79	2847	3574.16	3617.55	2853.5	3762.29	3205.52	4570.69	4990.14	7579.71	8892.39	6783.5	7251.03	6274.73	4708.94	7268.21	7499.32	4087.98	6354.28	5427.92	1819.31	1340.71	1337.22	1554.16	2337.21	2267.22	5298.61	8069.98	4044.5	2735.11	3289.47	3530.57	2990.86	3597.71	4985.9	4684.16	4674.14	3667.2	5767.26	3764.88
	FDPS	2498.6	1955.85	1746.22	1614.54	2181.38	3439.27	6227.68	10201.3	4726.81	3102.07	3774.85	3530.78	3464.08	3739.11	4237.94	4577.67	5597.63	5411.05	8220.11	4993.47	7003.64	7327.41	3708.23	6805.08	5360.56	4215.02	5686.92	7619.42	1447.25	1232.03	1254.55	1609.57	2594.8	2397.55	4635.72	4967.46	4553.83	2938.7	3559.39	3284.7	5651.27	3494.36	5310.02	4557.28	4179.84	3098.33	5739.1	3865.96
	FDPS	2486.53	1587.43	1690.46	1581.06	2370.61	3407.17	6743.23	12188.6	4698.79	3151.92	3286.12	3408.08	3573.1	2384.53	4174.47	5285.13	4551.36	6540.23	8018.68	7574.98	6338.11	5099.14	4718.67	4395.41	5632.92	4606.45	7112.32	7101.62	1313.06	1272.48	1264.92	1820.78	2410.98	2247.41	3557.54	6770.09	4715.08	2878.92	2925.67	3280.82	3313.48	2320.03	4690.06	4414.44	4988.84	2884.98	6046.26	3438.16
	FDPS	2448.71	2074.21	1683.31	2120.48	2294.96	3376.51	5971.56	8842.62	4693.31	3865	3344.27	3437.8	3518.59	3026.11	4261.98	4860.23	4584.84	7284.25	6976.75	6803.86	6670.88	6204.08	4713.81	5213.8	8144.48	4766.22	8212.34	7215.9	1328.83	1286	1301.07	1842.3	2105.51	2258.03	4968.28	7978.29	4853.81	2908.81	3023.21	3218.71	5835.98	2956.34	5126.47	4531.04	4026.56	2763.31	5985.35	3395.28
	FGF R4	1294.05	833.53	806.19	1100.96	1262.29	2044.44	3466.54	3871.03	551.03	828.7	723.1	564.17	563.775	817.44	530.95	698.29	396.98	600.75	430.73	699.7	581.24	964.93	322	565.51	571.56	510.97	682.93	1066.11	614.32	578.06	558.02	631.95	1458.17	1451.85	2155.2	2806.21	460.5	940.67	532.16	447.14	589.425	740.35	588.65	502.12	552.46	801.34	425.75	542.12
	FGF R4	1208.84	1214.28	888.04	1070.38	1180.87	1936.89	3684.85	3970.96	714.97	879.47	569.41	548.49	530.22	774.435	653.18	653.11	440.55	595.02	513.92	589.61	391.19	644.16	377.43	580.285	478.23	787.8	717.55	811.09	733.05	822.94	564.87	885.77	1570.79	1481.03	1841.28	2763.55	566.13	704.82	544.51	543.265	444.15	705.645	610.8	532.53	631.93	702.29	464.62	547.37
	FGF R4	1034.36	930.823	936.02	1381.01	1108.34	2037.16	3465.09	4049.88	414.25	818.88	641.4	758.55	534.34	731.43	635.32	693.02	436.12	565	472.325	873.15	589.03	963.93	388.39	595.06	449.18	710.48	560.625	1014.11	537.83	660.58	547.73	709.82	1253.77	1150.12	2029.43	3869.88	477.26	775.47	653.25	543.265	575.03	595.52	562.42	541.81	697.38	740.06	369.92	651.31
	FGF R4	1174.88	895.477	923.21	958.717	1239.47	1935.49	3635.35	4135.3	581.86	1082.87	605.405	605.65	593.21	694.11	587.57	778.42	448.26	563.19	472.325	786.425	586.22	655.72	491.31	726.66	420.13	749.14	438.32	608.07	662	615.13	548.46	812.65	1253.15	1485.89	2280.98	3869.05	655	999.22	439.41	639.39	603.82	670.94	609.8	621.1	566.48	791.92	503.49	544.745
	Frizzled-9	302.322	1077.47	1638.78	2582.66	3960.92	5084.08	8340.94	8856.82	95.145	192.545	253.02	118.42	179.43	159.32	0	85.21	88.375	175.645	38.06	44.62	681.55	83.78	64.515	71.17	424.065	196.18	204.67	222.985	204.69	448.73	531.18	1359.69	1382.03	2425.11	2711	3574.1	216.39	258.44	351.365	50.275	139.05	60.265	174.45	254.46	202.33	128.54	168.47	195.71
	Frizzled-9	372.543	781.247	1443.49	2418.39	3934.39	5304	8523.53	7888.21	95.145	179.64	253.02	69.05	179.43	172.91	0	56.86	88.375	175.645	41.785	44.62	648.21	112.72	71.62	71.17	424.065	196.18	319.03	192.74	253.2	334.22	467.5	1643.75	1554.78	2666.59	2650.08	3551.97	166.275	230.17	351.365	50.275	139.05	60.265	131.31	230.995	202.33	127.37	168.47	158.8
	Frizzled-9	399.115	732.007	1502.56	2327.93	3806.9	5019.71	8023.47	7558.06	95.145	205.45	189.08	79.14	179.43	145.73	0	113.56	88.375	137.56	41.785	44.62	525.45	112.72	64.515	71.17	424.065	196.18	261.85	253.23	204.69	518.18	313.03	826.25	1727.54	2016.39	2511.75	2087.68	116.16	248.37	320.97	50.275	139.05	60.265	131.31	297	169.13	126.2	168.47	213.1
	Frizzled-9	323.3	895.477	1340.95	2643.57	4148.92	4891.47	7855.95	7616.8	95.145	192.545	316.96	98.78	179.43	159.32	0	85.21	88.375	213.73	45.51	44.62	586.83	141.66	57.41	71.17	424.065	196.18	261.85	155.28	156.18	380.95	403.82	1157.78	1554.78	1567.91	2589.16	2583.19	166.275	239.27	381.76	50.275	139.05	60.265	88.17	207.53	235.53	94.78	168.47	177.255
	GDF-8 Propeptide	454.723	406.43	357.817	463.463	1797.1	4954.92	15679.9	17386	256.975	297.81	96.6	183.39	222.415	153.03	0	95.91	101.895	160.76	175	114.665	177.38	146.185	98.86	146.25	266.135	307.02	26.22	430.565	204.97	51.02	117.97	442.26	1645.72	1477.93	4295.42	6377.39	220.78	180.4	24.93	336.51	179.875	55.595	178.715	203.975	96.53	110.12	211.33	120.31
	GDF-8 Propeptide	479.668	718.177	474.137	504.957	2007.39	4965.82	14361.5	16703.1	256.975	366.02	120.85	183.39	222.415	270.43	0	130.585	101.895	160.76	187.33	114.665	156.355	189.98	98.86	146.25	297.54	450.825	46.57	482.84	236.72	61.395	115.88	442.26	1744.7	1669.85	5286.37	5732.69	220.78	227.05	24.93	290.14	179.875	55.595	178.715	203.975	92.85	113.49	183.01	137.77
	GDF-8 Propeptide	473.61	436.09	377.473	682.163	2506.89	5079.36	14609.1	16596.2	256.975	297.81	95.745	120.76	222.415	234.05	0	165.26	101.895	160.76	261.8	114.665	174.52	102.39	98.86	146.25	266.135	450.825	33	378.29	268.47	71.77	113.79	442.26	1484.73	1801.14	3795.53	5286.75	220.78	180.4	24.93	273.73	179.875	55.595	178.715	203.975	132.86	113.49	208.67	198.47
	GDF-8 Propeptide	437.06	650.603	507.733	571.847	1806.33	4681.68	15489.4	16288.1	256.975	229.6	94.89	246.02	222.415	197.67	0	167.7	101.895	160.76	219.21	114.665	138.19	146.185	98.86	146.25	234.73	594.63	39.785	357.05	287.66	61.395	154.15	442.26	1258.63	1908.58	4840.03	5380.23	220.78	133.75	24.93	257.32	179.875	55.595	178.715	203.975	114.695	116.86	157.35	209.19
	IGSF4A	1004.41	2322.33	4356.29	5642.06	6987	8150.1	9323.46	8041.22	929.55	656.83	1071.12	541.98	859.61	795.61	743.19	703.85	414.84	661.89	677.79	583.7	634.07	800.83	394.23	523.52	580.025	758.08	426.31	1463.23	1119.3	1863.77	2425.89	2763.43	3645.38	5262.1	2703.22	3464.19	798.11	586	1027.08	527.93	729	620.85	969.74	736.51	766.1	763.06	714.24	914.56
	IGSF4A	1141.14	3294.6	4900.79	6291.69	6698	7687.87	9682.47	8422.72	1081.72	1035.89	952.17	630.34	739.76	747.35	538.58	553.77	555.69	586.97	579.97	531.58	711.11	636.7	683.3	618.185	608.84	776.03	877.01	1229.01	983.53	1802.85	2279.43	2710.77	3461.41	4269.84	2499.98	4408.1	1171.85	634.11	970.93	441.46	629.61	620.46	677	579.5	826	600.22	620.16	829.06
	IGSF4A	1176.84	3054.49	3773.89	6210.72	6547	7729.17	8898	8724.25	1100.25	1004.55	1190.08	701.43	836.03	698.39	683.24	719.5	506.9	592.25	684.26	573.38	526.88	581.8	680.95	770.6	503.95	646.52	425.31	1229.01	1047.94	1891.02	2302.86	2816.08	4138.2	3739.31	2997.75	3510.72	1131	784.94	1083.22	764.86	713.08	511.2	623.71	790.845	632.45	732.43	578.65	835.76
	IGSF4A	1158.99	2942.6	4020.55	7319.27	6369	7611.13	8547	8395.78	1005.63	590.08	1343.1	772.52	765.88	771.48	497.81	514.58	531.295	705.89	657.38	594.02	557.03	826.81	485.97	712.85	551.21	793.98	874.01	994.79	1092.72	1956.1	1532.71	3143.53	2708.85	4539.78	3138.62	3501.39	787.87	544.13	1245.68	750.03	798	620.655	1036	845.18	661.68	798.78	650	842.46
	IL-1F6	1637.35	1422.63	1342.01	1888	1645.99	2337.1	5349.35	6271.13	943.325	828.27	688.89	888.18	931.78	1284.45	1105.61	926.02	627.425	789.84	539.61	1268.05	855.13	1088.77	598.23	963.745	670.51	1621.83	563.47	1200.82	1066.52	947.51	618.77	910.755	852.11	1703.92	2872.92	4028.62	1344.58	760.1	589.44	754.38	1066.45	1203.22	1357.13	1599.75	1121.64	1150.74	1482.7	1090.51
	IL-1F6	1558.1	1399.35	1585.26	1854	1713.18	2203.02	4656.16	5312.38	978.62	791.92	779.14	1161.73	1054.55	1441.97	710.1	852.51	548.02	1001.77	356.92	978.31	938.6	1038.61	661.03	1056.51	905.86	2181.84	720.71	1147.05	1091.3	959.19	672.26	985.87	752.56	1471.8	2500.22	3061.23	1112.69	663.15	757.95	1056.36	1101.94	1294.95	1495.16	1281.79	1234.56	1119	1355.45	981.26
	IL-1F6	1506.62	1231.63	1310.35	1335.27	1400.23	2087.47	4264.9	5388.25	943.325	800.585	734.14	983.77	1110.1	1262.58	1123.98	926.02	627.425	1027.88	479.3	1048.05	828.69	967.53	669.36	870.98	945.94	1817	758.38	800.3	734.83	759.05	672.26	785.93	984.22	1204.42	1801.34	4492.08	1050.22	510.11	876.265	816.11	1149.63	1101.11	1336.18	1455.94	1098.14	1415.12	1197.44	817.39
	IL-1F6	1387.09	1390.03	1279.51	1174.96	1348.04	2101.08	4100.44	4893.11	908.03	809.25	1009.56	1072.75	993.165	1805.71	1027.84	999.53	706.83	920.91	681.48	885.05	801.75	1094.7	652.7	776.92	895.6	1426.66	739.545	966.07	713.24	964.49	725.75	835.64	994.35	1380.84	2150.78	3544.93	987.76	837.41	994.58	1109.05	731.36	1249.09	1662.56	1074.35	999	1360.26	1669.98	885.19
	IL-5 R alpha	1379.83	1271.88	1449.14	1570.62	2570.5	3099.8	5700.55	8003.12	1033.75	1035.33	1256.52	832.4	1022.67	973.98	869.71	1010.09	1166.58	933.45	1138.36	1005.55	1202.62	1316.03	950.11	1080.09	970.36	854.29	925.96	1011.89	1214.31	939.98	1010.94	993.815	2232.13	2040.23	3415.97	5568.69	915.24	931.11	990.68	927.05	888.92	937.45	1091.96	1038.04	1100	1185.56	1162.2	888.65
	IL-5 R alpha	1345.67	1427.61	1284.65	1685.22	2594.45	3321.64	7095.95	9241.78	886.88	905.06	1112.29	882.41	897.3	832.88	752.65	1033.14	1004.48	990.06	1101.29	903.89	977.45	1518.87	839.45	1050.16	1023.18	1007.82	975.17	912	1165.46	1213.78	968.22	1131.91	1896.27	2679.2	2225.29	5411.9	908.47	700.72	1152.84	1146.74	903.64	944.41	1173.1	985.5	992.22	1142.12	1079.26	1055.38
	IL-5 R alpha	1405.24	1339.71	1252.71	1704.74	2258.77	3043.35	7022.23	7972.37	942.72	815.72	1069.66	782.39	1240.17	948.58	755.18	1217.88	1016.85	781	1109.7	904.9	1273.52	1417.45	841.73	906.22	1062.56	1018.51	925.96	1091.24	952.3	952.38	944.72	855.72	2112.34	2003.38	3145.5	4411.52	1020.11	723.05	948.1	1011.51	1149.53	938.72	839.22	861.18	807.22	1235.29	996.32	988.19
	IL-5 R alpha	1284.41	1285.16	1245.95	1852.91	2469.87	3678.27	7371.93	8012.75	1021.94	947.21	769.75	832.4	1052.42	1084.92	833.06	1213.67	853.02	961.755	899.94	911	1131.72	1040.27	756.05	964.56	808.38	997.12	876.75	1051.57	946.57	900.55	1053.65	993.815	2432.44	1966.54	3263.56	5007.14	968.78	909.73	690.95	1112.83	902.84	978.64	925.16	896.68	1122.77	1395.97	833.87	991.57
	IP-10	603.727	528.66	667.942	846.148	7379.4	10627.3	22125.7	24217.8	347	420.01	295.715	509.52	608.71	564.195	398.105	328.6	381.3	705.05	287.385	598.08	833.86	426.29	321.68	379.69	675.57	288.18	362.89	779.42	151.495	368.84	254.83	243.345	4863.16	4811.34	5492.65	7638.11	514.775	318.725	272.205	504.77	422.995	532.34	771.4	937.12	542.835	618.305	461.8	548.71
	IP-10	634.19	736.78	700.253	957.777	6420.76	10941.1	19704.3	23524.2	513.97	388.68	349.03	947.32	608.71	475.23	431.27	269.93	333.69	508.91	351.83	631.55	672.88	283.65	301.46	387.8	580.41	237.89	354.08	668.78	151.495	399.21	198.45	264.36	4872.72	4811.34	6647.83	7140.56	479.92	333.68	321	555	422.995	532.34	714.56	871.1	480.77	425.22	610.41	676.62
	IP-10	414.325	664.637	514.5	884.137	7311.94	10013.2	20301.9	23027.5	687.43	414.3	242.4	778.925	608.71	653.16	364.94	289.65	286.08	547	222.81	561.89	503.25	232.27	214.2	409.72	580.41	176.69	371.7	774.3	151.495	399.21	243.22	222.33	4137.17	4811.34	7031.63	5604.49	617.89	234.66	272.205	536.085	422.995	499.73	638.76	962.57	604.9	702.92	610.41	652.88
	IP-10	573.265	610.91	635.63	808.16	5563.37	8860.05	19588.3	24080.8	530.52	425.72	208.3	610.53	608.71	732.11	464.4	367.55	333.69	435.32	222.94	665.02	597.06	354.97	257.83	398.76	485.25	263.035	295.19	733.8	151.495	429.58	185.69	274.05	3101.16	4811.34	6931.27	5901.18	549.63	303.77	223.41	517.17	422.995	564.95	676.66	844.39	542.835	533.69	759.02	664.75
	JNK1	368.602	292.263	648.54	885.667	3172.82	5509.68	16153.9	16709.4	54.02	128.105	84.685	323.58	212.45	139.275	110.04	157.525	0	281.16	172.68	545.31	324.48	220.24	34.8	410.83	146.17	577.92	140.03	739.31	110.33	236.45	230.11	617.16	1046.27	1235.77	2450.65	3074.43	57.815	137.025	65.07	488.68	184.09	201.405	729.645	536.04	353.1	194.155	391.32	350.1
	JNK1	343.953	479.637	539.53	832.957	3173.25	5588.12	11001.7	15570.1	54.02	128.105	84.685	192.89	213.02	169.28	110.04	157.525	0	329.42	274.7	586.92	324.48	179.465	51	490.15	148.83	481.4	122.98	833.17	110.33	236.45	234.3	543.94	804.2	1001.63	1503.81	3401.54	57.815	137.025	65.07	382.09	184.09	201.405	757.63	468.21	464.02	194.155	391.32	269.05
	JNK1	431.537	364.313	476.807	1024.56	3399.11	5410.07	14236.9	16679.9	54.02	141.24	60.25	307.35	286.47	92.51	110.04	157.525	0	210.86	195.95	703.12	324.48	138.69	42.9	331.51	143.51	384.88	161.02	740.25	142.52	236.45	170.1	905.33	796.76	1188.7	1941.71	3074.43	57.815	137.025	65.07	374.69	128.98	155.62	701.66	462.29	368.19	194.155	386.86	188
	JNK1	254.485	437.427	499.467	921.347	3286.18	5433.37	16240.4	16418.1	54.02	114.97	109.12	221.62	212.735	109.27	110.04	157.525	0	232.9	235.325	566.115	324.48	179.465	53.39	410.83	146.17	481.4	202.21	739.78	78.14	236.45	272.91	894.77	925.235	836.52	2196.18	2747.33	57.815	137.025	65.07	378.39	239.2	247.19	729.645	472.66	416.105	194.155	395.78	269.05
	LTA4H	2734.39	3241.06	4628.59	5480.06	6698	9639.22	12818.5	16414.5	1433.81	961.065	1220.28	1408.41	1037.76	1082.08	1383.42	1233.91	2005.06	1241.86	1839.91	1321.98	779.785	1169.02	2233.22	1335.94	2069.98	1734.87	2085.19	1334.79	1247.06	1885.19	1448.54	2924.22	4428	4460.29	3479.21	8269.76	1259.65	943.725	1215.12	1393.22	894.15	970.14	1096.54	1191.64	1226.64	993.85	1395.6	1125.9
	LTA4H	2824.99	3045.9	4040.74	5808.9	6985	10014	10901.7	16788.2	1496.77	1291.79	1085.11	1236.78	1026.46	920.73	1154.26	1171.81	1724.97	2066.25	2046.21	1758.38	683.37	1282.87	2345.45	1679.64	2256.18	1297.82	1480.98	1215.9	1153.63	1691.33	1629.29	2465.67	4343.71	4283.02	4925.81	7710.33	1364.39	1218.67	869.95	1027.45	873.43	835.95	1142.84	1494.08	1707.38	1064.67	1836.51	1223.96
	LTA4H	2895.76	3163.24	4126.26	5899.71	6789	10615.7	14735.3	16902.7	1402.97	961.065	1324.35	1089.17	1394.31	1070.35	1612.58	1093.46	1852.7	1967.61	1633.62	1590.33	876.2	999.16	2202.64	1181.06	1595.5	1769.41	1371.02	1369	1126.05	1523.23	1606.59	2924.22	4195.55	3688.33	5309.68	8829.19	1306.1	668.78	1255.14	867.57	1134.93	982	1747	1603.63	1833.63	1045.9	1411.14	1392.31
	LTA4H	2777.65	3078.39	4042.06	6143.28	6321	10255.3	15521.5	17042.9	1497.8	630.34	1116.21	1250.02	1216.03	1126.13	1808.66	1202.86	1605.21	1779.14	2194.17	1674.36	779.785	1551.43	2263.81	1188.02	1669.06	1700.32	2689.4	1351.89	1438.31	1938.18	1894.57	2463.67	3983.61	4105.76	4541.94	9769.09	1302.58	662.55	1175.11	1162.58	1375.72	964.28	1939.54	1581.7	2301.35	1198.04	1720.25	1440.88
	Mcpt1	273.927	6733.4	19377.4	30086.1	31247.4	37822.8	43184.3	35965.9	32.44	0	0	16.44	22.83	83.145	0	0	0	0	0	110.73	7	0	0	0	0	0	8.43	156.915	940.69	3683.41	5183.5	3571.2	9771.23	11227.1	13525.4	8417	0	0	0	0	25.5	0	0.825	6.675	56.275	26.59	48.84	1.29
	Mcpt1	192.152	7585.75	19610.2	31230.9	32854.6	35163	42899.9	36283.7	32.44	0	0	16.44	22.83	83.145	0	0	0	0	0	110.73	7	0	0	0	0	0	8.43	156.915	600.59	3817.47	5032.59	3243.11	9543.68	13958.3	13552.5	7734.66	0	0	0	0	25.5	0	0.825	6.675	56.275	28.2	63.97	1.29
	Mcpt1	233.039	7841.28	19575.9	29926.7	32599.8	34118.6	41095.4	37594.4	32.44	0	0	16.44	22.83	83.145	0	0	0	0	0	110.73	7	0	0	0	0	0	8.43	156.915	836.09	4074.77	3490.65	5463.39	13129.8	8596.21	13539	6454.52	0	0	0	0	25.5	0	0.825	6.675	56.275	24.98	63.97	1.29
	Mcpt1	233.039	7869.4	24113.7	29942.5	31249.5	34914	42904.1	36241.4	32.44	0	0	16.44	22.83	83.145	0	0	0	0	0	110.73	7	0	0	0	0	0	8.43	156.915	1133.42	3027.95	4261.62	5151.77	9933.84	12144.7	14075	7052.32	0	0	0	0	25.5	0	0.825	6.675	56.275	26.59	79.1	1.29
	MGL1	385.087	882.233	1371.93	3188.55	5182.18	9803.26	16688.8	17564	7.195	42.76	4.125	136.74	209.14	57.08	0	0	50.63	36.2	116.52	145.47	228.925	92.58	35.1	21.61	2.19	403.175	38.315	292.34	267.425	231.665	233.33	902.32	2511.01	2899.33	3858.57	2645.9	0	2.74	0	133.385	69.28	156.745	50.645	102.77	0	41.335	26.405	55.99
	MGL1	409.765	899.937	1449.24	3258.21	4344.58	8615.39	16150.3	17382.3	7.195	42.76	4.125	136.74	206.38	53.65	0	0	50.52	48.82	116.52	145.47	228.925	92.58	35.1	42.3	2.19	472.66	38.315	292.34	267.425	189.05	275.885	804.69	2511.01	3253.59	3213.78	2645.9	0	2.74	0	133.385	69.28	156.745	50.645	106	0	41.335	26.405	55.99
	MGL1	364.718	810.44	1378.91	3051.72	4811.99	8987.59	14977.9	17494.4	7.195	42.76	4.125	136.74	163.9	90.83	0	0	50.74	48.82	116.52	145.47	228.925	92.58	35.1	22.59	2.19	333.69	38.315	292.34	339.03	164.22	318.44	601.78	2230.09	3062.35	3267.81	2697.32	0	2.74	0	133.385	69.28	156.745	50.645	100.745	0	41.335	26.405	55.99
	MGL1	373.842	864.53	1409.33	3210.42	6409.99	8276.46	16058.9	16994.9	7.195	42.76	4.125	136.74	121.42	73.955	0	0	50.63	61.44	116.52	145.47	228.925	92.58	35.1	32.445	2.19	507.16	38.315	292.34	195.82	274.28	275.885	949.32	2791.92	2266.02	3329.95	2594.48	0	2.74	0	133.385	69.28	156.745	50.645	98.72	0	41.335	26.405	55.99
	MMP-7	207.447	638.48	423.122	926.66	1531.29	2457.86	3091.39	4444.37	66.455	232	10.485	269.42	9.5	87.94	0	0	0	91.18	0	109.27	0	0	178.885	16.065	260.03	0	68.26	537.715	450.7	277.64	520.34	165.455	1238.13	1593.45	2157.9	1080.06	0	211.405	0	68.77	88.79	26.285	3.675	0	13.305	88.75	0	92.53
	MMP-7	222.538	475.967	362.783	1103.88	1564.52	2479.66	3686.91	4598	66.455	312.22	10.485	269.42	9.5	102.015	0	0	0	91.18	0	106.82	0	0	178.885	16.065	198.705	0	68.26	557.48	270.02	336.69	629.6	165.455	1323.18	1847.6	2075.52	1041.13	0	211.405	0	68.77	88.79	26.285	3.675	0	13.305	101.6	0	70.96
	MMP-7	198.483	491.113	285.047	1078.64	1526.63	2501.71	4470.71	3159.47	66.455	151.78	10.485	269.42	9.5	102.015	0	0	0	91.18	0	111.72	0	0	178.885	16.065	137.38	0	68.26	517.95	321.54	348.08	554.45	214.39	1267.94	2181.51	1922.71	1118.98	0	211.405	0	92.69	88.79	26.285	3.675	0	13.305	101.48	0	92.53
	MMP-7	237.63	484.637	483.46	1076.57	1677.65	2538.32	4596.21	4074.1	66.455	232	10.485	269.42	9.5	116.09	0	0	0	91.18	0	109.27	0	0	178.885	16.065	198.705	0	68.26	537.715	353.61	342.385	486.23	116.52	1001.95	1778.95	1530.12	1400.67	0	211.405	0	44.85	88.79	26.285	3.675	0	13.305	101.36	0	114.1
	Nectin-4	1426.95	1174.98	1106.83	1453.13	2625.35	4714.88	11408.3	14890.9	1044.65	824.82	939.8	1141.06	943.73	1552.91	813.57	1001.5	1081.54	1481.73	1215.06	951.44	755.44	1105.38	737.28	914.67	520.77	972.06	806.29	1735.23	791.27	846.835	747.44	998.83	3651.87	2608.05	5845.51	9687.81	976.73	657.61	732.55	976.42	716.5	1417.98	1242.94	1485.08	932.48	983.24	1083.78	50.21
	Nectin-4	1430.91	1063.67	1457.64	1548.72	2780.74	4602.13	11214.2	16489.4	896.31	861.06	860.29	974.71	861.78	1391.55	869.91	1137.15	975.72	1324.77	962.98	894.13	882.44	1131.15	737.1	987.52	621.17	854.73	943.68	1403.44	678.19	833.19	734.15	1359.34	3171.55	3252.56	5528.54	9793.9	802.88	922.57	784.89	878.31	742.58	1430.97	1427.32	1301.7	929.5	1011.51	986.47	50.21
	Nectin-4	1350.45	1158.03	1183.61	1649.28	2377.21	4841.75	10505.7	17302.2	736.57	1007.57	1180.28	879.59	1115.89	1519.31	797.59	1301.05	958.265	1104.11	879.5	1052.34	767.68	953.34	768.06	951.095	546.57	1519.42	798.28	1406.73	751.19	860.48	586.06	1020.58	2812.45	2651.99	5682.33	9740.85	645.18	1233.52	892.27	798.26	889.94	1324.35	1367.19	1056.53	926.52	1112.53	1550.42	50.21
	Nectin-4	1434.87	1094.65	1244.7	1637.15	2586.56	4906.79	10546.6	14275.1	1167.36	1154.09	975.17	962.06	862.65	1324.87	1054.21	1171.53	940.81	1210.17	820.69	1142.08	901.98	1098.56	892.3	1147.63	494.97	1301.59	938.31	946.08	985.3	846.835	754.43	1358.65	3342.62	2695.92	5388.16	8084.12	961.24	979.48	891.92	916.77	683.35	1161.53	1625.62	1030.37	670.46	953.16	1303.63	50.21
	R-Spondin 1	503.965	634.293	543.127	483.245	1224.56	4691.4	20356.4	21233.2	598.95	22.615	122.72	428.4	665.03	275.965	42.25	327.12	115.97	107.73	0.99	590.37	585.03	339.05	301.23	473.94	349.06	280.21	742.81	443.305	645.92	437.41	508.62	720.14	978.56	785.675	3311.26	11573.8	576.86	0	109.94	341.48	467.37	257.235	90.865	114.41	32.09	605.045	64.98	0
	R-Spondin 1	578.723	620.813	541.207	477.253	1062.66	4243.2	19144	21785.2	551.68	22.615	182.33	248.94	518.89	281.92	42.25	312.485	115.97	115.68	0.99	620.22	842.42	267.54	301.23	500.62	355.625	272.7	786.4	420.06	453.51	624.3	540.76	561.48	701.38	815.89	4040.91	9448.65	622.06	0	155.61	291.61	410.7	181.16	90.865	57.31	32.09	605.045	87.88	0
	R-Spondin 1	637.353	632.193	428.943	489.237	1083.09	4172.6	16996	18785.2	378.95	22.615	182.33	338.67	592.98	270.01	42.25	297.85	115.97	107.73	0.99	590.37	800.31	196.03	301.23	458.83	368.92	347.84	791.67	466.55	543.27	530.855	431.52	554.47	725.98	755.46	3387.05	11704.8	379	0	155.61	316.545	557.78	277.33	90.865	86.2	32.09	770.81	110.78	0
	R-Spondin 1	635.438	737.19	539.287	421.023	1366.03	4116.86	18799.6	23060.6	724.33	22.615	241.94	338.67	555.935	237.16	42.25	312.485	115.97	99.78	0.99	560.52	758.2	267.54	301.23	466.385	362.19	314.025	764.605	443.305	526.68	674.84	470.07	878.8	955.48	663.02	3671.33	10460.2	539.4	0	201.28	316.545	387	237.14	90.865	84.47	32.09	439.28	87.88	0
	Serpin A6	435.737	679.79	641.34	883.09	1386.4	2786.42	6098.79	7644.99	407.95	359.89	413.9	186.1	392.44	361.94	367.89	83.39	264.98	488.79	742.34	138.785	219.945	236.16	109.3	579.57	54.85	124.22	509	506.19	594.48	419.33	332.38	137.62	1042.61	1194.03	1661.52	974.22	354.27	329.52	214.18	150.255	287.425	283.92	491	184	107.55	92.43	154.73	227.5
	Serpin A6	465.445	671.71	470.347	860.867	1355.41	2828.8	8352.86	8656.22	397.175	362.42	333.12	198.09	426.39	469.355	367.89	59.86	264.98	546.56	699.55	138.785	217.89	236.16	71.67	572.48	79.355	163.58	381	528.83	537.995	462.4	303.565	137.62	831.43	969.34	1393.7	1367.08	355.365	288.96	170.165	150.255	287.26	287.83	659.37	297.75	139.39	108.53	135.53	182.58
	Serpin A6	398.457	645.803	476.427	988.747	1586.09	2822.54	8718.52	8896.92	408.05	279.58	333.12	198.09	392.44	376.51	367.89	85.06	264.98	668.82	876.76	138.785	219.945	236.16	72.83	424.81	79.355	98.52	531.12	735.23	481.51	655.4	274.75	137.62	941.23	681.73	1273.94	1063.78	356.46	248.4	170.165	150.255	287.425	265.37	449.16	240.875	109.43	89.8	132.71	161.44
	Serpin A6	412.183	690.613	806.253	1129.2	1172.51	3118.69	8833.22	7936.12	386.4	364.95	252.34	210.08	358.49	562.2	367.89	84.225	264.98	798.2	656.76	138.785	222	236.16	91.065	565.39	103.86	143.9	454.19	632.03	610.66	718.21	259.5	137.62	948.17	845.87	1632.92	1437.39	443.68	288.96	126.15	150.255	287.59	285.875	575.185	240.875	169.35	100.48	138.35	178.28
	sFRP-2	819.456	560.457	574.027	635.937	758.437	1386.54	2753.29	4719.88	899.485	769.1	1097.47	827.09	738.61	942.98	1215.75	1238.68	1412.49	680.77	1495.95	1015.87	386.995	963.36	711.41	996.4	813.31	900.38	940.43	1379.35	297.79	541.4	261.09	552.42	444.74	369.74	701.63	1424.25	687.52	737.13	984.35	686.25	608.105	987.63	1827.74	1039.22	1340.06	912.63	1246.37	995.58
	sFRP-2	777.728	573.66	650.023	569.16	919.937	1416.14	2671.56	3986.73	964.5	536.06	914.75	1104.15	730.05	751.47	1061.87	1309.47	1469.32	652.68	1364.88	908.05	386.995	1114.28	633.14	1255.94	702.86	888	1030.71	1035.02	314.63	522.29	347.3	659.71	408.32	650.78	722.23	1386.31	886.22	581.52	906.265	842.92	531.12	737.61	1649.89	1062.71	1161.86	852.88	870.48	1230.58
	sFRP-2	740.36	719.347	657.893	645.387	846.63	1489	2851.62	3852.11	867.28	464.38	1047.79	926.95	747.17	944.375	1428.57	936.19	1489.98	708.86	1145.06	1432.8	386.995	1069.81	733.23	1233.73	676.93	732.8	786.57	1306.84	419.77	582.91	247.17	767	504.08	464.17	742.83	1405.28	749.27	437.73	828.18	1154.46	685.09	1116.93	1712.19	984.98	1219.2	743.24	1070.4	832.28
	sFRP-2	861.183	740.863	760.97	640.662	883.283	1300.6	3590.94	2997.94	931.69	652.58	735.17	1007.48	726.58	945.77	907.98	785.22	1927.92	541.11	1391.86	1278.02	386.995	1063.84	594.73	1028	776.42	912.76	1089.59	1153.8	388.56	519.81	304.195	859.4	491.52	557.475	542.89	1200.84	688.51	659.325	631.08	984.55	513.85	940.05	1673.14	861.69	1052.1	636.31	1324.73	1077.16
	TNFb	1116.87	1321.11	1213.62	1384.21	1113.51	2062.86	3421.01	3742.99	604.59	386.975	424.135	448.085	695.38	574.45	351.29	468.12	598.65	759.05	638.38	994.12	1166.75	1495.71	398.84	871.54	731.39	383.69	1460.92	46.58	886.32	690.9	633.77	430.1	936.55	1465.34	1853.05	3236.44	459.86	308.03	286.43	435.92	837.58	473.28	533.33	704.44	534.45	514.82	569.48	513.94
	TNFb	1211.57	1306.04	1157.47	1303.31	1418.31	2043.76	3195.87	5319.33	558.66	359.55	461.38	414.66	923.9	724.62	478.825	667.15	440.98	785.5	587.38	964.73	1073.55	1163	502.9	1121.48	585.7	442.505	1412.26	36.72	488.91	640.55	599.83	746.48	841.08	1552.68	1635.08	3236.44	456.69	231.83	271.625	377.38	759.615	466.17	663.23	463.12	524.9	481.62	643.55	385.58
	TNFb	1200.51	1400.61	1371.5	1633.94	1436.16	2055.63	3380.67	3853.16	583.52	447.63	529.68	481.51	824.89	570.71	606.36	470.19	598.65	796.25	519.37	621.06	1078.1	1495.71	450.87	711.33	706.89	442.505	1597.89	46.58	733.72	917.55	784.1	705.7	885.76	1465.34	2004.05	2547.19	407.51	384.23	256.82	451.25	681.65	459.06	439.3	702.08	542.12	592.35	495.41	522.9
	TNFb	1298.74	1496.33	1445.93	1653.71	1602.73	2074.49	3841.3	4478.83	571.09	414.4	386.89	326.97	698.24	586.87	478.825	543.31	756.32	728.59	505.76	919.42	1094.38	1164	293.3	940.48	719.14	501.32	961.03	56.44	581.12	804.225	517.8	567.9	911.155	1378	2506.62	3925.7	345.55	403.74	288.53	406.65	681.38	365.16	618.45	465.22	511.14	449.2	443.78	504.98
	Average	0	1	4	12	37	111	333	1000	F33853 (HC)	M33854 (HC)	M33855 (HC)	M33856 (HC)	M33857 (HC)	F33873 (HC)	F33874 (HC)	F33875 (HC)	M33876 (HC)	F33877 (HC)	F33878 (HC)	F33879 (HC)	F33880 (HC)	M33881 (HC)	M33882 (HC)	M33883 (HC)	M33884 (HC)	F33885 (HC)	F33886 (HC)	F33887 (HC)	M33888 (HC)	M33889 (HC)	F33903 (HC)	F33904 (HC)	F33905 (HC)	M33906 (HC)	M33907 (HC)	M33908 (HC)	M33909 (HC)	F33910 (HC)	F33911 (HC)	F33912 (HC)	F33913 (HC)	M33914 (HC)	M33915 (HC)	M33916 (HC)	M33917 (HC)	M33927 (HC)	M33928 (HC)	F33934 (HC)
	POS1	163997	159584	143357	160079	139043	154861	170802	150124	148529	129949	156118	139007	150416	136334	137466	130476	135532	127399	148843	126801	139552	128928	142634	132213	146150	138259	149060	143652	126615	122183	135776	124622	138640	120599	142435	128230	138507	122087	154499	138325	152182	142098	143339	139504	141206	139970	139052	138700
	POS2	65399.7	66194.4	56634.5	63592.2	54377.6	62247.2	65776.3	59842.7	57740.4	53717.1	59913.6	53475.7	64287.7	53180.2	57804	52391.4	54145.2	49719	46619.6	48558.5	56863.4	50303.1	60433.2	52943	61180.1	56264.1	63397.6	54574	51281.5	47884.1	54142.6	48203.1	55970.4	49344	54005.6	49428.6	56517.4	51650.2	57920.4	53874.8	63519.9	54913.5	56260.8	55846.5	55705.5	55823.2	57262.5	52527.9
	A33	510.379	598.007	433.857	1009.28	1715.71	4823.97	17752.1	20466.5	182.62	154.485	36.15	36.49	147.275	138.635	264.735	303.671	292.479	37.525	223.555	241.393	160.04	225.27	190.885	0	197.57	121.387	321.53	211.669	483.179	197.23	405.679	343.245	1129.48	898.231	4332.47	15895	192.71	16.4	1.56	35.785	0	53.375	62.31	25.47	119.075	92.97	0	7.335
	Angiogenin	497.763	600.249	552.664	627.654	983.75	1461.81	1965.74	2188.61	119.215	90.71	100.965	228.485	99.535	225.939	0	308.005	112.105	53.565	89.305	29.23	16.11	85.525	120.75	89.8013	33.49	155.745	364.835	274.21	242.306	122.601	197.045	230.809	421.515	307.64	661.812	48.335	63.46	57.18	43.355	112.579	0	171.295	151.425	193.745	168.655	174.436	130.436	310.016
	ART4	1709.76	2164	1994.06	2390.76	2446.03	3191.79	3614.33	3340.04	1611.81	1739.15	1409.59	1615.4	1460.28	2223.14	1720.78	1927.2	1799.63	1600.91	1634.14	1971.67	1644.27	1613.72	1536.94	1835.82	1418.85	1708.97	1637.55	1891.59	1500.11	1364.57	1307.97	1371.26	1512.21	1817.04	2304.06	1447.17	1589.37	1596.82	1335.65	1525.81	1260.61	2020.82	1542.16	1647.72	1487.76	2048.43	1719.32	1964.13
	ASGR1	393.525	2037.4	2361.1	3865.08	5361.79	6908.96	8643.05	7801.89	497.342	235.465	261.235	261.88	76.2325	257.655	37.895	238.85	378.255	147.506	0	366.365	232.915	136	238.045	193.32	381.015	465.35	351.725	712.075	397.024	313.33	861.875	1136.64	1860.46	1173.98	2326.12	2596.51	553.622	173.23	99.535	225.6	169.004	195.515	320.65	401.572	117.575	130.4	225.227	172.745
	BAMBI	1731.15	2168.13	3490.97	6164.25	6953	8703.44	11196.8	11016.1	511.535	440.325	199.1	457.907	240.075	485.359	372.145	214.278	462.94	254.455	190.97	240.44	388.46	356.84	412.163	292.952	350.14	294.755	376.36	583.69	838.864	1160.44	2439.83	2371.39	3473.61	3677.63	4294.97	3566.62	408.18	338.06	424.88	427.263	355.945	377.286	321.455	441.2	528.585	374.02	377.723	330.34
	Bcl-xL	268.595	5168.38	16508.3	33228.2	39003.7	52786.2	64456.1	60125.9	667.274	366.613	247.495	249.73	145.285	387.97	346.808	339.158	383.924	529.88	604.995	946.685	465.805	278.38	349.098	534.63	480.5	328.811	356.435	756.298	331.815	1565.08	7189.37	10666.1	15705	17648.6	25631.1	29360	708.96	252.12	181.87	239.71	174.658	500.535	188.405	256.23	317.095	350.183	883.655	346.704
	BID	499.21	469.755	687.464	1544.24	3288.22	5191.44	11915.3	18056.2	303.844	280.28	173.489	395.44	268.295	379.975	306.64	378.706	681.105	241.655	220.065	317.938	393.666	264.09	273.174	210.338	480.835	276.03	411.062	943.715	119.275	280.877	781.968	1569.03	3835.27	4290.99	8146.65	13207.1	181.915	97.505	72.83	230.55	242.108	395.609	290.425	313.225	80.62	336.572	379.106	274.275
	BMP-7	2129.32	1909.82	1661.79	2387.58	3033.5	5726.56	17135.1	17814.1	2301.9	1876.54	1531.23	1973.15	1397.81	2139.78	1437.65	1736.16	1798.28	1837.32	1882.88	1704.36	1976.93	1808.42	1757.49	1802.34	1505.87	1340.86	1514.45	2419.36	883.649	1145.95	1114.7	1054.79	2652.27	2261.51	6230.71	7198.67	2110.93	1742.23	1441.84	1768.07	1284.09	1897.57	1739.9	1769.68	1790.58	1688.21	2297.59	1673.79
	CD160	1058.25	1002.27	772.372	1956.42	3787.04	7441.77	10557.5	14488.6	1285.95	712.775	618.648	786.513	622.348	1180.49	778.832	1074.83	694.285	978.077	979.572	1220.14	984.016	953.09	958.436	1022.78	951.163	520.68	442.355	1091.13	527.158	585.965	720.684	656.735	3082.48	4051.53	3746.2	6379.4	1134.15	641.412	512.885	778.315	560.793	1166.24	1084.23	967.435	766.277	1349.63	941.91	1292.01
	CD34	4366.28	4748.35	4800.45	4738.37	5939.24	10867	31836.2	40362.5	6414.62	4952.61	6421	6957.02	7785.6	8401.02	5518.57	5223.66	7407.12	7144.14	6477.64	6508.11	6399.15	6846.46	5018.41	8199.52	7354.67	5813.34	5666.85	7309.68	3716.06	3288.73	3339.15	3842.03	4503.09	4366.83	9304.81	13542.1	6220.56	4961.48	5977.59	6869.28	7142.25	8117.44	6021.48	6473.13	6336.96	6498.66	7791.64	4413.26
	CD5	6875.14	5868.25	5418.4	6118.69	5843.07	8393.18	9394.5	10730.6	4793.01	4665.51	5073.69	4422.42	5735.54	4369.47	3145.27	3078.09	3550.47	3311.83	3774.21	3808.46	3725.06	3430	3765.29	3759.32	3228.14	3784.88	3865.44	5363.7	4761.18	3961.5	4324.66	3745.49	5220.54	4761.57	6041.89	5484.67	4182.76	4292.51	4447.24	4185.7	5053.06	3816.3	5722.27	5519.13	4367.15	4883.93	5744.44	4586.79
	CD74	864.006	1051.99	774.902	1904.77	3641.37	6916.84	9088	13056.5	1573.8	943.26	807.99	941.863	1027.85	1059.66	721.475	903.247	1085.61	1233.4	1097.61	1139.04	964.025	925.12	929.79	992.62	1278.26	793.42	942.885	1332.14	175.749	134.422	346.469	718.97	2425.34	2542.31	4350.54	5791.89	1435.75	866.443	685.028	840.81	971.307	983.542	1089.44	1195.41	843.765	1027.93	1441.26	992.32
	CD99	425.44	280.928	316.586	546.878	1144.93	2314.47	3788.47	3738.01	314.197	252.76	222.646	508.621	404.829	343.14	64.34	173.61	270.91	195.27	136.906	331.585	200.7	237.266	272.15	288.076	450.865	1093.87	535.553	553.525	13.49	106.275	89.81	359.031	1047.8	881.531	1046.83	1201.91	159.015	129.264	335.925	293.755	352.2	295.859	316.69	219.035	114.97	215.613	254.808	214.838
	CES1	1262.27	1160.24	1048.84	1964.38	3471.38	6593.12	17804.4	19461.1	645.835	619.935	840.425	464.893	707.144	886.827	345.103	489.624	399.298	535.225	380.434	814.479	740.775	622.423	452.245	599.259	361.565	552.3	630.072	485.175	604.056	665.058	755.312	1319.52	2273.57	2078.97	4885.53	4387.95	651.692	611.545	709.967	369.43	624.827	727.62	894.225	566.253	700.477	970.755	843.646	621.358
	CL-P1	949.296	728.435	598.724	1054.67	1707.4	3180.01	5780.73	6733.95	1822.16	543.44	808.355	1013.98	807.097	915.4	1275.33	1284.97	1649.47	2106.82	2081.53	2227.15	1159.23	1412.62	795.495	1478.2	1586.4	1592.02	617.087	1762.58	431.395	480.875	438.619	679.058	2004.52	2525.91	3561.87	4274.04	1655.32	331.418	774.154	952.625	694.57	829.397	913.88	800.747	568.773	488.13	1496.8	839.607
	CMG-2	438.119	869.569	3806.34	21232	54916.9	71013.9	96410	92154.8	89.01	116.293	124.57	252.59	542.942	151.455	89.9	97.4	412.83	157.669	40.9	132.92	106.605	138.795	242.76	93.26	2.685	266.345	183.208	273.007	248.1	609.685	3382.72	16671.4	12048.8	26890.4	25996.6	31707.4	10.075	27.9938	19.29	148.935	385.441	53.945	102.345	97.05	0	207.685	59.095	192.055
	DSPG3	1468.95	1306.65	1100.72	1903.32	4524.04	8138.88	20240.5	25885.5	1236.83	965	972.8	1129.47	1369.67	1247.94	801.648	979.98	891.352	937.628	955.678	994.298	1067.64	935.2	1094.97	1057.02	640.505	945.013	1200.76	1384.42	737.553	733.465	860.75	1003.23	3184.62	3216.7	6152.18	7795.81	1132.18	864.013	816.851	1080.41	1416.11	1233.64	976.41	987.285	1132.3	1036.79	1010.28	819.535
	EphA1	694.262	432.615	357.963	803.438	1668.01	4530.74	14030.6	16440.7	921.01	156.902	131.35	208.12	269.79	370.334	161.209	292.332	311.709	345.705	260.049	227	295.21	351.62	295.525	346.935	358.815	250.37	41.31	639.709	12.665	0	154.291	439.091	1337.58	1218.4	3809.61	11253.6	875.725	39.985	0	110.355	237.25	236.195	175.35	461.056	146.161	145.565	286.832	228.745
	EphA7	536.344	511.357	630.894	1366.37	2719.11	4525.09	7720.4	7266.53	14.33	93.5913	155.993	157.99	236.335	188.1	40.885	84.145	59.465	51.06	0.785	217.705	179.75	105.115	17.49	0	146.785	106.065	436.515	355.235	188.79	216.053	427.269	1062.76	1586.85	1738.35	1591.03	2274.05	13.765	0	108.74	35.17	262.2	114.484	89.53	277.735	43.215	329.993	101.425	346.251
	EphB3	1028.31	810.038	1239.5	2196.41	4656.25	6779.31	13681.5	13084	464.845	370.89	287.954	399.3	347.961	355.539	192.153	345.52	241.885	332.44	246.48	372.097	410.442	471.59	359.83	353.308	381.538	512.43	631.212	739.76	388.923	469.84	751.925	1543.33	2554.22	2705.81	4355.58	4444.22	361.79	241.456	409.696	293.875	343.48	357.645	266.38	375.25	446.195	401.61	261.293	455.527
	Erythropoietin	1531.02	1240.37	913.557	1087.96	2063.54	3699.88	10271	11091.3	476.407	517.489	434.605	354.299	505.82	619.822	632.268	572.855	464.335	527.61	448.885	566.322	539.269	379.285	280.173	639.727	448.067	678.307	1161.39	913.082	602.925	433.523	433.375	731.525	697.65	1159.7	1282.42	2897.62	318.852	409.025	355.94	327.179	436.077	494.065	451.028	375.043	276.936	552.683	304.31	381.965
	FAM3C	1487.5	1112.12	1437.11	1984.52	4894.72	13208	26353.6	30624.7	691.477	445.776	682.545	573.267	836.652	1155.14	642.487	842.09	669.695	895.633	738.385	883.077	1027.68	725.345	827.524	743.206	1407.85	874.165	731.888	899.78	581.308	585.45	630.726	1274.55	3419.64	4620.39	11282.2	23091.5	656.42	505.125	556.96	454.875	707.222	933.376	874.983	787.91	508.799	648.844	568.372	703.765
	FDPS	2491.75	1899.34	1733.43	1832.14	2312.77	3558.61	6421.72	9803.92	4704.43	3241.5	3494.85	3498.55	3352.32	3228.01	3969.98	4823.43	4930.99	6703.81	8026.98	6538.95	6815.91	6226.34	4462.41	5920.62	6659.32	4418.92	6841.47	6841.22	1477.11	1282.8	1289.44	1706.7	2362.12	2292.55	4615.04	6946.45	4541.81	2865.38	3199.43	3328.7	4447.9	3092.11	5028.11	4546.73	4467.35	3103.45	5884.49	3616.07
	FGF R4	1178.03	968.527	888.365	1127.77	1197.74	1988.5	3562.96	4006.79	565.528	902.48	634.829	619.215	555.386	754.354	601.755	705.71	430.478	580.99	472.325	737.221	536.92	807.185	394.783	616.879	479.775	689.597	599.856	874.845	636.8	669.178	554.77	760.048	1383.97	1392.22	2076.72	3327.17	539.723	855.045	542.332	543.265	553.106	678.114	592.918	549.39	612.062	758.903	440.945	571.386
	Frizzled-9	349.32	871.551	1481.45	2493.14	3962.78	5074.81	8185.97	7979.97	95.145	192.545	253.02	91.3475	179.43	159.32	0	85.21	88.375	175.645	41.785	44.62	610.51	112.72	64.515	71.17	424.065	196.18	261.85	206.059	204.69	420.52	428.882	1246.87	1554.78	2169	2615.5	2949.24	166.275	244.062	351.365	50.275	139.05	60.265	131.31	247.496	202.33	119.222	168.47	186.216
	GDF-8 Propeptide	461.265	552.825	429.29	555.608	2029.43	4920.44	15035	16743.3	256.975	297.81	102.021	183.39	222.415	213.795	0	139.864	101.895	160.76	210.835	114.665	161.611	146.185	98.86	146.25	266.135	450.825	36.3937	412.186	249.455	61.395	125.447	442.26	1533.44	1714.38	4554.34	5694.27	220.78	180.4	24.93	289.425	179.875	55.595	178.715	203.975	109.234	113.49	190.09	166.435
	IGSF4A	1120.34	2903.51	4262.88	6365.93	6650.25	7794.57	9112.73	8395.99	1029.29	821.838	1139.12	661.568	800.32	753.207	615.705	622.925	502.181	636.75	649.85	570.67	607.273	711.535	561.112	656.289	561.006	743.653	650.66	1229.01	1060.87	1878.43	2135.22	2858.45	3488.46	4452.76	2834.89	3721.1	972.207	637.295	1081.73	621.07	717.423	593.291	826.612	738.009	721.558	723.622	640.763	855.46
	IL-1F6	1522.29	1360.91	1379.29	1563.06	1526.86	2182.17	4592.71	5466.22	943.325	807.506	802.933	1026.61	1022.4	1448.68	991.882	926.02	627.425	935.1	514.327	1044.87	856.043	1047.4	645.33	917.039	854.477	1761.83	695.526	1028.56	901.472	907.56	672.26	879.549	895.81	1440.25	2331.31	3781.71	1123.81	692.692	804.559	933.975	1012.35	1212.09	1462.76	1352.96	1113.34	1261.28	1426.39	943.587
	IL-5 R alpha	1353.79	1331.09	1308.11	1703.37	2473.4	3285.76	6797.66	8307.51	971.323	925.83	1052.06	832.4	1053.14	960.09	802.65	1118.7	1010.23	916.566	1062.32	931.335	1146.33	1323.15	846.835	1000.26	966.12	969.434	925.96	1016.67	1069.66	1001.67	994.381	993.815	2168.3	2172.34	3012.58	5099.81	953.15	816.153	945.642	1049.53	961.233	949.805	1007.36	945.35	1005.55	1239.73	1017.91	980.948
	IP-10	556.377	635.247	629.581	874.055	6668.87	10110.4	20430.1	23712.6	519.73	412.178	273.861	711.574	608.71	606.174	414.679	313.933	333.69	549.07	271.241	614.135	651.763	324.295	273.792	393.993	580.41	241.449	345.965	739.075	151.495	399.21	220.548	251.021	4243.55	4811.34	6525.85	6571.09	540.554	297.709	272.205	528.256	422.995	532.34	700.345	903.795	542.835	570.034	610.41	635.74
	JNK1	349.644	393.41	541.086	916.132	3257.84	5485.31	14408.2	16344.4	54.02	128.105	84.685	261.36	231.169	127.584	110.04	157.525	0	263.585	219.664	600.366	324.48	179.465	45.5225	410.83	146.17	481.4	156.56	763.128	110.33	236.45	226.855	740.3	893.116	1065.66	2023.09	3074.43	57.815	137.025	65.07	405.962	184.09	201.405	729.645	484.8	400.354	194.155	391.32	269.05
	LTA4H	2808.2	3132.15	4209.41	5832.99	6698.25	10131.1	13494.3	16787.1	1457.84	961.065	1186.49	1246.1	1168.64	1049.82	1489.73	1175.51	1796.98	1763.71	1928.48	1586.26	779.785	1250.62	2261.28	1346.16	1897.68	1625.6	1906.65	1317.9	1241.26	1759.48	1644.75	2694.44	4237.72	4134.35	4564.16	8644.59	1308.18	873.431	1128.83	1112.7	1069.56	938.092	1481.48	1467.76	1767.25	1075.62	1590.88	1295.76
	Mcpt1	233.039	7507.46	20669.3	30296.6	31987.8	35504.6	42520.9	36521.4	32.44	0	0	16.44	22.83	83.145	0	0	0	0	0	110.73	7	0	0	0	0	0	8.43	156.915	877.698	3650.9	4492.09	4357.37	10594.6	11481.6	13673	7414.62	0	0	0	0	25.5	0	0.825	6.675	56.275	26.59	63.97	1.29
	MGL1	383.353	864.285	1402.35	3177.23	5187.19	8920.67	15969	17358.9	7.195	42.76	4.125	136.74	175.21	68.8787	0	0	50.63	48.82	116.52	145.47	228.925	92.58	35.1	29.7362	2.19	429.171	38.315	292.34	267.425	214.804	275.885	814.528	2511.01	2870.32	3417.53	2645.9	0	2.74	0	133.385	69.28	156.745	50.645	102.059	0	41.335	26.405	55.99
	MMP-7	216.525	522.549	388.603	1046.44	1575.02	2494.39	3961.3	4068.98	66.455	232	10.485	269.42	9.5	102.015	0	0	0	91.18	0	109.27	0	0	178.885	16.065	198.705	0	68.26	537.715	348.967	326.199	547.655	165.455	1207.8	1850.38	1921.56	1160.21	0	211.405	0	68.77	88.79	26.285	3.675	0	13.305	98.2975	0	92.53
	Nectin-4	1410.8	1122.83	1248.19	1572.07	2592.47	4766.39	10918.7	15739.4	961.223	961.886	988.885	989.355	946.013	1447.16	883.82	1152.81	989.084	1280.19	969.558	1010	826.885	1072.11	783.685	1000.23	545.87	1161.95	871.64	1372.87	801.487	846.835	705.52	1184.35	3244.62	2802.13	5611.13	9326.67	846.507	948.295	825.408	892.44	758.092	1333.71	1415.77	1218.42	864.74	1015.11	1231.08	50.21
	R-Spondin 1	588.87	656.123	513.141	467.69	1184.09	4306.02	18824	21216.1	563.478	22.615	182.33	338.67	583.209	266.264	42.25	312.485	115.97	107.73	0.99	590.37	746.49	267.54	301.23	474.944	358.949	303.694	771.371	443.305	542.345	566.851	487.743	678.722	840.35	755.011	3602.64	10796.8	529.33	0	155.61	316.545	455.712	238.216	90.865	85.5975	32.09	605.045	87.88	0
	Serpin A6	427.955	671.979	598.592	965.476	1375.1	2889.11	8000.85	8283.56	399.894	341.71	333.12	198.09	392.44	442.501	367.89	78.1337	264.98	625.592	743.852	138.785	219.945	236.16	86.2163	535.562	79.355	132.555	468.827	600.57	556.161	563.835	292.549	137.62	940.86	922.742	1490.52	1210.62	377.444	288.96	170.165	150.255	287.425	280.749	543.679	240.875	131.43	97.81	140.33	187.45
	sFRP-2	799.682	648.582	660.728	622.786	852.072	1398.07	2966.85	3889.17	915.739	605.53	948.795	966.418	735.602	896.149	1153.54	1067.39	1574.93	645.855	1349.44	1158.68	386.995	1052.82	668.127	1128.52	742.38	858.485	961.825	1218.75	355.188	541.602	289.939	709.633	462.165	510.541	677.395	1354.17	752.88	603.926	837.469	917.045	584.541	945.555	1715.74	987.15	1193.3	786.265	1127.99	1033.9
	TNFb	1206.92	1381.02	1297.13	1493.79	1392.68	2059.19	3459.71	4348.58	579.465	402.139	450.521	417.806	785.602	614.163	478.825	537.192	598.65	767.348	562.723	874.832	1103.2	1329.61	411.478	911.207	685.78	442.505	1358.03	46.58	672.517	763.306	633.875	612.545	893.636	1465.34	1999.7	3236.44	417.402	331.957	275.851	417.8	740.056	440.918	563.577	583.715	528.152	509.498	538.055	481.85
	POS-Ave	163997	162787	142687	159772	137700	155476	167872	150093	162637	162637	162637	162637	162637	162637	162637	162637	162637	162637	162637	162637	162637	162637	162637	162637	162637	162637	162637	162637	162637	162637	162637	162637	162637	162637	162637	162637	162637	162637	162637	162637	162637	162637	162637	162637	162637	162637	162637	162637
	Normalization	0	1	4	12	37	111	333	1000	F33853 (HC)	M33854 (HC)	M33855 (HC)	M33856 (HC)	M33857 (HC)	F33873 (HC)	F33874 (HC)	F33875 (HC)	M33876 (HC)	F33877 (HC)	F33878 (HC)	F33879 (HC)	F33880 (HC)	M33881 (HC)	M33882 (HC)	M33883 (HC)	M33884 (HC)	F33885 (HC)	F33886 (HC)	F33887 (HC)	M33888 (HC)	M33889 (HC)	F33903 (HC)	F33904 (HC)	F33905 (HC)	M33906 (HC)	M33907 (HC)	M33908 (HC)	M33909 (HC)	F33910 (HC)	F33911 (HC)	F33912 (HC)	F33913 (HC)	M33914 (HC)	M33915 (HC)	M33916 (HC)	M33917 (HC)	M33927 (HC)	M33928 (HC)	F33934 (HC)
	POS1	155048	151997	155776	155346	156560	154434	157754	155080	141598	123885	148833	132520	143397	129972	131051	124388	129208	121454	141898	120884	133040	122912	135978	126043	139330	131807	142105	136949	120706	116482	129440	118806	132171	114972	135789	122246	132043	116390	147290	131870	145080	135468	136651	132994	134617	133439	132563	132228
	POS2	61831	63047.6	61540.7	61712	61228.1	62075.7	60751.7	61818.3	55046.1	51210.5	57117.9	50980.4	61287.9	50698.6	55106.7	49946.6	51618.6	47399	44444.2	46292.6	54210	47955.8	57613.2	50472.5	58325.2	53638.7	60439.3	52027.4	48888.6	45649.6	51616.1	45953.8	53358.6	47041.5	51485.5	47122.1	53880.1	49240	55217.6	51360.8	60555.8	52351.1	53635.4	53240.5	53106.1	53218.3	54590.4	50076.7
1: Linear	A33	482.528	569.579	471.442	979.444	1931.85	4810.68	16396	21142.2	174.098	147.276	34.4631	34.7873	140.403	132.166	252.382	289.501	278.831	35.774	213.123	230.128	152.572	214.758	181.978	0	188.351	115.723	306.526	201.792	460.632	188.027	386.748	327.228	1076.77	856.317	4130.3	15153.3	183.718	15.6347	1.48721	34.1152	0	50.8843	59.4024	24.2815	113.519	88.6317	0	6.99272
1: Linear	Angiogenin	470.601	571.714	600.541	609.097	1107.68	1457.78	1815.58	2260.86	113.652	86.4772	96.2536	217.823	94.8904	215.396	0	293.632	106.874	51.0655	85.1377	27.866	15.3583	81.5341	115.115	85.6108	31.9272	148.477	347.811	261.414	230.999	116.88	187.85	220.038	401.846	293.285	630.93	46.0795	60.4987	54.5118	41.3319	107.325	0	163.302	144.359	184.704	160.785	166.296	124.35	295.55
1: Linear	ART4	1616.47	2061.13	2166.8	2320.07	2754.19	3183	3338.23	3450.3	1536.6	1658	1343.81	1540.02	1392.14	2119.4	1640.49	1837.28	1715.66	1526.2	1557.88	1879.67	1567.55	1538.41	1465.22	1750.15	1352.64	1629.23	1561.14	1803.32	1430.11	1300.89	1246.94	1307.27	1441.64	1732.25	2196.54	1379.64	1515.2	1522.31	1273.33	1454.61	1201.78	1926.52	1470.2	1570.83	1418.34	1952.84	1639.09	1872.48
1: Linear	ASGR1	372.052	1940.54	2565.64	3750.8	6037.26	6889.93	7982.81	8059.46	474.135	224.477	249.045	249.66	72.6752	245.632	36.1267	227.704	360.604	140.623	0	349.269	222.046	129.654	226.937	184.299	363.236	443.635	335.312	678.847	378.497	298.709	821.657	1083.6	1773.65	1119.2	2217.58	2475.35	527.789	165.147	94.8904	215.073	161.117	186.392	305.687	382.834	112.089	124.315	214.718	164.684
4: 4-PL	BAMBI	1636.68	2065.06	3793.39	5981.99	7828.94	8679.47	10341.5	11379.8	487.665	419.778	189.809	436.54	228.872	462.71	354.779	204.279	441.338	242.581	182.059	229.22	370.333	340.189	392.93	279.282	333.801	281.001	358.798	556.453	799.72	1106.29	2325.98	2260.73	3311.52	3506.02	4094.56	3400.19	389.133	322.285	405.054	407.325	339.335	359.681	306.455	420.612	503.919	356.567	360.097	314.925
1: Linear	Bcl-xL	253.938	4922.68	17938.4	32245.8	43917.3	52640.9	59532.3	62110.8	636.137	349.505	235.946	238.077	138.506	369.866	330.624	323.331	366.009	505.154	576.764	902.51	444.069	265.39	332.807	509.682	458.078	313.468	339.803	721.006	316.331	1492.05	6853.89	10168.4	14972.2	16825.1	24435.1	27990	675.878	240.355	173.383	228.524	166.507	477.178	179.613	244.273	302.298	333.842	842.421	330.525
4: 4-PL	BID	471.969	447.423	747.019	1498.59	3702.47	5177.14	11005.1	18652.3	289.665	267.201	165.393	376.987	255.775	362.244	292.331	361.035	649.322	230.379	209.796	303.101	375.296	251.767	260.427	200.522	458.398	263.15	391.881	899.678	113.709	267.771	745.478	1495.81	3656.31	4090.76	7766.5	12590.8	173.426	92.9551	69.4315	219.792	230.81	377.148	276.873	298.609	76.858	320.867	361.416	261.476
1: Linear	BMP-7	2013.13	1819.03	1805.75	2316.99	3415.66	5710.78	15826.2	18402.2	2194.48	1788.97	1459.78	1881.08	1332.58	2039.93	1370.57	1655.14	1714.37	1751.58	1795.02	1624.83	1884.68	1724.03	1675.48	1718.23	1435.6	1278.29	1443.78	2306.47	842.415	1092.48	1062.68	1005.57	2528.5	2155.98	5939.97	6862.76	2012.42	1660.93	1374.56	1685.57	1224.17	1809.02	1658.71	1687.11	1707.03	1609.43	2190.37	1595.68
1: Linear	CD160	1000.5	954.62	839.283	1898.58	4264.13	7421.28	9750.97	14966.9	1225.95	679.515	589.779	749.811	593.307	1125.4	742.49	1024.67	661.887	932.437	933.862	1163.21	938.099	908.616	913.712	975.054	906.778	496.383	421.713	1040.21	502.559	558.622	687.054	626.09	2938.64	3862.47	3571.39	6081.71	1081.22	611.482	488.952	741.996	534.624	1111.82	1033.64	922.291	730.52	1286.65	897.957	1231.72
1: Linear	CD34	4128.02	4522.62	5216.31	4598.27	6687.47	10837.1	29404.2	41695	6115.29	4721.5	6121.38	6632.38	7422.3	8009	5261.05	4979.91	7061.48	6810.78	6175.37	6204.42	6100.54	6526.98	4784.24	7816.9	7011.48	5542.08	5402.42	6968.59	3542.66	3135.27	3183.33	3662.75	4292.97	4163.06	8870.61	12910.2	5930.29	4729.96	5698.65	6548.73	6808.96	7738.65	5740.5	6171.07	6041.26	6195.41	7428.05	4207.32
4: 4-PL	CD5	6499.98	5589.28	5887.79	5937.78	6579.18	8370.06	8676.85	11084.9	4569.36	4447.8	4836.94	4216.05	5467.9	4165.58	2998.5	2934.45	3384.8	3157.29	3598.09	3630.74	3551.24	3269.94	3589.59	3583.9	3077.51	3608.27	3685.07	5113.41	4539.01	3776.65	4122.85	3570.72	4976.93	4539.38	5759.96	5228.73	3987.58	4092.21	4239.72	3990.39	4817.27	3638.22	5455.25	5261.59	4163.36	4656.03	5476.38	4372.75
1: Linear	CD74	816.859	1001.98	842.031	1848.45	4100.11	6897.79	8393.77	13487.6	1500.36	899.244	770.287	897.912	979.885	1010.22	687.809	861.099	1034.95	1175.85	1046.39	1085.89	919.04	881.951	886.403	946.301	1218.61	756.396	898.887	1269.98	167.548	128.15	330.301	685.421	2312.17	2423.68	4147.53	5521.62	1368.76	826.011	653.062	801.575	925.983	937.647	1038.61	1139.63	804.392	979.963	1374.01	946.015
4: 4-PL	CD99	402.225	267.572	344.012	530.708	1289.17	2308.09	3499.07	3861.42	299.536	240.965	212.257	484.887	385.938	327.128	61.3377	165.509	258.268	186.158	130.518	316.112	191.335	226.195	259.451	274.634	429.826	1042.83	510.562	527.696	12.8605	101.316	85.6192	342.278	998.909	840.396	997.977	1145.83	151.595	123.232	320.25	280.047	335.765	282.053	301.912	208.814	109.605	205.551	242.917	204.812
1: Linear	CES1	1193.39	1105.09	1139.7	1906.3	3908.71	6574.96	16444.3	20103.6	615.698	591.007	801.208	443.199	674.146	845.445	328.999	466.776	380.665	510.25	362.681	776.473	706.208	593.378	431.142	571.295	344.693	526.528	600.671	462.535	575.869	634.024	720.067	1257.95	2167.48	1981.96	4657.56	4183.19	621.282	583.008	676.838	352.191	595.671	693.667	852.498	539.829	667.791	925.456	804.279	592.363
1: Linear	CL-P1	897.495	693.806	650.591	1023.49	1922.5	3171.25	5339.14	6956.26	1737.14	518.081	770.635	966.667	769.436	872.684	1215.82	1225	1572.5	2008.51	1984.39	2123.22	1105.14	1346.7	758.375	1409.22	1512.37	1517.73	588.292	1680.33	411.265	458.436	418.151	647.37	1910.98	2408.04	3395.66	4074.6	1578.08	315.952	738.029	908.172	662.159	790.695	871.235	763.382	542.232	465.352	1426.96	800.429
4: 4-PL	CMG-2	414.212	828.231	4136.09	20604.3	61835.3	70818.3	89045.2	95197.1	84.8565	110.866	118.757	240.803	517.607	144.388	85.705	92.855	393.566	150.311	38.9915	126.718	101.63	132.318	231.432	88.9082	2.55971	253.916	174.658	260.268	236.523	581.235	3224.87	15893.4	11486.5	25635.6	24783.5	30227.8	9.60487	26.6875	18.3899	141.985	367.455	51.4277	97.5692	92.5213	0	197.994	56.3374	183.093
1: Linear	DSPG3	1388.79	1244.53	1196.07	1847.05	5093.98	8116.46	18694.3	26740	1179.12	919.97	927.406	1076.77	1305.76	1189.7	764.24	934.251	849.759	893.875	911.082	947.9	1017.82	891.561	1043.87	1007.7	610.617	900.915	1144.72	1319.82	703.136	699.239	820.585	956.411	3036.02	3066.59	5865.1	7432.03	1079.35	823.695	778.734	1030	1350.03	1176.08	930.848	941.215	1079.46	988.405	963.142	781.293
1: Linear	EphA1	656.377	412.049	388.973	779.684	1878.15	4518.26	12958.8	16983.5	878.033	149.581	125.221	198.408	257.201	353.053	153.686	278.691	297.163	329.573	247.914	216.407	281.435	335.212	281.735	330.746	342.072	238.687	39.3823	609.858	12.074	0	147.092	418.602	1275.16	1161.55	3631.85	10728.5	834.861	38.1192	0	105.205	226.179	225.173	167.168	439.542	139.341	138.772	273.448	218.071
4: 4-PL	EphA7	507.077	487.047	685.548	1325.97	3061.66	4512.63	7130.63	7506.43	13.6613	89.224	148.713	150.618	225.307	179.323	38.9772	80.2185	56.6902	48.6774	0.748369	207.546	171.362	100.21	16.6739	0	139.936	101.116	416.146	338.659	179.98	205.971	407.331	1013.17	1512.8	1657.23	1516.78	2167.94	13.1227	0	103.666	33.5289	249.965	109.142	85.3522	264.775	41.1984	314.594	96.6922	330.094
4: 4-PL	EphB3	972.193	771.53	1346.88	2131.47	5242.84	6760.64	12636.4	13515.9	443.154	353.583	274.517	380.667	331.724	338.948	183.186	329.397	230.598	316.927	234.978	354.734	391.29	449.584	343.039	336.821	363.734	488.518	601.758	705.24	370.774	447.916	716.838	1471.31	2435.03	2579.55	4152.34	4236.84	344.908	230.189	390.578	280.162	327.452	340.956	253.95	357.74	425.374	382.87	249.1	434.271
1: Linear	Erythropoietin	1447.47	1181.4	992.698	1055.79	2323.51	3689.69	9486.36	11457.4	454.177	493.341	414.325	337.766	482.217	590.9	602.764	546.124	442.668	502.99	427.939	539.896	514.105	361.586	267.099	609.876	427.159	646.655	1107.2	870.475	574.791	413.293	413.152	697.39	665.095	1105.58	1222.58	2762.4	303.974	389.939	339.331	311.912	415.729	471.01	429.981	357.542	264.013	526.893	290.11	364.141
1: Linear	FAM3C	1406.33	1059.25	1561.61	1925.84	5511.36	13171.7	24340.5	31635.8	659.211	424.975	650.695	546.517	797.612	1101.23	612.507	802.795	638.445	853.839	703.93	841.87	979.723	691.498	788.909	708.526	1342.16	833.374	697.735	857.793	554.182	558.131	601.294	1215.08	3260.07	4404.79	10755.8	22013.9	625.789	481.554	530.97	433.649	674.221	889.822	834.153	751.144	485.057	618.567	541.85	670.925
1: Linear	FDPS	2355.78	1809.05	1883.59	1777.97	2604.13	3548.81	5931.17	10127.6	4484.9	3090.24	3331.77	3335.3	3195.89	3077.38	3784.73	4598.35	4700.9	6390.99	7652.42	6233.82	6497.86	5935.8	4254.18	5644.35	6348.57	4212.72	6522.22	6521.98	1408.19	1222.95	1229.27	1627.06	2251.9	2185.57	4399.68	6622.31	4329.87	2731.68	3050.14	3173.37	4240.34	2947.82	4793.48	4334.56	4258.88	2958.64	5609.9	3447.33
1: Linear	FGF R4	1113.75	922.484	965.324	1094.42	1348.63	1983.02	3290.78	4139.07	539.138	860.367	605.206	590.32	529.47	719.153	573.675	672.779	410.39	553.879	450.285	702.82	511.866	769.519	376.361	588.093	457.387	657.419	571.865	834.022	607.085	637.951	528.883	724.581	1319.39	1327.26	1979.82	3171.92	514.537	815.146	517.025	517.914	527.297	646.471	565.25	523.754	583.502	723.49	420.369	544.723
4: 4-PL	Frizzled-9	330.258	830.118	1609.78	2419.43	4462.01	5060.83	7560.64	8243.42	90.7052	183.56	241.213	87.0849	171.057	151.886	0	81.2338	84.2511	167.449	39.8352	42.5379	582.022	107.46	61.5045	67.849	404.277	187.026	249.631	196.443	195.138	400.897	408.869	1188.68	1482.23	2067.79	2493.45	2811.61	158.516	232.674	334.969	47.929	132.561	57.4528	125.183	235.947	192.889	113.659	160.609	177.527
1: Linear	GDF-8 Propeptide	436.095	526.544	466.479	539.18	2285.1	4906.89	13886.4	17296.1	244.984	283.913	97.2606	174.832	212.036	203.819	0	133.337	97.1402	153.258	200.997	109.314	154.07	139.364	94.2469	139.425	253.716	429.788	34.6955	392.952	237.815	58.5301	119.594	421.623	1461.89	1634.38	4341.82	5428.55	210.478	171.982	23.7667	275.919	171.481	53.0008	170.376	194.457	104.137	108.194	181.22	158.669
1: Linear	IGSF4A	1059.21	2765.48	4632.17	6177.72	7488.05	7773.1	8416.61	8673.17	981.259	783.488	1085.96	630.697	762.974	718.06	586.974	593.857	478.748	607.037	619.526	544.041	578.935	678.332	534.929	625.664	534.828	708.951	620.298	1171.66	1011.37	1790.78	2035.59	2725.07	3325.68	4244.98	2702.61	3547.46	926.841	607.557	1031.25	592.089	683.945	565.606	788.04	703.571	687.887	689.856	610.862	815.541
1: Linear	IL-1F6	1439.22	1296.22	1498.77	1516.84	1719.21	2176.16	4241.87	5646.68	899.306	769.825	765.465	978.703	974.69	1381.08	945.598	882.809	598.147	891.465	490.327	996.108	816.097	998.527	615.217	874.247	814.605	1679.62	663.071	980.564	859.407	865.21	640.89	838.506	854.009	1373.04	2222.53	3605.25	1071.37	660.369	767.015	890.393	965.106	1155.53	1394.5	1289.82	1061.38	1202.42	1359.83	899.557
1: Linear	IL-5 R alpha	1279.91	1267.81	1421.43	1653.01	2785	3276.71	6278.39	8581.77	925.997	882.628	1002.96	793.557	1004	915.289	765.196	1066.49	963.092	873.796	1012.75	887.876	1092.84	1261.41	807.319	953.582	921.038	924.197	882.752	969.232	1019.75	954.931	947.98	947.44	2067.12	2070.97	2872	4861.84	908.673	778.068	901.516	1000.56	916.378	905.484	960.353	901.237	958.63	1181.88	970.413	935.173
4: 4-PL	IP-10	526.017	605.048	684.122	848.213	7509.01	10082.6	18869.4	24495.4	495.478	392.944	261.082	678.369	580.306	577.888	395.328	299.283	318.119	523.449	258.584	585.477	621.349	309.162	261.016	375.608	553.326	230.182	329.821	704.587	144.426	380.582	210.256	239.308	4045.53	4586.82	6221.33	6264.46	515.33	283.817	259.503	503.606	403.257	507.499	667.665	861.621	517.505	543.434	581.926	606.074
1: Linear	JNK1	330.565	374.708	587.96	889.045	3668.26	5470.2	13307.6	16884	51.4992	122.127	80.7333	249.164	220.382	121.63	104.905	150.174	0	251.285	209.414	572.351	309.339	171.091	43.3983	391.659	139.349	458.936	149.254	727.517	105.182	225.416	216.269	705.755	851.441	1015.93	1928.68	2930.97	55.1172	130.631	62.0336	387.019	175.5	192.007	695.597	462.178	381.672	185.095	373.06	256.495
4: 4-PL	LTA4H	2654.96	2983.25	4574.07	5660.53	7542.1	10103.1	12463.4	17341.3	1389.81	916.219	1131.12	1187.95	1114.11	1000.83	1420.21	1120.66	1713.13	1681.41	1838.49	1512.24	743.398	1192.26	2155.76	1283.35	1809.13	1549.75	1817.68	1256.4	1183.34	1677.38	1568	2568.71	4039.97	3941.43	4351.18	8241.21	1247.14	832.674	1076.16	1060.78	1019.65	894.318	1412.35	1399.27	1684.78	1025.42	1516.64	1235.3
4: 4-PL	Mcpt1	220.323	7150.56	22459.9	29400.8	36017.6	35406.8	39272.8	37727.1	30.9262	0	0	15.6729	21.7647	79.2652	0	0	0	0	0	105.563	6.67336	0	0	0	0	0	8.03663	149.593	836.741	3480.54	4282.47	4154.04	10100.2	10945.8	13034.9	7068.63	0	0	0	0	24.3101	0	0.786503	6.36352	53.649	25.3492	60.985	1.2298
1: Linear	MGL1	362.434	823.198	1523.84	3083.29	5840.67	8896.1	14749.1	17932	6.85926	40.7647	3.93251	130.359	167.034	65.6646	0	0	48.2674	46.5419	111.083	138.682	218.243	88.2599	33.4621	28.3487	2.08781	409.145	36.5271	278.698	254.946	204.78	263.011	776.519	2393.83	2736.38	3258.05	2522.43	0	2.61214	0	127.161	66.0472	149.431	48.2817	97.2964	0	39.4062	25.1729	53.3773
1: Linear	MMP-7	204.709	497.708	422.267	1015.5	1773.44	2487.52	3658.7	4203.32	63.354	221.174	9.99574	256.848	9.0567	97.2546	0	0	0	86.9252	0	104.171	0	0	170.538	15.3154	189.433	0	65.0748	512.623	332.684	310.977	522.1	157.734	1151.44	1764.03	1831.9	1106.07	0	201.54	0	65.561	84.6468	25.0585	3.50351	0	12.6841	93.7106	0	88.2122
1: Linear	Nectin-4	1333.81	1069.45	1356.32	1525.59	2919.06	4753.26	10084.6	16259	916.369	917.001	942.74	943.188	901.868	1379.63	842.578	1099.01	942.93	1220.46	924.315	962.868	788.3	1022.08	747.116	953.555	520.398	1107.73	830.966	1308.81	764.087	807.319	672.598	1129.08	3093.22	2671.37	5349.3	8891.46	807.007	904.044	786.891	850.796	722.717	1271.47	1349.7	1161.56	824.388	967.742	1173.63	47.867
1: Linear	R-Spondin 1	556.737	624.931	557.594	453.862	1333.26	4294.16	17386	21916.5	537.184	21.5597	173.822	322.867	555.994	253.839	40.2785	297.903	110.558	102.703	0.943803	562.821	711.656	255.056	287.174	452.781	342.199	289.522	735.377	422.619	517.037	540.4	464.983	647.051	801.137	719.78	3434.53	10293	504.63	0	148.349	301.774	434.447	227.1	86.6249	81.6032	30.5926	576.812	83.7792	0
1: Linear	Serpin A6	404.603	640.034	650.447	936.93	1548.34	2881.15	7389.66	8557.03	381.233	325.765	317.576	188.846	374.127	421.853	350.723	74.4878	252.615	596.4	709.142	132.309	209.682	225.14	82.1931	510.571	75.652	126.37	446.95	572.545	530.209	537.525	278.897	131.198	896.956	879.684	1420.97	1154.13	359.831	275.476	162.225	143.244	274.013	267.648	518.309	229.635	125.297	93.2459	133.782	178.703
1: Linear	sFRP-2	756.045	617.749	717.967	604.373	959.416	1394.22	2740.21	4017.56	873.007	577.274	904.521	921.321	701.277	854.332	1099.71	1017.58	1501.44	615.717	1286.47	1104.62	368.937	1003.69	636.95	1075.86	707.738	818.425	916.943	1161.88	338.613	516.33	276.409	676.519	440.599	486.718	645.786	1290.98	717.748	575.745	798.39	874.253	557.265	901.432	1635.68	941.086	1137.62	749.575	1075.36	985.655
1: Linear	TNFb	1141.06	1315.37	1409.5	1449.63	1568.13	2053.52	3195.42	4492.14	552.425	383.374	429.498	398.31	748.944	585.504	456.481	512.125	570.715	731.541	536.464	834.01	1051.72	1267.56	392.277	868.688	653.779	421.856	1294.66	44.4064	641.136	727.688	604.296	583.962	851.936	1396.96	1906.39	3085.42	397.925	316.467	262.979	398.304	705.523	420.343	537.279	556.477	503.507	485.723	512.948	459.365
	POS-Ave	155048	155048	155048	155048	155048	155048	155048	155048	155048	155048	155048	155048	155048	155048	155048	155048	155048	155048	155048	155048	155048	155048	155048	155048	155048	155048	155048	155048	155048	155048	155048	155048	155048	155048	155048	155048	155048	155048	155048	155048	155048	155048	155048	155048	155048	155048	155048	155048
[truncated: 146 more columns]

## Sheet: Standard Curves
	POS1	0.00137174	0.00411523	0.0123457	0.037037	0.111111	0.333333	1						Standard Cytokine Data				3	4	5	6	7			Linear Regression Curve								Log-log Regression Curve								4-PL Regression Curve
	POS2	0.00137174	0.00411523	0.0123457	0.037037	0.111111	0.333333	1	Std3 Intercept	Slope	Intercept	Linear
	A33	1.37174	4.11523	12.3457	37.037	111.111	333.333	1000	#N/A	1.22058	0.944922	46.8066		A33		1.05385	1.63622	2.21858	2.80095	3.38332	3.96568	4.54805
	Angiogenin	0.274348	0.823045	2.46914	7.40741	22.2222	66.6667	200	#N/A	0.496073	2.2029	84.1844		Concentration (pg/ml)	0	1.37174	4.11523	12.3457	37.037	111.111	333.333	1000
	ART4	137.174	411.523	1234.57	3703.7	11111.1	33333.3	100000	#N/A	0.270153	2.05419	0.163988		Signal-BKG	11.0869	98.1371	1	508.003	1460.41	4339.24	15924.5	20670.8
	ASGR1	548.697	1646.09	4938.27	14814.8	44444.4	133333	400000	#N/A	0.390006	2.10717	0.425662		Log (Concentration)		0.137272	0.614394	1.09151	1.56864	2.04576	2.52288	3
	BAMBI	2.74348	8.23045	24.6914	74.0741	222.222	666.667	2000	#N/A	0.79315	2.43359	184.278		Log (Signal-BKG)		1.99183	0	2.70587	3.16448	3.63741	4.20207	4.31536
	Bcl-xL	274.348	823.045	2469.14	7407.41	22222.2	66666.7	200000	#N/A	0.664444	2.16984	13.8449			Slope				Intercept		N	R2
	BID	137.174	411.523	1234.57	3703.7	11111.1	33333.3	100000	#N/A	2.32285	-4.37429	0.873436		Linear regression	46.8066				0		6	0.996304
	BMP-7	5.48697	16.4609	49.3827	148.148	444.444	1333.33	4000	#N/A	1.38236	-0.286853	10.3467		log-log regression	1.22058				0.944922		7	0.699621
	CD160	548.697	1646.09	4938.27	14814.8	44444.4	133333	400000	#N/A	1.11963	-1.73535	0.226974			1.22058	#N/A	#N/A	0.792538	0.886299	0.185528	1.58919	0.132212
	CD34	27.4348	82.3045	246.914	740.741	2222.22	6666.67	20000	#N/A	0.73523	1.39264	3.71059
	CD5	137.174	411.523	1234.57	3703.7	11111.1	33333.3	100000	#N/A	1.55285	-2.50926	0.252847
	CD74	54.8697	164.609	493.827	1481.48	4444.44	13333.3	40000	#N/A	0.840878	0.471613	2.18239
	CD99	13.7174	41.1523	123.457	370.37	1111.11	3333.33	10000	#N/A	2.00467	-1.88637	1.93054		Angiogenin		1.92425	2.16094	2.39763	2.63432	2.871	3.10769	3.34438
	CES1	137.174	411.523	1234.57	3703.7	11111.1	33333.3	100000	#N/A	2.45381	-5.02793	0.466778		Concentration (pg/ml)	0	0.274348	0.823045	2.46914	7.40741	22.2222	66.6667	200
	CL-P1	13.7174	41.1523	123.457	370.37	1111.11	3333.33	10000	#N/A	1.09768	-0.221828	2.38934		Signal-BKG	0	101.113	129.94	138.496	637.082	987.181	1344.97	1790.26
	CMG-2	137.174	411.523	1234.57	3703.7	11111.1	33333.3	100000	#N/A	1.51917	-0.513805	16.4617		Log (Concentration)		-0.561698	-0.0845763	0.392545	0.869666	1.34679	1.82391	2.30103
	DSPG3	137.174	411.523	1234.57	3703.7	11111.1	33333.3	100000	#N/A	1.32328	-1.78229	0.540334		Log (Signal-BKG)		2.00481	2.11374	2.14144	2.8042	2.9944	3.12871	3.25292
	EphA1	2.74348	8.23045	24.6914	74.0741	222.222	666.667	2000	#N/A	1.33188	0.233138	18.8351			Slope				Intercept		N	R2
	EphA7	54.8697	164.609	493.827	1481.48	4444.44	13333.3	40000	#N/A	2.27575	-3.42895	1.72607		Linear regression	84.1844				0		4	0.949857
	EphB3	137.174	411.523	1234.57	3703.7	11111.1	33333.3	100000	#N/A	2.37359	-4.38577	1.19744		log-log regression	0.496073				2.2029		7	0.924967
	Erythropoietin	1.37174	4.11523	12.3457	37.037	111.111	333.333	1000	#N/A	1.10191	0.925724	25.4498			0.496073	#N/A	#N/A	0.906662	2.2029	0.0465454	0.529838	2.15205
	FAM3C	137.174	411.523	1234.57	3703.7	11111.1	33333.3	100000	#N/A	1.59842	-2.36659	1.09693
	FDPS	54.8697	164.609	493.827	1481.48	4444.44	13333.3	40000	#N/A	1.02737	-0.797266	0.221375
	FGF R4	5.48697	16.4609	49.3827	148.148	444.444	1333.33	4000	#N/A	1.28433	-0.332047	1.85071
	Frizzled-9	548.697	1646.09	4938.27	14814.8	44444.4	133333	400000	#N/A	0.62139	1.03859	0.299375		ART4		2.63158	2.76048	2.88937	3.01827	3.14717	3.27606	3.40496
	GDF-8 Propeptide	13.7174	41.1523	123.457	370.37	1111.11	3333.33	10000	#N/A	1.02854	0.318782	4.04017		Concentration (pg/ml)	0	137.174	411.523	1234.57	3703.7	11111.1	33333.3	100000
	IGSF4A	548.697	1646.09	4938.27	14814.8	44444.4	133333	400000	#N/A	0.394946	2.21104	1.17144		Signal-BKG	0	444.661	550.339	703.604	1137.72	1566.53	1721.76	1833.84
	IL-1F6	27.4348	82.3045	246.914	740.741	2222.22	6666.67	20000	#N/A	1.0361	-0.497729	0.439554		Log (Concentration)		2.13727	2.61439	3.09151	3.56864	4.04576	4.52288	5
	IL-5 R alpha	54.8697	164.609	493.827	1481.48	4444.44	13333.3	40000	#N/A	2.08382	-3.12751	0.997768		Log (Signal-BKG)		2.64803	2.74063	2.84733	3.05604	3.19494	3.23597	3.26336
	IP-10	274.348	823.045	2469.14	7407.41	22222.2	66666.7	200000	#N/A	1.10834	-0.909043	0.138314			Slope				Intercept		N	R2
	JNK1	548.697	1646.09	4938.27	14814.8	44444.4	133333	400000	#N/A	1.01915	-0.982427	0.100568		Linear regression	0.163988	0.329399			0		5	0.798055
	LTA4H	137.174	411.523	1234.57	3703.7	11111.1	33333.3	100000	#N/A	0.506242	1.76439	2.6545		log-log regression	0.270153				2.05419		6	0.974044
	Mcpt1	274.348	823.045	2469.14	7407.41	22222.2	66666.7	200000	#N/A	0.473103	2.80955	13.4694			0.270153	#N/A	#N/A	0.961457	2.05419	0.0265581	0.280494	2.014
	MGL1	54.8697	164.609	493.827	1481.48	4444.44	13333.3	40000	#N/A	0.621274	1.67682	5.69434
	MMP-7	137.174	411.523	1234.57	3703.7	11111.1	33333.3	100000	#N/A	0.468298	1.38704	0.449834
	Nectin-4	27.4348	82.3045	246.914	740.741	2222.22	6666.67	20000	#N/A	1.23107	-0.663249	1.39587
	R-Spondin 1	13.7174	41.1523	123.457	370.37	1111.11	3333.33	10000	#N/A	1.07082	0.0120312	4.88321		ASGR1		3.17553	3.36161	3.54769	3.73377	3.91985	4.10593	4.29201
	Serpin A6	274.348	823.045	2469.14	7407.41	22222.2	66666.7	200000	#N/A	0.613273	0.726314	0.106152		Concentration (pg/ml)	0	548.697	1646.09	4938.27	14814.8	44444.4	133333	400000
	sFRP-2	137.174	411.523	1234.57	3703.7	11111.1	33333.3	100000	#N/A	0.948133	-1.17037	0.0650686		Signal-BKG	0	1568.49	2193.59	3378.75	5665.21	6517.88	7610.76	7687.41
	TNFb	27.4348	82.3045	246.914	740.741	2222.22	6666.67	20000	#N/A	0.455869	1.4901	0.322857		Log (Concentration)		2.73933	3.21645	3.69357	4.1707	4.64782	5.12494	5.60206
														Log (Signal-BKG)		3.19548	3.34116	3.52876	3.75322	3.81411	3.88143	3.88578
															Slope				Intercept		N	R2
														Linear regression	0.425662				0		4	0.882306
														log-log regression	0.390006				2.10717		4	0.991109
															0.390006	#N/A	#N/A	0.99734	2.10717	0.0719527	0.431819	1.94609
														BAMBI		2.98043	3.35886	3.73729	4.11572	4.49415	4.87257	5.251
														Concentration (pg/ml)	0	2.74348	8.23045	24.6914	74.0741	222.222	666.667	2000
														Signal-BKG	0	428.38	2156.71	4345.31	6192.26	7042.79	8704.83	9743.14
														Log (Concentration)		0.438302	0.915424	1.39254	1.86967	2.34679	2.82391	3.30103
														Log (Signal-BKG)		2.63183	3.33379	3.63802	3.79185	3.84774	3.93976	3.9887
															Slope				Intercept		N	R2
														Linear regression	184.278				0		3	0.966037
														log-log regression	0.79315				2.43359		4	0.901574
															0.79315	#N/A	#N/A	0.96531	2.63279	0.347817	0.480022	2.91944
														Bcl-xL		3.95097	4.26799	4.58501	4.90203	5.21905	5.53607	5.85309
														Concentration (pg/ml)	0	274.348	823.045	2469.14	7407.41	22222.2	66666.7	200000
														Signal-BKG	0	4668.74	17684.4	31991.8	43663.4	52386.9	59278.4	61856.9
														Log (Concentration)		2.4383	2.91542	3.39254	3.86967	4.34679	4.82391	5.30103
														Log (Signal-BKG)		3.6692	4.24759	4.50504	4.64012	4.71922	4.7729	4.79139
															Slope				Intercept		N	R2
														Linear regression	13.8449				0		3	0.945756
														log-log regression	0.664444				2.16984		4	0.907692
															0.664444	#N/A	#N/A	0.968621	2.33085	0.332713	0.411349	3.06873
														BID		1.3773	2.48558	3.59386	4.70214	5.81042	6.9187	8.02698
														Concentration (pg/ml)	0	137.174	411.523	1234.57	3703.7	11111.1	33333.3	100000
														Signal-BKG	24.546	1	299.596	1051.16	3255.05	4729.72	10557.7	18204.9
														Log (Concentration)		2.13727	2.61439	3.09151	3.56864	4.04576	4.52288	5
														Log (Signal-BKG)		0	2.47654	3.02167	3.51256	3.67484	4.02357	4.26019
															Slope				Intercept		N	R2
														Linear regression	0.873436				0		4	0.998544
														log-log regression	2.32285				-4.37429		4	0.84091
															2.32285	#N/A	#N/A	0.999087	-3.58727	0.513295	1.0857	-0.352873
														BMP-7		0.735172	1.39473	2.05428	2.71383	3.37339	4.03294	4.6925
														Concentration (pg/ml)	0	5.48697	16.4609	49.3827	148.148	444.444	1333.33	4000
														Signal-BKG	207.371	13.2745	1	511.235	1609.9	3905.03	14020.4	16596.5
														Log (Concentration)		0.739332	1.21645	1.69357	2.1707	2.64782	3.12494	3.60206
														Log (Signal-BKG)		1.12302	0	2.70862	3.2068	3.59162	4.14676	4.22002
															Slope				Intercept		N	R2
														Linear regression	10.3467				0		6	0.996286
														log-log regression	1.38236				-0.286853		7	0.799706
															1.38236	#N/A	#N/A	0.774412	-0.286853	0.0785433	1.54494	-0.743186
														CD160		1.28301	1.8172	2.3514	2.8856	3.4198	3.954	4.4882
														Concentration (pg/ml)	0	548.697	1646.09	4938.27	14814.8	44444.4	133333	400000
														Signal-BKG	161.22	115.337	1	1059.29	3424.85	6581.99	8911.69	14127.7
														Log (Concentration)		2.73933	3.21645	3.69357	4.1707	4.64782	5.12494	5.60206
														Log (Signal-BKG)		2.06197	0	3.02502	3.53464	3.81836	3.94996	4.15007
															Slope				Intercept		N	R2
														Linear regression	0.226974				0		4	0.981244
														log-log regression	1.11963				-1.73535		7	0.61318
															1.11963	#N/A	#N/A	0.666881	-1.78403	0.170079	1.42575	-3.20681
														CD34		2.45012	2.80092	3.15171	3.50251	3.8533	4.20409	4.55489
														Concentration (pg/ml)	0	27.4348	82.3045	246.914	740.741	2222.22	6666.67	20000
														Signal-BKG	0	394.594	1088.28	470.251	2559.45	6709.04	25276.2	37567
														Log (Concentration)		1.4383	1.91542	2.39254	2.86967	3.34679	3.82391	4.30103
														Log (Signal-BKG)		2.59615	3.03674	2.67233	3.40815	3.82666	4.40271	4.57481
															Slope				Intercept		N	R2
														Linear regression	3.71059				0		6	0.992978
														log-log regression	0.73523				1.39264		7	0.906306
															0.73523	#N/A	#N/A	0.888725	1.39264	0.0565174	0.796442	1.17804
														CD5		1.21439	1.95529	2.69618	3.43708	4.17797	4.91887	5.65977
														Concentration (pg/ml)	0	137.174	411.523	1234.57	3703.7	11111.1	33333.3	100000
														Signal-BKG	910.699	1	298.512	348.504	989.899	2780.78	3087.57	5495.59
														Log (Concentration)		2.13727	2.61439	3.09151	3.56864	4.04576	4.52288	5
														Log (Signal-BKG)		0	2.47496	2.54221	2.99559	3.44417	3.48962	3.74001
															Slope				Intercept		N	R2
														Linear regression	0.252847				0		5	0.889631
														log-log regression	1.55285				-2.50926		5	0.765389
															1.55285	#N/A	#N/A	0.927736	-2.10447	0.531542	0.704433	0.518418
														CD74		1.93418	2.33538	2.73658	3.13778	3.53898	3.94018	4.34138
														Concentration (pg/ml)	0	54.8697	164.609	493.827	1481.48	4444.44	13333.3	40000
														Signal-BKG	0	185.124	25.1723	1031.6	3283.25	6080.93	7576.91	12670.7
														Log (Concentration)		1.73933	2.21645	2.69357	3.1707	3.64782	4.12494	4.60206
														Log (Signal-BKG)		2.26746	1.40092	3.01351	3.5163	3.78397	3.87949	4.1028
															Slope				Intercept		N	R2
														Linear regression	2.18239				0		4	0.987471
														log-log regression	0.840878				0.471613		7	0.772818
															0.840878	#N/A	#N/A	0.774149	0.471613	0.10847	0.980584	-0.0602286
														CD99		0.91814	1.87461	2.83108	3.78755	4.74402	5.70049	6.65696
														Concentration (pg/ml)	0	13.7174	41.1523	123.457	370.37	1111.11	3333.33	10000
														Signal-BKG	134.653	1	76.4391	263.136	1021.59	2040.52	3231.5	3593.85
														Log (Concentration)		1.13727	1.61439	2.09151	2.56864	3.04576	3.52288	4
														Log (Signal-BKG)		0	1.88332	2.42018	3.00928	3.30974	3.5094	3.55556
															Slope				Intercept		N	R2
														Linear regression	1.93054				0		5	0.969921
														log-log regression	2.00467				-1.88637		4	0.898528
															2.00467	#N/A	#N/A	0.999283	-1.36171	0.366236	1.17995	-0.0302998
														CES1		0.505239	1.676	2.84677	4.01754	5.1883	6.35907	7.52983
														Concentration (pg/ml)	0	137.174	411.523	1234.57	3703.7	11111.1	33333.3	100000
														Signal-BKG	88.3083	1	34.6139	801.212	2803.62	5469.88	15339.2	18998.5
														Log (Concentration)		2.13727	2.61439	3.09151	3.56864	4.04576	4.52288	5
														Log (Signal-BKG)		0	1.53925	2.90375	3.44772	3.73798	4.1858	4.27872
															Slope				Intercept		N	R2
														Linear regression	0.466778				0		6	0.994308
														log-log regression	2.45381				-5.02793		4	0.9623
															2.45381	#N/A	#N/A		-4.73922	0.144104	1.99998	-3.55274
														CL-P1		1.02653	1.55026	2.07398	2.59771	3.12143	3.64516	4.16888
														Concentration (pg/ml)	0	13.7174	41.1523	123.457	370.37	1111.11	3333.33	10000
														Signal-BKG	246.903	43.2143	1	372.897	1271.9	2520.65	4688.55	6305.67
														Log (Concentration)		1.13727	1.61439	2.09151	2.56864	3.04576	3.52288	4
														Log (Signal-BKG)		1.63563	0	2.57159	3.10445	3.40151	3.67104	3.79973
															Slope				Intercept		N	R2
														Linear regression	2.38934				0		5	0.962083
														log-log regression	1.09768				-0.221828		7	0.687307
															1.09768	#N/A	#N/A	0.722461	-0.221828	0.147338	1.353	-1.04008
														CMG-2		2.73307	3.4579	4.18272	4.90755	5.63238	6.3572	7.08203
														Concentration (pg/ml)	0	137.174	411.523	1234.57	3703.7	11111.1	33333.3	100000
														Signal-BKG	0	414.019	3721.87	20190	61421.1	70404.1	88631	94782.9
														Log (Concentration)		2.13727	2.61439	3.09151	3.56864	4.04576	4.52288	5
														Log (Signal-BKG)		2.61702	3.57076	4.30514	4.78832	4.8476	4.94759	4.97673
															Slope				Intercept		N	R2
														Linear regression	16.4617				0		4	0.997773
														log-log regression	1.51917				-0.513805		4	0.979343
															1.51917	#N/A	#N/A	0.98601	-0.513805	0.123063	1.27594	0.276819
														DSPG3		1.04593	1.67729	2.30866	2.94003	3.57139	4.20276	4.83413
														Concentration (pg/ml)	0	137.174	411.523	1234.57	3703.7	11111.1	33333.3	100000
														Signal-BKG	192.714	48.4603	1	650.973	3897.9	6920.39	17498.3	25543.9
														Log (Concentration)		2.13727	2.61439	3.09151	3.56864	4.04576	4.52288	5
														Log (Signal-BKG)		1.68539	0	2.81356	3.59083	3.84013	4.243	4.40729
															Slope				Intercept		N	R2
														Linear regression	0.540334				0		6	0.984692
														log-log regression	1.32328				-1.78229		7	0.728641
															1.32328	#N/A	#N/A	0.748294	-1.78229	0.130061	1.59133	-2.90938
														EphA1		0.816903	1.45237	2.08784	2.7233	3.35877	3.99424	4.62971
														Concentration (pg/ml)	0	2.74348	8.23045	24.6914	74.0741	222.222	666.667	2000
														Signal-BKG	267.405	23.0761	1	390.711	1489.18	4129.29	12569.8	16594.5
														Log (Concentration)		0.438302	0.915424	1.39254	1.86967	2.34679	2.82391	3.30103
														Log (Signal-BKG)		1.36316	0	2.59186	3.17295	3.61588	4.09933	4.21997
															Slope				Intercept		N	R2
														Linear regression	18.8351				0		6	0.999108
														log-log regression	1.33188				0.233138		7	0.784334
															1.33188	#N/A	#N/A	0.791802	0.233138	0.111945	1.56086	-0.340651
														EphA7		1.23512	2.32092	3.40673	4.49254	5.57835	6.66416	7.74997
														Concentration (pg/ml)	0	54.8697	164.609	493.827	1481.48	4444.44	13333.3	40000
														Signal-BKG	20.0298	1	198.501	838.924	2574.62	4025.58	6643.59	7019.38
														Log (Concentration)		1.73933	2.21645	2.69357	3.1707	3.64782	4.12494	4.60206
														Log (Signal-BKG)		0	2.29776	2.92372	3.41071	3.60483	3.8224	3.8463
															Slope				Intercept		N	R2
														Linear regression	1.72607				0		4	0.998079
														log-log regression	2.27575				-3.42895		4	0.862824
															2.27575	#N/A	#N/A	0.99483	-2.72317	0.455824	1.16632	-0.264163
														EphB3		1.60355	2.73604	3.86853	5.00102	6.13351	7.266	8.39849
														Concentration (pg/ml)	0	137.174	411.523	1234.57	3703.7	11111.1	33333.3	100000
														Signal-BKG	200.664	1	575.347	1359.94	4471.31	5989.11	11864.8	12744.4
														Log (Concentration)		2.13727	2.61439	3.09151	3.56864	4.04576	4.52288	5
														Log (Signal-BKG)		0	2.75993	3.13352	3.65043	3.77736	4.07426	4.10532
															Slope				Intercept		N	R2
														Linear regression	1.19744				0		4	0.993427
														log-log regression	2.37359				-4.38577		4	0.802546
															2.37359	#N/A	#N/A	0.991439	-3.46945	0.616007	0.933206	0.296274
														Erythropoietin		0.997066	1.52281	2.04856	2.57431	3.10005	3.6258	4.15155
														Concentration (pg/ml)	0	1.37174	4.11523	12.3457	37.037	111.111	333.333	1000
														Signal-BKG	454.773	188.707	1	63.0928	1330.81	2696.99	8493.66	10464.7
														Log (Concentration)		0.137272	0.614394	1.09151	1.56864	2.04576	2.52288	3
														Log (Signal-BKG)		2.27579	0	1.79998	3.12412	3.43088	3.92909	4.01973
															Slope				Intercept		N	R2
														Linear regression	25.4498				0		6	0.992595
														log-log regression	1.10191				0.925724		7	0.632737
															1.10191	#N/A	#N/A	0.850005	0.845804	0.262591	1.60443	-0.182219
														FAM3C		1.25961	2.02225	2.78489	3.54753	4.31017	5.07281	5.83545
														Concentration (pg/ml)	0	137.174	411.523	1234.57	3703.7	11111.1	33333.3	100000
														Signal-BKG	347.083	1	502.364	866.594	4452.11	12112.4	23281.2	30576.5
														Log (Concentration)		2.13727	2.61439	3.09151	3.56864	4.04576	4.52288	5
														Log (Signal-BKG)		0	2.70102	2.93782	3.64857	4.08323	4.36701	4.48539
															Slope				Intercept		N	R2
														Linear regression	1.09693				0		5	0.995184
														log-log regression	1.59842				-2.36659		6	0.811379
															1.59842	#N/A	#N/A	0.974548	-2.15665	0.367933	0.938417	0.198657
														FDPS		0.989673	1.47985	1.97003	2.46021	2.9504	3.44058	3.93076
														Concentration (pg/ml)	0	54.8697	164.609	493.827	1481.48	4444.44	13333.3	40000
														Signal-BKG	577.807	31.0787	105.621	1	826.158	1770.84	4153.19	8349.61
														Log (Concentration)		1.73933	2.21645	2.69357	3.1707	3.64782	4.12494	4.60206
														Log (Signal-BKG)		1.49246	2.02375	0	2.91706	3.24818	3.61838	3.92167
															Slope				Intercept		N	R2
														Linear regression	0.221375				0		7	0.969209
														log-log regression	1.02737				-0.797266		7	0.58571
															1.02737	#N/A	#N/A	0.587559	-0.797266	0.131564	1.23813	-1.5996
														FGF R4		0.741003	1.35379	1.96657	2.57935	3.19213	3.80492	4.4177
														Concentration (pg/ml)	0	5.48697	16.4609	49.3827	148.148	444.444	1333.33	4000
														Signal-BKG	191.266	1	42.8401	171.94	426.149	1060.54	2368.3	3216.59
														Log (Concentration)		0.739332	1.21645	1.69357	2.1707	2.64782	3.12494	3.60206
														Log (Signal-BKG)		0	1.63185	2.23538	2.62956	3.02553	3.37444	3.5074
															Slope				Intercept		N	R2
														Linear regression	1.85071				0		6	0.984281
														log-log regression	1.28433				-0.332047		6	0.888729
															1.28433	#N/A	#N/A	0.988111	-0.208547	0.251831	0.896066	0.634264
														Frizzled-9		2.74078	3.03726	3.33374	3.63022	3.9267	4.22318	4.51965
														Concentration (pg/ml)	0	548.697	1646.09	4938.27	14814.8	44444.4	133333	400000
														Signal-BKG	0	499.86	1279.52	2089.17	4131.76	4730.58	7230.39	7913.16
														Log (Concentration)		2.73933	3.21645	3.69357	4.1707	4.64782	5.12494	5.60206
														Log (Signal-BKG)		2.69885	3.10705	3.31997	3.61613	3.67491	3.85916	3.89835
															Slope				Intercept		N	R2
														Linear regression	0.299375				0		4	0.949984
														log-log regression	0.62139				1.03859		4	0.984286
															0.62139	#N/A	#N/A	0.991168	1.03859	0.107628	0.533498	1.3772
														GDF-8 Propeptide		1.48852	1.97926	2.47	2.96074	3.45148	3.94222	4.43296
														Concentration (pg/ml)	0	13.7174	41.1523	123.457	370.37	1111.11	3333.33	10000
														Signal-BKG	0	90.449	30.3841	103.085	1849	4470.8	13450.4	16860
														Log (Concentration)		1.13727	1.61439	2.09151	2.56864	3.04576	3.52288	4
														Log (Signal-BKG)		1.9564	1.48265	2.0132	3.26694	3.65038	4.12873	4.22686
															Slope				Intercept		N	R2
														Linear regression	4.04017				0		6	0.997997
														log-log regression	1.02854				0.318782		7	0.884006
															1.02854	#N/A	#N/A	0.926191	0.318782	0.123099	1.22467	-0.309773
														IGSF4A		3.37411	3.56255	3.75099	3.93942	4.12786	4.3163	4.50474
														Concentration (pg/ml)	0	548.697	1646.09	4938.27	14814.8	44444.4	133333	400000
														Signal-BKG	0	1706.27	3572.96	5118.51	6428.84	6713.89	7357.4	7613.96
														Log (Concentration)		2.73933	3.21645	3.69357	4.1707	4.64782	5.12494	5.60206
														Log (Signal-BKG)		3.23205	3.55303	3.70914	3.80813	3.82697	3.86672	3.88161
															Slope				Intercept		N	R2
														Linear regression	1.17144				0		3	0.842772
														log-log regression	0.394946				2.21104		4	0.93226
															0.394946	#N/A	#N/A	0.98356	2.29222	0.272493	0.267336	2.70267
														IL-1F6		1.05866	1.55301	2.04735	2.5417	3.03604	3.53039	4.02473
														Concentration (pg/ml)	0	27.4348	82.3045	246.914	740.741	2222.22	6666.67	20000
														Signal-BKG	143.008	1	202.557	220.629	423	879.943	2945.66	4350.46
														Log (Concentration)		1.4383	1.91542	2.39254	2.86967	3.34679	3.82391	4.30103
														Log (Signal-BKG)		0	2.30655	2.34366	2.62634	2.94445	3.46918	3.63854
															Slope				Intercept		N	R2
														Linear regression	0.439554				0		6	0.993214
														log-log regression	1.0361				-0.497729		7	0.781404
															1.0361	#N/A	#N/A	0.953063	-0.431563	0.355256	0.620065	0.960818
														IL-5 R alpha		1.15954	2.15377	3.14801	4.14224	5.13648	6.13071	7.12494
														Concentration (pg/ml)	0	54.8697	164.609	493.827	1481.48	4444.44	13333.3	40000
														Signal-BKG	12.1032	1	153.624	385.202	1517.19	2008.9	5010.58	7313.96
														Log (Concentration)		1.73933	2.21645	2.69357	3.1707	3.64782	4.12494	4.60206
														Log (Signal-BKG)		0	2.18646	2.58569	3.18104	3.30296	3.69989	3.86415
															Slope				Intercept		N	R2
														Linear regression	0.997768				0		4	0.992924
														log-log regression	2.08382				-3.12751		4	0.856276
															2.08382	#N/A	#N/A	0.987205	-2.46492	0.471186	1.04227	-0.156378
														IP-10		1.79342	2.32223	2.85104	3.37985	3.90866	4.43748	4.96629
														Concentration (pg/ml)	0	274.348	823.045	2469.14	7407.41	22222.2	66666.7	200000
														Signal-BKG	0	79.031	158.105	322.196	6982.99	9556.56	18343.4	23969.4
														Log (Concentration)		2.4383	2.91542	3.39254	3.86967	4.34679	4.82391	5.30103
														Log (Signal-BKG)		1.8978	2.19895	2.50812	3.84404	3.9803	4.26348	4.37966
															Slope				Intercept		N	R2
														Linear regression	0.138314				0		3	0.965059
														log-log regression	1.10834				-0.909043		6	0.925389
															1.10834	#N/A	#N/A	0.894079	-0.909043	0.0406671	1.17397	-1.18388
														JNK1		1.80936	2.29562	2.78187	3.26813	3.75439	4.24065	4.7269
														Concentration (pg/ml)	0	548.697	1646.09	4938.27	14814.8	44444.4	133333	400000
														Signal-BKG	0	44.1428	257.395	558.48	3337.69	5139.64	12977	16553.4
														Log (Concentration)		2.73933	3.21645	3.69357	4.1707	4.64782	5.12494	5.60206
														Log (Signal-BKG)		1.64486	2.4106	2.74701	3.52345	3.71093	4.11317	4.21889
															Slope				Intercept		N	R2
														Linear regression	0.100568				0		6	0.977293
														log-log regression	1.01915				-0.982427		6	0.970718
															1.01915	#N/A	#N/A	0.965606	-0.982427	0.0756004	0.915716	-0.518139
														LTA4H		2.86838	3.10992	3.35145	3.59299	3.83453	4.07607	4.31761
														Concentration (pg/ml)	0	137.174	411.523	1234.57	3703.7	11111.1	33333.3	100000
														Signal-BKG	0	328.29	1919.11	3005.57	4887.14	7448.19	9808.47	14686.3
														Log (Concentration)		2.13727	2.61439	3.09151	3.56864	4.04576	4.52288	5
														Log (Signal-BKG)		2.51626	3.2831	3.47793	3.68905	3.87205	3.9916	4.16691
															Slope				Intercept		N	R2
														Linear regression	2.6545				0		3	0.893233
														log-log regression	0.506242				1.76439		7	0.887502
															0.506242	#N/A	#N/A	0.993278	1.7864	0.223879	0.367866	2.34624
														Mcpt1		4.12627	4.35199	4.57772	4.80345	5.02918	5.2549	5.48063
														Concentration (pg/ml)	0	274.348	823.045	2469.14	7407.41	22222.2	66666.7	200000
														Signal-BKG	0	6930.24	22239.6	29180.5	35797.3	35186.5	39052.4	37506.7
														Log (Concentration)		2.4383	2.91542	3.39254	3.86967	4.34679	4.82391	5.30103
														Log (Signal-BKG)		3.84075	4.34713	4.46509	4.55385	4.54638	4.59165	4.57411
															Slope				Intercept		N	R2
														Linear regression	13.4694				0		3	0.812362
														log-log regression	0.473103				2.80955		4	0.835793
															0.473103	#N/A	#N/A	0.99339	2.9727	0.525847	0.216637	3.72041
														MGL1		2.75743	3.05385	3.35027	3.6467	3.94312	4.23954	4.53596
														Concentration (pg/ml)	0	54.8697	164.609	493.827	1481.48	4444.44	13333.3	40000
														Signal-BKG	0	460.763	1161.4	2720.85	5478.23	8533.67	14386.7	17569.5
														Log (Concentration)		1.73933	2.21645	2.69357	3.1707	3.64782	4.12494	4.60206
														Log (Signal-BKG)		2.66348	3.06498	3.43471	3.73864	3.93114	4.15796	4.24476
															Slope				Intercept		N	R2
														Linear regression	5.69434				0		3	0.989736
														log-log regression	0.621274				1.67682		6	0.980031
															0.621274	#N/A	#N/A	0.982525	1.67682	0.0705889	0.562202	1.88291
														MMP-7		2.38792	2.61136	2.83479	3.05823	3.28166	3.5051	3.72853
														Concentration (pg/ml)	0	137.174	411.523	1234.57	3703.7	11111.1	33333.3	100000
														Signal-BKG	0	292.998	217.558	810.789	1568.73	2282.81	3453.99	3998.61
														Log (Concentration)		2.13727	2.61439	3.09151	3.56864	4.04576	4.52288	5
														Log (Signal-BKG)		2.46687	2.33758	2.90891	3.19555	3.35847	3.53832	3.60191
															Slope				Intercept		N	R2
														Linear regression	0.449834				0		4	0.955156
														log-log regression	0.468298				1.38704		7	0.915767
															0.468298	#N/A	#N/A	0.89544	1.38704	0.0482608	0.50139	1.2479
														Nectin-4		1.18124	1.76861	2.35598	2.94335	3.53072	4.1181	4.70547
														Concentration (pg/ml)	0	27.4348	82.3045	246.914	740.741	2222.22	6666.67	20000
														Signal-BKG	264.357	1	286.869	456.135	1849.61	3683.81	9015.14	15189.5
														Log (Concentration)		1.4383	1.91542	2.39254	2.86967	3.34679	3.82391	4.30103
														Log (Signal-BKG)		0	2.45768	2.65909	3.26708	3.5663	3.95497	4.18154
															Slope				Intercept		N	R2
														Linear regression	1.39587				0		6	0.989399
														log-log regression	1.23107				-0.663249		7	0.805604
															1.23107	#N/A	#N/A	0.982453	-0.589422	0.32858	0.76687	0.964172
														R-Spondin 1		1.16296	1.67387	2.18478	2.69569	3.2066	3.71751	4.22842
														Concentration (pg/ml)	0	13.7174	41.1523	123.457	370.37	1111.11	3333.33	10000
														Signal-BKG	102.875	171.069	103.732	1	879.395	3840.29	16932.2	21462.6
														Log (Concentration)		1.13727	1.61439	2.09151	2.56864	3.04576	3.52288	4
														Log (Signal-BKG)		2.23317	2.01591	0	2.94418	3.58436	4.22871	4.33168
															Slope				Intercept		N	R2
														Linear regression	4.88321				0		6	0.986718
														log-log regression	1.07082				0.0120312		7	0.530026
															1.07082	#N/A	#N/A	0.658191	-0.0548573	0.232137	1.49139	-1.33583
														Serpin A6		2.22166	2.51426	2.80687	3.09948	3.39208	3.68469	3.97729
														Concentration (pg/ml)	0	274.348	823.045	2469.14	7407.41	22222.2	66666.7	200000
														Signal-BKG	0	235.431	245.845	532.328	1143.73	2476.55	6985.06	8152.43
														Log (Concentration)		2.4383	2.91542	3.39254	3.86967	4.34679	4.82391	5.30103
														Log (Signal-BKG)		2.37186	2.39066	2.72618	3.05832	3.39385	3.84417	3.91129
															Slope				Intercept		N	R2
														Linear regression	0.106152				0		6	0.997763
														log-log regression	0.613273				0.726314		7	0.969335
															0.613273	#N/A	#N/A	0.981825	0.726314	0.0690517	0.676236	0.442615
														sFRP-2		0.856052	1.30843	1.7608	2.21318	2.66555	3.11792	3.5703
														Concentration (pg/ml)	0	137.174	411.523	1234.57	3703.7	11111.1	33333.3	100000
														Signal-BKG	151.672	13.3758	113.594	1	355.043	789.844	2135.84	3413.19
														Log (Concentration)		2.13727	2.61439	3.09151	3.56864	4.04576	4.52288	5
														Log (Signal-BKG)		1.12632	2.05536	0	2.55028	2.89754	3.32957	3.53316
															Slope				Intercept		N	R2
														Linear regression	0.0650686				0		6	0.989806
														log-log regression	0.948133				-1.17037		7	0.592248
															0.948133	#N/A	#N/A	0.540953	-1.17037	0.079728	1.06142	-1.64673
														TNFb		2.14578	2.36329	2.58079	2.7983	3.0158	3.23331	3.45081
														Concentration (pg/ml)	0	27.4348	82.3045	246.914	740.741	2222.22	6666.67	20000
														Signal-BKG	0	174.307	268.439	308.564	427.063	912.453	2054.36	3351.08
														Log (Concentration)		1.4383	1.91542	2.39254	2.86967	3.34679	3.82391	4.30103
														Log (Signal-BKG)		2.24131	2.42885	2.48935	2.63049	2.96021	3.31268	3.52518
															Slope				Intercept		N	R2
														Linear regression	0.322857				0		6	0.98264
														log-log regression	0.455869				1.4901		7	0.953317
															0.455869	#N/A	#N/A	0.953453	1.4901	0.0595023	0.495915	1.34971

## Sheet: Protein Information
	Target	Uniprot	GeneName	GeneID	Description
	A33	Q9JKA5	Gpa33	59290	Cell surface A33 antigen (Glycoprotein A33) (mA33)																					m_A33
	Angiogenin	P21570	Ang Ang1 Rnase5 Rnase5a	11727	Angiogenin (EC 3.1.27.-) (Angiogenin-1) (Ribonuclease 5) (RNase 5)																					m_Angiogenin
	ART4	Q9CRA0	Art4	109978	Ecto-ADP-ribosyltransferase 4 (EC 2.4.2.31) (ADP-ribosyltransferase C2 and C3 toxin-like 4) (ARTC4) (Mono(ADP-ribosyl)transferase 4) (NAD(P)(+)--arginine ADP-ribosyltransferase 4) (CD antigen CD297)																					m_ART4
	ASGR1	P34927	Asgr1 Asgr-1	11889	Asialoglycoprotein receptor 1 (ASGP-R 1) (ASGPR 1) (Hepatic lectin 1) (HL-1) (mHL-1)																					m_ASGR1
	BAMBI	Q9D0L6	Bambi Nma	68010	BMP and activin membrane-bound inhibitor homolog (Putative transmembrane protein NMA)																					m_BAMBI
	Bcl-xL	Q61337	Bad Bbc6	12015	Bcl2-associated agonist of cell death (BAD) (Bcl-2-binding component 6) (Bcl-xL/Bcl-2-associated death promoter) (Bcl2 antagonist of cell death)																					m_Bcl-xL
	BID	P70444	Bid	12122	BH3-interacting domain death agonist (p22 BID) (BID) [Cleaved into: BH3-interacting domain death agonist p15 (p15 BID); BH3-interacting domain death agonist p13 (p13 BID); BH3-interacting domain death agonist p11 (p11 BID)]																					m_BID
	BMP-7	P23359	Bmp7 Bmp-7 Op1	12162	Bone morphogenetic protein 7 (BMP-7) (Osteogenic protein 1) (OP-1)																					m_BMP-7
	CD160	O88875	Cd160 By55	54215	CD160 antigen (Natural killer cell receptor BY55) (CD antigen CD160)																					m_CD160
	CD34	Q64314	Cd34	12490	Hematopoietic progenitor cell antigen CD34 (CD antigen CD34)																					m_CD34
	CD5	P58019	Cd59b	333883	CD59B glycoprotein (MAC-inhibitory protein) (MAC-IP) (Membrane attack complex inhibition factor) (MACIF) (Protectin) (CD antigen CD59)																					m_CD5
	CD74	P04441	Cd74 Ii	16149	H-2 class II histocompatibility antigen gamma chain (Ia antigen-associated invariant chain) (Ii) (MHC class II-associated invariant chain) (CD antigen CD74)																					m_CD74
	CD99	Q8VCN6	Cd99 Pilrl	673094	CD99 antigen (Paired immunoglobin-like type 2 receptor-ligand) (PILR-L) (CD antigen CD99)																					m_CD99
	CES1	Q8VCC2	Ces1 Ces1g	12623	Liver carboxylesterase 1 (EC 3.1.1.1) (Acyl-coenzyme A:cholesterol acyltransferase) (Carboxylesterase 1G) (ES-x)																					m_CES1
	CL-P1	Q8K4Q8	Colec12 Clp1 Srcl	140792	Collectin-12 (Collectin placenta protein 1) (CL-P1) (Scavenger receptor with C-type lectin)																					m_CL-P1
	CMG-2	Q6DFX2	Antxr2	71914	Anthrax toxin receptor 2																					m_CMG-2
	DSPG3	P70186	Epyc Dspg3 Pglb	13516	Epiphycan (Dermatan sulfate proteoglycan 3) (Proteoglycan-Lb) (PG-Lb) (Small chondroitin/dermatan sulfate proteoglycan)																					m_DSPG3
	EphA1	Q60750	Epha1 Esk	13835	Ephrin type-A receptor 1 (mEpha1) (EC 2.7.10.1) (Embryonic stem cell kinase) (Tyrosine-protein kinase receptor ESK)																					m_EphA1
	EphA7	Q61772	Epha7 Ebk Ehk3 Mdk1	13841	Ephrin type-A receptor 7 (EC 2.7.10.1) (Developmental kinase 1) (mDK-1) (EPH homology kinase 3) (EHK-3) (Embryonic brain kinase) (EBK)																					m_EphA7
	EphB3	P54754	Ephb3 Etk2 Mdk5 Sek4	13845	Ephrin type-B receptor 3 (EC 2.7.10.1) (Developmental kinase 5) (mDK-5) (Tyrosine-protein kinase receptor SEK-4)																					m_EphB3
	Erythropoietin	P07321	Epo	13856	Erythropoietin																					m_Erythropoietin
	FAM3C	Q91VU0	Fam3c D6Wsu176e Ilei	27999	Protein FAM3C (Interleukin-like EMT inducer)																					m_FAM3C
	FDPS	Q920E5	Fdps	110196	Farnesyl pyrophosphate synthase (FPP synthase) (FPS) (EC 2.5.1.10) ((2E,6E)-farnesyl diphosphate synthase) (Cholesterol-regulated 39 kDa protein) (CR 39) (Dimethylallyltranstransferase) (EC 2.5.1.1) (Farnesyl diphosphate synthase) (Geranyltranstransferase)																					m_FDPS
	FGF R4	Q03142	Fgfr4 Fgfr-4 Mpk-11	14186	Fibroblast growth factor receptor 4 (FGFR-4) (EC 2.7.10.1) (Protein-tyrosine kinase receptor MPK-11) (CD antigen CD334)																					m_FGF R4
	Frizzled-9	Q9R216	Fzd9 Fzd3	14371	Frizzled-9 (Fz-9) (mFz3) (mFz9) (CD antigen CD349)																					m_Frizzled-9
	GDF-8 Propeptide	#N/A	#N/A	#N/A	#N/A																					m_GDF-8 Propeptide
	IGSF4A	Q8R5M8	Cadm1 Igsf4 Necl2 Ra175 Syncam SynCam1 Tslc1	54725	Cell adhesion molecule 1 (Immunoglobulin superfamily member 4) (IgSF4) (Nectin-like protein 2) (NECL-2) (Spermatogenic immunoglobulin superfamily) (SgIgSF) (Synaptic cell adhesion molecule) (SynCAM) (Tumor suppressor in lung cancer 1) (TSLC-1)																					m_IGSF4A
	IL-1F6	Q9JLA2	Il36a Fil1e Il1e Il1f6 Il1h1	54448	Interleukin-36 alpha (FIL1 epsilon) (Interleukin-1 epsilon) (IL-1 epsilon) (Interleukin-1 family member 6) (IL-1F6) (Interleukin-1 homolog 1) (IL-1H1)																					m_IL-1F6
	IL-5 R alpha	P21183	Il5ra Il5r	16192	Interleukin-5 receptor subunit alpha (IL-5 receptor subunit alpha) (IL-5R subunit alpha) (IL-5R-alpha) (IL-5RA) (CD antigen CD125)																					m_IL-5 R alpha
	IP-10	P17515	Cxcl10 Crg2 Ifi10 Inp10 Scyb10	15945	C-X-C motif chemokine 10 (10 kDa interferon gamma-induced protein) (Gamma-IP10) (IP-10) (C7) (Interferon-gamma induced protein CRG-2) (Small-inducible cytokine B10)																					m_IP-10
	JNK1	A3KBF5	Mapk8 jnk1	0	Mitogen-activated protein kinase (EC 2.7.11.24)																					m_JNK1
	LTA4H	P24527	Lta4h	16993	Leukotriene A-4 hydrolase (LTA-4 hydrolase) (EC 3.3.2.6) (Leukotriene A(4) hydrolase)																					m_LTA4H
	Mcpt1	P11034	Mcpt1	17224	Mast cell protease 1 (mMCP-1) (EC 3.4.21.-)																					m_Mcpt1
	MGL1	P49300	Clec10a Mgl Mgl1	17312	C-type lectin domain family 10 member A (MMGL) (Macrophage asialoglycoprotein-binding protein 1) (M-ASGP-BP-1) (Macrophage galactose/N-acetylgalactosamine-specific lectin)																					m_MGL1
	MMP-7	Q10738	Mmp7	0	Matrilysin (EC 3.4.24.23) (Matrin) (Matrix metalloproteinase-7) (MMP-7) (Pump-1 protease) (Uterine metalloproteinase)																					m_MMP-7
	Nectin-4	Q8R007	Nectin4 Lnir Prr4 Pvrl4	71740	Nectin-4 (Ig superfamily receptor LNIR) (Nectin cell adhesion molecule 4) (Poliovirus receptor-related protein 4)																					m_Nectin-4
	R-Spondin 1	Q9Z132	Rspo1	192199	R-spondin-1 (Cysteine-rich and single thrombospondin domain-containing protein 3) (Cristin-3) (mCristin-3) (Roof plate-specific spondin-1)																					m_R-Spondin 1
	Serpin A6	Q06770	Serpina6 Cbg	12401	Corticosteroid-binding globulin (CBG) (Serpin A6) (Transcortin)																					m_Serpin A6
	sFRP-2	P97299	Sfrp2 Sarp1 Sdf5	20319	Secreted frizzled-related protein 2 (sFRP-2) (Protein SDF5) (Secreted apoptosis-related protein 1) (SARP-1)																					m_sFRP-2
	TNFb	P09225	Lta Tnfb Tnfsf1	16992	Lymphotoxin-alpha (LT-alpha) (TNF-beta) (Tumor necrosis factor ligand superfamily member 1)																					m_TNFb

## Sheet: Bioinformatics
Need help making sense of your data?
RayBiotech offers affordable Biostatistics & Bioinformatics services.
	DATA CLEAN-UP				DIFFERENTIAL EXPRESSION ANALYSIS					CLUSTER ANALYSIS
	Data outliers are identified & removed from further analyses.				Identifies differentially-expressed proteins across groups using volcano plots & jitter plots.					Clusters samples based on similar expression profiles. Includes heatmaps and more!
	BIOMARKER SELECTION				PATHWAY ANALYSIS
	Uses various models to identify statistically-significant biomarkers between groups. Provides p-values.				Identifies the specific protein functions, biological pathways, and physical interactions enriched in a particular group.					Contact us at info@raybiotech.com for more information.

## Sheet: Data Statistics
	Target	LOD (pg/ml)	Best Confident Range	Maximum Value	Highest Reported Value	Lowest Reported Value	% Below LOD	% Above LOD but <3xLOD	% in Best Confidence	% Above Maximum
	A33	1.51082	4.5 - 333	1000	313.671	0	90.8602	5.91398	3.22581	0
	Angiogenin	0.4	1.2 - 12	37.037	37.9336	0	62.9032	13.9785	22.5806	0.537634
	ART4	200	600.0 - 18,519	55555.6	63216.7	0	26.8817	1.6129	70.4301	0.537634
	ASGR1	131.108	393.3 - 24,691	74074.1	4941.24	0	50	24.7312	25.2688	0
	BAMBI	2.5914	7.8 - 667	2000	8.60376	2.28012	92.4731	6.98925	0.537634	0
	Bcl-xL	2.75124	8.3 - 4,115	12345.7	2003.34	0	41.9355	13.4409	44.6237	0
	BID	168.347	505.0 - 33,333	100000	45027.7	129.306	69.3548	23.6559	5.91398	0
	BMP-7	8	24.0 - 1,333	4000	3438.88	0	42.4731	9.67742	47.3118	0
	CD160	554.655	1,664.0 - 24,691	74074.1	23097	0	58.0645	18.8172	23.1183	0
	CD34	40	120.0 - 6,667	20000	4074.54	0	13.9785	7.52688	78.4946	0
	CD5	1514.58	4,543.8 - 33,333	100000	159122	189.849	89.7849	2.15054	5.37634	0.537634
	CD74	56.1443	168.4 - 2,469	7407.41	2155.78	0	53.7634	13.4409	32.7957	0
	CD99	29.8971	89.7 - 3,333	10000	539.583	13.1628	25.2688	30.6452	44.086	0
	CES1	200	600.0 - 33,333	100000	7610.63	0	87.6344	4.83871	7.52688	0
	CL-P1	20	60.0 - 1,852	5555.56	3748.23	0	50	6.98925	42.4731	0
	CMG-2	210.674	632.0 - 33,333	100000	1563.69	208.255	74.7312	22.5806	2.68817	0
	DSPG3	200	600.0 - 33,333	100000	11540.9	0	74.7312	10.7527	14.5161	0
	EphA1	3.09772	9.3 - 667	2000	1394.6	0	52.6882	19.3548	27.4194	0
	EphA7	90.234	270.7 - 13,333	40000	985.492	57.6729	74.7312	21.5054	3.76344	0
	EphB3	115.816	347.4 - 33,333	100000	3432.52	39.6091	77.4194	17.2043	5.37634	0
	Erythropoietin	2	6.0 - 333	1000	69.5372	0	63.9785	13.4409	22.5806	0
	FAM3C	144.847	434.5 - 18,519	55555.6	19103.1	0	54.8387	30.1075	14.5161	0
	FDPS	80	240.0 - 13,333	40000	40334	0	10.7527	3.22581	55.914	0.537634
	FGF R4	8	24.0 - 1,333	4000	1215.44	0	68.8172	3.22581	27.957	0
	Frizzled-9	160.676	482.0 - 133,333	400000	5864.09	133.251	62.9032	33.871	3.22581	0
	GDF-8 Propeptide	16.191	48.6 - 3,333	10000	1235.7	0	70.4301	15.0538	14.5161	0
	IGSF4A	135.629	406.9 - 8,230	24691.4	2719.53	0	53.7634	31.1828	15.0538	0
	IL-1F6	40	120.0 - 6,667	20000	5253.12	0	64.5161	3.22581	32.2581	0
	IL-5 R alpha	80	240.0 - 2,469	7407.41	3602.07	0	72.5806	11.828	15.0538	0
	IP-10	667.103	2,001.3 - 66,667	200000	8674.32	599.971	49.4624	47.3118	3.22581	0
	JNK1	493.048	1,479.1 - 133,333	400000	26241.8	0	57.5269	10.2151	32.2581	0
	LTA4H	106.666	320.0 - 33,333	100000	5455.47	61.3792	45.1613	37.0968	17.7419	0
	Mcpt1	190.8	572.4 - 66,667	200000	393.599	190.495	79.0323	20.9677	0	0
	MGL1	9.54722	28.6 - 823	2469.14	508.508	0	71.5054	16.6667	11.828	0
	MMP-7	68.2616	204.8 - 6,173	18518.5	3617.31	0	76.3441	8.06452	15.5914	0
	Nectin-4	40	120.0 - 6,667	20000	5603.66	0	32.2581	12.9032	54.8387	0
	R-Spondin 1	13.9415	41.8 - 3,333	10000	2014.9	0	63.4409	20.4301	16.129	0
	Serpin A6	400	1,200.0 - 66,667	200000	28593.5	0	37.6344	13.9785	48.3871	0
	sFRP-2	200	600.0 - 33,333	100000	40191.4	0	12.3656	2.68817	83.3333	0
	TNFb	40	120.0 - 6,667	20000	6022.35	0	45.1613	2.68817	52.1505	0

## Sheet: Result
			1: Linear
			2: Log-logit	0	Below LOD
			3: Std3	1585.64	Above MAX
			4: 4-PL
	(pg/ml)		4: Indiv_Nor	Experimental Result - Dilution factor not accounted for
186	LOD	MAX	Curve(s)	(pg/ml)	F33853 (HC)	M33854 (HC)	M33855 (HC)	M33856 (HC)	M33857 (HC)	F33873 (HC)	F33874 (HC)	F33875 (HC)	M33876 (HC)	F33877 (HC)	F33878 (HC)	F33879 (HC)	F33880 (HC)	M33881 (HC)	M33882 (HC)	M33883 (HC)	M33884 (HC)	F33885 (HC)	F33886 (HC)	F33887 (HC)	M33888 (HC)	M33889 (HC)	F33903 (HC)	F33904 (HC)	F33905 (HC)	M33906 (HC)	M33907 (HC)	M33908 (HC)	M33909 (HC)	F33910 (HC)	F33911 (HC)	F33912 (HC)	F33913 (HC)	M33914 (HC)	M33915 (HC)	M33916 (HC)	M33917 (HC)	M33927 (HC)	M33928 (HC)	F33934 (HC)	F33935 (HC)	F33936 (HC)	F33937 (HC)	M33938 (HC)	M33939 (HC)
mCYT19	1.51082	1000	1: Linear	A33	0	0	0	0	0	0	0	0	0	0	0	0	0	0	0	0	0	0	0	0	0	0	0	0	12.9326	8.22267	78.1697	313.671	0	0	0	0	0	0	0	0	0	0	0	0	0	0	0	0	0
mCYT19	0.4	37.037	1: Linear	Angiogenin	0	0	0	0	0	0	0	0	0	0	0	0	0	0	0	0	0	0	0	0	0	0	0	0	0	0	1.9045	0	0	0	0	0	0	0	0	0	0	0	0	0	0	0	0	0	0
mCYT19	200	55555.6	1: Linear	ART4	0	253.278	0	0	0	3066.88	146.485	1346.5	604.86	0	0	1604.99	0	0	0	815.234	0	77.8141	0	1139.42	0	0	0	0	0	706.043	3537.3	0	0	0	0	0	0	1890.71	0	0	0	2051.22	137.969	1561.16	0	0	0	916.81	1675.54
mCYT19	131.108	74074.1	1: Linear	ASGR1	239.822	0	0	0	0	0	0	0	0	0	0	0	0	0	0	0	0	168.17	0	720.749	15.1428	0	1056.25	1671.62	3292.75	1755.27	4335.66	4941.24	365.87	0	0	0	0	0	0	25.3305	0	0	0	0	0	0	0	43.0182	77.6684
mCYT19	2.5914	2000	4: 4-PL	BAMBI	2.28012	2.28012	2.28012	2.28012	2.28012	2.28012	2.28012	2.28012	2.28012	2.28012	2.28012	2.28012	2.28012	2.28012	2.28012	2.28012	2.28012	2.28012	2.28012	2.28012	2.28012	2.28012	3.2732	3.1621	5.56454	6.19271	8.60376	5.84202	2.28012	2.28012	2.28012	2.28012	2.28012	2.28012	2.28012	2.28012	2.28012	2.28012	2.28012	2.28012	2.28012	2.28012	2.28012	2.28012	2.28012
mCYT19	2.75124	12345.7	1: Linear	Bcl-xL	27.6057	6.90266	0	0	0	8.3733	5.53892	5.01216	8.09468	18.145	23.3172	46.8454	13.7329	0.827128	5.69661	18.472	14.7447	4.29973	6.20185	33.7357	4.50657	89.4271	476.706	716.108	1063.08	1196.91	1746.57	2003.34	30.4761	0	0	0	0	16.1243	0	0	3.49297	5.77132	42.5053	5.53178	0	0	8.19754	14.6797	23.823
mCYT19	168.347	100000	4: 4-PL	BID	129.306	129.306	129.306	129.306	129.306	129.306	129.306	129.306	257.866	129.306	129.306	129.306	129.306	129.306	129.306	129.306	135.424	129.306	129.306	459.715	129.306	129.306	330.164	1101.71	4994.23	6046.11	18443.8	45027.7	129.306	129.306	129.306	129.306	129.306	129.306	129.306	129.306	129.306	129.306	129.306	129.306	129.306	129.306	129.306	129.306	129.306
mCYT19	8	4000	1: Linear	BMP-7	37.5704	0	0	7.28024	0	22.633	0	0	0	0	0	0	7.62784	0	0	0	0	0	0	48.3938	0	0	0	0	69.8534	33.8491	399.57	488.757	19.9743	0	0	0	0	0.315758	0	0	0	0	37.1731	0	0	0	0	12.1798	38.862
mCYT19	554.655	74074.1	1: Linear	CD160	1703.55	0	0	0	0	1260.58	0	816.797	0	410.418	416.697	1427.15	435.361	305.465	327.92	598.177	297.369	0	0	885.25	0	0	0	0	9249.33	13319.5	12037.1	23097	1065.94	0	0	0	0	1200.73	856.289	365.717	0	1971.01	258.507	1728.97	659.279	445.29	534.518	0	0
mCYT19	40	20000	1: Linear	CD34	535.566	159.942	537.207	674.921	887.803	1045.92	305.35	229.582	790.564	722.999	551.758	559.586	531.592	646.516	176.849	994.149	777.088	381.085	343.448	765.529	0	0	0	0	44.4518	9.44278	1278.12	2366.78	485.708	162.222	423.283	652.379	722.511	973.06	434.56	550.6	515.615	557.159	889.354	21.3711	526.783	136.071	789.346	391.716	412.442
mCYT19	1514.58	100000	4: 4-PL	CD5	189.849	189.849	189.849	189.849	189.849	189.849	189.849	189.849	189.849	189.849	189.849	189.849	189.849	189.849	189.849	189.849	189.849	189.849	189.849	189.849	189.849	189.849	189.849	189.849	189.849	189.849	369.07	189.849	189.849	189.849	189.849	189.849	189.849	189.849	189.849	189.849	189.849	189.849	189.849	189.849	189.849	189.849	189.849	189.849	189.849
mCYT19	56.1443	7407.41	1: Linear	CD74	313.188	37.7501	0	37.1396	74.7005	88.5983	0	20.2714	99.933	164.494	105.176	123.273	46.8209	29.826	31.866	59.312	184.087	0	37.5863	207.624	0	0	0	0	685.168	736.265	1526.16	2155.78	252.886	4.19381	0	0	50.0021	55.3467	101.607	147.897	0	74.7365	255.294	59.181	50.9173	0	299.567	91.4475	0
mCYT19	29.8971	10000	4: 4-PL	CD99	26.644	13.1628	13.1628	94.3749	59.2473	37.4361	13.1628	13.1628	13.1628	13.1628	13.1628	33.1891	13.1628	13.1628	13.1628	16.2842	74.9706	297.512	103.36	109.345	13.1628	13.1628	13.1628	43.1744	280.311	220.472	279.949	339.095	13.1628	13.1628	34.7926	18.61	40.7206	19.4593	27.5957	13.1628	13.1628	13.1628	13.1628	13.1628	13.1628	13.1628	13.1628	37.1169	41.2592
mCYT19	200	100000	1: Linear	CES1	0	0	0	0	0	0	0	0	0	0	0	0	0	0	0	0	0	0	0	0	0	0	0	327.482	2276.01	1878.57	7610.63	6594.37	0	0	0	0	0	0	0	0	0	0	0	0	0	0	0	0	0
mCYT19	20	5555.56	1: Linear	CL-P1	454.747	0	50.2411	132.286	49.7393	92.9515	236.561	240.406	385.842	568.325	558.23	616.334	190.239	291.341	45.11	317.504	360.678	362.918	0	430.974	0	0	0	0	527.506	735.536	1148.88	1433.03	388.178	0	36.5949	107.804	4.84134	58.6369	92.3451	47.2057	0	0	324.929	62.7107	0	0	136.65	77.8835	168.175
mCYT19	210.674	100000	4: 4-PL	CMG-2	208.255	208.255	208.255	208.255	212.28	208.255	208.255	208.255	208.255	208.255	208.255	208.255	208.255	208.255	208.255	208.255	208.255	208.255	208.255	208.255	208.255	214.754	316.85	832.281	644.105	1304.44	1259.29	1563.69	208.255	208.255	208.255	208.255	208.255	208.255	208.255	208.255	208.255	208.255	208.255	208.255	208.255	208.255	208.255	208.255	222.901
mCYT19	200	100000	1: Linear	DSPG3	0	0	0	0	202.999	0	0	0	0	0	0	0	0	0	0	0	0	0	0	229.021	0	0	0	0	3405.2	3461.78	8641.01	11540.9	0	0	0	0	284.922	0	0	0	0	0	0	0	0	0	0	0	0
mCYT19	3.09772	2000	1: Linear	EphA1	25.9654	0	0	0	0	0	0	0	0	0	0	0	0	0	0	0	0	0	0	11.7273	0	0	0	1.57308	47.0499	41.0177	172.172	548.948	23.6733	0	0	0	0	0	0	2.68484	0	0	0	0	0	0	0	0	1.99312
mCYT19	90.234	40000	4: 4-PL	EphA7	57.6729	57.6729	57.6729	57.6729	57.6729	57.6729	57.6729	57.6729	57.6729	57.6729	57.6729	57.6729	57.6729	57.6729	57.6729	57.6729	57.6729	57.6729	57.6729	57.6729	57.6729	57.6729	57.6729	304.522	571.632	656.038	573.914	985.492	57.6729	57.6729	57.6729	57.6729	57.6729	57.6729	57.6729	57.6729	57.6729	57.6729	57.6729	57.6729	57.6729	57.6729	57.6729	57.6729	57.6729
mCYT19	115.816	100000	4: 4-PL	EphB3	39.6091	39.6091	39.6091	39.6091	39.6091	39.6091	39.6091	39.6091	39.6091	39.6091	39.6091	39.6091	39.6091	39.6091	39.6091	39.6091	39.6091	39.6091	39.6091	39.6091	39.6091	39.6091	39.6091	548.03	1389.41	1529.27	3320.39	3432.52	39.6091	39.6091	39.6091	39.6091	39.6091	39.6091	39.6091	39.6091	39.6091	39.6091	39.6091	39.6091	39.6091	39.6091	39.6091	39.6091	39.6091
mCYT19	2	1000	1: Linear	Erythropoietin	0	0	0	0	0	0	0	0	0	0	0	0	0	0	0	0	0	0	4.49897	0	0	0	0	0	0	4.43567	9.0327	69.5372	0	0	0	0	0	0	0	0	0	0	0	0	0	0	0	0	0
mCYT19	144.847	55555.6	1: Linear	FAM3C	0	0	0	0	0	38.2781	0	0	0	0	0	0	0	0	0	0	257.91	0	0	0	0	0	0	142.061	2006.36	3049.92	8839.72	19103.1	0	0	0	0	0	0	0	0	0	0	0	0	0	0	0	0	0
mCYT19	80	40000	1: Linear	FDPS	12227.8	5927.81	7018.85	7034.8	6405.05	5869.72	9064.96	12740.3	13203.5	20838	26536.2	20128.1	21320.8	18781.8	11185.6	17465.3	20646.5	10998.3	21430.8	21429.8	0	0	0	0	2140.84	1841.23	11842.9	21883	11527.5	4308.1	5746.67	6303.34	11123.1	5284.48	13621.8	11548.7	11206.8	5333.33	17309.7	7540.88	5346.08	5290.42	10200.8	6665.24	8141.27
mCYT19	8	4000	1: Linear	FGF R4	0	0	0	0	0	0	0	0	0	0	0	0	0	0	0	0	0	0	0	0	0	0	0	0	214.461	218.712	571.312	1215.44	0	0	0	0	0	0	0	0	0	0	0	0	0	0	0	0	0
mCYT19	160.676	400000	4: 4-PL	Frizzled-9	133.251	133.251	133.251	133.251	133.251	133.251	133.251	133.251	133.251	133.251	133.251	133.251	299.336	133.251	133.251	133.251	175.167	133.251	133.251	133.251	133.251	173.129	177.955	996.516	1508.31	2953.55	4444.67	5864.09	133.251	133.251	135.75	133.251	133.251	133.251	133.251	133.251	133.251	133.251	133.251	133.251	133.251	133.251	149.702	133.251	261.209
mCYT19	16.191	10000	1: Linear	GDF-8 Propeptide	0	0	0	0	0	0	0	0	0	0	0	0	0	0	0	0	0	0	0	0	0	0	0	0	253.898	296.591	966.721	1235.7	0	0	0	0	0	0	0	0	0	0	0	0	0	0	0	0	0
mCYT19	135.629	24691.4	1: Linear	IGSF4A	0	0	22.8388	0	0	0	0	0	0	0	0	0	0	0	0	0	0	0	0	95.9936	0	624.505	833.483	1422.06	1934.77	2719.53	1402.88	2124.09	0	0	0	0	0	0	0	0	0	0	0	0	0	0	0	0	0
mCYT19	40	20000	1: Linear	IL-1F6	0	0	0	0	0	193.065	0	0	0	0	0	0	0	0	0	0	0	872.258	0	0	0	0	0	0	0	174.776	2107.39	5253.12	0	0	0	0	0	0	223.603	0	0	0	144.732	0	0	0	0	0	0
mCYT19	80	7407.41	1: Linear	IL-5 R alpha	0	0	0	0	0	0	0	0	0	0	0	0	0	0	0	0	0	0	0	0	0	0	0	0	801.093	804.957	1607.78	3602.07	0	0	0	0	0	0	0	0	0	0	0	0	0	0	0	0	0
mCYT19	667.103	200000	4: 4-PL	IP-10	599.971	599.971	599.971	730.964	645.996	643.93	599.971	599.971	599.971	599.971	599.971	650.418	681.276	599.971	599.971	599.971	623.031	599.971	599.971	754.069	599.971	599.971	599.971	599.971	4796.77	5648.76	8588.74	8674.32	599.971	599.971	599.971	599.971	599.971	599.971	721.576	895.757	599.971	614.656	647.381	668.098	599.971	599.971	711.194	705.477	699.201
mCYT19	493.048	400000	1: Linear	JNK1	0	0	0	0	0	0	0	0	0	0	0	2404.21	0	0	0	607.496	0	1276.47	0	3947.12	0	0	0	3730.72	5179.35	6814.94	15891	25857.3	0	0	0	561.354	0	0	3629.72	1308.7	508.186	0	422.55	0	0	0	0	0	1063.26
mCYT19	106.666	100000	4: 4-PL	LTA4H	61.3792	61.3792	61.3792	61.3792	61.3792	61.3792	61.3792	61.3792	61.3792	61.3792	61.3792	61.3792	61.3792	61.3792	61.3792	61.3792	61.3792	61.3792	61.3792	61.3792	61.3792	61.3792	61.3792	61.3792	323.097	293.002	433.47	5455.47	61.3792	61.3792	61.3792	61.3792	61.3792	61.3792	61.3792	61.3792	61.3792	61.3792	61.3792	61.3792	61.3792	61.3792	61.3792	61.3792	61.3792
mCYT19	190.8	200000	4: 4-PL	Mcpt1	190.495	190.495	190.495	190.495	190.495	190.495	190.495	190.495	190.495	190.495	190.495	190.495	190.495	190.495	190.495	190.495	190.495	190.495	190.495	190.495	196.299	224.286	233.908	232.327	325.782	343.421	393.599	272.409	190.495	190.495	190.495	190.495	190.495	190.495	190.495	190.495	190.495	190.495	190.495	190.495	190.495	190.495	190.495	190.495	192.236
mCYT19	9.54722	2469.14	1: Linear	MGL1	0	0	0	0	0	0	0	0	0	0	0	0	0	0	0	0	0	8.20297	0	0	0	0	0	72.7186	356.74	416.896	508.508	379.324	0	0	0	0	0	0	0	0	0	0	0	0	0	0	0	0	0
mCYT19	68.2616	18518.5	1: Linear	MMP-7	0	36.602	0	115.906	0	0	0	0	0	0	0	0	0	0	0	0	0	0	0	684.506	284.492	236.238	705.572	0	2104.62	3466.44	3617.31	2003.76	0	0	0	0	0	0	0	0	0	0	0	0	0	0	0	0	0
mCYT19	40	20000	1: Linear	Nectin-4	0	0	0	0	0	222.209	0	21.176	0	108.178	0	0	0	0	0	0	0	27.42	0	171.472	0	0	0	42.7185	1449.82	1147.61	3066.07	5603.66	0	0	0	0	0	144.725	200.769	65.9872	0	0	74.6302	0	0	0	45.2267	33.3414	0
mCYT19	13.9415	10000	1: Linear	R-Spondin 1	17.063	0	0	0	20.915	0	0	0	0	0	0	22.3131	52.792	0	0	0	0	0	57.6495	0	12.9373	17.7216	2.27741	39.562	71.1161	54.4556	610.391	2014.9	10.3964	0	0	0	0	0	0	0	0	25.1781	0	0	0	0	0	0	0
mCYT19	400	200000	1: Linear	Serpin A6	0	0	0	0	0	162.502	0	0	0	1806.82	2868.9	0	0	0	0	998.273	0	0	398.935	1582.1	1183.27	1252.18	0	0	4638.2	4475.49	9574.63	7060.86	0	0	0	0	0	0	1071.16	0	0	0	0	0	0	0	0	0	0
mCYT19	200	100000	1: Linear	sFRP-2	4128.49	0	4612.8	4870.99	1489.26	3841.47	7612.59	6350.37	13786.4	174.347	10482.7	7687.96	0	6136.94	500.667	7245.96	1588.56	3289.65	4803.71	8568.02	0	0	0	1108.77	0	0	636.448	10552.1	1742.4	0	2981.73	4147.62	0	4565.33	15849.5	5174.75	8195.18	2231.53	7238.31	5859.7	800.853	613.702	10444.8	14582.2	3575.69
mCYT19	40	20000	1: Linear	TNFb	0	0	0	0	0	0	0	0	0	0	0	0	0	391.811	0	0	0	0	475.73	0	0	0	0	0	0	792.611	2370.48	6022.35	0	0	0	0	0	0	0	0	0	0	0	0	0	0	0	0	0
[truncated: 141 more columns]
