# Supplementary material for: Soy Protein Isolate Affects Blood and Brain Biomarker Expression in a Mouse Model of Fragile X
Source: Int J Mol Sci. 2025 Jun 26;26(13):6137. doi: 10.3390/ijms26136137 (PMC12250412; doi:10.3390/ijms26136137)
Supplement: Supplementary file 1 [file ijms-26-06137-s001.zip › Supplementary File S2 Array 4 Service Report.xlsx]

## Sheet: Cover Sheet
	PROPRIETARY INFORMATION
	RayBiotech Life, Inc	Form: FO-TF-028
	Service Reports; Revision 1.0
	Raybiotech Life, Inc.
	3607 Parkway Ln, Suite 200
	Peachtree Corners, GA 30092
	770-729-2992
	1-888-494-8555
	Fax: 770-206-2393
	Email: info@raybiotech.com
	Customer Contact Name:	Cara Westmark
	Customer Institution:	University of Wisconsin
	Contact Phone Number:	6082629730
	Customer Email Address:	westmark@wisc.edu	4500828256
	Purchase Order Number	314521
	Sales Order Number	S075944
	Protocol Number	121823 QAM-CAA-640 SA186; QAM-CAA-4000 SA62 University of Wisconsin S075944
	Study Director assigned:	Rose Lawson
	Service Provided
	Type of Service Provided:	Full Testing
	Sample Type and Preparation:	Brain Tissue Lysates
	Test procedure:	SOP-TF-QAH-001, SOP-TF-QAH-003
	Stability of sample and Standards or Positive Controls	Stable to conditions of test
	Protocol sign off Date:	2024-12-19
	Final Report completed date:	2024-12-19
	Storage of Records and samples	According to in house procedures
	Sign off:
	Study Director: Sunny Zhen Date:	2024-12-19
	Laboratory Manager: Mike Mao Date:	2024-12-19

## Sheet: Sample248
	Sample #	Sample ID	SA Type	Brain Region	protein conc.
	SA1	F33853 (HT)	Brain tissue lysate	hypothalamus	1ug/ml
	SA2	M33854 (HT)	Brain tissue lysate	hypothalamus	1ug/ml
	SA3	M33855 (HT)	Brain tissue lysate	hypothalamus	1ug/ml
	SA4	M33856 (HT)	Brain tissue lysate	hypothalamus	1ug/ml
	SA5	M33857 (HT)	Brain tissue lysate	hypothalamus	1ug/ml
	SA6	F33873 (HT)	Brain tissue lysate	hypothalamus	1ug/ml
	SA7	F33874 (HT)	Brain tissue lysate	hypothalamus	1ug/ml
	SA8	F33875 (HT)	Brain tissue lysate	hypothalamus	1ug/ml
	SA9	M33876 (HT)	Brain tissue lysate	hypothalamus	1ug/ml
	SA10	F33877 (HT)	Brain tissue lysate	hypothalamus	1ug/ml
	SA11	F33878 (HT)	Brain tissue lysate	hypothalamus	1ug/ml
	SA12	F33879 (HT)	Brain tissue lysate	hypothalamus	1ug/ml
	SA13	F33880 (HT)	Brain tissue lysate	hypothalamus	1ug/ml
	SA14	M33881 (HT)	Brain tissue lysate	hypothalamus	1ug/ml
	SA15	M33882 (HT)	Brain tissue lysate	hypothalamus	1ug/ml
	SA16	M33883 (HT)	Brain tissue lysate	hypothalamus	1ug/ml
	SA17	M33884 (HT)	Brain tissue lysate	hypothalamus	1ug/ml
	SA18	F33885 (HT)	Brain tissue lysate	hypothalamus	1ug/ml
	SA19	F33886 (HT)	Brain tissue lysate	hypothalamus	1ug/ml
	SA20	F33887 (HT)	Brain tissue lysate	hypothalamus	1ug/ml
	SA21	M33888 (HT)	Brain tissue lysate	hypothalamus	1ug/ml
	SA22	M33889 (HT)	Brain tissue lysate	hypothalamus	1ug/ml
	SA23	F33903 (HT)	Brain tissue lysate	hypothalamus	1ug/ml
	SA24	F33904 (HT)	Brain tissue lysate	hypothalamus	1ug/ml
	SA25	F33905 (HT)	Brain tissue lysate	hypothalamus	1ug/ml
	SA26	M33906 (HT)	Brain tissue lysate	hypothalamus	1ug/ml
	SA27	M33907 (HT)	Brain tissue lysate	hypothalamus	1ug/ml
	SA28	M33908 (HT)	Brain tissue lysate	hypothalamus	1ug/ml
	SA29	M33909 (HT)	Brain tissue lysate	hypothalamus	1ug/ml
	SA30	F33910 (HT)	Brain tissue lysate	hypothalamus	1ug/ml
	SA31	F33911 (HT)	Brain tissue lysate	hypothalamus	1ug/ml
	SA32	F33912 (HT)	Brain tissue lysate	hypothalamus	1ug/ml
	SA33	F33913 (HT)	Brain tissue lysate	hypothalamus	1ug/ml
	SA34	M33914 (HT)	Brain tissue lysate	hypothalamus	1ug/ml
	SA35	M33915 (HT)	Brain tissue lysate	hypothalamus	1ug/ml
	SA36	M33916 (HT)	Brain tissue lysate	hypothalamus	1ug/ml
	SA37	M33917 (HT)	Brain tissue lysate	hypothalamus	1ug/ml
	SA38	M33927 (HT)	Brain tissue lysate	hypothalamus	1ug/ml
	SA39	M33928 (HT)	Brain tissue lysate	hypothalamus	1ug/ml
	SA40	F33934 (HT)	Brain tissue lysate	hypothalamus	1ug/ml
	SA41	F33935 (HT)	Brain tissue lysate	hypothalamus	1ug/ml
	SA42	F33936 (HT)	Brain tissue lysate	hypothalamus	1ug/ml
	SA43	F33937 (HT)	Brain tissue lysate	hypothalamus	1ug/ml
	SA44	M33938 (HT)	Brain tissue lysate	hypothalamus	1ug/ml
	SA45	M33939 (HT)	Brain tissue lysate	hypothalamus	1ug/ml
	SA46	M33940 (HT)	Brain tissue lysate	hypothalamus	1ug/ml
	SA47	F33953 (HT)	Brain tissue lysate	hypothalamus	1ug/ml
	SA48	F33954 (HT)	Brain tissue lysate	hypothalamus	1ug/ml
	SA49	F33955 (HT)	Brain tissue lysate	hypothalamus	1ug/ml
	SA50	F33956 (HT)	Brain tissue lysate	hypothalamus	1ug/ml
	SA51	M33957 (HT)	Brain tissue lysate	hypothalamus	1ug/ml
	SA52	M33958 (HT)	Brain tissue lysate	hypothalamus	1ug/ml
	SA53	M33959 (HT)	Brain tissue lysate	hypothalamus	1ug/ml
	SA54	M33960 (HT)	Brain tissue lysate	hypothalamus	1ug/ml
	SA55	F33968 (HT)	Brain tissue lysate	hypothalamus	1ug/ml
	SA56	F33969 (HT)	Brain tissue lysate	hypothalamus	1ug/ml
	SA57	F33970 (HT)	Brain tissue lysate	hypothalamus	1ug/ml
	SA58	F33971 (HT)	Brain tissue lysate	hypothalamus	1ug/ml
	SA59	M33972 (HT)	Brain tissue lysate	hypothalamus	1ug/ml
	SA60	M33973 (HT)	Brain tissue lysate	hypothalamus	1ug/ml
	SA61	M33974 (HT)	Brain tissue lysate	hypothalamus	1ug/ml
	SA62	M33975 (HT)	Brain tissue lysate	hypothalamus	1ug/ml
	SA63	F33853 (HC)	Brain tissue lysate	Hippocampus	1ug/ml
	SA64	M33854 (HC)	Brain tissue lysate	Hippocampus	1ug/ml
	SA65	M33855 (HC)	Brain tissue lysate	Hippocampus	1ug/ml
	SA66	M33856 (HC)	Brain tissue lysate	Hippocampus	1ug/ml
	SA67	M33857 (HC)	Brain tissue lysate	Hippocampus	1ug/ml
	SA68	F33873 (HC)	Brain tissue lysate	Hippocampus	1ug/ml
	SA69	F33874 (HC)	Brain tissue lysate	Hippocampus	1ug/ml
	SA70	F33875 (HC)	Brain tissue lysate	Hippocampus	1ug/ml
	SA71	M33876 (HC)	Brain tissue lysate	Hippocampus	1ug/ml
	SA72	F33877 (HC)	Brain tissue lysate	Hippocampus	1ug/ml
	SA73	F33878 (HC)	Brain tissue lysate	Hippocampus	1ug/ml
	SA74	F33879 (HC)	Brain tissue lysate	Hippocampus	1ug/ml
	SA75	F33880 (HC)	Brain tissue lysate	Hippocampus	1ug/ml
	SA76	M33881 (HC)	Brain tissue lysate	Hippocampus	1ug/ml
	SA77	M33882 (HC)	Brain tissue lysate	Hippocampus	1ug/ml
	SA78	M33883 (HC)	Brain tissue lysate	Hippocampus	1ug/ml
	SA79	M33884 (HC)	Brain tissue lysate	Hippocampus	1ug/ml
	SA80	F33885 (HC)	Brain tissue lysate	Hippocampus	1ug/ml
	SA81	F33886 (HC)	Brain tissue lysate	Hippocampus	1ug/ml
	SA82	F33887 (HC)	Brain tissue lysate	Hippocampus	1ug/ml
	SA83	M33888 (HC)	Brain tissue lysate	Hippocampus	1ug/ml
	SA84	M33889 (HC)	Brain tissue lysate	Hippocampus	1ug/ml
	SA85	F33903 (HC)	Brain tissue lysate	Hippocampus	1ug/ml
	SA86	F33904 (HC)	Brain tissue lysate	Hippocampus	1ug/ml
	SA87	F33905 (HC)	Brain tissue lysate	Hippocampus	1ug/ml
	SA88	M33906 (HC)	Brain tissue lysate	Hippocampus	1ug/ml
	SA89	M33907 (HC)	Brain tissue lysate	Hippocampus	1ug/ml
	SA90	M33908 (HC)	Brain tissue lysate	Hippocampus	1ug/ml
	SA91	M33909 (HC)	Brain tissue lysate	Hippocampus	1ug/ml
	SA92	F33910 (HC)	Brain tissue lysate	Hippocampus	1ug/ml
	SA93	F33911 (HC)	Brain tissue lysate	Hippocampus	1ug/ml
	SA94	F33912 (HC)	Brain tissue lysate	Hippocampus	1ug/ml
	SA95	F33913 (HC)	Brain tissue lysate	Hippocampus	1ug/ml
	SA96	M33914 (HC)	Brain tissue lysate	Hippocampus	1ug/ml
	SA97	M33915 (HC)	Brain tissue lysate	Hippocampus	1ug/ml
	SA98	M33916 (HC)	Brain tissue lysate	Hippocampus	1ug/ml
	SA99	M33917 (HC)	Brain tissue lysate	Hippocampus	1ug/ml
	SA100	M33927 (HC)	Brain tissue lysate	Hippocampus	1ug/ml
	SA101	M33928 (HC)	Brain tissue lysate	Hippocampus	1ug/ml
	SA102	F33934 (HC)	Brain tissue lysate	Hippocampus	1ug/ml
	SA103	F33935 (HC)	Brain tissue lysate	Hippocampus	1ug/ml
	SA104	F33936 (HC)	Brain tissue lysate	Hippocampus	1ug/ml
	SA105	F33937 (HC)	Brain tissue lysate	Hippocampus	1ug/ml
	SA106	M33938 (HC)	Brain tissue lysate	Hippocampus	1ug/ml
	SA107	M33939 (HC)	Brain tissue lysate	Hippocampus	1ug/ml
	SA108	M33940 (HC)	Brain tissue lysate	Hippocampus	1ug/ml
	SA109	F33953 (HC)	Brain tissue lysate	Hippocampus	1ug/ml
	SA110	F33954 (HC)	Brain tissue lysate	Hippocampus	1ug/ml
	SA111	F33955 (HC)	Brain tissue lysate	Hippocampus	1ug/ml
	SA112	F33956 (HC)	Brain tissue lysate	Hippocampus	1ug/ml
	SA113	M33957 (HC)	Brain tissue lysate	Hippocampus	1ug/ml
	SA114	M33958 (HC)	Brain tissue lysate	Hippocampus	1ug/ml
	SA115	M33959 (HC)	Brain tissue lysate	Hippocampus	1ug/ml
	SA116	M33960 (HC)	Brain tissue lysate	Hippocampus	1ug/ml
	SA117	F33968 (HC)	Brain tissue lysate	Hippocampus	1ug/ml
	SA118	F33969 (HC)	Brain tissue lysate	Hippocampus	1ug/ml
	SA119	F33970 (HC)	Brain tissue lysate	Hippocampus	1ug/ml
	SA120	F33971 (HC)	Brain tissue lysate	Hippocampus	1ug/ml
	SA121	M33972 (HC)	Brain tissue lysate	Hippocampus	1ug/ml
	SA122	M33973 (HC)	Brain tissue lysate	Hippocampus	1ug/ml
	SA123	M33974 (HC)	Brain tissue lysate	Hippocampus	1ug/ml
	SA124	M33975 (HC)	Brain tissue lysate	Hippocampus	1ug/ml
	SA125	F33853 (CT)	Brain tissue lysate	Cortex	1ug/ml
	SA126	M33854 (CT)	Brain tissue lysate	Cortex	1ug/ml
	SA127	M33855 (CT)	Brain tissue lysate	Cortex	1ug/ml
	SA128	M33856 (CT)	Brain tissue lysate	Cortex	1ug/ml
	SA129	M33857 (CT)	Brain tissue lysate	Cortex	1ug/ml
	SA130	F33873 (CT)	Brain tissue lysate	Cortex	1ug/ml
	SA131	F33874 (CT)	Brain tissue lysate	Cortex	1ug/ml
	SA132	F33875 (CT)	Brain tissue lysate	Cortex	1ug/ml
	SA133	M33876 (CT)	Brain tissue lysate	Cortex	1ug/ml
	SA134	F33877 (CT)	Brain tissue lysate	Cortex	1ug/ml
	SA135	F33878 (CT)	Brain tissue lysate	Cortex	1ug/ml
	SA136	F33879 (CT)	Brain tissue lysate	Cortex	1ug/ml
	SA137	F33880 (CT)	Brain tissue lysate	Cortex	1ug/ml
	SA138	M33881 (CT)	Brain tissue lysate	Cortex	1ug/ml
	SA139	M33882 (CT)	Brain tissue lysate	Cortex	1ug/ml
	SA140	M33883 (CT)	Brain tissue lysate	Cortex	1ug/ml
	SA141	M33884 (CT)	Brain tissue lysate	Cortex	1ug/ml
	SA142	F33885 (CT)	Brain tissue lysate	Cortex	1ug/ml
	SA143	F33886 (CT)	Brain tissue lysate	Cortex	1ug/ml
	SA144	F33887 (CT)	Brain tissue lysate	Cortex	1ug/ml
	SA145	M33888 (CT)	Brain tissue lysate	Cortex	1ug/ml
	SA146	M33889 (CT)	Brain tissue lysate	Cortex	1ug/ml
	SA147	F33903 (CT)	Brain tissue lysate	Cortex	1ug/ml
	SA148	F33904 (CT)	Brain tissue lysate	Cortex	1ug/ml
	SA149	F33905 (CT)	Brain tissue lysate	Cortex	1ug/ml
	SA150	M33906 (CT)	Brain tissue lysate	Cortex	1ug/ml
	SA151	M33907 (CT)	Brain tissue lysate	Cortex	1ug/ml
	SA152	M33908 (CT)	Brain tissue lysate	Cortex	1ug/ml
	SA153	M33909 (CT)	Brain tissue lysate	Cortex	1ug/ml
	SA154	F33910 (CT)	Brain tissue lysate	Cortex	1ug/ml
	SA155	F33911 (CT)	Brain tissue lysate	Cortex	1ug/ml
	SA156	F33912 (CT)	Brain tissue lysate	Cortex	1ug/ml
	SA157	F33913 (CT)	Brain tissue lysate	Cortex	1ug/ml
	SA158	M33914 (CT)	Brain tissue lysate	Cortex	1ug/ml
	SA159	M33915 (CT)	Brain tissue lysate	Cortex	1ug/ml
	SA160	M33916 (CT)	Brain tissue lysate	Cortex	1ug/ml
	SA161	M33917 (CT)	Brain tissue lysate	Cortex	1ug/ml
	SA162	M33927 (CT)	Brain tissue lysate	Cortex	1ug/ml
	SA163	M33928 (CT)	Brain tissue lysate	Cortex	1ug/ml
	SA164	F33934 (CT)	Brain tissue lysate	Cortex	1ug/ml
	SA165	F33935 (CT)	Brain tissue lysate	Cortex	1ug/ml
	SA166	F33936 (CT)	Brain tissue lysate	Cortex	1ug/ml
	SA167	F33937 (CT)	Brain tissue lysate	Cortex	1ug/ml
	SA168	M33938 (CT)	Brain tissue lysate	Cortex	1ug/ml
	SA169	M33939 (CT)	Brain tissue lysate	Cortex	1ug/ml
	SA170	M33940 (CT)	Brain tissue lysate	Cortex	1ug/ml
	SA171	F33953 (CT)	Brain tissue lysate	Cortex	1ug/ml
	SA172	F33954 (CT)	Brain tissue lysate	Cortex	1ug/ml
	SA173	F33955 (CT)	Brain tissue lysate	Cortex	1ug/ml
	SA174	F33956 (CT)	Brain tissue lysate	Cortex	1ug/ml
	SA175	M33957 (CT)	Brain tissue lysate	Cortex	1ug/ml
	SA176	M33958 (CT)	Brain tissue lysate	Cortex	1ug/ml
	SA177	M33959 (CT)	Brain tissue lysate	Cortex	1ug/ml
	SA178	M33960 (CT)	Brain tissue lysate	Cortex	1ug/ml
	SA179	F33968 (CT)	Brain tissue lysate	Cortex	1ug/ml
	SA180	F33969 (CT)	Brain tissue lysate	Cortex	1ug/ml
	SA181	F33970 (CT)	Brain tissue lysate	Cortex	1ug/ml
	SA182	F33971 (CT)	Brain tissue lysate	Cortex	1ug/ml
	SA183	M33972 (CT)	Brain tissue lysate	Cortex	1ug/ml
	SA184	M33973 (CT)	Brain tissue lysate	Cortex	1ug/ml
	SA185	M33974 (CT)	Brain tissue lysate	Cortex	1ug/ml
	SA186	M33975 (CT)	Brain tissue lysate	Cortex	1ug/ml
	SA187	F33853 (PL)	Plasma		1ug/ml
	SA188	M33854 (PL)	Plasma		1ug/ml
	SA189	M33855 (PL)	Plasma		1ug/ml
	SA190	M33856 (PL)	Plasma		1ug/ml
	SA191	M33857 (PL)	Plasma		1ug/ml
	SA192	F33873 (PL)	Plasma		1ug/ml
	SA193	F33874 (PL)	Plasma		1ug/ml
	SA194	F33875 (PL)	Plasma		1ug/ml
	SA195	M33876 (PL)	Plasma		1ug/ml
	SA196	F33877 (PL)	Plasma		1ug/ml
	SA197	F33878 (PL)	Plasma		1ug/ml
	SA198	F33879 (PL)	Plasma		1ug/ml
	SA199	F33880 (PL)	Plasma		1ug/ml
	SA200	M33881 (PL)	Plasma		1ug/ml
	SA201	M33882 (PL)	Plasma		1ug/ml
	SA202	M33883 (PL)	Plasma		1ug/ml
	SA203	M33884 (PL)	Plasma		1ug/ml
	SA204	F33885 (PL)	Plasma		1ug/ml
	SA205	F33886 (PL)	Plasma		1ug/ml
	SA206	F33887 (PL)	Plasma		1ug/ml
	SA207	M33888 (PL)	Plasma		1ug/ml
	SA208	M33889 (PL)	Plasma		1ug/ml
	SA209	F33903 (PL)	Plasma		1ug/ml
	SA210	F33904 (PL)	Plasma		1ug/ml
	SA211	F33905 (PL)	Plasma		1ug/ml
	SA212	M33906 (PL)	Plasma		1ug/ml
	SA213	M33907 (PL)	Plasma		1ug/ml
	SA214	M33908 (PL)	Plasma		1ug/ml
	SA215	M33909 (PL)	Plasma		1ug/ml
	SA216	F33910 (PL)	Plasma		1ug/ml
	SA217	F33911 (PL)	Plasma		1ug/ml
	SA218	F33912 (PL)	Plasma		1ug/ml
	SA219	F33913 (PL)	Plasma		1ug/ml
	SA220	M33914 (PL)	Plasma		1ug/ml
	SA221	M33915 (PL)	Plasma		1ug/ml
	SA222	M33916 (PL)	Plasma		1ug/ml
	SA223	M33917 (PL)	Plasma		1ug/ml
	SA224	M33927 (PL)	Plasma		1ug/ml
	SA225	M33928 (PL)	Plasma		1ug/ml
	SA226	F33934 (PL)	Plasma		1ug/ml
	SA227	F33935 (PL)	Plasma		1ug/ml
	SA228	F33936 (PL)	Plasma		1ug/ml
	SA229	F33937 (PL)	Plasma		1ug/ml
	SA230	M33938 (PL)	Plasma		1ug/ml
	SA231	M33939 (PL)	Plasma		1ug/ml
	SA232	M33940 (PL)	Plasma		1ug/ml
	SA233	F33953 (PL)	Plasma		1ug/ml
	SA234	F33954 (PL)	Plasma		1ug/ml
	SA235	F33955 (PL)	Plasma		1ug/ml
	SA236	F33956 (PL)	Plasma		1ug/ml
	SA237	M33957 (PL)	Plasma		1ug/ml
	SA238	M33958 (PL)	Plasma		1ug/ml
	SA239	M33959 (PL)	Plasma		1ug/ml
	SA240	M33960 (PL)	Plasma		1ug/ml
	SA241	F33968 (PL)	Plasma		1ug/ml
	SA242	F33969 (PL)	Plasma		1ug/ml
	SA243	F33970 (PL)	Plasma		1ug/ml
	SA244	F33971 (PL)	Plasma		1ug/ml
	SA245	M33972 (PL)	Plasma		1ug/ml
	SA246	M33973 (PL)	Plasma		1ug/ml
	SA247	M33974 (PL)	Plasma		1ug/ml
	SA248	M33975 (PL)	Plasma		1ug/ml

## Sheet: Raw Data
	Raw_Data	0	1	4	12	37	111	333	1000	F33853 (HT)	M33854 (HT)	M33855 (HT)	M33856 (HT)	M33857 (HT)	F33873 (HT)	F33874 (HT)	F33875 (HT)	M33876 (HT)	F33877 (HT)	F33878 (HT)	F33879 (HT)	F33880 (HT)	M33881 (HT)	M33882 (HT)	M33883 (HT)	M33884 (HT)	F33885 (HT)	F33886 (HT)	F33887 (HT)	M33888 (HT)	M33889 (HT)	F33903 (HT)	F33904 (HT)	F33905 (HT)	M33906 (HT)	M33907 (HT)	M33908 (HT)	M33909 (HT)	F33910 (HT)	F33911 (HT)	F33912 (HT)	F33913 (HT)	M33914 (HT)	M33915 (HT)	M33916 (HT)	M33917 (HT)	M33927 (HT)	M33928 (HT)	F33934 (HT)
	POS1	64993.5	77230.9	68184.2	75295	70211.7	66769.4	71853.7	60978.1	55961	39381.6	53691.2	44237	53954.8	47698.6	52783.7	51841	55904.2	57850.1	58478.6	52433.3	65352.5	51232.3	55056.6	55872.1	71231.1	54281.2	66248.9	67057.4	57416.2	53596.1	58763.4	46862.8	60797	51335.4	55930.2	47238.8	61276.7	50113.5	59456.1	48953.5	59228	58136.1	53636.8	45848.7	56307.5	40880.5	58341.8	43844.1
	POS1	66173.4	79879.3	71553	78336	72375.1	67294	70625.8	62240.7	56879.5	48198.7	47812.3	48691.3	53276.2	51015.8	52224.8	52648.8	57286.4	53475.8	58158.6	55184.3	63288.3	53963.2	61926.5	56696.7	66713.9	57023.9	69054.2	64432.8	57712.3	51587.5	58579.6	55334.2	58934.7	54680.5	52539.8	46932.5	50973.5	50479.8	54795.8	47928	60314.7	52239.3	54593.3	44252.2	55977.9	40960.1	53835.2	38499.1
	POS1	65964.4	81569	67878.5	80066	70574.9	67342.4	75161.8	65276.1	55314.9	47447	53701.5	50760.4	54523.2	48439.4	56271.2	51243	57668	55430.6	60367.7	52708.3	63993.8	53676.1	58593.9	57809.5	65720.4	56650.8	76246.9	62611.5	60769.1	55412.8	55247.3	55601.3	60211.1	48593.1	55130.8	43958.3	60703.5	48966.5	61218.2	49787.9	61111.9	52165.7	53356.1	44946.5	52073.7	41490.3	54801.7	38627
	POS1	67869.2	79147.1	68665.2	83838.9	71881	68509.5	79428.8	64764	53517.9	46922.3	55763.6	54007.2	56104.5	50610.1	58756.3	57042.8	58780.5	57508.4	64748.9	52509.1	64516.9	50336.9	57989.8	54443.7	65550.2	56142.9	73199.8	65075.1	61672.3	56466.2	61242.9	51747.2	60691.3	47556.5	58760.4	46318	60290.1	48497	60955.9	53174.1	61442.6	54014.3	54047.8	43597.1	55205.2	39550.9	52828.9	38297.3
	POS2	24011.6	26844	23386.8	27072.8	24556.3	24581.6	25390.5	23229.2	21266.1	17235.3	21844.1	17771.5	21439.2	18761.9	19826.1	19915.4	20555.3	19952.2	22550.8	19938.3	21793.9	20144.5	21347	21293.4	23445.9	21684.5	25433.4	24325.1	20983.6	21017.4	23212.8	21577.7	21106.6	21067.8	20374.2	17716.1	20942.8	20557.3	21832.1	20037.8	22669.5	19614.2	18768.9	17237.8	19220.9	16836.2	20957.9	15453.3
	POS2	23608.1	27843.9	23387.7	27587.7	23228.4	29260.9	26108.7	22624.4	18820.8	16574.2	21606.8	18608	21428.6	17524.8	19546.3	20327.1	21031	19889.3	22539.7	20737.8	22846.3	20124.7	21348.3	22589.7	23757.3	22543.1	26955.9	23836.2	21781.5	21880.8	19671.5	21402	21199.2	20034.2	21770.7	19177.6	20461.8	21098.7	21869.8	20042.2	21953.7	19776.1	19747	16730.8	19397.7	16614.3	20182.5	15185.4
	POS2	23217.2	28285.9	22901.9	27304.5	23426.5	23778.3	25548	21640.4	19319.2	16973.9	21464.1	16760.3	19322.9	17784.3	19779.5	20279.5	20960.3	20036.5	22434.2	20551.3	22057.3	19668.5	22074.5	21371.3	24083.7	23079.8	26894.5	21940.8	22258.5	20420.9	19289	22042.3	21850.1	19783.2	20757.2	18998.8	20810.9	20729.4	22866.2	20067.8	21619.3	19231	19998	16797.4	20031.9	16228.3	20136.2	15419.9
	POS2	24035.7	28032.7	24465	26884.1	23456.9	23468.6	24850.6	19994.2	17671.4	16501	19550.8	16777.5	20541.3	18090.1	20261.7	19738.9	21444.6	20362.8	22491.9	20672.5	21584.7	20042	21876.2	28654.1	23128.5	23258.1	25784.8	22036.6	21932.8	20783.4	20876.5	20705.1	20624.7	18775.3	24600.2	18906.8	20427.6	19909.7	21748	18535.5	22575.6	18497.9	19755.6	16524.6	19595.5	16491.7	19707.2	15145.5
	AR	409.348	499.96	518.93	915.003	1775.08	7709.53	26734.4	43487	395.22	423.16	335.04	348.78	459.04	481.24	362.83	466.44	287.1	455.64	365.06	253.82	337.39	375.1	354.06	562.96	349.53	528.16	409.29	597.9	347.14	401.93	232.22	382.57	301.085	833.69	356.98	257.48	324.86	347.48	315.7	430.1	386.6	370.44	433.91	404.62	375.95	396.97	321.23	424.92
	AR	399.919	403.992	509.798	916.517	1904.47	7358	26228.7	42631.2	304.02	558.76	379.3	470.04	414.5	530.67	473.06	368.18	327.52	533.88	310.87	276.45	514.42	442.47	354.8	606.33	269.7	947.56	458.88	551.92	369.035	420.62	278.895	464.55	288.56	707.94	317.23	378.17	286.3	331.59	342.55	308.86	391.11	356.69	320.41	418.03	317.84	364.95	321.05	389.22
	AR	411.373	396.345	541.83	856.395	1867.7	7163.4	27406.4	41296.1	329.29	520.48	380.41	411.55	380.39	466.04	438.88	422.16	305.14	484.9	418.06	153.35	427.61	509.84	325.73	691.58	315.92	737.86	374.86	746.94	390.93	365.35	325.57	378.8	313.61	770.815	440.69	397.42	325.45	369.42	226.02	310.75	449.43	351.33	407.33	411.325	349.91	439.45	285.29	396.41
	AR	363.92	378.062	652.185	897.335	1656.29	6991.3	25250.4	44864.7	362.255	427.67	357.88	348.62	419.23	388.86	400.855	397.04	228.83	444	341.33	217.65	354.38	442.47	348.88	648.955	322.55	737.86	393.47	588.3	299.83	329.91	208.17	264.48	246.92	686.79	254.52	316.05	294.51	314.27	256.16	334.03	403.68	314.64	419.62	385.67	312.26	407.08	354.98	381.97
	Axl	228.551	786.51	1376.84	3375.22	7306.34	16632.7	25971.4	30457	296.86	290.04	760.46	257.78	371.175	434.1	328.71	283.42	327.22	522.98	547.44	310.84	222.86	384.71	399.76	344.33	288.58	384.4	490.96	406.71	240.4	358.31	320.22	411.92	215.89	454.45	382.09	340.22	307.56	373.06	293.68	264.7	312.51	507.15	463.23	351.46	247.9	368.21	295.9	300.88
	Axl	333.648	771.628	1282.15	3476.05	7200.06	16406.8	26152.9	33290.9	293.96	281.65	802.41	375.96	363.31	435.08	371.94	250.55	252.04	505.92	614.595	334.04	281.75	354.24	315.81	350.04	255.98	395.55	588.94	401.615	319.51	335.84	421.2	447.11	254.91	287.68	355.74	313	369.565	381.52	331.84	309.77	385.3	480.85	434.94	287.48	236.95	427.27	213.35	342.48
	Axl	332.26	857.08	1334.2	3525.35	7539.2	16684.4	26106.9	33358.8	347.36	259.94	926.59	307.14	379.04	378	394.23	379.98	267.84	460.18	501.92	281.56	268.27	386.08	223.02	272.1	245.98	430.92	560.94	396.52	271.8	306.38	404.84	428.24	316.17	349.3	266.16	285.78	311.92	302.18	255.52	375.47	378.75	438.29	421.82	341.87	226	357.4	267.67	261.14
	Axl	199.369	723.173	1127.77	3388.88	7407.71	16587.5	27499.3	34855	306.04	271.9	939.46	322.59	338.27	380.21	345.5	340.76	298.55	574.25	681.75	390.22	269.22	300.51	327.02	347.185	283.2	432.22	532.94	329.27	315.08	325.48	531.65	296.11	310.61	415.03	368.915	238.75	427.21	223.7	252.81	293.08	342.75	415.48	448.95	389.76	180.11	346.59	301.73	320.97
	CD27L	651.138	673.653	879.69	1648.41	3641.31	8648.8	17042	23987.6	798.38	794.63	698.15	660.12	816.75	677.9	580.9	594.22	577.86	456.39	592.78	510.68	691.1	532.45	526.42	584.45	527.07	639.04	596.65	695.06	591.52	660.92	688.16	601.92	600.28	672.89	699.97	663.2	651.61	551.8	774	596.79	670.94	695.97	606.45	599.13	550.72	607.39	666.97	660.77
	CD27L	617.344	706.972	908.293	1583.32	3366.39	8809.89	17251	25231	789.23	669.98	657.46	677.39	725.54	787	616.42	534.48	562.6	506.02	779.71	574.94	628.98	631.31	545.96	545.02	499.39	935.305	641.7	622.64	625.34	689.85	749.6	469.65	755.94	539.95	690.02	709.92	654.16	609.62	655.23	674.41	655.02	649.16	596.57	541.21	482.62	724.25	549.12	631.88
	CD27L	619.249	786.628	888.297	2115.94	3261.86	9073.57	18457.2	24560.1	670.23	727.42	717.87	731.72	831.27	850.14	763.88	540.71	675.7	600.56	544.16	555.51	577.16	719.81	521.06	558.22	519.81	935.305	580.6	805.98	599.29	721.13	838.98	504.26	768.94	655.21	728.05	788.54	660.57	584.56	759.9	752.95	699.52	625.32	635.97	552.44	656.57	662.15	631.35	671.64
	CD27L	653.686	816.405	1026.22	1951.82	3993.44	10278.1	19663.3	26090.2	657.58	781.94	858.45	694.66	962.14	764.65	521.36	586.65	581.9	654.22	716.06	591.1	667.24	675.56	633.82	727.8	646.98	1231.57	693.98	814.1	667.75	694.71	711.59	722.36	817.87	730.98	898.56	794.5	669.06	633.1	626.44	730.39	719.11	824.23	619.66	614.05	583.46	632.7	595.73	689.16
	CD30	328.938	776.15	969.173	2943.37	6343.56	17827.3	30037.4	37093.8	411.1	344.63	397.2	378.38	474.87	514.82	335.54	376.44	336.73	464.66	409.02	347.22	205.86	387.58	407.02	382.92	251.2	312.37	409.96	408.32	459.81	465.34	359.21	277.11	405.87	499.77	401.81	420.13	345.88	329.25	287.33	359.91	416.78	432.84	335.39	293.61	225.71	394.3	324.39	360.62
	CD30	344.481	708.168	1068.23	2715.85	6909.26	17636.2	29188.4	37249.3	280.96	421.98	466.58	441.88	325.31	434	394.42	391.36	229.98	525.48	483.18	366.85	306.8	388.16	290.83	522.6	366.86	411.92	376.3	464.32	428.97	320.29	390.645	389.71	415.42	392.29	353.84	370.7	479.02	370.34	265.55	421.81	463.5	552.34	381.7	360.85	222.32	321.36	336.01	374.59
	CD30	348.592	787.983	1028.32	2730.33	6618.87	18053.7	30003.9	37320.6	409.94	482.65	464.94	392.4	446.94	460.52	398.18	359.1	236.78	439.58	392.31	333.245	313.23	387	335.76	641.79	371.31	491.52	370.33	740.31	388.62	419.25	409.83	381.94	369.95	487.775	418.345	398.13	434.47	381.5	350.73	361.17	414.03	382.41	341.62	256.48	278.78	357.64	336.33	317.92
	CD30	358.399	740.885	1163.27	2499.39	6913.21	17077.5	27588.3	35342.5	459.06	284.24	515.94	263.06	404.07	458.64	361.33	455.47	286.98	408.5	309.52	319.27	310.015	294.84	413.36	582.195	325.92	451.72	397.54	755.75	379.15	485.61	371.46	397.48	264.92	475.78	434.88	359.61	389.92	343.25	263.68	360.41	474.41	400.89	330.86	400.66	240.86	366.08	335.69	444.49
	CD40	314.265	743.132	1357.56	3120.26	6155.38	15130	22670.6	28668.8	469.9	573.56	544.92	554.22	699.92	568.86	335.92	307.33	404.19	497.62	402.33	349.49	187.6	469.51	234.75	215.14	264.75	318.12	611.14	357.43	487.06	308.77	336.15	569.77	331.16	423.67	562.69	288.48	534.81	342.61	470.865	512.05	468.13	480.55	445.66	435.6	359.58	470.3	301.11	458.17
	CD40	423.094	746.77	1199.93	2980.49	6260.52	15188.9	22678.6	27839.2	353.68	575	591.37	459.29	652.27	579.37	357.51	347.43	251.15	463.58	395.68	336.08	276.78	470.94	303.92	270.2	338.67	318.57	757.4	330.02	388.39	374.98	328.76	764.16	425.11	334.03	581.86	436.02	296.49	337.4	573.65	547.18	499.9	640.9	577.78	397.995	357.87	350.82	313.98	472.16
	CD40	365.614	784.253	1203.56	3631.32	6273.74	15244.4	23223.4	29480.7	418.42	464.3	684.85	455.98	689.71	574.115	406.62	316.71	362.9	420.77	520.75	310.3	217.52	470.225	280.185	300.98	332.63	423.82	548.27	449.22	519.17	244.52	332.455	569.77	324	353.03	543.52	404.83	500.32	340.005	368.08	423.58	516.95	505.15	500.02	356.46	425	510.48	350.21	380.69
	CD40	348.572	765.35	1194.63	2865.14	6267.92	14959.9	23152.3	29969.5	366.94	709.65	638.11	430.17	557.24	523.35	352.69	236.5	200.02	395.33	382.42	284.52	242.84	470.225	256.45	253.22	267.94	367.91	424.62	392.82	437.725	267.74	246.09	375.38	292.28	362.59	661.77	326.36	340.03	408.97	316.27	467.815	594.27	481.94	488.78	360.39	396.21	329.3	397.23	301.06
	CXCL16	89.7225	90.335	127.315	368.113	733.494	2920.41	6855.03	12815.6	182.295	189.88	130.91	181.79	100.65	187.69	214.46	187.69	210.78	308.66	348.6	243.5	145.2	210.02	221.58	189.75	221.39	234.84	260.34	253.14	178.51	198.49	302.35	235.17	189.12	243.37	203.36	207.7	136.355	66.11	62.98	174.19	121.87	263.83	299.78	288.25	121.98	134.19	154.03	206.23
	CXCL16	109.01	62.77	124.16	236.613	678.85	3152.38	7082.49	13839.4	201.57	228.74	130.91	131.96	155.23	266.24	213.31	225.35	279.46	276.22	315.23	282.71	192.94	185.31	228.78	234.02	155.59	249.08	229.55	202.25	139.76	222.35	229.61	317.55	156.87	221.58	152.66	213.02	112.79	64.66	96.78	164.33	155.61	267.55	255.32	221.24	103.58	171.37	166	200.5
	CXCL16	127.461	88.125	123.457	348.865	751.87	3205.43	6253.88	14666.1	163.02	208.61	130.91	158.45	134.495	242.285	215.61	269.17	183.7	220.17	295.64	220.14	208.16	179.96	124.38	145.48	196.72	223.94	179.98	269.04	145.48	196.94	265.98	309.38	177.95	179.11	171.06	191.6	159.92	64.66	102.68	184.05	189.35	200.75	214.11	207.19	117.3	179.87	183.29	220.17
	CXCL16	119.2	112.522	124.66	457.043	715.118	3098.12	7309.95	14452.4	127.26	188.43	130.91	218.08	113.76	218.33	209.98	225.75	282.25	279.06	291.56	264.72	200.42	197.665	119.5	124.22	143.98	300.65	194.88	326.46	167.46	190.68	265.98	313.465	126.77	178.2	178.27	223.92	105.78	63.21	93.93	174.19	108.45	235.74	312.06	268.9	110.44	203	160.015	177.36
	EGF	259.887	317.83	336.23	500.55	1882.35	4791.22	15662.8	32819.2	262.72	870.73	316.04	303.88	428.98	287.92	322.56	236.35	284.02	349.12	249.76	160.15	397.14	118.18	374.52	1943.2	266.98	281.72	258.54	283.22	256.67	426.75	200.63	414.3	267.98	345.46	375.66	371.66	530.98	238.36	198.06	291.26	292.43	209.1	430.94	512.97	222.23	229.46	242.16	263.74
	EGF	227.208	296.33	239.998	501.757	1607.18	4668.65	15191.4	29560.9	291.12	939.84	288.9	202.98	437.02	272.34	246.06	224.85	366.02	343.66	365.56	160.15	418.82	104.68	391.125	2175.63	256.33	171.86	278.73	279.14	289.51	467.23	251.25	262.61	213.93	280.81	356.32	331.775	566.81	265.62	206.02	208.22	416.46	175.56	494.48	500.02	233.57	327.82	280.535	238.25
	EGF	197.971	296.77	297.238	549.463	1512.1	4419.13	14855.2	31149.3	267.54	866.43	270.21	251.96	433	272.83	403.46	279.1	268.25	422.12	325.985	160.15	484.73	131.68	407.73	1710.76	259.68	216.46	339.12	272.94	220.7	485.82	285.13	293.26	218.88	313.135	300.12	386.37	548.02	267.3	199.56	281.52	338.02	269.97	433.39	556.06	252.11	272.17	249.7	286.31
	EGF	253.244	274.007	256.893	557.828	1744.77	4060.68	15285.3	32572.9	254.91	764.2	300.29	249.75	520.68	277.2	323.33	274.9	259.54	386.42	286.41	160.15	539.94	118.18	409.54	2590.42	323.65	261.06	407.47	335.1	295.94	549.81	256.22	388	268.09	313.135	310.89	291.89	563.32	265	198.81	292.98	312.51	275.31	397.21	507.36	222.68	289.67	311.37	241.44
	E-selectin	119.91	333.442	413.957	1205.15	2604.87	6468.36	16183.3	22709.1	154.04	188.955	398.94	234.5	422.77	422.845	213.27	153.16	138.53	254.92	168.4	128.47	277.29	251.12	245.025	236.2	162.06	243.1	278.65	208.14	210.77	152.17	141.38	137.63	157.815	243.42	180.52	180.13	177.2	107.79	135.02	138.15	147.69	182.57	200.9	152.37	186.74	228.71	138.05	224.3
	E-selectin	167.385	314.25	431.138	963.79	2363.38	6578.28	15005.1	26006.5	160.48	151.11	314.16	217.94	327.39	391.19	152.62	125.63	131.31	225.835	212.59	127.48	283.85	236.01	269.6	160.98	154.39	221.78	263.805	216.39	261.89	167.34	205.16	137.63	147.84	194.81	241.56	157.75	118.42	157.48	114.795	98.78	181.63	194.435	154.97	142.18	215.16	202.035	175.4	163.31
	E-selectin	155.834	330.875	432.3	1021.95	2244.24	6811.11	15304.7	26129.3	147.6	212.65	229.38	251.06	369.55	454.5	200.8	94.82	129.24	196.75	191.16	120.64	288.92	220.9	220.45	161.41	157.12	158.98	207.67	212.265	202.855	125.2	205.16	180.94	167.79	171.16	214.635	144.73	151.055	91.75	94.57	130.55	145.19	206.3	193.82	187.95	155.55	175.36	188.84	176.81
	E-selectin	155.226	344.515	433.525	998.16	2344.47	6207.8	14994.3	25795.1	111.1	165.26	314.16	234.5	443.88	489.35	151.27	103.62	134.92	225.835	220.43	111.56	249.52	236.01	279.7	198.805	182.53	232.49	248.96	163.35	194.94	125.88	268.94	94.32	196.09	213.21	187.71	219.18	124.91	171.7	75.52	145.75	142.69	194.435	137.91	211.35	158.32	173.77	151.57	199.6
	Fractalkine	44.9	1379.94	2992.16	9393.59	18652.6	27786	37645	34936.4	646.68	406.28	283.54	239	336.06	594.67	596.39	481.35	884.47	741.96	683.61	406.48	264.81	842.765	340.06	380.5	174.35	477.35	590.1	255.92	217.97	338.88	454.57	518.11	253.84	267.03	366.42	624.08	338	238.67	279.92	323.28	389.14	299.26	813.85	420.69	204.565	342.17	326.23	277.95
	Fractalkine	58.8588	1350.03	3186.26	9395.44	18615.1	27935.8	32145	35105.3	1004.46	470.22	349.47	273.24	300.065	576.34	565.9	482.855	683.08	685.65	654.4	520.45	272.975	842.765	354.76	348.96	179.305	407.98	660.53	235.69	244.215	335.52	462.3	464.42	249.66	316.44	447.835	618.23	331.47	303.94	273.98	262.54	322.78	441	924.72	456.83	192.15	409.72	439.75	403.81
	Fractalkine	70.8162	1442.65	3031.83	10366.6	18467.2	28947	34329.5	36173.2	1081.92	439.67	403.22	253.84	304.92	554.98	645.38	484.36	712.51	730.51	586.88	478.9	239.69	800.45	369.74	364.73	181.96	439.06	510.86	222.33	255.23	360.48	564.77	446.91	258.02	328.31	462.7	578.73	364.89	292.62	284.98	354	485.85	344.28	887.56	438.76	216.98	343.35	366.83	369.44
	Fractalkine	62.5763	1301.16	2450.16	9917.33	17530.8	27564.8	33780.1	35075.1	786.52	412.56	344.6	207.69	295.21	433.62	588.48	446.55	716.68	751.63	657.08	458.92	281.14	885.08	409.14	473.12	176.65	516.33	514.98	200	233.2	340.67	406.52	550.34	233.29	285.25	432.97	563.05	359.67	345.16	317.91	293.22	352.55	426.76	857.65	386.26	171.59	329.27	395.81	390.41
	GITR	254.076	537.942	619.51	1472.23	3799.57	11939.7	26614.3	44183.1	132.58	236.64	260.63	251.94	191.38	134.45	242.31	281.95	284.08	225.1	321.48	247.19	189.015	393.425	294	488.32	322.85	339.76	170.1	326.02	216.09	219.75	223.33	180.845	203.28	248.685	182.92	210.75	246.73	240.84	102.15	185.94	212.59	142.22	199.785	245.78	222.17	235.03	209.92	256.52
	GITR	208.761	551.795	676.705	1742.17	3843.39	11247.5	25845	39749.6	149.72	221.2	166.69	214.75	231.86	155.28	210.35	235.08	239.53	188.35	264.52	222.385	192.36	327.6	252.94	557.9	161.2	186.57	184.36	276.83	179.88	196.75	232.905	235.92	177.11	199.3	207.4	173.73	242.9	168.19	106.33	228.75	149.29	152.75	192.55	203.95	145.49	223.985	211.6	239.86
	GITR	218.542	488.95	575.783	1586.13	3910.28	11282.4	25761.6	41502.9	133.44	252.08	199.06	138.57	204.55	169.52	232.53	215.16	185.79	265.47	250.08	222.385	185.67	327.44	359.76	546.56	227.3	210.63	190.96	281.73	191.72	198.17	242.48	180.845	233.32	222	203.73	196.48	199.84	222.57	151.57	192.15	185.05	152.58	207.02	237.75	128.16	209.06	148.49	276.11
	GITR	180.126	506.175	598.915	1562.99	3906.67	11208.7	26110.6	43121.5	163	200.28	252.24	211.26	161.18	183.76	194.18	195.24	194.98	215.5	293	197.58	199.16	459.25	229.53	430.08	256.94	275.195	188.02	339.35	184.5	209.46	232.905	125.77	213.29	275.37	212.52	182.21	238.39	160.29	196.81	125	165.54	129.71	157.67	205.16	241.7	212.94	225.7	209.92
	HGF	1418.21	1319.46	2525.72	2420.14	4481.25	10142	17085	19902.1	1069.52	1640.94	1020.11	700.67	979.28	834.54	1414.57	1062.37	1309.51	1438.82	1731.2	1123.25	1486.96	1701.38	1227.15	1359.8	1261.35	1143.65	1060.9	1224.82	1433.97	801.21	983.02	1156.13	989.22	1742.21	892.72	670.83	878.68	1172.29	667.92	986.53	1579.48	1418.31	1263.76	1015.35	859.37	1091.51	668.35	1609.84
	HGF	1521.79	1259.3	1890.32	2116.85	3806.44	10252.5	17309.1	19193.5	1098.74	1577.53	1009.37	1047.96	941.2	1084.6	1361.22	920.31	1443.1	1375.34	1813.37	1183.6	1294.12	1507.78	1119.11	1357.92	1289.69	1298.16	922.37	1232.46	1284.91	942.58	843.92	1303.91	1039.31	1792.79	946.48	658.875	856.4	1040.44	678.79	1201.02	1614.65	1411.98	1211.59	883.83	999.37	880.67	767	1761.98
	HGF	1430.02	1351.79	1771.03	2066.05	3941.8	9985.1	17638	19302.8	1154.32	1580.53	930.54	877.82	974.58	1133.67	1368.78	1265.98	1508.39	1551.96	1612.53	862.1	1328.38	1722.12	1382.96	1563.5	1233.69	1091.41	1044.53	1390.42	1415.28	865.41	965.19	1283.86	1108.48	1632.24	923.83	646.92	1207.44	837.41	810.89	1119.62	1515.68	1827.75	1252.65	898.36	896.18	966.7	830.62	1466.89
	HGF	1414.48	1455.9	2206.53	2197.02	4224.09	10215.8	17331.8	19855.1	1126.53	1728.23	1030.85	1060.59	869.54	1196.33	1222.86	1181.85	1561.25	1418.18	1488.98	1210.83	1645.58	1843.56	1279.19	1467.3	1318.04	1082.59	1048.22	1317.2	1403.05	712.11	1240.3	1366.36	1357.73	1695.84	1043.18	596.44	949.16	952.37	775.86	1120.84	1433.45	1747.23	1056.97	883.89	878.74	991.92	661	1623.56
	IGFBP-2	928.515	21788.6	37378.6	65086.4	91897.7	106963	123349	142456	1933.23	1622.35	1349.62	1432.68	1608.73	1410.55	1700.7	2033.62	1740.04	2083.45	1941.34	1879.5	3249.6	1986.14	2095.75	1705.86	1771.86	2146.22	2409.24	1772.63	1349.23	1779.46	1550.87	2655.3	2620.48	3281.77	1834.67	3232.09	2358.4	2457.14	2183.92	1934.44	1548.79	1715.72	1996.16	1750.54	1613.51	1885.63	1896.5	2178.95
	IGFBP-2	981.049	21633.9	36046.4	63468	90830.8	109307	138877	138251	1887.37	1669.8	1173.63	1680.66	1228.17	1752.37	2037.92	1641.98	1705.34	2048.53	1996.78	2360.3	2828.52	1791.49	2213.78	1610.43	1593.96	1924.08	2168.77	1706.1	1327.19	1629.17	1915.38	2936.91	2619.77	2980.65	1810.88	3003.27	2416.59	2153.23	2511.69	1679.85	1729.11	1603.36	2126.05	1682.91	1464.56	1818.24	2159.41	2493.8
	IGFBP-2	1007.06	22718	35412.7	72160.2	99260.7	111501	138182	132786	1768.34	1420.84	1405.08	1631.22	1650.54	1645.27	2007.9	1988.29	1788.71	2124.96	1916.27	2225.67	2404.71	1811.58	2081.92	1960.48	1628.96	1994.84	2371.43	1623.53	1335.31	1789.24	2393.21	2506.85	2331.69	3449.25	2193.76	3026.03	2480.27	2308.71	2083.17	2045.52	1721.83	1864.88	1978.63	1656.23	1519.61	1670.5	2143.41	2229.41
	IGFBP-2	953.635	23082	34097.3	66785.1	96390.6	114895	137321	136693	1915.83	1795.98	1789.53	1858.28	2078.46	1540.1	2205.61	2049.66	2125.92	2444.98	2246.46	2494.92	2829.67	2046.23	2319.27	2197.76	1686.82	2569.34	2608.16	1512.75	1561.44	1817.33	1989.14	2876.25	2613.83	3330.24	2026.58	3308.61	2645.32	2083.52	2339.84	2002.68	2124.94	2011.78	2373.85	1716.72	1620.66	1986.3	2487.17	3042.57
	IGFBP-3	334.075	1841.4	2786.3	10355	21401.6	41629.2	50044.9	48971.2	1095.69	864.34	831.52	694.94	730.81	928	843.33	923.45	953.35	1120.6	1096.65	1556.85	1477.94	882	703.31	1069.12	443.47	1252.29	1005.14	589.94	628.17	663.25	953.8	1178.4	592.8	634.7	749.11	969.51	673.67	709.08	614.53	716.21	722.17	750.63	1078.29	820.77	507.65	786.33	779.52	536.02
	IGFBP-3	322.896	1830	2796.51	9770.29	22700.6	41661.4	49655.3	52658	1225.78	911.32	748.15	653.72	462.68	875.63	747.96	1027.83	993.75	1333.84	1296.12	1394.62	1480.08	945.44	843.655	1016.31	531.12	1022.1	1153.19	571	656.65	637.44	834.84	1090.64	579.52	587.62	740.7	875.3	749.66	881.77	573.87	711.39	764.31	752.42	1050.22	893.97	484.46	749.48	649.4	577.25
	IGFBP-3	357.975	1830.59	2894.71	10106.1	21808.5	42380.6	50387.7	56525	1706.33	894.42	892.2	697.4	652.36	933.94	875.47	1070.35	1221.71	1288.55	1157.98	1119.49	1438.6	892	808.29	1179.48	551.06	1346.74	1183.84	951.83	628.21	664.86	1040.98	1138.65	690.14	676.58	874.57	966.16	707.83	861.86	694.25	745.47	799.84	749	984.27	820.8	585.98	841.82	755.52	506.67
	IGFBP-3	348.566	1880.45	3060.18	9737.92	21988.6	41200.2	52873.2	48100.1	1423.04	915.16	774.59	595.43	629.53	988.29	916.81	1012.24	1093.18	1243.42	1232.52	1344.77	1458.27	1101.2	879.02	1121.94	595.42	1465.49	1113.71	908.8	705.44	669.65	917.77	1092.56	642.55	648.88	735.39	895.33	741.18	833.8	630.72	805.33	764.11	805.27	1137.18	765.44	542.81	753.59	708.36	665.71
	IGFBP-5	240.749	376.165	515.45	1304.88	3704.61	11212.3	17380.6	18944.4	1427.21	953.35	1303.84	944.78	1094.54	1434.28	626.37	1556.12	909.55	2923.63	2106.1	1269.47	324.68	1288.17	1765.55	926.17	446.82	1332.27	2914.96	537.515	564.115	858.72	1598.17	1450.79	913.965	1011.3	993.18	550.94	1033.25	1644.38	1215.92	903.61	772.55	1931.05	2268.38	1431.53	759.48	1157.08	1082.25	506.45
	IGFBP-5	237.203	355.47	510.048	1261.76	3670.93	11448	16172	18844.7	1423.53	1054.88	1321.14	957.43	1278.38	1752.41	726.77	1542.88	950.94	3073.06	2160.8	1330.69	257.95	1368.04	1690.54	950.24	518.43	1643.12	2506.51	523.16	601.78	1018.57	1561.21	1517.94	896.15	990.25	1186.93	600	1009.45	1538.67	1365.62	921.68	906.13	1722.19	2353	1193.28	681.16	1135.87	1053.98	423.56
	IGFBP-5	310.576	329.382	543.7	1194.9	3636.13	11280.3	15897.6	18152.4	1382.54	905.59	1284.61	867.45	1138.21	1939.54	697.74	1638.86	847.9	2786.52	2213.86	1325.66	324.68	1238.64	1584.71	1108.02	481.78	1570.14	2571.22	540.32	526.45	740.03	2025.94	1361.19	930.82	802.39	1142.65	697.17	989.7	1404.46	1339.34	937.55	1015.75	1956.8	2315.68	1180.83	634.57	1164.14	1031.66	426.92
	IGFBP-5	199.626	289.097	469.892	1220.08	3975.51	11592	15813.3	18581.4	1362.88	1050.59	1245.04	997.62	1010.27	2259.31	744.44	1569.73	1021.98	2858.71	2060.49	1310.04	257.95	1439.1	1686.73	1051.96	471.82	1670.44	2551.33	534.71	521.05	849.82	1683.67	1240.44	897.11	889.69	1174.6	538.56	962.05	1463.56	1330.21	875.06	790.48	1865.48	2237.63	1354.78	742.57	1141.44	1213.68	420.89
	IGFBP-6	781.658	4160.88	10142.9	30286.2	66906.5	130449	217727	199659	1534.98	1295.91	1286.76	1227.72	1032.34	1128.9	1611.75	805.3	687.45	1037.69	937.77	993.18	855.06	939.12	711.8	922.37	486.9	967.74	1048.88	619.69	676.38	668.52	1487.95	1483.59	1636.77	1429.31	1637.1	2316.15	1904.03	960.45	1468	1232.77	922.13	1216.48	1561.98	1083.38	904.67	1112.59	950.75	1016.85
	IGFBP-6	725.858	6484.83	10940.6	35098.9	69165.6	133536	200147	207994	2009.63	1364.38	1727.36	1184.61	997.62	1075.65	1286.46	755.1	704.22	998.43	1084.08	856.96	630.69	983.2	551.74	705.83	645.94	1071.02	1209.54	698.385	691.56	759.6	1425.08	1939.25	1054.29	1554.7	1409.89	1618.42	1346.18	937.05	1532.55	1023.7	1032.14	1444.03	1501.81	968.88	783.76	965.31	1128.22	850.76
	IGFBP-6	738.343	4700.66	11288.9	33006.2	69565.8	132497	201456	217723	1619.49	1441.02	1292.74	1406.81	1046.12	780.23	1013.32	704.9	695.835	1033.04	1158.92	1041	742.875	1142	756.1	1061.49	688.54	1211.4	1141.57	706.06	664.84	821.98	1196.11	1109.17	1688.67	1774.73	1585.19	2196.78	1658.98	891.63	1531.27	1055.05	1074.89	917.67	1604.24	945.84	878.38	815.94	1291.45	921.59
	IGFBP-6	768.856	6664.95	13463.1	32641.5	70630.8	138038	203698	215774	1861.49	1432.86	1603.15	1627.4	1200.14	1222.82	1449.11	651.22	634.82	1035.37	1184.18	956.82	742.875	1426.72	561.78	589.96	428.78	1019.38	1175.55	690.71	683.97	723.44	1310.59	1414.64	1345.53	1680.09	1092.38	2356.7	979.62	748.89	1469.72	760.63	978.85	1319.09	1737.86	626.02	999.57	956.72	1454.67	969.22
	IGF-1	97.8225	2230.94	5900.82	21702.8	54247.6	101690	127710	130158	366.49	302.94	496.6	262.22	229.67	333.86	299.58	319.76	286.88	630.02	253.31	477.64	230.34	355.06	296.22	409.02	158.92	304.51	356.94	584.39	199.34	261.02	282.34	444	201.49	245.45	207.08	297.09	320.14	218.23	208.69	151.79	178.03	236.61	585.2	311.47	181.25	249.46	313.21	297.19
	IGF-1	86.4937	2280.75	7113.61	23166.1	53621.2	104050	130838	130222	299.74	279.11	338.12	224.41	222.39	302.28	289.7	447.2	263.94	557.9	353.73	463.84	177.9	330.13	220.33	318.16	152.02	272.92	395.42	612.83	194.09	245.56	234.55	442.77	224	332.37	189.24	275.63	306.89	274.61	236.02	177.12	155.68	253.23	504.85	312.48	189.06	292.19	283.29	347.88
	IGF-1	122.21	2195.48	6101.31	24846.8	51471	104360	129390	136987	432.62	276.2	366.33	322	209.67	483.98	237.43	516.33	236.37	543.76	253.94	846.2	247.86	466.78	286.925	227.3	187.98	336.1	311.55	587.1	196.715	206.92	430.51	458.93	189.63	266.48	175.02	385.98	251.16	253.98	267.37	143.44	254.16	226.54	663.68	331.69	220.45	343.95	238.66	291.78
	IGF-1	133.155	2160.02	7548.62	21510.2	53997.6	111178	126312	135471	399.13	379.1	412.14	260.58	215.73	528.98	280.88	371	327.58	566.75	326.16	820.29	256.7	389.02	277.63	318.16	112.16	265.54	361.67	581.68	168.26	275.05	421.71	473.86	238.89	397.42	224.29	327.68	311.35	243.34	303.08	156.31	289.17	284.87	575.52	322.085	188.38	354.56	239.35	408.67
	IL-12p70	690.519	900.325	980.815	1764.1	3322.14	11702.6	25498.7	30222.5	1757.27	1406.92	1389.12	1237.9	1583.33	1281.29	838.21	774.83	838.48	810.35	953.1	875.73	2414.48	1038.23	999.27	880.81	966.7	1069.83	1066.02	838.6	1048	1192.19	1370.75	1608.7	1443.26	1164.1	1335.76	1310.74	1526.32	1219.47	1567.04	1057.84	1289.02	1108.35	1222.63	963.61	1236.05	981.76	1189.08	1037.87
	IL-12p70	783.974	942.615	993.52	1737.84	3208.57	11999.2	30191.4	38375.8	1741.25	1287.49	1371.96	1345.04	1543.58	1053.06	880.32	667.27	883.92	844.72	930.37	910.44	2764.14	1097.71	1007.13	866.84	946.59	1003.21	1589.67	897.35	1102.05	1023.32	1285.56	1857.39	1199.2	1409.08	1411.49	1227.38	1305.05	1143.59	1261.5	927.39	1510.61	1095.95	1351.36	1155.34	1199.27	1087.3	1121.75	1140.81
	IL-12p70	782.446	903.587	1043.06	1607.29	3587.27	12052.2	28881	37440.7	1889.8	1460.96	1456.56	1091.32	1558.28	1223.26	830.62	777.06	880.8	876.49	862	891.73	2240.47	1034.3	988.12	947.04	986.25	1034.75	1207.16	1010.94	1018.94	1171.92	1243.48	1800.46	1401.86	1309.74	1354.11	1348.78	1372.69	1194.95	1491.91	1089.83	1249.84	1153.92	1295.92	876.8	1418.1	938.82	1187.17	1167.83
	IL-12p70	768.564	1116.39	1316.89	2222.14	3454.7	12025.7	29536.2	50052.1	1851.9	1840.42	1422.84	1404	1846.61	1496.42	957.68	1044.78	1033.44	1109.75	1179.7	901.085	2589.31	1149.07	1178.65	1044.2	1207.08	1183.33	1196.28	1208.51	1316.98	1243.98	1349.34	2163.72	1543.75	1489.46	1710.76	1329.76	1609.3	1342.48	1552.81	1242.89	1512.39	1269.13	1328.78	1318.4	1287.05	1320.02	1352.42	1167.81
	IL-17E	405.837	1609.09	2660.83	6505.77	17946.7	47257.6	59876.7	100298	796.94	517.24	554.65	344.2	623.84	652.45	502.04	451.3	508.78	747.8	553.22	634.63	582.47	534.92	457.56	458.98	392.16	483.27	570.88	363.76	409.77	336.91	480.44	865.475	392.64	327.42	448.55	631.54	375.9	448.44	405.33	399.56	448.21	393.48	780.63	496.36	393.16	424.05	501.57	378.92
	IL-17E	399.29	1318.03	2697.77	7001.08	18481.6	44996	80284.6	80263.2	852.63	641.57	532.64	445.55	474.84	551.15	443.62	580.18	519.9	622.79	580.7	573.14	675.94	415.96	456.71	409.84	476.78	515.08	567.86	406.64	342.48	375.51	482.47	756.81	370.18	408.11	404.98	402.55	449.49	363.58	428.08	378.9	458.98	506.75	696.88	445.3	353.37	448.55	461.65	374.32
	IL-17E	344.484	1534.21	2590.5	6672.32	18011.5	45233	90630.5	86021.9	675.3	533.76	510.63	482.38	503.52	471.14	462.82	599.52	536.86	661.7	532.26	518.92	629.205	494.5	433.6	592	363.63	526.42	608.675	414.08	383.72	410.23	443.87	774.88	326.46	347.52	376.16	579.05	379.87	382.78	425.81	382.89	390.83	565.75	711.35	459.97	375.48	487.52	384.46	392.36
	IL-17E	338.445	1807.2	2593.63	6504.14	17468.7	42902.4	77104.6	95835.6	617.55	487.35	498.52	358.62	352.75	450.38	441.64	548.57	484.22	665.73	525.04	475.06	517.14	480.44	469.6	544.56	300.5	547.9	646.47	546.86	364.55	425.57	440.42	956.07	382.48	356.23	452.42	486.15	364	354.13	426.16	332.08	462.92	560.14	627.32	340	364.425	478.44	481.61	405.8
	IL-17F	133.086	353.075	523.322	1219.1	2968.79	6964.91	12473.1	16565.1	202.38	108.57	247.84	80.55	86.35	109	233.04	193.58	154.68	226.69	162.66	254.555	42.215	238.43	165.1	166.675	209.56	315.17	246.75	685.16	191.23	193.08	96.82	143.19	165.92	210.75	193.25	214.91	207.44	175.71	123.445	77.44	77.75	165.09	188.94	186.6	123.09	208.48	87.61	219.89
	IL-17F	152.425	351.852	580.405	1197.52	2848.39	6981.27	12930	16198.4	227.4	149.94	271.9	100.52	103.14	125.94	273.92	264.1	227.38	251.92	181.66	254.555	29.98	169.41	206.99	166.675	181.06	284.57	192.62	685.16	148.79	183.64	159.3	96.3	160.61	207	135.48	139.02	168.34	152.39	121.55	107.66	87.79	175.3	173.18	249.56	67.71	172.34	130.18	217.47
	IL-17F	149.028	377.66	554.455	1134.58	2930.9	7235.47	14144.9	15892.5	146.92	96.33	249.9	90.535	119.86	123.33	219.84	258.6	199.55	229.53	129.96	254.555	40.81	151.24	202.61	166.675	165.86	209.98	228.88	640.9	145.41	188.75	135.08	190.08	188.08	242.67	112.24	176.965	132.36	122.48	87	113.11	116.615	151.66	217.95	247.73	106.33	173.54	137	200.42
	IL-17F	150.726	306.68	535.062	1056.77	2678.12	7218.58	12189.7	14760	231.66	153.29	245.78	90.535	111.5	124.635	220.24	258.75	132.76	247.67	176.7	254.555	43.62	203.92	211.37	166.675	173.46	327.13	216.86	729.42	190.12	224.95	168.65	143.19	131.67	228.13	183.21	176.965	156.45	132.94	125.34	91.54	145.44	158.375	204.7	168.62	97.08	243.23	107.64	218.68
	IL-1ra	168.562	268.038	349.645	631.773	1522.95	4294.54	6629.54	18185.8	262.94	168.04	195.08	205.53	165.54	174.26	221.78	258.87	206.02	205.85	233.76	146.49	83.335	183.86	182.9	151.68	215.92	232.24	316.21	202.42	206.21	251.62	209.22	202.67	168.34	248.58	187.98	199.63	187.72	147.17	171.21	121.78	150.3	187.71	199.68	209.63	154.46	253.95	143.79	154.83
	IL-1ra	154.532	324.928	427.89	625.113	1505.04	4152.26	6194.94	15288.4	277.17	228.12	203.8	142.75	180.47	183.65	256.82	225.76	238.62	153.2	288.12	138.6	83.335	152.96	192.94	201.18	206.52	198.96	287.415	218.96	191.89	245.27	154.35	161.48	208.23	251.06	203.545	186.69	175.95	153.36	190.67	146.27	177.05	249.6	222.58	167.5	126.38	253.7	153.965	195.1
	IL-1ra	163.678	282.228	391.363	692.02	1706.79	4294.6	7293.72	14867.5	221.74	176	199.44	195.96	203.98	244.86	227.96	291.98	217.86	148.24	282.46	166.73	62.54	223.73	190.28	162.46	195.9	215.6	287.415	190.45	185.75	198.55	208.6	142.95	151.4	246.65	180.25	229.77	191.57	120.15	240.42	87.38	181.71	190.39	239.82	127.08	140.42	253.06	155.67	178.59
	IL-1ra	177.325	264.43	402.723	622.138	1768.99	4283.08	8271.28	15318.2	201.08	172.66	199.44	161.58	167.4	193.04	217.69	184.71	251.75	207.55	232.7	156.61	104.13	240.42	195.6	150.83	184.86	179.31	258.62	254.59	154.95	166.02	202.21	182.075	129.65	213.28	219.11	214.7	157.66	144.06	215.545	134.025	225.94	149.22	219.88	207.92	120.55	256.85	152.26	191.81
	IL-2 Ra	209.718	773.66	1249.69	3757.63	9119.85	24124.2	37226.8	37496.5	246.62	323.42	274.33	233.97	214.8	298.9	352.875	216.96	392.12	317.57	341.55	323.74	247.88	273.96	292.2	258.65	254.745	280.98	261.415	339.42	233.22	268.67	192	274.23	208.26	336.17	179.36	199.92	172.48	222.41	227.21	125.52	371.26	237.9	272.42	285.98	157.64	301.6	212.68	396.46
	IL-2 Ra	208.795	752.058	1251.3	3466.66	9170.38	23578.3	35431.9	36676.4	286.28	220.78	302.38	196.02	262.32	228.92	337.63	224.49	289.96	253.64	360.27	381.14	232.29	323.02	245.6	302.06	250.57	289.04	270.1	493.18	205.58	294.02	228.23	218.84	151.34	181.37	154.23	167.75	175.14	212.75	199.3	162.32	335.08	233.98	218.24	223.75	157.64	239.97	211.73	349.35
	IL-2 Ra	255.51	694.5	1185.31	3019.31	9111.83	23476.5	36841	37933.2	322.38	248.57	256.74	296.12	174.2	351.74	313.08	295.69	344.715	200.43	379.22	261.98	240.085	224.9	292.8	264.14	258.92	293.87	261.415	493.18	251.49	218.9	165.67	302.32	181.66	262.87	174.75	159.42	226.28	183.49	148.51	133.05	232.94	241.18	242.31	199.54	157.64	266.71	212.205	311.25
	IL-2 Ra	241.759	814.287	1194.04	2819.08	9236.93	23126.6	33710.5	37417.4	250.18	288.52	291.92	271.92	198.59	198.49	368.12	264.29	297.31	318.48	300.78	225.4	191	221.98	267.38	311.84	193.74	310.13	252.73	646.94	274.23	190.51	209.58	188.68	176.94	259.09	177.055	213.52	198.1	187.71	195.24	142.74	222.59	211.87	273.84	277.86	157.64	276.19	168.45	310.98
	IL-20	502.767	513.487	844.915	2158.11	5628	17401	32930.2	39153.9	859.24	506.5	744.11	725.55	855.48	603.86	576.74	450.07	531.62	508.98	499.76	532.88	665.23	516.92	551.82	578.47	630.24	559.12	660.56	639.08	563.86	561.9	637.6	808.9	785.75	534.97	577.48	762.43	614.32	612.94	603.27	411.69	604.43	606.86	635.47	610.77	549.43	494.89	517.98	541.3
	IL-20	501.571	673.875	918.692	2420.54	7784.69	17631.5	31971.1	39631.3	925.43	688.25	655.46	666.31	775.84	662.88	589	588.78	694.14	537.14	485.37	407.73	745.96	512.74	513.63	712.76	424.71	589.96	651.06	856.21	583.11	654.33	642.42	608.88	549.06	707.56	665.95	704.69	652.59	499.08	503.39	629.83	539.34	559.14	630.38	563.2	454.79	489.47	511.65	547.48
	IL-20	479.511	716.275	1091.53	2394.14	6388.58	17892.5	32900.7	39086.1	842.35	693.45	633.9	561.61	754.5	674.5	494.65	553.94	523.44	505.9	700.06	486.275	785.02	602.8	409.12	471.56	499.2	637	534.5	834.24	492.6	583.05	636.11	681.86	557.8	625.88	510.9	746.45	658.615	554.65	600.71	550.42	607.13	569.18	636.86	530.75	526.95	575.14	557.39	545.14
	IL-20	524.372	890.942	1005.11	2505.77	9402.1	22129.4	33889.1	44918.6	998.55	756.8	742.6	750.69	889.38	824.47	705.06	648.22	623.46	613.5	606.94	439.67	818.77	559.86	554.14	516.02	600.29	740.72	581.14	1094.88	673.54	618.69	710.89	845.47	693.91	666.72	621.715	674.98	664.64	557.22	601.99	544.91	597.11	639.22	775.72	601.28	615.56	659.31	644.09	665.53
	IL-23	539.216	663.217	668.925	841.44	1382.93	3764.63	10300.8	16801.3	945.16	890.2	900.53	730.84	886.16	755.37	530.48	554.86	571.63	569.44	654.9	556.47	992	848.48	739.2	671.34	856.36	820.35	770.91	576.33	654.24	675.9	713.55	806.97	820.11	642.77	848.92	701.09	771.97	676.2	705.3	602.03	761.5	636.32	852.29	714.94	930.05	730.84	770.15	512.86
	IL-23	571.327	726.457	696.28	1035.14	1373.03	5206.63	11439	19113	978.6	800.88	738.41	765.27	905.08	837.24	608.92	656.88	549.86	537.34	673.83	593.96	1149.79	691.18	756.26	859.54	724.95	734.26	677.67	576.82	653.97	642.24	661.92	1084.12	737.88	669.08	1088.97	724.94	768.43	631.15	668.92	892.69	835.2	629.41	778.16	669.5	767.21	708.46	798.38	604.25
	IL-23	643.196	685.015	724.955	877.64	1435.88	4525.29	12478.6	16014.1	919.44	848.62	762.14	734.52	858.57	799.86	653.2	598.55	655.42	537.49	676.5	664.27	839.31	576.39	719.9	584.69	705.02	731	742.88	604.31	737.71	670.79	794.88	1015.91	866.76	799.71	786.77	878.69	824.58	642.45	794.17	733.37	844.19	721.75	826.65	760.59	837.78	692.54	778.4	724.14
	IL-23	791.281	907.018	913.34	1142.7	1409.41	4865.96	11958.8	17957.1	1071.27	1018.45	1038.92	893.88	895.62	917.48	688.49	627.715	613.525	553.465	791.84	759.28	1070.89	711.78	850.86	820.23	922.7	889.29	872.42	785.47	797.97	673.345	934.75	1210.88	987.36	895.47	1045.42	934.33	973.79	772.67	1004.88	812.43	993.57	679.035	962.75	868.78	913.78	844.74	906.34	837.39
	IL-28	726.803	788.145	726.75	1518.25	4518.59	7668.98	21636.1	34679.4	515.15	549.17	788.78	707.1	622.75	787.67	837.63	705.16	674.67	733.78	830.99	761.76	748.905	767.08	679.94	700.29	585.86	568.48	669.92	581.46	567.34	605.84	646.52	705.77	799.81	603.88	578.51	538.78	456.42	694.47	578.65	577.61	708.97	550.25	684.47	696.06	651.02	752.97	586.71	629.81
	IL-28	711.916	860.163	800.845	1332.94	3978.47	7660.8	23448.6	34141.3	737.04	616.85	710.53	565.12	649.18	827.71	752.73	629.51	917.08	712.69	810.34	657.24	642.33	629.9	697.84	684.78	585.49	668.48	739.96	592.88	592.23	530.81	599.55	696.47	587.02	521.52	672.08	625.14	723.38	673.67	473.09	578.4	748.44	578.73	644.89	678.22	548.97	603.34	647.4	716.87
	IL-28	705.525	800.42	822.397	1807.6	4366.15	7804.2	23587.4	32755.5	690.59	616.18	704.15	623.44	626.96	671	774.76	769.31	746.88	827.82	810.54	757.66	781.39	689.56	663.96	614.56	618.44	630.73	740.25	632.02	577.32	590.37	636.88	698.14	680.92	629.58	702.97	533.18	570.33	602.44	552.23	663.12	622.38	642.98	661.58	620.91	473.61	718.92	694.78	667.59
	IL-28	617.67	746.89	755.477	1709.84	4041.27	7851.1	24045.7	35010.6	674.98	575.06	587.58	631.39	675.4	560.1	741.48	570.98	782.86	724.36	851.44	666.04	716.42	638.08	630.5	763.87	522.34	594	768.98	655.22	647.39	577.56	645.56	731.77	519.87	559.72	473.09	597.5	532.52	627.37	473.4	620.75	726.7	517.09	765.58	598.2	602.42	644.59	407.69	604
	I-TAC	225.868	416.493	532.8	1257.5	3023.51	8460	13187.9	14562	178.15	171.58	170.55	188.17	139.84	188.96	191.41	315.97	256.22	243.45	310.71	264.77	204.53	302.7	247.82	209.68	262.92	241.62	255.21	216.015	196.925	184.33	141.005	200.705	172.9	206.53	165.75	253	185.44	162.35	126.92	108.89	160.92	223.4	183.78	207.52	123.48	236.66	107.43	173.12
	I-TAC	217.704	411.465	466.97	1102.06	2702.72	8415.06	12825.7	15258	205.26	186.94	226.37	186.76	131.48	126.65	315.37	284.58	346.33	179.14	257.68	204.73	278.35	225.21	256.43	251.34	203.37	307.02	240.92	222.6	207.61	174.42	109.71	200.705	154.31	184.77	144.11	233.87	181.72	147.86	191.65	118.435	175.77	282.77	213.75	181.52	121.12	192.42	141.03	226.07
	I-TAC	292.297	334.642	489.692	921.04	2754.27	8896.9	13286.6	12895.1	205.4	156.22	194.48	152.34	179.37	175.85	257.49	347.36	245.8	228.37	333.94	234.75	261.23	274.14	252.67	157.82	238.06	234.38	224.06	266.86	186.24	139.92	150.63	224.69	182.31	214.03	197.48	146.78	189.16	177.46	142.91	141.66	190.62	181.58	196.48	205.74	156.56	192.69	186.05	243.77
	I-TAC	264.735	310.78	469.447	1023.09	2890.03	8172.86	12298.7	13262.4	187.65	113.46	182.515	127.78	157.98	164.58	218.45	208.31	289.88	198.88	284.195	234.75	189.46	288.42	302.69	168.02	287.78	257.96	275.44	209.43	156.43	227.77	131.38	176.72	202.84	195.65	153.74	157.32	204.21	121.6	161.12	127.98	205.63	260.5	213.63	219.46	140.32	181.44	167.41	155.03
	MDC	619.52	677.655	767.102	2257.75	8013.72	19249.5	39178.5	69667.8	159.44	245.62	135.415	174.13	243.135	223.52	285.69	335.7	247.57	283.58	235.8	172.53	228.48	282.74	257.31	235.53	252.06	274.37	213.86	275.41	217.75	293.35	191.48	260.39	189.84	229.81	221.965	237.1	217.79	194.7	149.155	180.53	202.71	158.15	207.45	267.52	212.38	197.71	207.26	225.28
	MDC	591.25	561.505	723.138	2145.27	8071.53	18782.5	37385.8	65625.2	146.42	207.78	110.24	188.71	235.8	146.22	335.06	477.46	232.6	266.62	251.04	246.88	272.02	267.73	298.54	214.65	236.71	205.73	262.87	294.39	247.51	182.27	151.58	244.43	162.49	244.06	217.66	180.81	271.56	182.03	137.73	158.17	263.96	177.69	217.41	276.32	173.48	153.77	127.88	156.45
	MDC	544.324	712.467	771.475	2615.16	7860.03	17738.4	41228.3	62267.4	160.96	157.46	126.62	193.25	250.47	191.58	296.94	442.82	262.54	268.08	285.86	210.73	309.31	243.12	370.65	216.02	215.5	287.06	213.45	190.64	197.31	195.52	195.075	323.84	222.81	175.98	226.27	246.885	190.28	162.38	160.58	198.11	152.98	124.85	227.37	171.98	224.54	192.84	154.05	243.45
	MDC	507.934	504.965	807.415	2234.55	7311.22	18395.8	40856.3	62553.8	157.92	262.63	144.21	166.82	253.86	233.33	292.2	408.18	283.65	243.94	202.12	214.58	195.16	223.6	228.76	279.78	230.77	284.08	200.14	242.39	193.66	251.46	198.67	292.115	268.39	214.87	181.11	256.67	161.06	184.25	191.3	111.47	221.35	178.94	193.65	169.31	162.67	181.94	210.91	207.11
	MIP-2	345.95	312.225	446.507	1224.07	5109.81	21021.3	50253.1	54514	279.46	279.76	251.51	337.86	341.67	308.775	491.96	448.51	458.1	386.84	464.18	300.86	232.24	489.49	345.98	340.59	324.94	406.28	366.04	296.33	345.57	307.76	407.06	312.8	268.97	239.73	264.65	303.35	293.84	277.7	292.03	307.72	357.02	310.7	223.72	504.16	378.66	409.4	332.69	316.13
	MIP-2	281.131	411.202	421.5	1151.61	4709.15	21147	49749.6	55072.1	285.045	344.18	254.98	265.86	334.04	286.26	505.12	358.8	460.98	376.58	557.72	346	201.33	435.44	324.82	281.55	315.31	333.92	437.22	337.85	266.2	468.46	349.48	340.7	265.13	288.48	261.27	341.08	297.95	370.03	239.1	280.94	313.35	306.47	333.51	447.24	323.97	426.5	288.12	346.03
	MIP-2	321.966	389.227	374.415	1038.11	5248.48	21566.1	45282.5	57722.3	290.63	280.8	258.45	316.1	345.35	331.29	515.06	477.17	403.98	380.28	353.15	274.42	150	392.96	337.08	426.57	211.12	323.57	366	382.26	328.35	371.02	387.91	231.52	247.7	342.1	233.37	248.44	240.44	347.43	265.565	320.19	411.97	248.61	312.77	425.08	251.81	436.06	305.82	368.95
	MIP-2	283.245	332.635	356.642	953.882	4659.75	20732.9	50671.8	55998.3	255.39	259.9	244.35	280.1	295.73	281.08	468	479.26	422.25	441.24	419.88	375.25	285.16	353.81	341.53	324.33	310.67	391.24	399.14	434.54	273.95	345.23	318.71	265.92	261.29	224.53	216.36	405.78	280.02	415.36	191.18	284.36	379.32	286.02	323.14	378.59	242.65	416.06	282.82	237.23
	MIP-3a	72.3637	719.135	1221.61	5927.38	16775.4	38582.3	65123.2	95991.6	86.58	111.1	111.56	81.16	101.38	115.52	168.67	61.24	144.36	85.16	171.27	231.815	202.94	255.965	124.755	233.93	82.67	80.96	168.29	67.32	85.2	64.54	73.275	54.615	73.87	69.25	81.93	97.94	118.76	67.83	63.21	87.98	101.91	138.4	114.765	75.54	49.56	133.71	84.33	97.22
	MIP-3a	104.95	697.655	1158.19	4747.47	15521.6	37452.5	68592.2	86647.9	66.82	111.1	119.63	67.67	112.17	91.52	183.545	76.74	152.81	109.29	182.1	231.815	204.26	255.965	104.94	287.5	106.9	111.65	227.14	67.32	97.95	69.45	73.275	45.89	76.27	76.09	91.25	136.225	118.76	71.97	75.61	103.09	107.4	151.44	74.82	129.16	51.87	124.33	63.02	101.42
	MIP-3a	99.8512	599.898	1259.2	4732.55	14987.9	36997	55385.3	86876.1	66.82	99.44	109.53	79.4	106.775	83.27	183.545	92.24	127.88	112.505	216.75	231.815	161.9	199.77	131.1	180.36	123.06	124.62	145.92	67.32	117	59.63	73.275	54.615	75.07	77.98	81.75	119.22	118.76	82.3	70.87	137.46	104.655	136.395	154.71	102.35	51.87	127.97	92.22	93.02
	MIP-3a	127.874	614.547	1215.48	4690.73	15862.9	36676.5	66663.7	90632.3	47.06	122.76	107.5	80.28	106.775	103.52	198.42	76.74	186.52	115.72	150.98	231.815	259.8	312.16	118.41	233.93	129.44	109.19	190.58	67.32	91.575	64.54	73.275	63.34	75.07	77.035	82.11	153.23	118.76	77.135	56.15	118.2	107.65	134.39	114.765	102.35	54.18	127.82	88.275	97.22
	OPN	123.569	468.145	809.27	2181.89	6748.95	16189.3	24485.8	30609.2	443.28	346.92	432.14	887.81	518.67	522.92	916.31	796.51	730.51	631.88	708.06	697.04	287.96	545.92	740.68	451.61	348.04	468.88	818.84	1027.88	270.13	606.1	312.52	1131.05	457.87	971.56	341.21	851.43	771.91	513.02	494.48	316.46	386.65	490.9	1205.96	562.56	381.92	750.27	980.12	1142.84
	OPN	163.256	481.107	701.445	2280.82	6336.76	16195	24864.4	29202.4	442.82	311	453.19	839.22	550.17	523.92	985.22	754.6	792.48	802	632.2	560.55	257.26	551.62	729.12	522.06	359.55	388.58	920.82	899.1	243.42	535.28	349.67	1056.89	484.34	999.44	333	714.22	774.86	362.46	479.58	310.54	377.47	419.85	1143.63	598.15	320.44	640.83	926.77	1125.6
	OPN	152.129	524.76	828.165	2228.48	6680.1	15896.5	23969.4	27304.6	476.55	299.08	413.88	780.46	370.8	422.53	922.88	659.36	805.76	563.88	647.14	646.35	328.32	415.72	660.1	583.5	309.8	546.25	843.69	880.8	196.41	570.12	336.06	965.84	491.52	808.14	361.55	680.05	788.91	461.68	587.05	285.36	469.29	476.33	1161.02	531.03	286.2	642.68	1031.95	1357.45
	OPN	205.826	460.205	866.148	2266.27	6657.33	15889.6	23009.1	26806.4	399.83	329.29	378.81	763.8	491.38	562.83	926.61	950.29	787.29	728.47	660.97	659.38	277.63	386.88	691.54	513.38	353.795	521.12	772.55	857.41	214.2	511.12	347.02	950.61	421.42	877.87	263.41	719.55	755.92	495.73	624.55	322.38	416.84	359.42	897.59	435.65	303.63	596.38	965.09	1047.81
	OPG	69.4125	307.882	393.012	1346.68	3111.56	9685.77	18139.5	25859.9	119.685	199.1	77.52	119.41	119.51	82.615	182.18	130.4	210.21	209.78	208.19	239.06	261.27	116.175	244.72	165.18	128.04	254.04	244.8	115.12	91.02	159.26	163.88	142.515	115.77	139.48	96.56	217.46	142.21	142.32	199.6	111.79	97.64	180.75	229.44	236.78	48.47	207.14	129.37	75.82
	OPG	64.4075	325.207	377.962	1550.5	2863.91	9195.33	18666	25494.9	107.71	121.19	68.98	96.14	89.73	85.9	135.3	163	187.59	283.39	274.27	172.38	252.175	120.66	156.8	271.24	91.44	211.37	257.45	121.1	87.28	107.4	154.97	128.52	151.3	186.9	128.605	146.35	137.8	168.57	151.62	91.15	106.08	109.59	253.665	159.89	50.27	240.57	124.24	60.63
	OPG	95.22	312.873	394.897	1362.24	3163.53	9281.86	18378.1	25856.2	131.66	158.46	79.32	82.81	93.5	79.33	144.18	218.96	219.65	222.94	272.665	164.08	209.8	104.84	236.025	203.01	84.14	285.37	278.5	109.14	78.32	87.02	159.425	157.02	168.57	133.77	128.48	218.58	79.13	135	119.14	133.06	101.86	99.31	282.55	279.57	45.025	213.73	154.03	60.63
	OPG	84.98	295.222	391.127	1415.83	3006.97	9504.31	19127.8	27206.6	88.06	142.9	81.12	126.22	85.96	82.615	153.06	195.6	198.1	262.75	271.06	205.72	243.08	111.69	227.33	240.84	123.92	237.33	193.84	96.87	89.15	155.08	137.15	156.51	143.46	163.19	128.73	201.1	85.21	169.13	158.74	154.33	101.86	182.76	277.89	186.29	41.58	203.62	100.98	45.44
	Prolactin	290.774	424.24	579.295	1234.48	2334.19	6100.56	12126.2	17992.1	429.8	2476.04	385.24	1689.5	15807.4	2137.24	380.43	17475.6	316.14	2961.06	11048.7	16643.2	498.06	374.29	656.59	2087.68	250.56	593.76	904.9	8672.26	346.24	272.59	2583.58	52409.4	2062.11	344.52	343.615	434.195	260.98	3434.86	229.53	655.33	4967.65	209.42	680.51	460.38	180.29	4623.67	687.25	882.97
	Prolactin	271.118	447.82	575.688	1181.48	2320.52	6037.86	12908.1	17593	433.89	2651.37	413.81	1789.27	13568.5	1971.25	414.78	16566.1	353.92	2718.92	11130.2	16251.7	472.76	573.18	664.92	2056.82	263.39	495.25	885.04	10195.2	355.16	274.62	2886.11	48845.1	1998.02	346.09	325.66	411.2	302.33	3449.51	308.06	643.87	4516.17	268.2	427.63	360.02	140.21	4442.7	678.24	848.44
	Prolactin	295.788	380.572	570.51	1121.43	2287.99	6357.18	12024.9	17395.1	336	2558.5	410.78	1601.27	11800.5	1921.86	291.12	16340.4	319.22	3043.29	11011.3	17172.2	434.96	433.16	694.35	1606.63	251.33	465.42	865.18	9562.78	344.6	271.44	2674.97	45077.1	2088.31	368.83	304.92	443.88	284	3072.66	273.86	677.32	4786.43	240.39	537.52	414.52	176.38	4548.41	672.98	804.95
	Prolactin	265.114	408.97	506.135	1045.72	2121.66	6043.16	11777.6	17008.8	437.98	2197.41	341.1	1829.19	10991.3	1899.49	411.34	16573	377.38	2982.37	11135.2	16691.4	408.96	661.2	628.98	1364.79	194.29	461.3	800.9	8619.1	406.69	233.51	2806.28	41360.4	1977.95	357.46	361.57	424.51	285.19	3317.77	306.67	604.29	5277.76	245.47	582.02	417.35	184.2	4320.78	719.03	844.26
	Pro-MMP-9	290.631	1118.29	2043.28	7399.62	24414.5	61619.8	126904	160692	431.29	344.06	364.68	378	370.62	368.45	365.16	458.285	263.71	249.23	328.04	254	345.76	252.78	368.53	310.27	409.69	303.98	298.98	345.54	294.25	321.05	352.7	362.94	349.89	321.77	404.95	294.2	293.3	301.73	302.82	293.44	308.91	318.48	254.79	337.73	340.5	387.43	374.08	329.65
	Pro-MMP-9	274.099	1211.16	2171.84	7482.61	23732.8	62603.2	125365	156828	469.98	266.38	282.09	292.12	425.65	265.98	367.61	458.285	325.82	365.33	206.08	231.7	372.78	278.7	356.67	238.25	361.62	313.76	269.76	276.63	313.12	375.31	270.84	266.24	313.51	269.62	336.8	300.47	376.5	321.4	356.97	305.48	318.56	357.59	278.14	346.55	347.58	283	355.19	310.22
	Pro-MMP-9	306.095	1187.39	1886.36	7421.37	23922.9	62723.5	126938	157598	420.25	349.63	362.02	325.7	347.13	301.62	348.18	458.285	367.17	260.94	267.88	291.44	450.25	298.14	417.73	343.57	324.45	330.57	328.2	378.7	314.3	349.92	326.33	423.02	406.12	329.23	345.85	243.11	339.12	250.19	410.55	278.49	400.02	375.6	231.44	295.56	267.58	262.25	329.08	319.935
	Pro-MMP-9	312.689	1111.63	1973.19	7512.93	27061	64355.8	155722	174019	392.82	374.16	345.35	270.59	401.34	196.1	366.26	458.285	377.31	283.6	332.42	309.7	405.35	266.14	340.19	246.39	308.04	355.65	240.25	341.26	295.8	365.21	296.02	313.7	327.12	323.48	319.69	285.05	368.92	273.53	307.97	330.02	315.41	332.08	229.46	321.6	289.17	372.94	260.94	219.39
	P-selectin	269.658	234.623	215.842	306.928	401.423	923.296	2052.8	4526.16	473.79	374.4	280.9	362.56	347.12	355.04	451.94	360.84	371.69	462.6	391.45	381.78	293.44	401.215	334.94	274.35	256.44	352.62	307.6	304.08	347.85	360.3	403.09	376.94	358.12	554.2	325.64	398.72	348.48	292.89	213.25	287.98	305.53	211.505	503.15	740.47	282.29	485.73	312.86	374.77
	P-selectin	241.471	283.837	248.775	225.57	390.865	954.777	1705.87	4033.3	779.96	403.88	283.56	328.16	398.98	416.58	368.28	374.32	381.305	552.75	394.84	371.06	267.795	435.27	414.04	347.78	311.32	349.92	439.92	386.58	360.29	303.29	329.63	382.48	342.38	611.83	270.44	311.41	330.43	286.06	337.29	238.14	178.52	168.16	507.54	636.76	274.06	559.92	329	381.58
	P-selectin	260.24	243.57	195.015	260.493	373.96	933.949	1607.24	4155.76	809.52	332	245.55	338.83	270.4	293.5	370.51	373.68	390.92	530.04	424.55	583.34	242.15	271.76	372.62	422.58	292.55	289.06	505.78	359.7	323.66	292.41	368.9	395.3	377.73	564.2	298.04	363.82	321.3	332.03	303.69	309.08	270.87	236.62	579.83	892.45	283.18	559.49	291.33	322.21
	P-selectin	262.125	202.315	200.785	377.385	471.382	921.095	1288.9	4494.64	626.875	357.88	301.79	350.695	414.94	355.04	321.1	422.82	354.96	498.9	430.68	585.33	327.63	367.16	330.45	371.84	193.94	386	608.2	332.82	263.08	378.29	334.65	337.63	418.69	649.29	240.84	394.76	366.91	306.78	283.68	348.94	236.21	186.39	407.19	652.11	220.37	586.08	305.76	316.89
	Resistin	634.34	1022.31	1291.62	2512.45	5581.84	15290.2	27195.3	37749.1	846.9	750.54	853.13	683.04	899.24	598.08	644.76	670.82	669.16	733.66	653.68	847.04	1771.96	915.65	577.68	678.34	660.83	772.92	771.49	724.33	608.66	642.44	698.09	1024.92	760.38	837.86	714.98	732.14	651.5	640.45	789.15	680.07	679.33	487.32	810.88	619.35	582.69	696.43	756.94	542.62
	Resistin	662.868	977.893	1608.65	2309.78	5701.23	15838.8	26890.3	39062	800.69	843.24	741.75	735.15	741.76	579.32	503.96	586.52	661.78	744.35	736.48	685.98	1677.06	660.81	512.46	784.72	594.78	706.49	907.43	668.68	626.14	540.05	616.44	860.42	637.88	759.81	710.5	807.86	681.95	707.65	761.13	751.32	698.24	570.44	762.97	688.52	502.19	658.47	786.11	618.48
	Resistin	655.299	957.22	1233.91	2404.38	5464.85	15806.4	26046	37533.3	924.72	819.56	831.58	754.04	689.79	537.94	637.25	651.04	786.69	737.27	777.64	766.51	1636.21	812.79	714.04	685.12	537.69	641.04	819.06	727.98	627.87	646.26	462.16	769.03	679.25	740.82	706.02	707.92	856.31	648.08	742.69	652.4	717.76	582.3	899.55	685.8	686.03	622.72	734.62	644.41
	Resistin	674.32	989.38	1315.51	2511.65	5352.78	15240.1	25906.3	37730.1	759.13	815.43	795.58	681.12	728.47	588.7	531.1	775.92	654.3	646	763.67	889.56	1732.78	864.22	756.63	588.88	567.82	701.5	592.72	767.69	652.86	663.38	603.54	865.3	844.16	611.3	547.18	674.92	586.98	600.83	774.45	707.74	716.52	655.75	659.51	637.53	548.24	686.54	764.74	614.95
	SCF	173.265	569.27	935.755	2652.45	7255.63	19611.9	29211.4	37288	202.27	173.2	138.14	156.16	243.25	198.02	267.9	330.82	342.71	260.9	185.88	214.31	147.15	177.12	236.2	249.27	243.44	289.39	353.6	272.84	269.95	244.89	92.89	169.84	251.195	242.98	208.25	149.16	155.42	194.08	156.97	246.8	228.69	196.95	241.6	359.83	143.8	327	170.86	235.26
	SCF	180.263	687.25	1109.67	2992.03	8664.64	20056.5	30039.1	38438.3	254.56	166.73	123.37	185.92	249.08	198.02	172.41	400.08	421.17	227.8	219.48	246.31	192.72	147.19	248.71	169.51	229.7	232.63	342.22	254.66	231.94	196.38	123.62	182.62	325.76	220.84	206.23	187.4	129.43	188.65	105.28	199.42	172.72	200.77	285.11	329.11	118.16	251.48	165.38	205.72
	SCF	201.754	655.452	1017.54	3187.15	9085.55	20205	30471.1	40401.7	227.92	179.67	154.51	136.52	278.69	198.02	224.08	262.16	387.38	195.25	225.02	173.55	196.37	156.78	242.455	204.63	297.055	214.21	358.57	379.44	203.63	198.32	115.395	176.23	251.195	255.45	209.38	154.55	142.425	149.89	167.14	161.52	239.45	237.27	181.65	313.4	98.21	320.29	211.55	223.52
	SCF	154.589	642.3	1041.29	2841.15	8376.63	19619.3	32607.7	39852.2	281.2	150.64	146.325	200.31	237.42	198.02	308.69	296.49	462.12	278.75	209.06	168.74	194.545	157.25	235.76	208.74	350.67	300.31	331.08	326.14	203.89	243.41	107.17	201.37	176.63	233.1	211.12	99.33	189.95	154.27	150.57	298.28	233.76	196.02	211.625	256.73	131.8	244.86	172.37	184.1
	SDF-1a	312.317	2373.38	3209.89	11684.4	23781.2	39041.8	52828.6	58426.2	1144.3	294.15	349.59	317.06	290.33	248.2	448.12	383.14	448.46	444.16	398.73	472.51	367.67	421.67	381.53	413.185	323.37	439.19	427.62	422.925	331.58	330.17	486.21	318.65	394.665	482.66	473.65	331.61	284.81	363.91	251.05	316.77	489.755	351.67	348.05	302.8	242.35	326.52	318.55	254.91
	SDF-1a	306.02	3674.81	3161.77	12118.8	24572.9	37588.5	49514.1	55797.7	1170.95	371.98	303.32	391.73	209.79	350.615	344.28	384.37	313.44	589.15	359.31	452.4	451.76	424.04	335.21	353.02	400.38	445.98	430.145	398.47	351.91	395.39	412.79	280.27	383.17	430.43	483.11	341.97	299.32	353.13	359.65	303.1	568.67	363.87	321.98	398.11	269.24	407.63	342.66	341.35
	SDF-1a	336.857	2808.49	3903.99	13154.2	24086.8	37864.2	48050.8	53517.6	1197.61	481.14	461.33	507.94	251.12	335.88	332.61	377.56	454.58	445.22	493.4	418.52	451.73	397.755	357.48	412.64	319.16	399.13	402.42	447.38	304.42	346.23	479.9	357.03	378.34	427.38	452.9	278.25	357.02	360.66	324.27	311.68	410.84	332.09	420.41	363.46	244.1	469.67	335.42	232.45
	SDF-1a	286.144	2665.59	3161.93	10625.1	21005.5	34457.3	48754.6	47549.2	920.32	375.52	380	381.16	329.54	365.35	380.04	338.8	429.29	447.87	383.14	580.71	282.67	373.84	357.4	413.73	293.37	493.12	432.67	344.74	336.11	298.71	436.48	318.65	406.16	470.64	356.22	265.62	326.73	346.59	335.49	365.35	368.66	344.74	334.34	410.52	280.05	383.42	339.73	287.31
	THPO	887.672	985.605	926.63	1053.35	1241.44	2568.32	9507.86	11510.5	1596.39	1249.57	1593.39	1467.13	1285.8	1133.43	944.84	1049.5	1350.47	997.65	925.92	1018.53	1336.77	1047.13	1022.79	1660.5	904.74	1078.81	1059.5	1182.08	950.5	1169.74	1209.15	1060.17	1250.02	1299.06	1185.61	1167.52	1342.19	1133.33	1212.02	1270.38	1285.32	1085.3	1189.81	1011.98	1147.35	1117.68	1303.11	1112.12
	THPO	1031.49	985.072	971.097	1002.1	1399.2	2520.35	7384.93	14299.4	1584.24	1010.04	1646.35	1219.2	1096.1	1197.02	1041.55	1225.14	916.69	1091.04	1178.5	1136.27	1344.23	1099.6	967.98	1210.86	996.35	1182.63	1134.29	934.12	1224.8	1130.47	1095.9	1031.68	1219.14	1284.65	1384.83	1200.53	1299.95	1066.38	1115.11	1362.79	1736.12	1025.58	1163	969.37	1215.41	1171.7	1065.22	1067.74
	THPO	1097.16	1103.78	1061.69	1232.88	1189.01	2435.97	6831.59	10645.5	1548.53	1346.65	1684.31	1166.67	1722.74	837.9	1026.94	1038.38	1121.88	811.6	1231.1	1137.22	1209.18	1458.31	1083.55	1261.22	1039.24	1231.24	937.73	1153.49	1145.17	1266.35	1167.11	1116.17	1377.14	1392.28	1130.34	1305.8	1230.43	1065.08	1174.14	1172.05	1052.17	1055.44	1295.4	1054.08	1235.51	1192.92	1253.48	1130.05
	THPO	1121.71	1024.08	1140.3	1251.02	1564	3190.72	9661.08	12905	1574.82	1314.1	1890.57	1548.43	1864.1	783.82	1079.98	1003.5	1082	1125.14	1322.31	1138.16	1116.88	1278.95	1274.9	1632	1338.79	1304.44	1138.84	1371.21	1213.78	1117.61	1300.26	1458.78	1754.36	1208.37	1645.92	805	1375.23	1066.14	1439.97	1310.52	1751.52	1055.44	1389.42	1202.74	1430.4	1103.65	1452.42	1256.25
	VCAM-1	284.994	344.185	249.363	600.21	869.94	2781.46	5384.37	9383.92	11391.5	6181.13	10341.5	5826.83	10202.4	13361.5	10873.6	12236.3	9962.27	15702.8	13147.7	11453.2	634.74	9641.64	8790.52	6662.28	2719.9	9696.98	17624.6	5172.3	5210.19	8343.85	12287	6920.52	6666.12	6191.92	7544.94	9907.83	7887.59	7712.3	8135.86	7890.94	8733.39	12201.9	14243	8886.05	5359.81	8275.77	5937.71	6880.31
	VCAM-1	311.991	303.168	317.092	611.62	872.415	2820.87	6181.68	10711.2	10078.4	5110.41	11276.6	6133.66	7742.33	10117.6	10609.1	12772.8	9541.74	16346.6	13618.3	11491.3	634.74	8957.12	8440.63	6506.58	2716.27	11156.1	17763.8	5044.02	5209.13	8334.73	12485.9	6587.36	6413.21	5804.67	7974.18	7774.7	7088.06	7618.38	7103.76	7367.31	8115.37	13380.1	14136	8668.14	5186.65	7985.55	6096.18	6992.73
	VCAM-1	290.291	303.935	330.847	596.015	904.297	2826.44	6815.97	10737.2	9915.2	5875.25	10394.1	5656.61	9191.46	10514.1	11032.1	13283.3	9664.51	16381.4	12777.8	11782.3	588.38	9168.42	8985.02	5509.72	2755.35	11441.8	17780.9	5380.56	5000.54	8410.18	12528.1	6599.97	7427.62	6479.32	7605.72	8100.5	7379.3	7595.64	7944.16	7553.05	8702.75	12760.7	13836.8	9618.13	5120.25	8036.62	6274.97	7491.94
	VCAM-1	287.642	240.06	292.642	414.36	1103.85	2827.25	5836.84	11102.6	11053	6165.37	11621.5	4309.27	8096.62	13890.2	11436.8	12660	10295.2	17395.8	13571.8	11625.1	681.1	9462.75	9480.86	6019.3	2886.54	11043	17746.7	5162.9	4968.71	8189.41	12499	6670.97	6138.22	6290.71	8126.8	7880.49	7731.38	8073.75	8069.44	7374.98	8974.8	13811.1	14439	9460.63	5145.58	7817.8	6152.67	7467.57
	VEGF	112.984	187.087	166.38	492.058	1235.73	4712.71	14252.4	30607.8	68.52	113.67	82.51	96.12	119.98	330.28	184.46	230.25	173.17	220.7	175.41	182.82	465.7	110.91	224.66	193.02	199.12	260.61	271.35	168.06	219.77	184.11	136.15	233.63	121.41	170.1	149.47	107.3	114.02	133.365	178.08	119.14	124.64	185.47	108.26	143.28	111.48	155.24	113.53	101.92
	VEGF	140.314	134.145	188.07	433.463	1168.94	4777.23	11603.4	29488.1	75.64	90.68	82.51	140.04	122.26	304.84	168.46	271.78	172.29	297.96	213.69	213.08	492.62	219.61	164.46	198.96	167.78	211.24	355.37	183.62	220.84	186.85	138.63	243.78	149	194.78	146.35	99.8	162.81	128.56	173.38	139.49	184.265	182.35	126.28	237.29	70.52	155.24	108.32	143.16
	VEGF	136.856	174.845	212.877	336.388	917.495	4073.76	12967.5	28871.8	85.66	67.69	74.94	118.08	143.7	320.49	249.94	249.27	89.65	255.84	135.16	152.56	376.96	121	194.56	183.62	283.67	224.9	411.94	194.55	234.255	194.32	138.63	222.31	165.05	220.81	174.61	98.85	171.76	138.17	173.53	143.26	207.02	186.02	84.34	226.27	125.59	114.73	118.005	152.08
	VEGF	128.697	155.13	214.192	359.365	1202.34	4184.35	12775.9	29030	80.65	90.68	90.08	118.08	165.14	325.76	245.52	211.23	130.97	353.44	182.8	242.9	484.14	212.59	194.56	195.99	230.04	181.94	486.04	182.64	247.67	191.78	141.11	223.48	132.95	174.73	160.87	103.55	138.415	107.98	174.69	161.94	161.51	195.11	117.27	196.47	98.87	195.75	122.48	134.24
	VEGF-D	347.96	999.645	1406.25	5334.3	14261.3	34687.4	78092.9	117376	266.98	242	215.43	183.8	345.37	237.655	250.45	139.6	253.755	233.16	166.71	124	214.1	369.21	219.06	138.26	233.56	404.64	310.22	277.72	233.03	281.93	281	374.62	256.89	250.55	187.26	119.76	168.7	189.3	276.12	252.325	345.17	201.97	223.85	220.95	165.06	265.4	213.29	218.7
	VEGF-D	273.725	896.62	1233.6	4835.8	12250	33552.5	76284.6	115976	176.1	232.94	234.14	238.88	375.55	224.56	196.1	196.2	203.5	220.86	201.25	131.98	221.67	313.73	274.02	153.44	219.1	317.8	290.87	267.44	269.47	294.17	178.91	326.58	254.52	231.86	202.95	124.77	227.86	202.62	200.25	245.17	199.27	283.77	178.11	169	208.2	248.92	204.52	124.06
	VEGF-D	260.555	831.255	868.165	4513.71	13070.3	33574.6	76306.3	110099	289.22	168.71	141.48	189.59	381.76	250.75	272.3	154.08	230.39	215.96	213.5	131.98	206.53	254.35	228.06	153.44	303.33	384.06	264.395	304.2	273.72	306.82	250.26	438.55	255.705	180.08	196.015	164.61	151.46	250.33	239.57	259.48	275.89	255.52	240.34	263.48	121.92	275.09	197.22	188.85
	VEGF-D	248.049	854.893	1299.53	4940.2	13521.8	33365.9	85583	105805	158.62	251.06	136.1	187.42	327.67	170.88	218.12	186.56	277.12	225.76	176.27	139.96	194.67	206.72	242.4	168.62	150.1	350.93	237.92	260.15	265.22	200.48	164.83	422.66	171.61	213.17	189.08	204.45	219.55	244.95	295.86	212.68	334.97	251.28	194.14	221.32	165.06	231.8	222.11	159
	Average	0	1	4	12	37	111	333	1000	F33853 (HT)	M33854 (HT)	M33855 (HT)	M33856 (HT)	M33857 (HT)	F33873 (HT)	F33874 (HT)	F33875 (HT)	M33876 (HT)	F33877 (HT)	F33878 (HT)	F33879 (HT)	F33880 (HT)	M33881 (HT)	M33882 (HT)	M33883 (HT)	M33884 (HT)	F33885 (HT)	F33886 (HT)	F33887 (HT)	M33888 (HT)	M33889 (HT)	F33903 (HT)	F33904 (HT)	F33905 (HT)	M33906 (HT)	M33907 (HT)	M33908 (HT)	M33909 (HT)	F33910 (HT)	F33911 (HT)	F33912 (HT)	F33913 (HT)	M33914 (HT)	M33915 (HT)	M33916 (HT)	M33917 (HT)	M33927 (HT)	M33928 (HT)	F33934 (HT)
	POS1	66250.1	79456.6	69070.3	79384	71260.7	67478.8	74267.5	63314.7	55418.3	45487.4	52742.2	49424	54464.7	49441	55009	53193.9	57409.8	56066.2	60438.4	53208.7	64287.9	52302.1	58391.7	56205.5	67303.9	56024.7	71187.4	64794.2	59392.5	54265.6	58458.3	52386.4	60158.5	50541.4	55590.3	46111.9	58311	49514.2	59106.5	49960.9	60524.3	54138.8	53908.5	44661.1	54891.1	40720.5	54951.9	39816.9
	POS2	23718.1	27751.6	23535.3	27212.3	23667	25272.3	25474.4	21872.1	19269.4	16821.1	21116.4	17479.3	20683	18040.3	19853.4	20065.2	20997.8	20060.2	22504.1	20475	22070.6	19994.9	21661.5	23477.1	23603.9	22641.4	26267.2	23034.7	21739.1	21025.6	20762.5	21431.8	21195.1	19915.1	21875.6	18699.9	20660.8	20573.8	22079	19670.8	22204.5	19279.8	19567.4	16822.7	19561.5	16542.6	20246	15301
	AR	396.14	419.59	555.686	896.312	1800.88	7305.56	26405	43069.8	347.696	482.518	363.158	394.747	418.29	466.702	418.906	413.455	287.147	479.605	358.83	225.317	408.45	442.47	345.868	627.456	314.425	737.86	409.125	621.265	351.734	379.453	261.214	372.6	287.544	749.809	342.355	337.28	307.78	340.69	285.108	345.935	407.705	348.275	395.317	404.911	338.99	402.113	320.637	398.13
	Axl	273.457	784.597	1280.24	3441.37	7363.33	16577.8	26432.6	32990.4	311.055	275.883	857.23	315.868	362.949	406.848	360.095	313.678	286.412	515.832	586.426	329.165	260.525	356.385	316.402	328.414	268.435	410.773	543.445	383.529	286.697	331.502	419.477	395.845	274.395	376.615	343.226	294.438	354.064	320.115	283.462	310.755	354.827	460.442	442.235	342.643	222.74	374.868	269.663	306.368
	CD27L	635.354	745.914	925.626	1824.87	3565.75	9202.59	18103.4	24967.2	728.855	743.493	732.983	690.972	833.925	769.923	620.64	564.015	599.515	554.297	658.178	558.058	641.12	639.783	556.815	603.872	548.312	935.305	628.232	734.445	620.975	691.653	747.082	574.548	735.757	649.758	754.15	739.04	658.85	594.77	703.893	688.635	686.148	698.67	614.663	576.707	568.343	656.622	610.793	663.362
	CD30	345.102	753.296	1057.25	2722.23	6696.23	17648.7	29204.5	36751.5	390.265	383.375	461.165	368.93	412.798	466.995	372.368	395.593	272.618	459.555	398.507	341.646	283.976	364.395	361.742	532.376	328.822	416.882	388.532	592.175	414.138	422.623	382.786	361.56	364.04	463.904	402.219	387.143	412.322	356.085	291.822	375.825	442.18	442.12	347.393	327.9	241.917	359.845	333.105	374.405
	CD40	362.886	759.876	1238.92	3149.3	6239.39	15130.8	22931.2	28989.5	402.235	580.627	614.812	474.915	649.785	561.424	363.185	301.993	304.565	444.325	425.295	320.097	231.185	470.225	268.826	259.885	300.998	357.105	585.357	382.373	458.086	299.002	310.864	569.77	343.137	368.33	587.46	363.923	417.912	357.246	432.216	487.656	519.812	527.135	503.06	387.611	384.665	415.225	340.632	403.02
	CXCL16	111.348	88.4381	124.898	352.658	719.833	3094.09	6875.34	13943.4	168.536	203.915	130.91	172.57	126.034	228.636	213.34	226.99	239.048	271.028	312.757	252.768	186.68	193.239	173.56	173.368	179.42	252.127	216.188	262.723	157.803	202.115	265.98	293.891	162.678	205.565	176.337	209.06	128.711	64.66	89.0925	174.19	143.82	241.968	270.317	246.395	113.325	172.108	165.834	201.065
	EGF	234.578	296.234	282.589	527.399	1686.6	4484.92	15248.7	31525.6	269.073	860.3	293.86	252.143	454.92	277.572	323.852	253.8	294.457	375.33	306.929	160.15	460.158	118.18	395.729	2105	276.66	232.775	320.965	292.6	265.705	482.402	248.308	339.543	242.22	313.135	335.747	345.424	552.283	259.07	200.613	268.495	339.855	232.485	439.005	519.102	232.647	279.78	270.941	257.435
	E-selectin	149.589	330.771	427.73	1047.26	2389.24	6516.39	15371.9	25160	143.305	179.494	314.16	234.5	390.898	439.471	179.49	119.307	133.5	225.835	198.145	122.037	274.895	236.01	253.694	189.349	164.025	214.088	249.771	200.036	217.614	142.647	205.16	137.63	167.384	205.65	206.106	175.447	142.896	132.18	104.976	128.308	154.3	194.435	171.9	173.463	178.942	194.969	163.465	191.005
	Fractalkine	59.2878	1368.45	2915.1	9768.25	18316.4	28058.4	34474.9	35322.5	879.895	432.183	345.207	243.442	309.064	539.903	599.038	473.779	749.185	727.438	645.492	466.188	264.654	842.765	368.425	391.827	178.066	460.18	569.118	228.485	237.654	343.888	472.04	494.945	248.702	299.257	427.481	596.023	348.508	295.098	289.198	308.26	387.58	377.825	870.945	425.635	196.321	356.128	382.155	360.403
	GITR	215.377	521.216	617.728	1590.88	3864.98	11419.5	26082.9	42139.3	144.685	227.55	219.655	204.13	197.243	160.752	219.842	231.858	226.095	223.605	282.27	222.385	191.551	376.929	284.058	505.715	242.072	253.039	183.36	305.982	193.048	206.032	232.905	180.845	206.75	236.339	201.642	190.793	231.965	197.972	139.215	182.96	178.118	144.315	189.256	223.16	184.38	220.254	198.928	245.602
	HGF	1446.13	1346.61	2098.4	2200.02	4113.4	10148.8	17341	19563.4	1112.28	1631.81	997.717	921.76	941.15	1062.28	1341.86	1107.63	1455.56	1446.08	1661.52	1094.94	1438.76	1693.71	1252.1	1437.13	1275.69	1153.95	1019.01	1291.22	1384.3	830.327	1008.11	1277.56	1123.68	1715.77	951.553	643.266	972.92	1000.63	733.365	1107	1535.82	1601.32	1196.24	920.357	908.415	982.7	731.742	1615.57
	IGFBP-2	967.563	22305.6	35733.8	66874.9	94595	110667	134432	137546	1876.19	1627.24	1429.46	1650.71	1641.48	1587.07	1988.03	1928.39	1840	2175.48	2025.21	2240.1	2828.12	1908.86	2177.68	1868.63	1670.4	2158.62	2389.4	1653.75	1393.29	1753.8	1962.15	2743.83	2546.44	3260.48	1966.47	3142.5	2475.14	2250.65	2279.66	1915.62	1781.17	1798.93	2118.67	1701.6	1554.58	1840.17	2171.62	2486.18
	IGFBP-3	340.878	1845.61	2884.43	9992.31	21974.8	41717.9	50740.3	51563.6	1362.71	896.31	811.615	660.372	618.845	931.465	845.893	1008.47	1065.5	1246.6	1195.82	1353.93	1463.72	955.16	808.569	1096.71	530.268	1271.65	1113.97	755.392	654.618	658.8	936.847	1125.06	626.253	636.945	774.942	926.575	718.085	821.628	628.342	744.6	762.608	764.33	1062.49	825.245	530.225	782.805	723.2	571.413
	IGFBP-5	247.038	337.529	509.772	1245.41	3746.8	11383.2	16315.9	18630.7	1399.04	991.102	1288.66	941.82	1130.35	1846.38	698.83	1576.9	932.592	2910.48	2135.31	1308.96	291.315	1333.49	1681.88	1009.1	479.712	1553.99	2636.01	533.926	553.349	866.785	1717.25	1392.59	909.511	923.408	1124.34	596.668	998.612	1512.77	1312.77	909.475	871.227	1868.88	2293.67	1290.11	704.445	1149.63	1095.39	444.455
	IGFBP-6	753.678	5502.83	11458.9	32758.2	69067.2	133630	205757	210288	1756.4	1383.54	1477.5	1361.63	1069.06	1051.9	1340.16	729.13	680.581	1026.13	1091.24	961.99	742.875	1122.76	645.355	819.913	562.54	1067.38	1143.89	678.711	679.188	743.385	1354.93	1486.66	1431.31	1609.71	1431.14	2122.01	1472.2	884.505	1500.38	1018.04	1002	1224.32	1601.47	906.03	891.595	962.64	1206.27	939.605
	IGF-1	109.92	2216.8	6666.09	22806.5	53334.4	105320	128562	133210	374.495	309.337	403.298	267.303	219.365	412.275	276.898	413.572	278.692	574.608	296.785	651.993	228.2	385.248	270.276	318.16	152.77	294.768	356.395	591.5	189.601	247.137	342.277	454.89	213.502	310.43	198.907	321.595	297.385	247.54	253.79	157.165	219.26	250.312	582.312	319.431	194.785	310.04	268.627	336.38
	IL-12p70	756.376	965.731	1083.57	1832.84	3393.17	11944.9	28526.8	39022.8	1810.05	1498.95	1410.12	1269.57	1632.95	1263.51	876.707	815.985	909.16	910.328	981.293	894.746	2502.1	1079.83	1043.29	934.723	1026.65	1072.78	1264.78	988.85	1121.49	1157.85	1312.28	1857.57	1397.02	1343.1	1453.03	1304.16	1453.34	1225.12	1468.32	1079.49	1390.47	1156.84	1299.67	1078.54	1285.12	1081.97	1212.61	1128.58
	IL-17E	372.014	1567.13	2635.68	6670.83	17977.2	45097.3	76974.1	90604.6	735.605	544.98	524.11	407.688	488.738	531.28	462.53	544.893	512.44	674.505	547.805	550.438	601.189	481.455	454.367	501.345	383.268	518.168	598.471	432.835	375.13	387.055	461.8	838.309	367.94	359.82	420.528	524.822	392.315	387.232	421.345	373.357	440.235	506.53	704.045	435.408	371.609	459.64	457.322	387.85
	IL-17F	146.316	347.317	548.311	1151.99	2856.55	7100.06	12934.4	15854	202.09	127.032	253.855	90.535	105.213	120.726	236.76	243.758	178.593	238.952	162.745	254.555	39.1562	190.75	196.518	166.675	182.485	284.212	221.278	685.16	168.887	197.605	139.963	143.19	161.57	222.137	156.045	176.965	166.147	145.88	114.334	97.4375	106.899	162.606	196.192	213.127	98.5525	199.398	115.608	214.115
	IL-1ra	166.024	284.906	392.905	642.761	1625.94	4256.12	7097.37	15915	240.733	186.205	199.44	176.455	179.347	198.952	231.062	240.33	228.562	178.71	259.26	152.108	83.335	200.243	190.43	166.538	200.8	206.528	287.415	216.605	184.7	215.365	193.595	172.294	164.405	239.892	197.721	207.697	178.225	141.185	204.461	122.364	183.75	194.23	220.49	178.032	135.453	254.39	151.421	180.082
	IL-2 Ra	228.945	758.626	1220.09	3265.67	9159.75	23576.4	35802.6	37380.9	276.365	270.322	281.343	249.507	212.477	269.512	342.926	250.358	331.026	272.53	345.455	298.065	227.814	260.965	274.495	284.173	239.494	293.505	261.415	493.18	241.13	243.025	198.87	246.018	179.55	259.875	171.349	185.152	193	201.59	192.565	140.907	290.467	231.232	251.702	246.782	157.64	271.118	201.266	342.01
	IL-20	502.056	698.645	965.063	2369.64	7300.84	18763.6	32922.8	40697.5	906.392	661.25	694.018	676.04	818.8	691.428	591.362	560.253	593.165	541.38	573.033	466.639	753.745	548.08	507.178	569.702	538.61	631.7	606.815	856.102	578.278	604.493	656.755	736.277	646.63	633.783	594.011	722.137	647.541	555.973	577.34	534.212	587.003	593.6	669.608	576.5	536.683	554.702	557.778	574.862
	IL-23	636.255	745.427	750.875	974.231	1400.31	4590.63	11544.3	17471.4	978.617	889.537	860	781.128	886.357	827.488	620.273	609.501	597.609	549.434	699.268	643.495	1013	706.957	766.555	733.95	802.257	793.725	765.97	635.733	710.973	665.569	776.275	1029.47	853.028	751.757	942.52	809.763	834.692	680.617	793.317	760.13	858.615	666.629	854.962	753.453	862.205	744.145	813.317	669.66
	IL-28	690.478	798.904	776.367	1592.16	4226.12	7746.27	23179.5	34146.7	654.44	589.315	697.76	631.763	643.572	711.62	776.65	668.74	780.373	749.663	825.827	710.675	722.261	681.155	668.06	690.875	578.033	615.423	729.778	615.395	596.07	576.145	632.127	708.038	646.905	578.675	606.663	573.65	570.663	649.487	519.342	609.97	701.622	572.263	689.13	648.348	569.005	679.955	584.145	654.567
	I-TAC	250.151	368.345	489.728	1075.92	2842.63	8486.21	12899.7	13994.4	194.115	157.05	193.479	163.762	152.167	164.01	245.68	289.055	284.558	212.46	296.631	234.75	233.393	272.617	264.902	196.715	248.032	260.245	248.908	228.726	186.801	181.61	133.181	200.705	178.09	200.245	165.27	197.743	190.132	152.318	155.65	124.241	183.235	237.062	201.91	203.56	135.37	200.803	150.48	199.498
	MDC	565.757	614.148	767.283	2313.18	7814.13	18541.6	39662.2	65028.6	156.185	218.373	129.121	180.728	245.816	198.663	302.473	416.04	256.59	265.555	243.705	211.18	251.242	254.298	288.815	236.495	233.76	262.81	222.58	250.707	214.057	230.65	184.201	280.194	210.883	216.18	211.751	230.366	210.173	180.84	159.691	162.07	210.25	159.908	211.47	221.282	193.267	181.565	175.025	208.073
	MIP-2	308.073	361.322	399.766	1091.92	4931.8	21116.8	48989.2	55826.7	277.631	291.16	252.323	299.98	329.197	301.851	495.035	440.935	436.327	396.235	448.733	324.132	217.183	417.925	337.352	343.26	290.51	363.752	392.1	362.745	303.517	373.118	365.79	287.735	260.772	273.71	243.912	324.663	278.062	352.63	246.969	298.303	365.415	287.95	298.285	438.767	299.273	422.005	302.362	317.085
	MIP-3a	101.26	657.809	1213.62	5024.53	15787	37427.1	63941.1	90037	66.82	111.1	112.055	77.1275	106.775	98.4575	183.545	76.74	152.893	105.669	180.275	231.815	207.225	255.965	119.801	233.93	110.517	106.605	182.982	67.32	97.9312	64.54	73.275	54.615	75.07	75.0888	84.26	126.654	118.76	74.8088	66.46	111.682	105.404	140.156	114.765	102.35	51.87	128.457	81.9613	97.22
	OPN	161.195	483.554	801.257	2239.37	6605.78	16042.6	24082.2	28480.6	440.62	321.572	419.505	817.822	482.755	508.05	937.755	790.19	779.01	681.558	662.092	640.83	287.793	475.035	705.36	517.638	342.796	481.207	838.975	916.297	231.04	555.655	336.317	1026.1	463.788	914.252	324.793	741.312	772.9	458.223	546.415	308.685	412.562	436.625	1102.05	531.847	323.048	657.54	975.983	1168.42
	OPG	78.505	310.296	389.25	1418.81	3036.49	9416.82	18577.8	26104.4	111.779	155.412	76.735	106.145	97.175	82.615	153.68	176.99	203.888	244.715	256.546	195.31	241.581	113.341	216.219	220.068	106.885	247.028	243.648	110.558	86.4425	127.19	153.856	146.141	144.775	155.835	120.594	195.873	111.087	153.755	157.275	122.583	101.86	143.103	260.886	215.632	46.3363	216.265	127.155	60.63
	Prolactin	280.698	415.401	557.907	1145.78	2266.09	6134.69	12209.2	17497.3	409.418	2470.83	387.732	1727.31	13041.9	1982.46	374.417	16738.8	341.665	2926.41	11081.4	16689.6	453.685	510.458	661.21	1778.98	239.893	503.933	864.005	9262.33	363.173	263.04	2737.74	46923	2031.6	354.225	333.941	428.446	283.125	3318.7	279.53	645.202	4887	240.87	556.92	413.067	170.27	4483.89	689.375	845.155
	Pro-MMP-9	295.878	1157.12	2018.66	7454.13	24782.8	62825.6	133732	162284	428.585	333.558	338.535	316.602	386.185	283.038	361.803	458.285	333.502	289.775	283.605	271.71	393.535	273.94	370.78	284.62	350.95	325.99	284.298	335.533	304.368	352.873	311.472	341.475	349.16	311.025	351.822	280.708	344.46	286.712	344.577	301.858	335.725	345.938	248.457	325.36	311.207	326.405	329.822	294.799
	P-selectin	258.373	241.086	215.104	292.594	409.407	933.279	1663.7	4302.47	672.536	367.04	277.95	345.061	357.86	355.04	377.957	382.915	374.719	511.072	410.38	480.377	282.754	368.851	363.012	354.137	263.562	344.4	465.375	345.795	323.72	333.572	359.067	373.087	374.23	594.88	283.74	367.178	341.78	304.44	284.478	296.035	247.782	200.669	499.428	730.448	264.975	547.805	309.738	348.862
	Resistin	656.707	986.699	1362.42	2434.56	5525.18	15543.9	26509.5	38018.6	832.86	807.192	805.51	713.337	764.815	576.01	579.268	671.075	692.983	715.32	732.867	797.272	1704.5	813.368	640.202	684.265	590.28	705.487	772.675	722.17	628.883	623.033	595.058	879.918	730.418	737.447	669.67	730.71	694.185	649.252	766.855	697.882	702.962	573.952	783.227	657.8	579.788	666.04	760.602	605.115
	SCF	177.468	638.568	1026.06	2918.2	8345.61	19873.2	30582.3	38995	241.488	167.56	140.586	169.728	252.11	198.02	243.27	322.387	403.345	240.675	209.86	200.728	182.696	159.585	240.781	208.037	280.216	259.135	346.368	308.27	227.352	220.75	109.769	182.515	251.195	238.093	208.745	147.61	154.306	171.722	144.99	226.505	218.655	207.752	229.996	314.768	122.993	285.908	180.04	212.15
	SDF-1a	310.335	2880.57	3359.4	11895.6	23361.6	37237.9	49787	53822.7	1108.3	380.697	373.56	399.473	270.195	325.011	376.262	370.967	411.442	481.6	408.645	481.035	388.458	404.326	357.905	398.144	334.07	444.355	423.214	403.379	331.005	342.625	453.845	318.65	390.584	452.778	441.47	304.363	316.97	356.072	317.615	324.225	459.481	348.092	356.195	368.723	258.935	396.81	334.09	279.005
	THPO	1034.51	1024.63	1024.93	1134.84	1348.41	2678.84	8346.37	12340.1	1575.99	1230.09	1703.65	1350.36	1492.18	988.043	1023.33	1079.13	1117.76	1006.36	1164.46	1107.54	1251.77	1221	1087.3	1441.14	1069.78	1199.28	1067.59	1160.22	1133.56	1171.04	1193.11	1166.7	1400.16	1296.09	1336.67	1119.71	1311.95	1082.73	1235.31	1278.93	1456.28	1055.44	1259.41	1059.54	1257.17	1146.49	1268.56	1141.54
	VCAM-1	293.73	297.837	297.486	555.551	937.624	2814.01	6054.71	10483.7	10609.5	5833.04	10908.4	5481.59	8808.2	11970.8	10987.9	12738.1	9865.94	16456.7	13278.9	11588	634.74	9307.48	8924.26	6174.47	2769.52	10834.4	17729	5189.94	5097.14	8319.54	12450	6694.71	6661.29	6191.65	7812.91	8415.88	7521.58	7750.02	7813.3	7546.57	8631.58	13038.4	14163.7	9158.24	5203.07	8028.93	6115.38	7208.14
	VEGF	129.713	162.802	195.38	405.318	1131.13	4437.01	12899.8	29499.4	77.6175	90.68	82.51	118.08	137.77	320.342	212.095	240.632	141.52	281.985	176.765	197.84	454.855	166.028	194.56	192.898	220.152	219.673	381.175	182.218	230.634	189.265	138.63	230.8	142.102	190.105	157.825	102.375	146.751	127.019	174.92	140.957	169.359	187.238	109.037	200.828	101.615	155.24	115.584	132.85
	VEGF-D	282.572	895.603	1201.89	4906	13275.8	33795.1	79066.7	112314	222.73	223.678	181.787	199.922	357.588	220.961	234.242	169.11	241.191	223.935	189.433	131.98	209.242	286.002	240.885	153.44	226.523	364.358	275.851	277.378	260.36	270.85	218.75	390.603	234.681	218.915	193.826	153.397	191.892	221.8	252.95	242.414	288.825	248.135	209.11	218.688	165.06	255.302	209.285	172.653
	POS-Ave	71589	71589	71589	71589	71589	71589	71589	71589	71589	71589	71589	71589	71589	71589	71589	71589	71589	71589	71589	71589	71589	71589	71589	71589	71589	71589	71589	71589	71589	71589	71589	71589	71589	71589	71589	71589	71589	71589	71589	71589	71589	71589	71589	71589	71589	71589	71589	71589
	Normalization	0	1	4	12	37	111	333	1000	F33853 (HT)	M33854 (HT)	M33855 (HT)	M33856 (HT)	M33857 (HT)	F33873 (HT)	F33874 (HT)	F33875 (HT)	M33876 (HT)	F33877 (HT)	F33878 (HT)	F33879 (HT)	F33880 (HT)	M33881 (HT)	M33882 (HT)	M33883 (HT)	M33884 (HT)	F33885 (HT)	F33886 (HT)	F33887 (HT)	M33888 (HT)	M33889 (HT)	F33903 (HT)	F33904 (HT)	F33905 (HT)	M33906 (HT)	M33907 (HT)	M33908 (HT)	M33909 (HT)	F33910 (HT)	F33911 (HT)	F33912 (HT)	F33913 (HT)	M33914 (HT)	M33915 (HT)	M33916 (HT)	M33917 (HT)	M33927 (HT)	M33928 (HT)	F33934 (HT)
	POS1	66250.1	79456.6	69070.3	79384	71260.7	67478.8	74267.5	63314.7	55418.3	45487.4	52742.2	49424	54464.7	49441	55009	53193.9	57409.8	56066.2	60438.4	53208.7	64287.9	52302.1	58391.7	56205.5	67303.9	56024.7	71187.4	64794.2	59392.5	54265.6	58458.3	52386.4	60158.5	50541.4	55590.3	46111.9	58311	49514.2	59106.5	49960.9	60524.3	54138.8	53908.5	44661.1	54891.1	40720.5	54951.9	39816.9
	POS2	23718.1	27751.6	23535.3	27212.3	23667	25272.3	25474.4	21872.1	19269.4	16821.1	21116.4	17479.3	20683	18040.3	19853.4	20065.2	20997.8	20060.2	22504.1	20475	22070.6	19994.9	21661.5	23477.1	23603.9	22641.4	26267.2	23034.7	21739.1	21025.6	20762.5	21431.8	21195.1	19915.1	21875.6	18699.9	20660.8	20573.8	22079	19670.8	22204.5	19279.8	19567.4	16822.7	19561.5	16542.6	20246	15301
1: Linear	AR	396.14	419.59	555.686	896.312	1800.88	7305.56	26405	43069.8	347.696	482.518	363.158	394.747	418.29	466.702	418.906	413.455	287.147	479.605	358.83	225.317	408.45	442.47	345.868	627.456	314.425	737.86	409.125	621.265	351.734	379.453	261.214	372.6	287.544	749.809	342.355	337.28	307.78	340.69	285.108	345.935	407.705	348.275	395.317	404.911	338.99	402.113	320.637	398.13
1: Linear	Axl	273.457	784.597	1280.24	3441.37	7363.33	16577.8	26432.6	32990.4	311.055	275.883	857.23	315.868	362.949	406.848	360.095	313.678	286.412	515.832	586.426	329.165	260.525	356.385	316.402	328.414	268.435	410.773	543.445	383.529	286.697	331.502	419.477	395.845	274.395	376.615	343.226	294.438	354.064	320.115	283.462	310.755	354.827	460.442	442.235	342.643	222.74	374.868	269.663	306.368
1: Linear	CD27L	635.354	745.914	925.626	1824.87	3565.75	9202.59	18103.4	24967.2	728.855	743.493	732.983	690.972	833.925	769.923	620.64	564.015	599.515	554.297	658.178	558.058	641.12	639.783	556.815	603.872	548.312	935.305	628.232	734.445	620.975	691.653	747.082	574.548	735.757	649.758	754.15	739.04	658.85	594.77	703.893	688.635	686.148	698.67	614.663	576.707	568.343	656.622	610.793	663.362
1: Linear	CD30	345.102	753.296	1057.25	2722.23	6696.23	17648.7	29204.5	36751.5	390.265	383.375	461.165	368.93	412.798	466.995	372.368	395.593	272.618	459.555	398.507	341.646	283.976	364.395	361.742	532.376	328.822	416.882	388.532	592.175	414.138	422.623	382.786	361.56	364.04	463.904	402.219	387.143	412.322	356.085	291.822	375.825	442.18	442.12	347.393	327.9	241.917	359.845	333.105	374.405
1: Linear	CD40	362.886	759.876	1238.92	3149.3	6239.39	15130.8	22931.2	28989.5	402.235	580.627	614.812	474.915	649.785	561.424	363.185	301.993	304.565	444.325	425.295	320.097	231.185	470.225	268.826	259.885	300.998	357.105	585.357	382.373	458.086	299.002	310.864	569.77	343.137	368.33	587.46	363.923	417.912	357.246	432.216	487.656	519.812	527.135	503.06	387.611	384.665	415.225	340.632	403.02
4: 4-PL	CXCL16	111.348	88.4381	124.898	352.658	719.833	3094.09	6875.34	13943.4	168.536	203.915	130.91	172.57	126.034	228.636	213.34	226.99	239.048	271.028	312.757	252.768	186.68	193.239	173.56	173.368	179.42	252.127	216.188	262.723	157.803	202.115	265.98	293.891	162.678	205.565	176.337	209.06	128.711	64.66	89.0925	174.19	143.82	241.968	270.317	246.395	113.325	172.108	165.834	201.065
1: Linear	EGF	234.578	296.234	282.589	527.399	1686.6	4484.92	15248.7	31525.6	269.073	860.3	293.86	252.143	454.92	277.572	323.852	253.8	294.457	375.33	306.929	160.15	460.158	118.18	395.729	2105	276.66	232.775	320.965	292.6	265.705	482.402	248.308	339.543	242.22	313.135	335.747	345.424	552.283	259.07	200.613	268.495	339.855	232.485	439.005	519.102	232.647	279.78	270.941	257.435
1: Linear	E-selectin	149.589	330.771	427.73	1047.26	2389.24	6516.39	15371.9	25160	143.305	179.494	314.16	234.5	390.898	439.471	179.49	119.307	133.5	225.835	198.145	122.038	274.895	236.01	253.694	189.349	164.025	214.088	249.771	200.036	217.614	142.647	205.16	137.63	167.384	205.65	206.106	175.447	142.896	132.18	104.976	128.308	154.3	194.435	171.9	173.463	178.942	194.969	163.465	191.005
1: Linear	Fractalkine	59.2878	1368.45	2915.1	9768.25	18316.4	28058.4	34474.9	35322.5	879.895	432.183	345.207	243.442	309.064	539.903	599.038	473.779	749.185	727.438	645.492	466.188	264.654	842.765	368.425	391.827	178.066	460.18	569.118	228.485	237.654	343.888	472.04	494.945	248.702	299.257	427.481	596.023	348.508	295.098	289.198	308.26	387.58	377.825	870.945	425.635	196.321	356.128	382.155	360.403
1: Linear	GITR	215.377	521.216	617.728	1590.88	3864.98	11419.5	26082.9	42139.3	144.685	227.55	219.655	204.13	197.243	160.752	219.842	231.858	226.095	223.605	282.27	222.385	191.551	376.929	284.058	505.715	242.073	253.039	183.36	305.982	193.048	206.032	232.905	180.845	206.75	236.339	201.642	190.793	231.965	197.972	139.215	182.96	178.118	144.315	189.256	223.16	184.38	220.254	198.928	245.602
1: Linear	HGF	1446.13	1346.61	2098.4	2200.02	4113.4	10148.8	17341	19563.4	1112.28	1631.81	997.717	921.76	941.15	1062.28	1341.86	1107.63	1455.56	1446.08	1661.52	1094.94	1438.76	1693.71	1252.1	1437.13	1275.69	1153.95	1019.01	1291.22	1384.3	830.327	1008.11	1277.56	1123.68	1715.77	951.553	643.266	972.92	1000.63	733.365	1107	1535.82	1601.32	1196.24	920.357	908.415	982.7	731.742	1615.57
1: Linear	IGFBP-2	967.563	22305.6	35733.8	66874.9	94595	110667	134432	137546	1876.19	1627.24	1429.46	1650.71	1641.48	1587.07	1988.03	1928.39	1840	2175.48	2025.21	2240.1	2828.12	1908.86	2177.68	1868.63	1670.4	2158.62	2389.4	1653.75	1393.29	1753.8	1962.15	2743.83	2546.44	3260.48	1966.47	3142.5	2475.14	2250.65	2279.66	1915.62	1781.17	1798.93	2118.67	1701.6	1554.58	1840.17	2171.62	2486.18
1: Linear	IGFBP-3	340.878	1845.61	2884.43	9992.31	21974.8	41717.9	50740.3	51563.6	1362.71	896.31	811.615	660.372	618.845	931.465	845.893	1008.47	1065.5	1246.6	1195.82	1353.93	1463.72	955.16	808.569	1096.71	530.268	1271.65	1113.97	755.392	654.618	658.8	936.847	1125.06	626.253	636.945	774.942	926.575	718.085	821.628	628.342	744.6	762.608	764.33	1062.49	825.245	530.225	782.805	723.2	571.413
1: Linear	IGFBP-5	247.038	337.529	509.772	1245.41	3746.8	11383.2	16315.9	18630.7	1399.04	991.103	1288.66	941.82	1130.35	1846.38	698.83	1576.9	932.592	2910.48	2135.31	1308.96	291.315	1333.49	1681.88	1009.1	479.713	1553.99	2636.01	533.926	553.349	866.785	1717.25	1392.59	909.511	923.408	1124.34	596.668	998.613	1512.77	1312.77	909.475	871.227	1868.88	2293.67	1290.11	704.445	1149.63	1095.39	444.455
1: Linear	IGFBP-6	753.678	5502.83	11458.9	32758.2	69067.2	133630	205757	210288	1756.4	1383.54	1477.5	1361.63	1069.06	1051.9	1340.16	729.13	680.581	1026.13	1091.24	961.99	742.875	1122.76	645.355	819.913	562.54	1067.38	1143.89	678.711	679.188	743.385	1354.93	1486.66	1431.31	1609.71	1431.14	2122.01	1472.2	884.505	1500.38	1018.04	1002	1224.32	1601.47	906.03	891.595	962.64	1206.27	939.605
1: Linear	IGF-1	109.92	2216.8	6666.09	22806.5	53334.4	105320	128562	133210	374.495	309.337	403.298	267.303	219.365	412.275	276.898	413.572	278.692	574.608	296.785	651.993	228.2	385.248	270.276	318.16	152.77	294.768	356.395	591.5	189.601	247.138	342.277	454.89	213.502	310.43	198.907	321.595	297.385	247.54	253.79	157.165	219.26	250.312	582.312	319.431	194.785	310.04	268.627	336.38
1: Linear	IL-12p70	756.376	965.731	1083.57	1832.84	3393.17	11944.9	28526.8	39022.8	1810.05	1498.95	1410.12	1269.57	1632.95	1263.51	876.707	815.985	909.16	910.328	981.293	894.746	2502.1	1079.83	1043.29	934.723	1026.65	1072.78	1264.78	988.85	1121.49	1157.85	1312.28	1857.57	1397.02	1343.1	1453.03	1304.16	1453.34	1225.12	1468.32	1079.49	1390.47	1156.84	1299.67	1078.54	1285.12	1081.97	1212.61	1128.58
1: Linear	IL-17E	372.014	1567.13	2635.68	6670.83	17977.2	45097.3	76974.1	90604.6	735.605	544.98	524.11	407.688	488.738	531.28	462.53	544.893	512.44	674.505	547.805	550.438	601.189	481.455	454.367	501.345	383.268	518.168	598.471	432.835	375.13	387.055	461.8	838.309	367.94	359.82	420.528	524.822	392.315	387.232	421.345	373.357	440.235	506.53	704.045	435.408	371.609	459.64	457.322	387.85
1: Linear	IL-17F	146.316	347.317	548.311	1151.99	2856.55	7100.06	12934.4	15854	202.09	127.032	253.855	90.535	105.213	120.726	236.76	243.757	178.593	238.952	162.745	254.555	39.1562	190.75	196.518	166.675	182.485	284.212	221.278	685.16	168.887	197.605	139.963	143.19	161.57	222.137	156.045	176.965	166.147	145.88	114.334	97.4375	106.899	162.606	196.192	213.127	98.5525	199.398	115.608	214.115
1: Linear	IL-1ra	166.024	284.906	392.905	642.761	1625.94	4256.12	7097.37	15915	240.733	186.205	199.44	176.455	179.347	198.952	231.062	240.33	228.562	178.71	259.26	152.108	83.335	200.243	190.43	166.538	200.8	206.528	287.415	216.605	184.7	215.365	193.595	172.294	164.405	239.892	197.721	207.697	178.225	141.185	204.461	122.364	183.75	194.23	220.49	178.032	135.453	254.39	151.421	180.082
1: Linear	IL-2 Ra	228.945	758.626	1220.09	3265.67	9159.75	23576.4	35802.6	37380.9	276.365	270.322	281.343	249.507	212.477	269.512	342.926	250.358	331.026	272.53	345.455	298.065	227.814	260.965	274.495	284.173	239.494	293.505	261.415	493.18	241.13	243.025	198.87	246.018	179.55	259.875	171.349	185.152	193	201.59	192.565	140.907	290.467	231.232	251.702	246.782	157.64	271.118	201.266	342.01
1: Linear	IL-20	502.056	698.645	965.063	2369.64	7300.84	18763.6	32922.8	40697.5	906.392	661.25	694.018	676.04	818.8	691.428	591.362	560.253	593.165	541.38	573.033	466.639	753.745	548.08	507.178	569.702	538.61	631.7	606.815	856.102	578.278	604.493	656.755	736.277	646.63	633.783	594.011	722.137	647.541	555.973	577.34	534.212	587.003	593.6	669.608	576.5	536.683	554.702	557.778	574.862
1: Linear	IL-23	636.255	745.427	750.875	974.231	1400.31	4590.63	11544.3	17471.4	978.617	889.537	860	781.128	886.357	827.488	620.273	609.501	597.609	549.434	699.268	643.495	1013	706.957	766.555	733.95	802.257	793.725	765.97	635.733	710.973	665.569	776.275	1029.47	853.028	751.757	942.52	809.763	834.692	680.617	793.317	760.13	858.615	666.629	854.962	753.453	862.205	744.145	813.317	669.66
1: Linear	IL-28	690.478	798.904	776.367	1592.16	4226.12	7746.27	23179.5	34146.7	654.44	589.315	697.76	631.763	643.572	711.62	776.65	668.74	780.373	749.663	825.827	710.675	722.261	681.155	668.06	690.875	578.033	615.423	729.778	615.395	596.07	576.145	632.127	708.038	646.905	578.675	606.663	573.65	570.663	649.487	519.342	609.97	701.622	572.263	689.13	648.348	569.005	679.955	584.145	654.567
1: Linear	I-TAC	250.151	368.345	489.728	1075.92	2842.63	8486.21	12899.7	13994.4	194.115	157.05	193.479	163.762	152.167	164.01	245.68	289.055	284.558	212.46	296.631	234.75	233.393	272.617	264.902	196.715	248.032	260.245	248.908	228.726	186.801	181.61	133.181	200.705	178.09	200.245	165.27	197.743	190.132	152.318	155.65	124.241	183.235	237.062	201.91	203.56	135.37	200.803	150.48	199.498
4: 4-PL	MDC	565.757	614.148	767.283	2313.18	7814.13	18541.6	39662.2	65028.6	156.185	218.373	129.121	180.728	245.816	198.663	302.473	416.04	256.59	265.555	243.705	211.18	251.243	254.298	288.815	236.495	233.76	262.81	222.58	250.707	214.057	230.65	184.201	280.194	210.883	216.18	211.751	230.366	210.173	180.84	159.691	162.07	210.25	159.908	211.47	221.282	193.267	181.565	175.025	208.073
1: Linear	MIP-2	308.073	361.322	399.766	1091.92	4931.8	21116.8	48989.2	55826.7	277.631	291.16	252.323	299.98	329.197	301.851	495.035	440.935	436.327	396.235	448.733	324.132	217.183	417.925	337.352	343.26	290.51	363.752	392.1	362.745	303.517	373.118	365.79	287.735	260.772	273.71	243.912	324.663	278.062	352.63	246.969	298.303	365.415	287.95	298.285	438.767	299.273	422.005	302.362	317.085
4: 4-PL	MIP-3a	101.26	657.809	1213.62	5024.53	15787	37427.1	63941.1	90037	66.82	111.1	112.055	77.1275	106.775	98.4575	183.545	76.74	152.893	105.669	180.275	231.815	207.225	255.965	119.801	233.93	110.517	106.605	182.982	67.32	97.9312	64.54	73.275	54.615	75.07	75.0888	84.26	126.654	118.76	74.8088	66.46	111.682	105.404	140.156	114.765	102.35	51.87	128.457	81.9613	97.22
1: Linear	OPN	161.195	483.554	801.257	2239.37	6605.78	16042.6	24082.2	28480.6	440.62	321.572	419.505	817.822	482.755	508.05	937.755	790.19	779.01	681.558	662.092	640.83	287.793	475.035	705.36	517.638	342.796	481.208	838.975	916.297	231.04	555.655	336.317	1026.1	463.788	914.252	324.793	741.312	772.9	458.223	546.415	308.685	412.562	436.625	1102.05	531.847	323.048	657.54	975.983	1168.42
1: Linear	OPG	78.505	310.296	389.25	1418.81	3036.49	9416.82	18577.8	26104.4	111.779	155.412	76.735	106.145	97.175	82.615	153.68	176.99	203.888	244.715	256.546	195.31	241.581	113.341	216.219	220.068	106.885	247.028	243.648	110.558	86.4425	127.19	153.856	146.141	144.775	155.835	120.594	195.873	111.087	153.755	157.275	122.583	101.86	143.103	260.886	215.632	46.3363	216.265	127.155	60.63
1: Linear	Prolactin	280.698	415.401	557.907	1145.78	2266.09	6134.69	12209.2	17497.3	409.418	2470.83	387.732	1727.31	13041.9	1982.46	374.417	16738.8	341.665	2926.41	11081.4	16689.6	453.685	510.458	661.21	1778.98	239.893	503.933	864.005	9262.33	363.173	263.04	2737.74	46923	2031.6	354.225	333.941	428.446	283.125	3318.7	279.53	645.202	4887	240.87	556.92	413.067	170.27	4483.89	689.375	845.155
1: Linear	Pro-MMP-9	295.878	1157.12	2018.66	7454.13	24782.8	62825.6	133732	162284	428.585	333.558	338.535	316.602	386.185	283.038	361.803	458.285	333.502	289.775	283.605	271.71	393.535	273.94	370.78	284.62	350.95	325.99	284.298	335.533	304.368	352.873	311.472	341.475	349.16	311.025	351.822	280.708	344.46	286.712	344.577	301.858	335.725	345.938	248.457	325.36	311.207	326.405	329.822	294.799
1: Linear	P-selectin	258.373	241.086	215.104	292.594	409.407	933.279	1663.7	4302.47	672.536	367.04	277.95	345.061	357.86	355.04	377.957	382.915	374.719	511.072	410.38	480.377	282.754	368.851	363.012	354.137	263.562	344.4	465.375	345.795	323.72	333.572	359.067	373.087	374.23	594.88	283.74	367.178	341.78	304.44	284.478	296.035	247.782	200.669	499.428	730.448	264.975	547.805	309.738	348.862
4: 4-PL	Resistin	656.707	986.699	1362.42	2434.56	5525.18	15543.9	26509.5	38018.6	832.86	807.192	805.51	713.337	764.815	576.01	579.268	671.075	692.983	715.32	732.867	797.272	1704.5	813.368	640.202	684.265	590.28	705.487	772.675	722.17	628.883	623.033	595.058	879.918	730.418	737.447	669.67	730.71	694.185	649.252	766.855	697.882	702.962	573.952	783.227	657.8	579.788	666.04	760.602	605.115
4: 4-PL	SCF	177.468	638.568	1026.06	2918.2	8345.61	19873.2	30582.3	38995	241.487	167.56	140.586	169.728	252.11	198.02	243.27	322.387	403.345	240.675	209.86	200.728	182.696	159.585	240.781	208.037	280.216	259.135	346.368	308.27	227.352	220.75	109.769	182.515	251.195	238.093	208.745	147.61	154.306	171.722	144.99	226.505	218.655	207.752	229.996	314.768	122.993	285.908	180.04	212.15
1: Linear	SDF-1a	310.335	2880.57	3359.4	11895.6	23361.6	37237.9	49787	53822.7	1108.3	380.697	373.56	399.473	270.195	325.011	376.262	370.967	411.442	481.6	408.645	481.035	388.458	404.326	357.905	398.144	334.07	444.355	423.214	403.379	331.005	342.625	453.845	318.65	390.584	452.778	441.47	304.363	316.97	356.072	317.615	324.225	459.481	348.092	356.195	368.723	258.935	396.81	334.09	279.005
1: Linear	THPO	1034.51	1024.63	1024.93	1134.84	1348.41	2678.84	8346.37	12340.1	1575.99	1230.09	1703.65	1350.36	1492.18	988.043	1023.33	1079.13	1117.76	1006.36	1164.46	1107.54	1251.77	1221	1087.3	1441.14	1069.78	1199.28	1067.59	1160.22	1133.56	1171.04	1193.11	1166.7	1400.16	1296.09	1336.67	1119.71	1311.95	1082.73	1235.31	1278.93	1456.28	1055.44	1259.41	1059.54	1257.17	1146.49	1268.56	1141.54
1: Linear	VCAM-1	293.73	297.837	297.486	555.551	937.624	2814.01	6054.71	10483.7	10609.5	5833.04	10908.4	5481.59	8808.2	11970.8	10987.9	12738.1	9865.94	16456.7	13278.9	11588	634.74	9307.48	8924.26	6174.47	2769.52	10834.4	17729	5189.94	5097.14	8319.54	12450	6694.71	6661.29	6191.65	7812.91	8415.88	7521.58	7750.02	7813.3	7546.57	8631.58	13038.4	14163.7	9158.24	5203.07	8028.93	6115.38	7208.14
4: 4-PL	VEGF	129.713	162.802	195.38	405.318	1131.13	4437.01	12899.8	29499.4	77.6175	90.68	82.51	118.08	137.77	320.342	212.095	240.632	141.52	281.985	176.765	197.84	454.855	166.028	194.56	192.898	220.152	219.673	381.175	182.218	230.634	189.265	138.63	230.8	142.102	190.105	157.825	102.375	146.751	127.019	174.92	140.957	169.359	187.238	109.037	200.828	101.615	155.24	115.584	132.85
1: Linear	VEGF-D	282.572	895.603	1201.89	4906	13275.8	33795.1	79066.7	112314	222.73	223.678	181.787	199.922	357.588	220.961	234.242	169.11	241.191	223.935	189.433	131.98	209.242	286.002	240.885	153.44	226.523	364.358	275.851	277.378	260.36	270.85	218.75	390.603	234.681	218.915	193.826	153.397	191.892	221.8	252.95	242.414	288.825	248.135	209.11	218.688	165.06	255.302	209.285	172.653
	POS-Ave	71589	71589	71589	71589	71589	71589	71589	71589	71589	71589	71589	71589	71589	71589	71589	71589	71589	71589	71589	71589	71589	71589	71589	71589	71589	71589	71589	71589	71589	71589	71589	71589	71589	71589	71589	71589	71589	71589	71589	71589	71589	71589	71589	71589	71589	71589	71589	71589
[truncated: 208 more columns]

## Sheet: Standard Curves
	POS1	0.00137174	0.00411523	0.0123457	0.037037	0.111111	0.333333	1						Standard Cytokine Data				3	4	5	6	7			Linear Regression Curve								Log-log Regression Curve								4-PL Regression Curve
	POS2	0.00137174	0.00411523	0.0123457	0.037037	0.111111	0.333333	1	Std3 Intercept	Slope	Intercept	Linear
	AR	2.74348	8.23045	24.6914	74.0741	222.222	666.667	2000	1.20878	1.14862	1.03882	37.985		AR		1.59504	2.12988	2.66471	3.19955	3.73438	4.26922	4.80405
	Axl	13.7174	41.1523	123.457	370.37	1111.11	3333.33	10000	1.41135	0.749937	1.86806	15.2509		Concentration (pg/ml)	0	2.74348	8.23045	24.6914	74.0741	222.222	666.667	2000
	CD27L	27.4348	82.3045	246.914	740.741	2222.22	6666.67	20000	0.870743	0.945844	0.715348	3.87539		Signal-BKG	0	23.4503	159.546	500.173	1404.74	6909.42	26008.8	42673.6
	CD30	13.7174	41.1523	123.457	370.37	1111.11	3333.33	10000	1.38127	0.828217	1.62698	15.7732		Log (Concentration)		0.438302	0.915424	1.39254	1.86967	2.34679	2.82391	3.30103
	CD40	13.7174	41.1523	123.457	370.37	1111.11	3333.33	10000	1.60148	0.765188	1.76343	13.6592		Log (Signal-BKG)		1.37015	2.20289	2.69912	3.1476	3.83944	4.41512	4.63016
	CXCL16	1.37174	4.11523	12.3457	37.037	111.111	333.333	1000	1.51565	1.3489	0.489108	20.9845			Slope				Intercept		N	R2
	EGF	2.74348	8.23045	24.6914	74.0741	222.222	666.667	2000	1.13677	1.06804	1.06029	22.1386		Linear regression	37.985				0		6	0.993994
	E-selectin	5.48697	16.4609	49.3827	148.148	444.444	1333.33	4000	1.31355	0.804471	1.59519	11.7539		log-log regression	1.14862				1.03882		7	0.986363
	Fractalkine	137.174	411.523	1234.57	3703.7	11111.1	33333.3	100000	0.945217	0.830976	1.3346	7.79127			1.12096	1.12096	1.20878	0.986966	1.10372	0.0458555	1.07647	1.21961
	GITR	5.48697	16.4609	49.3827	148.148	444.444	1333.33	4000	1.57481	0.818759	1.77635	20.0433
	HGF	27.4348	82.3045	246.914	740.741	2222.22	6666.67	20000	0.937199	1.48127	-0.997756	3.93892
	IGFBP-2	137.174	411.523	1234.57	3703.7	11111.1	33333.3	100000	1.5514	0.462046	3.34697	57.5832
	IGFBP-3	27.4348	82.3045	246.914	740.741	2222.22	6666.67	20000	1.36277	0.798182	1.99419	30.2319		Axl		2.47806	2.91683	3.3556	3.79437	4.23315	4.67192	5.11069
	IGFBP-5	54.8697	164.609	493.827	1481.48	4444.44	13333.3	40000	0.940198	1.11183	-0.00156591	2.48494		Concentration (pg/ml)	0	13.7174	41.1523	123.457	370.37	1111.11	3333.33	10000
	IGFBP-6	54.8697	164.609	493.827	1481.48	4444.44	13333.3	40000	1.60427	0.775185	2.34586	65.0703		Signal-BKG	0	511.141	1006.78	3167.92	7089.87	16304.4	26159.2	32717
	IGF-1	13.7174	41.1523	123.457	370.37	1111.11	3333.33	10000	2.42386	0.902558	2.36117	147.854		Log (Concentration)		1.13727	1.61439	2.09151	2.56864	3.04576	3.52288	4
	IL-12p70	5.48697	16.4609	49.3827	148.148	444.444	1333.33	4000	1.45943	0.872804	1.58597	21.2252		Log (Signal-BKG)		2.70854	3.00294	3.50077	3.85064	4.2123	4.41762	4.51477
	IL-17E	54.8697	164.609	493.827	1481.48	4444.44	13333.3	40000	1.36108	0.8005	1.65481	10.2786			Slope				Intercept		N	R2
	IL-17F	54.8697	164.609	493.827	1481.48	4444.44	13333.3	40000	0.702394	0.788215	0.904166	1.59728		Linear regression	15.2509				0		5	0.987401
	IL-1ra	5.48697	16.4609	49.3827	148.148	444.444	1333.33	4000	1.59234	0.768741	1.4632	9.27931		log-log regression	0.749937				1.86806		6	0.988818
	IL-2 Ra	13.7174	41.1523	123.457	370.37	1111.11	3333.33	10000	1.78276	0.821616	1.76437	21.3644			0.919624	0.919624	1.41135	0.980439	1.43219	0.00739082	0.74214	1.89057
	IL-20	27.4348	82.3045	246.914	740.741	2222.22	6666.67	20000	1.2827	0.984195	0.883016	8.30209
	IL-23	54.8697	164.609	493.827	1481.48	4444.44	13333.3	40000	0.170435	0.867516	0.302288	0.821698
	IL-28	2.74348	8.23045	24.6914	74.0741	222.222	666.667	2000	1.40199	0.987888	1.46692	33.6916
	I-TAC	27.4348	82.3045	246.914	740.741	2222.22	6666.67	20000	0.95072	0.9134	0.730151	3.68098		CD27L		2.12	2.55653	2.99307	3.42961	3.86614	4.30268	4.73921
	MDC	1.37174	4.11523	12.3457	37.037	111.111	333.333	1000	2.09018	1.56448	1.4385	164.756		Concentration (pg/ml)	0	27.4348	82.3045	246.914	740.741	2222.22	6666.67	20000
	MIP-2	1.37174	4.11523	12.3457	37.037	111.111	333.333	1000	2.31593	1.35597	1.40537	149.764		Signal-BKG	0	110.56	290.272	1189.52	2930.4	8567.24	17468	24331.9
	MIP-3a	1.37174	4.11523	12.3457	37.037	111.111	333.333	1000	2.70822	0.920909	2.61789	345.202		Log (Concentration)		1.4383	1.91542	2.39254	2.86967	3.34679	3.82391	4.30103
	OPN	27.4348	82.3045	246.914	740.741	2222.22	6666.67	20000	1.08177	0.840021	1.29333	7.3154		Log (Signal-BKG)		2.0436	2.4628	3.07537	3.46693	3.93284	4.24224	4.38618
	OPG	27.4348	82.3045	246.914	740.741	2222.22	6666.67	20000	1.29993	0.789219	1.17928	4.19511			Slope				Intercept		N	R2
	Prolactin	13.7174	41.1523	123.457	370.37	1111.11	3333.33	10000	1.35631	0.779801	1.26656	5.29916		Linear regression	3.87539	1.00638			0		5	0.999124
	Pro-MMP-9	137.174	411.523	1234.57	3703.7	11111.1	33333.3	100000	0.362012	0.967974	0.832648	5.72504		log-log regression	0.945844				0.715348		6	0.992548
	P-selectin	5.48697	16.4609	49.3827	148.148	444.444	1333.33	4000	0.54588	1.03891	-0.0807264	1.03516			0.914936	0.914936	0.870743	0.987551	0.804044	0.0152801	0.925624	0.779806
	Resistin	2.74348	8.23045	24.6914	74.0741	222.222	666.667	2000	2.03656	0.831179	2.12588	66.9522
	SCF	13.7174	41.1523	123.457	370.37	1111.11	3333.33	10000	1.74559	0.818421	1.71298	18.2084
	SDF-1a	137.174	411.523	1234.57	3703.7	11111.1	33333.3	100000	1.05155	0.597062	2.10882	6.56428
	THPO	137.174	411.523	1234.57	3703.7	11111.1	33333.3	100000	-0.544268	1.65588	-3.74323	0.211019		CD30		2.41178	2.85931	3.30684	3.75437	4.2019	4.64944	5.09697
	VCAM-1	5.48697	16.4609	49.3827	148.148	444.444	1333.33	4000	0.999825	1.31284	-0.337594	4.45493		Concentration (pg/ml)	0	13.7174	41.1523	123.457	370.37	1111.11	3333.33	10000
	VEGF	5.48697	16.4609	49.3827	148.148	444.444	1333.33	4000	1.06497	1.09408	0.623117	7.58796		Signal-BKG	0	408.194	712.145	2377.13	6351.12	17303.6	28859.4	36406.4
	VEGF-D	5.48697	16.4609	49.3827	148.148	444.444	1333.33	4000	1.78707	0.861698	2.1296	61.056		Log (Concentration)		1.13727	1.61439	2.09151	2.56864	3.04576	3.52288	4
														Log (Signal-BKG)		2.61087	2.85257	3.37605	3.80285	4.23814	4.46029	4.56118
															Slope				Intercept		N	R2
														Linear regression	15.7732				0		5	0.99866
														log-log regression	0.828217				1.62698		6	0.988497
															0.937982	0.937982	1.38127	0.98338	1.34504	0.0221788	0.854609	1.5508
														CD40		2.52216	2.92442	3.32667	3.72892	4.13118	4.53343	4.93569
														Concentration (pg/ml)	0	13.7174	41.1523	123.457	370.37	1111.11	3333.33	10000
														Signal-BKG	0	396.99	876.035	2786.42	5876.5	14767.9	22568.3	28626.7
														Log (Concentration)		1.13727	1.61439	2.09151	2.56864	3.04576	3.52288	4
														Log (Signal-BKG)		2.59878	2.94252	3.44505	3.76912	4.16932	4.3535	4.45677
															Slope				Intercept		N	R2
														Linear regression	13.6592				0		5	0.992731
														log-log regression	0.765188				1.76343		6	0.987548
															0.843086	0.843086	1.60148	0.979091	1.56334	0.0205628	0.743255	1.82675
														CXCL16		1.46297	1.92062	2.37827	2.83593	3.29358	3.75124	4.20889
														Concentration (pg/ml)	0	1.37174	4.11523	12.3457	37.037	111.111	333.333	1000
														Signal-BKG	22.9103	1	36.46	264.22	631.395	3005.65	6786.9	13854.9
														Log (Concentration)		0.137272	0.614394	1.09151	1.56864	2.04576	2.52288	3
														Log (Signal-BKG)		0	1.56182	2.42197	2.8003	3.47794	3.83167	4.1416
															Slope				Intercept		N	R2
														Linear regression	20.9845				0		6	0.986995
														log-log regression	1.3489				0.489108		7	0.922378
															0.959199	0.959199	1.51565	0.972656	1.33129	0.165504	1.06626	1.11228
														EGF		1.54047	2.04704	2.55362	3.06019	3.56677	4.07334	4.57991
														Concentration (pg/ml)	0	2.74348	8.23045	24.6914	74.0741	222.222	666.667	2000
														Signal-BKG	0	61.6569	48.0119	292.822	1452.02	4250.34	15014.1	31291
														Log (Concentration)		0.438302	0.915424	1.39254	1.86967	2.34679	2.82391	3.30103
														Log (Signal-BKG)		1.78998	1.68135	2.4666	3.16197	3.62842	4.1765	4.49542
															Slope				Intercept		N	R2
														Linear regression	22.1386				0		6	0.997608
														log-log regression	1.06804				1.06029		7	0.968668
															1.06173	1.06173	1.13677	0.98092	1.07511	0.0690456	1.17769	0.785546
														E-selectin		1.93028	2.37904	2.82779	3.27654	3.72529	4.17404	4.62279
														Concentration (pg/ml)	0	5.48697	16.4609	49.3827	148.148	444.444	1333.33	4000
														Signal-BKG	0	181.182	278.141	897.674	2239.65	6366.8	15222.3	25010.4
														Log (Concentration)		0.739332	1.21645	1.69357	2.1707	2.64782	3.12494	3.60206
														Log (Signal-BKG)		2.25811	2.44427	2.95312	3.35018	3.80392	4.18248	4.39812
															Slope				Intercept		N	R2
														Linear regression	11.7539				0		6	0.993103
														log-log regression	0.804471				1.59519		7	0.989903
															0.940538	0.940538	1.31355	0.98806	1.23491	0.0246711	0.833038	1.51501
														Fractalkine		3.09411	3.50709	3.92008	4.33307	4.74605	5.15904	5.57203
														Concentration (pg/ml)	0	137.174	411.523	1234.57	3703.7	11111.1	33333.3	100000
														Signal-BKG	0	1309.16	2855.81	9708.96	18257.1	27999.1	34415.6	35263.2
														Log (Concentration)		2.13727	2.61439	3.09151	3.56864	4.04576	4.52288	5
														Log (Signal-BKG)		3.11699	3.45573	3.98717	4.26143	4.44714	4.53676	4.54732
															Slope				Intercept		N	R2
														Linear regression	7.79127				0		3	0.996634
														log-log regression	0.830976				1.3346		4	0.986001
															0.86558	0.86558	0.945217	0.967152	1.24413	0.0112789	0.844337	1.29116
														GITR		2.16067	2.60657	3.05247	3.49837	3.94428	4.39018	4.83608
														Concentration (pg/ml)	0	5.48697	16.4609	49.3827	148.148	444.444	1333.33	4000
														Signal-BKG	0	305.839	402.352	1375.5	3649.6	11204.2	25867.5	41923.9
														Log (Concentration)		0.739332	1.21645	1.69357	2.1707	2.64782	3.12494	3.60206
														Log (Signal-BKG)		2.48549	2.60461	3.13846	3.56225	4.04938	4.41275	4.62246
															Slope				Intercept		N	R2
														Linear regression	20.0433				0		6	0.990655
														log-log regression	0.818759				1.77635		7	0.984489
															0.934568	0.934568	1.57481	0.984313	1.46971	0.0366068	0.862272	1.65422
														HGF		2.19335	2.62208	3.05082	3.47956	3.90829	4.33703	4.76577
														Concentration (pg/ml)	0	27.4348	82.3045	246.914	740.741	2222.22	6666.67	20000
														Signal-BKG	99.5131	1	751.786	853.404	2766.78	8802.2	15994.4	18216.8
														Log (Concentration)		1.4383	1.91542	2.39254	2.86967	3.34679	3.82391	4.30103
														Log (Signal-BKG)		0	2.87609	2.93115	3.44198	3.94459	4.20397	4.26047
															Slope				Intercept		N	R2
														Linear regression	3.93892				0		5	0.995904
														log-log regression	1.48127				-0.997756		6	0.760308
															0.898591	0.898591	0.937199	0.956612	0.900901	0.447617	0.769025	1.27271
														IGFBP-2		4.1435	4.55494	4.96637	5.37781	5.78925	6.20069	6.61213
														Concentration (pg/ml)	0	137.174	411.523	1234.57	3703.7	11111.1	33333.3	100000
														Signal-BKG	0	21338.1	34766.2	65907.3	93627.4	109699	133464	136579
														Log (Concentration)		2.13727	2.61439	3.09151	3.56864	4.04576	4.52288	5
														Log (Signal-BKG)		4.32916	4.54116	4.81893	4.9714	5.0402	5.12537	5.13538
															Slope				Intercept		N	R2
														Linear regression	57.5832				0		3	0.931884
														log-log regression	0.462046				3.34697		4	0.988964
															0.862335	0.862335	1.5514	0.972503	2.30045	0.0173026	0.450877	3.38327
														IGFBP-3		2.97609	3.43999	3.90388	4.36777	4.83166	5.29555	5.75944
														Concentration (pg/ml)	0	27.4348	82.3045	246.914	740.741	2222.22	6666.67	20000
														Signal-BKG	0	1504.73	2543.55	9651.44	21634	41377	50399.4	51222.7
														Log (Concentration)		1.4383	1.91542	2.39254	2.86967	3.34679	3.82391	4.30103
														Log (Signal-BKG)		3.17746	3.40544	3.98459	4.33514	4.61676	4.70243	4.70946
															Slope				Intercept		N	R2
														Linear regression	30.2319				0		4	0.986596
														log-log regression	0.798182				1.99419		5	0.982049
															0.972273	0.972273	1.36277	0.971359	1.57767	0.031977	0.835113	1.88821
														IGFBP-5		2.18059	2.58691	2.99324	3.39956	3.80588	4.21221	4.61853
														Concentration (pg/ml)	0	54.8697	164.609	493.827	1481.48	4444.44	13333.3	40000
														Signal-BKG	0	90.4903	262.734	998.368	3499.76	11136.1	16068.8	18383.7
														Log (Concentration)		1.73933	2.21645	2.69357	3.1707	3.64782	4.12494	4.60206
														Log (Signal-BKG)		1.9566	2.41952	2.99929	3.54404	4.04673	4.20598	4.26443
															Slope				Intercept		N	R2
														Linear regression	2.48494				0		5	0.999447
														log-log regression	1.11183				-0.00156591		5	0.998947
															0.851615	0.851615	0.940198		0.699348	0.0160271	1.13732	-0.0823847
														IGFBP-6		3.51328	3.97358	4.43388	4.89417	5.35447	5.81476	6.27506
														Concentration (pg/ml)	0	54.8697	164.609	493.827	1481.48	4444.44	13333.3	40000
														Signal-BKG	0	4749.15	10705.2	32004.5	68313.5	132876	205003	209534
														Log (Concentration)		1.73933	2.21645	2.69357	3.1707	3.64782	4.12494	4.60206
														Log (Signal-BKG)		3.67662	4.02959	4.50521	4.83451	5.12345	5.31176	5.32125
															Slope				Intercept		N	R2
														Linear regression	65.0703				0		3	0.9985
														log-log regression	0.775185				2.34586		5	0.992712
															0.964735	0.964735	1.60427	0.985975	1.83529	0.0169722	0.7568	2.40415
														IGF-1		3.43486	3.84187	4.24888	4.65589	5.0629	5.46992	5.87693
														Concentration (pg/ml)	0	13.7174	41.1523	123.457	370.37	1111.11	3333.33	10000
														Signal-BKG	0	2106.88	6556.17	22696.6	53224.4	105210	128452	133100
														Log (Concentration)		1.13727	1.61439	2.09151	2.56864	3.04576	3.52288	4
														Log (Signal-BKG)		3.32364	3.81665	4.35596	4.72611	5.02206	5.10874	5.12418
															Slope				Intercept		N	R2
														Linear regression	147.854				0		4	0.990629
														log-log regression	0.902558				2.36117		5	0.986439
															0.853055	0.853055	2.42386	0.981159	2.46471	0.0545595	0.835504	2.53341
														IL-12p70		2.03066	2.49724	2.96383	3.43041	3.897	4.36358	4.83016
														Concentration (pg/ml)	0	5.48697	16.4609	49.3827	148.148	444.444	1333.33	4000
														Signal-BKG	0	209.355	327.195	1076.46	2636.8	11188.5	27770.5	38266.4
														Log (Concentration)		0.739332	1.21645	1.69357	2.1707	2.64782	3.12494	3.60206
														Log (Signal-BKG)		2.32088	2.51481	3.032	3.42108	4.04877	4.44358	4.58282
															Slope				Intercept		N	R2
														Linear regression	21.2252				0		6	0.99452
														log-log regression	0.872804				1.58597		7	0.981433
															0.977915	0.977915	1.45943	0.977248	1.30765	0.0297939	0.910371	1.48053
														IL-17E		2.9022	3.33245	3.7627	4.19295	4.6232	5.05346	5.48371
														Concentration (pg/ml)	0	54.8697	164.609	493.827	1481.48	4444.44	13333.3	40000
														Signal-BKG	0	1195.12	2263.67	6298.81	17605.1	44725.2	76602.1	90232.6
														Log (Concentration)		1.73933	2.21645	2.69357	3.1707	3.64782	4.12494	4.60206
														Log (Signal-BKG)		3.07741	3.35481	3.79926	4.24564	4.65055	4.88424	4.95536
															Slope				Intercept		N	R2
														Linear regression	10.2786				0		5	0.996573
														log-log regression	0.8005				1.65481		6	0.992096
															0.901765	0.901765	1.36108	0.988098	1.33373	0.0166119	0.81953	1.58842
														IL-17F		2.17132	2.582	2.99268	3.40336	3.81403	4.22471	4.63539
														Concentration (pg/ml)	0	54.8697	164.609	493.827	1481.48	4444.44	13333.3	40000
														Signal-BKG	0	201.001	401.995	1005.68	2710.24	6953.74	12788.1	15707.7
														Log (Concentration)		1.73933	2.21645	2.69357	3.1707	3.64782	4.12494	4.60206
														Log (Signal-BKG)		2.3032	2.60422	3.00246	3.43301	3.84222	4.10681	4.19611
															Slope				Intercept		N	R2
														Linear regression	1.59728				0		5	0.996991
														log-log regression	0.788215				0.904166		6	0.995654
															0.860741	0.860741	0.702394	0.993848	0.674208	0.0156549	0.80586	0.842604
														IL-1ra		2.04315	2.40704	2.77092	3.1348	3.49869	3.86257	4.22645
														Concentration (pg/ml)	0	5.48697	16.4609	49.3827	148.148	444.444	1333.33	4000
														Signal-BKG	0	118.881	226.881	476.736	1459.92	4090.09	6931.35	15748.9
														Log (Concentration)		0.739332	1.21645	1.69357	2.1707	2.64782	3.12494	3.60206
														Log (Signal-BKG)		2.07511	2.3558	2.67828	3.16433	3.61173	3.84082	4.19725
															Slope				Intercept		N	R2
														Linear regression	9.27931				0		5	0.999377
														log-log regression	0.768741				1.4632		7	0.992906
															0.762663	0.762663	1.59234	0.990617	1.47929	0.0165977	0.786999	1.41195
														IL-2 Ra		2.65975	3.06477	3.46979	3.87481	4.27983	4.68484	5.08986
														Concentration (pg/ml)	0	13.7174	41.1523	123.457	370.37	1111.11	3333.33	10000
														Signal-BKG	0	529.681	991.14	3036.73	8930.8	23347.5	35573.6	37151.9
														Log (Concentration)		1.13727	1.61439	2.09151	2.56864	3.04576	3.52288	4
														Log (Signal-BKG)		2.72401	2.99613	3.48241	3.95089	4.36824	4.55113	4.56998
															Slope				Intercept		N	R2
														Linear regression	21.3644				0		5	0.997688
														log-log regression	0.821616				1.76437		6	0.98633
															0.848879	0.848879	1.78276	0.97799	1.69435	0.0135269	0.837485	1.71856
														IL-20		2.43333	2.85799	3.28266	3.70733	4.13199	4.55666	4.98132
														Concentration (pg/ml)	0	27.4348	82.3045	246.914	740.741	2222.22	6666.67	20000
														Signal-BKG	0	196.589	463.007	1867.58	6798.78	18261.5	32420.7	40195.4
														Log (Concentration)		1.4383	1.91542	2.39254	2.86967	3.34679	3.82391	4.30103
														Log (Signal-BKG)		2.29356	2.66559	3.27128	3.83243	4.26154	4.51082	4.60418
															Slope				Intercept		N	R2
														Linear regression	8.30209				0		5	0.997899
														log-log regression	0.984195				0.883016		6	0.986479
															0.890059	0.890059	1.2827	0.976451	1.15316	0.00227399	0.981035	0.893089
														IL-23		1.67406	2.12225	2.57044	3.01863	3.46683	3.91502	4.36321
														Concentration (pg/ml)	0	54.8697	164.609	493.827	1481.48	4444.44	13333.3	40000
														Signal-BKG	0	109.172	114.62	337.976	764.056	3954.37	10908	16835.1
														Log (Concentration)		1.73933	2.21645	2.69357	3.1707	3.64782	4.12494	4.60206
														Log (Signal-BKG)		2.03811	2.05926	2.52889	2.88313	3.59708	4.03775	4.22622
															Slope				Intercept		N	R2
														Linear regression	0.821698				0		6	0.996953
														log-log regression	0.867516				0.302288		7	0.966503
															0.939368	0.939368	0.170435	0.981357	0.0401844	0.0735034	0.962638	-0.0598269
														IL-28		1.79567	2.29307	2.79047	3.28788	3.78528	4.28269	4.78009
														Concentration (pg/ml)	0	2.74348	8.23045	24.6914	74.0741	222.222	666.667	2000
														Signal-BKG	0	108.426	85.8891	901.679	3535.64	7055.79	22489	33456.2
														Log (Concentration)		0.438302	0.915424	1.39254	1.86967	2.34679	2.82391	3.30103
														Log (Signal-BKG)		2.03513	1.93394	2.95505	3.54847	3.84855	4.35197	4.52448
															Slope				Intercept		N	R2
														Linear regression	33.6916				0		6	0.996881
														log-log regression	0.987888				1.46692		7	0.949379
															1.04251	1.04251	1.40199	0.935933	1.33873	0.0394399	1.04457	1.32489
														I-TAC		2.08322	2.50592	2.92861	3.3513	3.774	4.19669	4.61938
														Concentration (pg/ml)	0	27.4348	82.3045	246.914	740.741	2222.22	6666.67	20000
														Signal-BKG	0	118.194	239.577	825.773	2592.48	8236.06	12649.6	13744.2
														Log (Concentration)		1.4383	1.91542	2.39254	2.86967	3.34679	3.82391	4.30103
														Log (Signal-BKG)		2.0726	2.37944	2.91686	3.41372	3.91572	4.10208	4.13812
															Slope				Intercept		N	R2
														Linear regression	3.68098				0		5	0.999577
														log-log regression	0.9134				0.730151		6	0.986374
															0.885924	0.885924	0.95072	0.978118	0.808997	0.0138332	0.931445	0.672627
														MDC		1.89489	2.39971	2.90453	3.40935	3.91416	4.41898	4.9238
														Concentration (pg/ml)	0	1.37174	4.11523	12.3457	37.037	111.111	333.333	1000
														Signal-BKG	0	48.3912	201.526	1747.43	7248.37	17975.8	39096.4	64462.8
														Log (Concentration)		0.137272	0.614394	1.09151	1.56864	2.04576	2.52288	3
														Log (Signal-BKG)		1.68477	2.30433	3.2424	3.86024	4.25469	4.59214	4.80931
															Slope				Intercept		N	R2
														Linear regression	164.756				0		5	0.993105
														log-log regression	1.56448				1.4385		4	0.992731
															1.05805	1.05805	2.09018	0.986077	1.74965	0.0292287	1.63052	1.35592
														MIP-2		2.13143	2.59842	3.06541	3.53239	3.99938	4.46637	4.93336
														Concentration (pg/ml)	0	1.37174	4.11523	12.3457	37.037	111.111	333.333	1000
														Signal-BKG	0	53.2494	91.6931	783.843	4623.72	20808.7	48681.2	55518.6
														Log (Concentration)		0.137272	0.614394	1.09151	1.56864	2.04576	2.52288	3
														Log (Signal-BKG)		1.72631	1.96234	2.89423	3.66499	4.31825	4.68736	4.74444
															Slope				Intercept		N	R2
														Linear regression	149.764				0		6	0.989515
														log-log regression	1.35597				1.40537		6	0.979843
															0.978765	0.978765	2.31593	0.976742	1.99707	0.042863	1.44074	1.24544
														MIP-3a		2.75841	3.1931	3.62778	4.06246	4.49714	4.93183	5.36651
														Concentration (pg/ml)	0	1.37174	4.11523	12.3457	37.037	111.111	333.333	1000
														Signal-BKG	0	556.549	1112.36	4923.27	15685.7	37325.8	63839.9	89935.7
														Log (Concentration)		0.137272	0.614394	1.09151	1.56864	2.04576	2.52288	3
														Log (Signal-BKG)		2.7455	3.04624	3.69225	4.1955	4.57201	4.80509	4.95393
															Slope				Intercept		N	R2
														Linear regression	345.202				0		5	0.991903
														log-log regression	0.920909				2.61789		6	0.981171
															0.911053	0.911053	2.70822	0.967561	2.63335	0.000578524	0.921663	2.61647
														OPN		2.36992	2.81458	3.25925	3.70391	4.14858	4.59324	5.03791
														Concentration (pg/ml)	0	27.4348	82.3045	246.914	740.741	2222.22	6666.67	20000
														Signal-BKG	0	322.359	640.062	2078.17	6444.59	15881.4	23921	28319.5
														Log (Concentration)		1.4383	1.91542	2.39254	2.86967	3.34679	3.82391	4.30103
														Log (Signal-BKG)		2.50834	2.80622	3.31768	3.8092	4.20089	4.37878	4.45208
															Slope				Intercept		N	R2
														Linear regression	7.3154				0		5	0.994819
														log-log regression	0.840021				1.29333		6	0.983938
															0.931975	0.931975	1.08177	0.972556	1.02946	0.00359089	0.844297	1.2797
														OPG		2.29788	2.67857	3.05926	3.43994	3.82063	4.20132	4.582
														Concentration (pg/ml)	0	27.4348	82.3045	246.914	740.741	2222.22	6666.67	20000
														Signal-BKG	0	231.791	310.745	1340.31	2957.99	9338.31	18499.3	26025.9
														Log (Concentration)		1.4383	1.91542	2.39254	2.86967	3.34679	3.82391	4.30103
														Log (Signal-BKG)		2.3651	2.4924	3.12721	3.471	3.97027	4.26716	4.41541
															Slope				Intercept		N	R2
														Linear regression	4.19511				0		5	0.998227
														log-log regression	0.789219				1.17928		7	0.975757
															0.797882	0.797882	1.29993	0.965378	1.15029	0.0187814	0.810464	1.1048
														Prolactin		2.13081	2.50852	2.88623	3.26393	3.64164	4.01935	4.39706
														Concentration (pg/ml)	0	13.7174	41.1523	123.457	370.37	1111.11	3333.33	10000
														Signal-BKG	0	134.702	277.209	865.083	1985.39	5853.99	11928.5	17216.6
														Log (Concentration)		1.13727	1.61439	2.09151	2.56864	3.04576	3.52288	4
														Log (Signal-BKG)		2.12938	2.44281	2.93706	3.29785	3.76745	4.07659	4.23595
															Slope				Intercept		N	R2
														Linear regression	5.29916				0		5	0.998895
														log-log regression	0.779801				1.26656		7	0.986762
															0.791639	0.791639	1.35631	0.978882	1.2305	0.00919237	0.769729	1.29884
														Pro-MMP-9		2.71825	3.24116	3.76408	4.287	4.80991	5.33283	5.85574
														Concentration (pg/ml)	0	137.174	411.523	1234.57	3703.7	11111.1	33333.3	100000
														Signal-BKG	0	861.24	1722.79	7158.25	24486.9	62529.7	133436	161989
														Log (Concentration)		2.13727	2.61439	3.09151	3.56864	4.04576	4.52288	5
														Log (Signal-BKG)		2.93512	3.23623	3.85481	4.38893	4.79609	5.12527	5.20948
															Slope				Intercept		N	R2
														Linear regression	5.72504				0		5	0.996134
														log-log regression	0.967974				0.832648		6	0.989901
															1.09598	1.09598	0.362012	0.984223	0.375839	0.0152894	0.989133	0.75041
														P-selectin		0.956383	1.3727	1.78901	2.20532	2.62163	3.03794	3.45425
														Concentration (pg/ml)	0	5.48697	16.4609	49.3827	148.148	444.444	1333.33	4000
														Signal-BKG	43.2691	25.9819	1	77.4894	194.303	718.175	1448.6	4087.36
														Log (Concentration)		0.739332	1.21645	1.69357	2.1707	2.64782	3.12494	3.60206
														Log (Signal-BKG)		1.41467	0	1.88924	2.28848	2.85623	3.16095	3.61144
															Slope				Intercept		N	R2
														Linear regression	1.03516				0		7	0.996126
														log-log regression	1.03891				-0.0807264		7	0.77276
															0.872549	0.872549	0.54588	0.874148	0.31128	0.180951	1.34378	-0.93645
														Resistin		2.37696	2.81128	3.24559	3.67991	4.11423	4.54854	4.98286
														Concentration (pg/ml)	0	2.74348	8.23045	24.6914	74.0741	222.222	666.667	2000
														Signal-BKG	0	329.993	705.717	1777.86	4868.47	14887.2	25852.8	37361.9
														Log (Concentration)		0.438302	0.915424	1.39254	1.86967	2.34679	2.82391	3.30103
														Log (Signal-BKG)		2.5185	2.84863	3.2499	3.68739	4.17281	4.41251	4.57243
															Slope				Intercept		N	R2
														Linear regression	66.9522				0		5	0.999757
														log-log regression	0.831179				2.12588		6	0.994085
															0.910286	0.910286	2.03656	0.991125	1.97798	0.0149845	0.848981	2.08694
														SCF		2.6174	3.01667	3.41594	3.81521	4.21448	4.61375	5.01302
														Concentration (pg/ml)	0	13.7174	41.1523	123.457	370.37	1111.11	3333.33	10000
														Signal-BKG	0	461.101	848.594	2740.73	8168.14	19695.7	30404.9	38817.6
														Log (Concentration)		1.13727	1.61439	2.09151	2.56864	3.04576	3.52288	4
														Log (Signal-BKG)		2.6638	2.9287	3.43787	3.91212	4.29437	4.48294	4.58903
															Slope				Intercept		N	R2
														Linear regression	18.2084				0		5	0.993521
														log-log regression	0.818421				1.71298		6	0.98458
															0.836832	0.836832	1.74559	0.974615	1.66569	0.0108057	0.831024	1.6766
														SDF-1a		2.99565	3.41027	3.8249	4.23952	4.65414	5.06876	5.48338
														Concentration (pg/ml)	0	137.174	411.523	1234.57	3703.7	11111.1	33333.3	100000
														Signal-BKG	0	2570.23	3049.06	11585.3	23051.2	36927.6	49476.7	53512.3
														Log (Concentration)		2.13727	2.61439	3.09151	3.56864	4.04576	4.52288	5
														Log (Signal-BKG)		3.40997	3.48417	4.06391	4.36269	4.56735	4.6944	4.72845
															Slope				Intercept		N	R2
														Linear regression	6.56428				0		4	0.969983
														log-log regression	0.597062				2.10882		6	0.948425
															0.869008	0.869008	1.05155	0.918451	1.13834	0.0184239	0.612824	2.04756
														THPO		1.181	1.62476	2.06852	2.51228	2.95604	3.3998	3.84356
														Concentration (pg/ml)	0	137.174	411.523	1234.57	3703.7	11111.1	33333.3	100000
														Signal-BKG	9.875	1	0.296875	110.202	323.781	1654.21	7321.73	11315.5
														Log (Concentration)		2.13727	2.61439	3.09151	3.56864	4.04576	4.52288	5
														Log (Signal-BKG)		0	-0.527426	2.04219	2.51025	3.21859	3.86461	4.05367
															Slope				Intercept		N	R2
														Linear regression	0.211019				0		6	0.987403
														log-log regression	1.65588				-3.74323		7	0.890035
															0.930075	0.930075	-0.544268	0.853033	-0.80682	0.0356272	1.74146	-4.10311
														VCAM-1		1.40753	1.84029	2.27305	2.70581	3.13857	3.57132	4.00408
														Concentration (pg/ml)	0	5.48697	16.4609	49.3827	148.148	444.444	1333.33	4000
														Signal-BKG	0	4.10719	3.75656	261.822	643.895	2520.28	5760.98	10190
														Log (Concentration)		0.739332	1.21645	1.69357	2.1707	2.64782	3.12494	3.60206
														Log (Signal-BKG)		0.613545	0.574791	2.41801	2.80881	3.40145	3.7605	4.00817
															Slope				Intercept		N	R2
														Linear regression	4.45493				0		6	0.98878
														log-log regression	1.31284				-0.337594		7	0.912287
															0.90702	0.90702	0.999825	0.865305	0.736942	0.00441328	1.30467	-0.314666
														VEGF		1.66819	2.13116	2.59412	3.05708	3.52004	3.983	4.44597
														Concentration (pg/ml)	0	5.48697	16.4609	49.3827	148.148	444.444	1333.33	4000
														Signal-BKG	0	33.0891	65.6672	275.605	1001.41	4307.3	12770.1	29369.7
														Log (Concentration)		0.739332	1.21645	1.69357	2.1707	2.64782	3.12494	3.60206
														Log (Signal-BKG)		1.51968	1.81735	2.44029	3.00061	3.63421	4.10619	4.4679
															Slope				Intercept		N	R2
														Linear regression	7.58796				0		7	0.989452
														log-log regression	1.09408				0.623117		7	0.992967
															0.970324	0.970324	1.06497	0.992269	0.950802	0.0233612	1.13083	0.519956
														VEGF-D		2.43763	2.93103	3.42443	3.91783	4.41122	4.90462	5.39802
														Concentration (pg/ml)	0	5.48697	16.4609	49.3827	148.148	444.444	1333.33	4000
														Signal-BKG	0	613.031	919.315	4623.43	12993.3	33512.5	78784.1	112032
														Log (Concentration)		0.739332	1.21645	1.69357	2.1707	2.64782	3.12494	3.60206
														Log (Signal-BKG)		2.78748	2.96346	3.66496	4.11372	4.52521	4.89644	5.04934
															Slope				Intercept		N	R2
														Linear regression	61.056				0		6	0.990547
														log-log regression	0.861698				2.1296		7	0.975783
															1.03411	1.03411	1.78707	0.962788	1.67308	0.00711809	0.870417	2.10513

## Sheet: Protein Information
	Target	Uniprot	GeneName	GeneID	Description
	AR	P31955	Areg Sdgf	11839	Amphiregulin (AR) (Schwannoma-derived growth factor) (SDGF)																					m_AR
	Axl	Q00993	Axl Ark Ufo	26362	Tyrosine-protein kinase receptor UFO (EC 2.7.10.1) (Adhesion-related kinase)																					m_Axl
	CD27L	O55237	Cd70 Cd27l Cd27lg Tnfsf7	21948	CD70 antigen (CD27 ligand) (CD27-L) (Tumor necrosis factor ligand superfamily member 7) (CD antigen CD70)																					m_CD27L
	CD30	Q60846	Tnfrsf8	21941	Tumor necrosis factor receptor superfamily member 8 (CD30L receptor) (Lymphocyte activation antigen CD30) (CD antigen CD30)																					m_CD30
	CD40	P27512	Cd40 Tnfrsf5	21939	Tumor necrosis factor receptor superfamily member 5 (B-cell surface antigen CD40) (Bp50) (CD40L receptor) (CD antigen CD40)																					m_CD40
	CXCL16	Q8BSU2	Cxcl16 Srpsox	66102	C-X-C motif chemokine 16 (Scavenger receptor for phosphatidylserine and oxidized low density lipoprotein) (SR-PSOX) (Small-inducible cytokine B16) (Transmembrane chemokine CXCL16)																					m_CXCL16
	EGF	P01132	Egf	13645	Pro-epidermal growth factor (EGF) [Cleaved into: Epidermal growth factor]																					m_EGF
	E-selectin	Q00690	Sele Elam-1	20339	E-selectin (CD62 antigen-like family member E) (Endothelial leukocyte adhesion molecule 1) (ELAM-1) (Leukocyte-endothelial cell adhesion molecule 2) (LECAM2) (CD antigen CD62E)																					m_E-selectin
	Fractalkine	O35188	Cx3cl1 Cx3c Fkn Scyd1	20312	Fractalkine (C-X3-C motif chemokine 1) (CX3C membrane-anchored chemokine) (Neurotactin) (Small-inducible cytokine D1) [Cleaved into: Processed fractalkine]																					m_Fractalkine
	GITR	O35714	Tnfrsf18 Gitr	21936	Tumor necrosis factor receptor superfamily member 18 (Glucocorticoid-induced TNFR-related protein) (CD antigen CD357)																					m_GITR
	HGF	Q08048	Hgf	15234	Hepatocyte growth factor (Hepatopoietin-A) (Scatter factor) (SF) [Cleaved into: Hepatocyte growth factor alpha chain; Hepatocyte growth factor beta chain]																					m_HGF
	IGFBP-2	P47877	Igfbp2 Igfbp-2	16008	Insulin-like growth factor-binding protein 2 (IBP-2) (IGF-binding protein 2) (IGFBP-2) (mIGFBP-2)																					m_IGFBP-2
	IGFBP-3	P47878	Igfbp3 Igfbp-3	16009	Insulin-like growth factor-binding protein 3 (IBP-3) (IGF-binding protein 3) (IGFBP-3)																					m_IGFBP-3
	IGFBP-5	Q07079	Igfbp5 Igfbp-5	16011	Insulin-like growth factor-binding protein 5 (IBP-5) (IGF-binding protein 5) (IGFBP-5)																					m_IGFBP-5
	IGFBP-6	P47880	Igfbp6 Igfbp-6	16012	Insulin-like growth factor-binding protein 6 (IBP-6) (IGF-binding protein 6) (IGFBP-6)																					m_IGFBP-6
	IGF-1	P05017	Igf1 Igf-1	16000	Insulin-like growth factor I (IGF-I) (Somatomedin)																					m_IGF-1
	IL-12p70	P43431	Il12a	16159	Interleukin-12 subunit alpha (IL-12A) (Cytotoxic lymphocyte maturation factor 35 kDa subunit) (CLMF p35) (IL-12 subunit p35)																					m_IL-12p70
	IL-17E	Q8VHH8	Il25 Il17e	140806	IL25 (Interleukin 25)																					m_IL-17E
	IL-17F	Q7TNI7	Il17f	257630	Interleukin-17F (IL-17F)																					m_IL-17F
	IL-1ra	P25085	Il1rn Il-1ra	16181	Interleukin-1 receptor antagonist protein (IL-1RN) (IL-1ra) (IRAP) (IL1 inhibitor)																					m_IL-1ra
	IL-2 Ra	P01590	Il2ra Il2r	16184	Interleukin-2 receptor subunit alpha (IL-2 receptor subunit alpha) (IL-2-RA) (IL-2R subunit alpha) (IL2-RA) (p55) (CD antigen CD25)																					m_IL-2 Ra
	IL-20	Q9JKV9	Il20 Zcyto10	58181	Interleukin-20 (IL-20) (Cytokine Zcyto10)																					m_IL-20
	IL-23	P43432	Il12b	16160	Interleukin-12 subunit beta (IL-12B) (Cytotoxic lymphocyte maturation factor 40 kDa subunit) (CLMF p40) (IL-12 subunit p40)																					m_IL-23
	IL-28	Q8CGK6	Ifnl3 Il28 Il28b	338374	Interferon lambda-3 (IFN-lambda-3) (Interleukin-28B) (IL-28B)																					m_IL-28
	I-TAC	Q9JHH5	Cxcl11 Scyb11	56066	C-X-C motif chemokine 11 (Interferon-inducible T-cell alpha chemoattractant) (I-TAC) (Small-inducible cytokine B11)																					m_I-TAC
	MDC	O88430	Ccl22 Abcd1 Scya22	20299	C-C motif chemokine 22 (Activated B and dendritic cell-derived) (CC chemokine ABCD-1) (Small-inducible cytokine A22)																					m_MDC
	MIP-2	P10889	Cxcl2 Mip-2 Mip2 Scyb2	20310	C-X-C motif chemokine 2 (Macrophage inflammatory protein 2) (MIP2)																					m_MIP-2
	MIP-3a	O89093	Ccl20 Larc Scya20	20297	C-C motif chemokine 20 (Beta-chemokine exodus-1) (CC chemokine LARC) (CC chemokine ST38) (Liver and activation-regulated chemokine) (Macrophage inflammatory protein 3 alpha) (MIP-3-alpha) (Small-inducible cytokine A20)																					m_MIP-3a
	OPN	P10923	Spp1 Eta-1 Op Spp-1	20750	Osteopontin (2AR) (Bone sialoprotein 1) (Calcium oxalate crystal growth inhibitor protein) (Early T-lymphocyte activation 1 protein) (Minopontin) (Secreted phosphoprotein 1) (SPP-1)																					m_OPN
	OPG	O08712	Tnfrsf11b Ocif Opg	18383	Tumor necrosis factor receptor superfamily member 11B (Osteoclastogenesis inhibitory factor) (Osteoprotegerin)																					m_OPG
	Prolactin	P06879	Prl	0	Prolactin (PRL)																					m_Prolactin
	Pro-MMP-9	P41245	Mmp9 Clg4b	17395	Matrix metalloproteinase-9 (MMP-9) (EC 3.4.24.35) (92 kDa gelatinase) (92 kDa type IV collagenase) (Gelatinase B) (GELB)																					m_Pro-MMP-9
	P-selectin	Q01102	Selp Grmp	20344	P-selectin (CD62 antigen-like family member P) (Granule membrane protein 140) (GMP-140) (Leukocyte-endothelial cell adhesion molecule 3) (LECAM3) (Platelet activation dependent granule-external membrane protein) (PADGEM) (CD antigen CD62P)																					m_P-selectin
	Resistin	Q99P87	Retn Fizz3	57264	Resistin (Adipose tissue-specific secretory factor) (ADSF) (Adipose-specific cysteine-rich secreted protein A12-alpha) (Cysteine-rich secreted protein FIZZ3)																					m_Resistin
	SCF	P20826	Kitlg Kitl Mgf Sl Slf	17311	Kit ligand (Hematopoietic growth factor KL) (Mast cell growth factor) (MGF) (Steel factor) (Stem cell factor) (SCF) (c-Kit ligand) [Cleaved into: Soluble KIT ligand (sKITLG)]																					m_SCF
	SDF-1a	P40224	Cxcl12 Sdf1	20315	Stromal cell-derived factor 1 (SDF-1) (12-O-tetradecanoylphorbol 13-acetate repressed protein 1) (TPAR1) (C-X-C motif chemokine 12) (Pre-B cell growth-stimulating factor) (PBSF) (Thymic lymphoma cell-stimulating factor) (TLSF)																					m_SDF-1a
	THPO	P40226	Thpo	21832	Thrombopoietin (C-mpl ligand) (ML) (Megakaryocyte colony-stimulating factor) (Megakaryocyte growth and development factor) (MGDF) (Myeloproliferative leukemia virus oncogene ligand)																					m_THPO
	VCAM-1	P29533	Vcam1 Vcam-1	0	Vascular cell adhesion protein 1 (V-CAM 1) (VCAM-1) (CD antigen CD106)																					m_VCAM-1
	VEGF	Q00731	Vegfa Vegf	22339	Vascular endothelial growth factor A (VEGF-A) (Vascular permeability factor) (VPF)																					m_VEGF
	VEGF-D	P97946	Vegfd Figf	14205	Vascular endothelial growth factor D (VEGF-D) (c-Fos-induced growth factor) (FIGF)																					m_VEGF-D

## Sheet: Bioinformatics
Need help making sense of your data?
RayBiotech offers affordable Biostatistics & Bioinformatics services.
	DATA CLEAN-UP				DIFFERENTIAL EXPRESSION ANALYSIS					CLUSTER ANALYSIS
	Data outliers are identified & removed from further analyses.				Identifies differentially-expressed proteins across groups using volcano plots & jitter plots.					Clusters samples based on similar expression profiles. Includes heatmaps and more!
	BIOMARKER SELECTION				PATHWAY ANALYSIS
	Uses various models to identify statistically-significant biomarkers between groups. Provides p-values.				Identifies the specific protein functions, biological pathways, and physical interactions enriched in a particular group.					Contact us at info@raybiotech.com for more information.

## Sheet: Data Statistics
	Target	LOD (pg/ml)	Best Confident Range	Maximum Value	Highest Reported Value	Lowest Reported Value	% Below LOD	% Above LOD but <3xLOD	% in Best Confidence	% Above Maximum
	AR	1.56433	4.7 - 667	2000	22.9455	0	46.371	27.8226	25.8065	0
	Axl	2.68959	8.1 - 1,852	5555.56	257.701	0	33.871	20.1613	45.9677	0
	CD27L	24.5918	73.8 - 3,704	11111.1	637.961	0	75.8065	17.3387	6.85484	0
	CD30	3.28186	9.8 - 1,852	5555.56	225.129	0	52.8226	22.1774	25	0
	CD40	3.98508	12.0 - 1,852	5555.56	304.439	0	47.5806	24.5968	27.8226	0
	CXCL16	4.3114	12.9 - 333	1000	78.5096	3.8804	9.27419	67.3387	23.3871	0
	EGF	1.58938	4.8 - 667	2000	84.4871	0	22.1774	35.0806	42.7419	0
	E-selectin	1.90901	5.7 - 1,333	4000	134.985	0	20.5645	18.5484	60.8871	0
	Fractalkine	1.14143	3.4 - 2,058	6172.84	1762.57	0	12.9032	2.82258	84.2742	0
	GITR	1.61183	4.8 - 1,333	4000	77.3846	0	50.8065	18.9516	30.2419	0
	HGF	40	120.0 - 3,704	11111.1	785.925	0	47.9839	18.9516	33.0645	0
	IGFBP-2	2.52043	7.6 - 2,058	6172.84	1198.1	0	0.403226	0.806452	98.7903	0
	IGFBP-3	1.69131	5.1 - 1,235	3703.7	281.958	5.54436	0	0	100	0
	IGFBP-5	14.9121	44.7 - 7,407	22222.2	1774.08	0	0.403226	2.01613	97.5806	0
	IGFBP-6	1.73738	5.2 - 823	2469.14	606.744	0	5.24194	9.27419	85.4839	0
	IGF-1	0.111516	0.3 - 617	1851.85	167.866	0	1.20968	2.82258	95.9677	0
	IL-12p70	5.34536	16.0 - 1,333	4000	156.721	0	35.0806	32.6613	32.2581	0
	IL-17E	5.42896	16.3 - 7,407	22222.2	1210.21	0	28.629	18.1452	53.2258	0
	IL-17F	13.7405	41.2 - 7,407	22222.2	4462.55	0	29.8387	22.1774	47.9839	0
	IL-1ra	2.68378	8.1 - 741	2222.22	138.924	0	36.2903	23.3871	40.3226	0
	IL-2 Ra	1.60743	4.8 - 1,852	5555.56	181.334	0	28.2258	26.6129	45.1613	0
	IL-20	9.07101	27.2 - 3,704	11111.1	536.172	0	44.3548	35.0806	20.5645	0
	IL-23	80	240.0 - 13,333	40000	2114.25	0	43.9516	33.871	22.1774	0
	IL-28	3.07411	9.2 - 667	2000	23.7818	0	67.7419	10.8871	21.371	0
	I-TAC	10.1936	30.6 - 3,704	11111.1	476.961	0	60.0806	21.371	18.5484	0
	MDC	2.80361	8.4 - 333	1000	49.3412	2.43334	86.6935	10.4839	2.82258	0
	MIP-2	0.308558	0.9 - 333	1000	7.69034	0	46.7742	20.5645	32.6613	0
	MIP-3a	1.78844	5.4 - 333	1000	23.264	1.76409	47.1774	52.0161	0.806452	0
	OPN	3.30525	9.9 - 3,704	11111.1	2116.18	0	0.806452	1.20968	97.9839	0
	OPG	2.80702	8.4 - 3,704	11111.1	1421.34	0	14.5161	9.67742	75.8065	0
	Prolactin	7.94554	23.8 - 1,852	5555.56	8801.82	0	18.9516	19.3548	58.871	0.403226
	Pro-MMP-9	7.75222	23.3 - 18,519	55555.6	2458.48	0	68.1452	18.9516	12.9032	0
	P-selectin	8	24.0 - 1,333	4000	1257.21	0	1.20968	0	98.7903	0
	Resistin	2.68317	8.0 - 667	2000	56.7908	1.49949	38.3065	36.6935	25	0
	SCF	7.46204	22.4 - 3,333	10000	150.819	6.36666	18.1452	65.7258	16.129	0
	SDF-1a	7.09144	21.3 - 6,173	18518.5	4714.98	0	31.4516	16.129	52.4194	0
	THPO	200	600.0 - 33,333	100000	7014.86	0	35.4839	15.7258	48.7903	0
	VCAM-1	8	24.0 - 1,333	4000	6146.77	76.5467	0	0	24.5968	11.6935
	VEGF	14.0347	42.1 - 1,333	4000	357.166	11.0844	25.4032	63.7097	10.8871	0
	VEGF-D	0.694213	2.1 - 1,333	4000	43.2559	0	41.5323	16.129	42.3387	0

## Sheet: Result
			1: Linear
			2: Log-logit	0	Below LOD
			3: Std3	1585.64	Above MAX
			4: 4-PL
	(pg/ml)		4: Indiv_Nor	Experimental Result - Dilution factor not accounted for
248	LOD	MAX	Curve(s)	(pg/ml)	F33853 (HT)	M33854 (HT)	M33855 (HT)	M33856 (HT)	M33857 (HT)	F33873 (HT)	F33874 (HT)	F33875 (HT)	M33876 (HT)	F33877 (HT)	F33878 (HT)	F33879 (HT)	F33880 (HT)	M33881 (HT)	M33882 (HT)	M33883 (HT)	M33884 (HT)	F33885 (HT)	F33886 (HT)	F33887 (HT)	M33888 (HT)	M33889 (HT)	F33903 (HT)	F33904 (HT)	F33905 (HT)	M33906 (HT)	M33907 (HT)	M33908 (HT)	M33909 (HT)	F33910 (HT)	F33911 (HT)	F33912 (HT)	F33913 (HT)	M33914 (HT)	M33915 (HT)	M33916 (HT)	M33917 (HT)	M33927 (HT)	M33928 (HT)	F33934 (HT)	F33935 (HT)	F33936 (HT)	F33937 (HT)	M33938 (HT)	M33939 (HT)
mCYT4	1.56433	2000	1: Linear	AR	0	2.274	0	0	0.583134	1.85765	0.599357	0.455847	0	2.19733	0	0	0.324084	1.2197	0	6.08969	0	8.9962	0.341854	5.9267	0	0	0	0	0	9.31077	0	0	0	0	0	0	0.304471	0	0	0.230922	0	0.157242	0	0.0523974	0	0	1.65942	0	0
mCYT4	2.68959	5555.56	1: Linear	Axl	2.46531	0.159048	38.278	2.78087	5.86799	8.74643	5.68087	2.63727	0.849501	15.8926	20.5214	3.65279	0	5.4376	2.81595	3.60353	0	9.00379	17.7031	7.21742	0.868189	3.80606	9.57458	8.025	0.0615129	6.76408	4.57478	1.3757	5.2854	3.05938	0.656069	2.44564	5.33548	12.2607	11.0668	4.53651	0	6.6495	0	2.15795	0	2.13418	1.18489	7.4311	11.0933
mCYT4	24.5918	11111.1	1: Linear	CD27L	24.1268	27.9039	25.1919	14.3517	51.2389	34.7238	0	0	0	0	5.88932	0	1.48783	1.14271	0	0	0	77.3988	0	25.5692	0	14.5271	28.8302	0	25.9079	3.71664	30.6539	26.7549	6.06285	0	17.6855	13.7485	13.1066	16.3379	0	0	0	5.48807	0	7.22725	0	0	11.6449	0	12.9673
mCYT4	3.28186	5555.56	1: Linear	CD30	2.86325	2.42643	7.35822	1.51063	4.29178	7.72783	1.72857	3.201	0	7.25615	3.38581	0	0	1.22312	1.05496	11.8729	0	4.55076	2.75341	15.6641	4.37673	4.91467	2.3891	1.04339	1.20061	7.53185	3.6211	2.66528	4.26166	0.696277	0	1.94777	6.15459	6.15079	0.145183	0	0	0.934656	0	1.85774	0	0	11.2726	2.265	0
mCYT4	3.98508	5555.56	1: Linear	CD40	2.88076	15.941	18.4437	8.20172	21.0041	14.5351	0.0218718	0	0	5.9622	4.569	0	0	7.85837	0	0	0	0	16.2873	1.42661	6.96968	0	0	15.1461	0	0.398542	16.4412	0.0758648	4.02852	0	5.07571	9.13452	11.4887	12.0248	10.2622	1.81014	1.59444	3.83177	0	2.93823	0.733665	10.2827	3.5521	5.99149	1.04518
mCYT4	4.3114	1000	4: 4-PL	CXCL16	6.51009	7.6898	5.26699	6.64409	5.10684	8.5198	8.00571	8.46439	8.87066	9.95301	11.3753	9.33417	7.11386	7.33276	6.677	6.6706	6.87195	9.31252	8.10128	9.67128	6.15419	7.62954	9.78173	10.7309	6.31571	7.74506	6.76936	7.86217	5.19475	3.8804	3.90161	6.69794	5.69207	8.9692	9.92891	9.11872	4.69057	6.62872	6.42039	7.59441	4.79041	9.99308	7.89398	8.93021	6.88768
mCYT4	1.58938	2000	1: Linear	EGF	1.55814	28.2639	2.67779	0.793412	9.95288	1.94209	4.03256	0.868281	2.70478	6.3578	3.26811	0	10.1895	0	7.27921	84.4871	1.90087	0	3.90213	2.62088	1.40603	11.1943	0.620185	4.74127	0.345212	3.54845	4.56985	5.00693	14.3507	1.10633	0	1.53206	4.75539	0	9.234	12.852	0	2.0418	1.64255	1.03247	0	0	1.59981	4.42508	1.40806
mCYT4	1.90901	4000	1: Linear	E-selectin	0	2.54426	14.0014	7.2241	20.5301	24.6627	2.54394	0	0	6.48689	4.13108	0	10.6608	7.35256	8.85706	3.38271	1.22821	5.48744	8.52335	4.29198	5.78744	0	4.7279	0	1.51397	4.76959	4.80841	2.20002	0	0	0	0	0.400825	3.81544	1.8982	2.03114	2.49736	3.86085	1.18057	3.52362	0.91023	2.48939	3.3055	3.45396	0
mCYT4	1.14143	6172.84	1: Linear	Fractalkine	105.324	47.8606	36.6975	23.636	32.0584	61.6863	69.2762	53.1994	88.5475	85.7562	75.2387	52.2251	26.3585	100.558	39.6774	42.6811	15.2451	51.454	65.436	21.7163	22.8931	36.528	52.9763	55.9161	24.3112	30.7998	47.2572	68.8893	37.121	30.2659	29.5086	31.9553	42.1359	40.8839	104.175	47.0202	17.5881	38.099	41.4396	38.6477	24.7344	18.6109	35.5996	58.2354	15.0639
mCYT4	1.61183	4000	1: Linear	GITR	0	0.607356	0.213459	0	0	0	0.222814	0.822266	0.534764	0.410533	3.33744	0.349664	0	8.06015	3.42662	14.4855	1.33191	1.87904	0	4.5205	0	0	0.874528	0	0	1.04584	0	0	0.827629	0	0	0	0	0	0	0.388331	0	0.243332	0	1.50803	0	0	0	0.624818	0
mCYT4	40	11111.1	1: Linear	HGF	0	72.4043	0	0	0	0	0	0	27.6598	25.2512	79.9476	0	23.3941	88.1199	0	22.9803	0	0	0	0	9.56861	0	0	0	0	93.7204	0	0	0	0	0	0	48.0341	64.6636	0	0	0	0	0	68.2814	0	0	0	0	0
mCYT4	2.52043	6172.84	1: Linear	IGFBP-2	15.7794	11.4561	8.02146	11.8636	11.7033	10.7585	17.7216	16.6858	15.1509	20.9769	18.3673	22.099	32.3108	16.3467	21.0151	15.6481	12.2056	20.6841	24.6919	11.9165	7.39328	13.6539	17.2722	30.8469	27.4191	39.8191	17.3472	37.7703	26.1809	22.2823	22.786	16.4642	14.1292	14.4377	19.9904	12.7474	10.1943	15.1538	20.9099	26.3726	14.5731	17.3255	18.2606	20.2819	17.1262
mCYT4	1.69131	3703.7	1: Linear	IGFBP-3	33.7997	18.3724	15.5708	10.5681	9.19448	19.5352	16.7047	22.0823	23.9687	29.9592	28.2793	33.5094	37.141	20.319	15.4701	25.0012	6.26455	30.7879	25.572	13.7111	10.3777	10.5161	19.7132	25.9389	9.4395	9.79318	14.3578	19.3734	12.4771	15.902	9.50863	13.3542	13.9498	14.0068	23.8692	16.0217	6.26314	14.6179	12.6463	7.62552	8.44899	16.2841	16.9396	19.9668	7.02483
mCYT4	14.9121	22222.2	1: Linear	IGFBP-5	463.593	299.429	419.173	279.597	355.466	643.616	181.812	535.168	275.884	1071.83	759.887	427.345	17.818	437.213	577.416	306.671	93.6337	525.95	961.378	115.451	123.267	249.401	591.648	460.998	266.595	272.187	353.047	140.699	302.452	509.36	428.877	266.581	251.189	652.668	823.615	419.755	184.072	363.226	341.398	79.4452	205.944	334.549	426.152	589.046	185.572
mCYT4	1.73738	2469.14	1: Linear	IGFBP-6	15.4098	9.67976	11.1237	9.34307	4.8467	4.58307	9.01302	0	0	4.18705	5.1876	3.20133	0	5.67204	0	1.01788	0	4.82104	5.99671	0	0	0	9.24008	11.2645	10.4139	13.1554	10.4112	21.0285	11.0423	2.01054	11.4754	4.06267	3.81624	7.23278	13.0289	2.34134	2.1195	3.21132	6.95544	2.85732	4.26929	2.77237	6.58597	6.33513	4.67612
mCYT4	0.111516	1851.85	1: Linear	IGF-1	1.78943	1.34874	1.98424	1.06444	0.740221	2.04495	1.12934	2.05373	1.14148	3.14288	1.26385	3.66627	0.799976	1.86216	1.08456	1.40841	0.289811	1.2502	1.66701	3.25713	0.538916	0.928059	1.57153	2.33318	0.700571	1.35613	0.601858	1.43165	1.2679	0.930781	0.973052	0.319536	0.739511	0.949532	3.19499	1.41701	0.573976	1.3535	1.0734	1.53164	0.674464	1.93846	3.25087	2.45954	0.144397
mCYT4	5.34536	4000	1: Linear	IL-12p70	49.6429	34.9854	30.8004	24.1783	41.2988	23.8929	5.66929	2.80843	7.19826	7.25326	10.5967	6.51917	82.2477	15.2391	13.5177	8.4026	12.7339	14.907	23.953	10.9528	17.2021	18.9151	26.1909	51.8814	30.1831	27.6426	32.822	25.8084	32.8367	22.0845	33.5422	15.223	29.8744	18.8673	25.5968	15.1783	24.911	15.3402	21.4947	17.536	15.7961	20.9348	22.5226	18.0934	15.4161
mCYT4	5.42896	22222.2	1: Linear	IL-17E	35.3736	16.8278	14.7974	3.47065	11.356	15.4949	8.80626	16.8193	13.662	29.4292	17.1026	17.3587	22.2963	10.6475	8.01213	12.5826	1.09484	14.2192	22.0319	5.91724	0.303148	1.46333	8.73524	45.3656	0	0	4.71985	14.8667	1.97507	1.4806	4.79939	0.130702	6.63719	13.087	32.3032	6.16752	0	8.52509	8.29962	1.54067	0	2.26159	14.5473	15.2573	0
mCYT4	13.7405	22222.2	1: Linear	IL-17F	34.9179	0	67.3262	0	0	0	56.6236	61.0045	20.207	57.9962	10.2855	67.7644	0	27.8184	31.4292	12.7459	22.644	86.3319	46.9306	337.351	14.1311	32.11	0	0	9.54983	47.469	6.09082	19.1881	12.4156	0	0	0	0	10.1986	31.2257	41.8281	0	33.2323	0	42.4464	0	40.7936	43.5795	38.3081	9.74704
mCYT4	2.68378	2222.22	1: Linear	IL-1ra	8.05105	2.1748	3.60109	1.12407	1.43579	3.54855	7.00894	8.00767	6.73953	1.36709	10.0477	0	0	3.68757	2.63011	0.0552978	3.74765	4.36489	13.0819	5.45091	2.01261	5.31728	2.97119	0.67563	0	7.96052	3.41587	4.49097	1.31482	0	4.14221	0	1.91023	3.03963	5.86958	1.29408	0	9.52287	0	1.515	0	9.98708	10.4695	8.05374	0
mCYT4	1.60743	5555.56	1: Linear	IL-2 Ra	2.21957	1.93674	2.45255	0.962451	0	1.89882	5.33509	1.00224	4.77809	2.04006	5.45345	3.23527	0	1.49874	2.13204	2.58501	0.493739	3.02183	1.5198	12.368	0.570327	0.659026	0	0.799095	0	1.44772	0	0	0	0	0	0	2.87966	0.107056	1.06519	0.834902	0	1.97395	0	5.2922	0	0.857955	5.59855	2.15813	0
mCYT4	9.07101	11111.1	1: Linear	IL-20	48.703	19.1752	23.1221	20.9567	38.1524	22.8101	10.7572	7.00991	10.9743	4.73668	8.54928	0	30.3164	5.54371	0.616938	8.14817	4.40303	15.6159	12.6184	42.6455	9.18105	12.3387	18.6338	28.2124	17.4142	15.8667	11.0762	26.5092	17.524	6.49437	9.06812	3.87335	10.232	11.0267	20.1819	8.96694	4.17086	6.3414	6.71179	8.76971	0	17.6223	33.6603	11.7057	1.02105
mCYT4	80	40000	1: Linear	IL-23	416.652	308.243	272.296	176.308	304.372	232.728	0	0	0	0	76.6854	8.81065	458.494	86.044	158.574	118.894	202.023	191.639	157.862	0	90.9303	35.6742	170.403	478.539	263.81	140.565	372.722	211.157	241.497	53.9884	191.143	150.755	270.61	36.9642	266.165	142.628	274.979	131.301	215.483	40.6533	59.1089	220.829	183.692	204.917	168.544
mCYT4	3.07411	2000	1: Linear	IL-28	0	0	0.216124	0	0	0.627502	2.55766	0	2.66814	1.75664	4.01729	0.599454	0.943345	0	0	0.0117704	0	0	1.16643	0	0	0	0	0.52117	0	0	0	0	0	0	0	0	0.330767	0	0	0	0	0	0	0	0	0	0	0.334996	0
mCYT4	10.1936	11111.1	1: Linear	I-TAC	0	0	0	0	0	0	0	10.5689	9.34711	0	12.6271	0	0	6.10341	4.00751	0	0	2.74222	0	0	0	0	0	0	0	0	0	0	0	0	0	0	0	0	0	0	0	0	0	0	0	0	0	0	0
mCYT4	2.80361	1000	4: 4-PL	MDC	2.43334	2.43334	2.43334	2.43334	2.43334	2.43334	2.43334	2.43334	2.43334	2.43334	2.43334	2.43334	2.43334	2.43334	2.43334	2.43334	2.43334	2.43334	2.43334	2.43334	2.43334	2.43334	2.43334	2.43334	2.43334	2.43334	2.43334	2.43334	2.43334	2.43334	2.43334	2.43334	2.43334	2.43334	2.43334	2.43334	2.43334	2.43334	2.43334	2.43334	2.43334	2.43334	2.43334	2.43334	2.43334
mCYT4	0.308558	1000	1: Linear	MIP-2	0	0	0	0	0.141051	0	1.24837	0.887139	0.856374	0.58867	0.939204	0.107231	0	0.733498	0.195503	0.234948	0	0.37178	0.56106	0.365053	0	0.434311	0.385384	0	0	0	0	0.11077	0	0.297513	0	0	0.382881	0	0	0.872667	0	0.760741	0	0.0601737	0	0.279568	0.145858	0.611606	0
mCYT4	1.78844	1000	4: 4-PL	MIP-3a	1.76409	1.77986	1.78139	1.76409	1.77293	1.76409	1.89637	1.76409	1.84699	1.77116	1.8911	1.97441	1.93462	2.01357	1.79382	1.97784	1.77893	1.77266	1.89547	1.76409	1.76409	1.76409	1.76409	1.76409	1.76409	1.76409	1.76409	1.80481	1.79215	1.76409	1.76409	1.78079	1.77073	1.8265	1.78574	1.76584	1.76409	1.80771	1.76409	1.76409	1.76409	1.81999	1.81608	1.80742	1.76409
mCYT4	3.30525	11111.1	1: Linear	OPN	38.1968	21.9233	35.3105	89.7597	43.9566	47.4144	106.154	85.9824	84.4541	71.1325	68.4717	65.5651	17.3056	42.9013	74.3863	48.725	24.8245	43.7451	92.6512	103.221	9.54767	53.9219	23.9389	118.23	41.3638	102.941	22.3634	79.3009	83.6188	40.6031	52.6588	20.1616	34.3614	37.6507	128.613	50.6675	22.1249	67.8494	111.38	137.686	23.4437	36.6347	20.7309	110.462	18.1248
mCYT4	2.80702	11111.1	1: Linear	OPG	7.93155	18.3326	0	6.58862	4.45042	0.979711	17.9197	23.4761	29.8878	39.6199	42.4402	27.8431	38.8729	8.30401	32.8272	33.7446	6.76501	40.1711	39.3655	7.64044	1.89208	11.6052	17.9617	16.1226	15.797	18.4334	10.0328	27.9772	7.76678	17.9375	18.7766	10.5069	5.56719	15.3983	43.4747	32.6874	0	32.8382	11.5968	0	3.25498	10.9851	22.3105	32.0048	0
mCYT4	7.94554	5555.56	1: Linear	Prolactin	24.2905	413.298	20.1984	272.988	2408.16	321.138	17.6857	3105.79	11.505	499.27	2038.19	3096.51	32.6442	43.3577	71.806	282.739	0	42.1264	110.075	1694.92	15.5637	0	463.665	8801.82	330.411	13.8752	10.0475	27.8814	0.457973	573.299	0	68.7853	869.251	0	52.1256	24.9793	0	793.18	77.121	106.518	1393.8	2051.56	486.225	76.2714	0
mCYT4	7.75222	55555.6	1: Linear	Pro-MMP-9	23.18	6.58145	7.45087	3.6199	15.774	0	11.515	28.3678	6.57184	0	0	0	17.0578	0	13.0831	0	9.61942	5.25962	0	6.92642	1.48279	9.95522	2.72383	7.96441	9.30676	2.64567	9.77182	0	8.4858	0	8.50632	1.04437	6.96005	8.74388	0	5.14958	2.67755	5.33211	5.92905	0	0.857909	6.76922	0	1.53825	0
mCYT4	8	4000	1: Linear	P-selectin	441.895	146.775	60.711	125.543	137.907	135.183	157.322	162.111	154.193	285.915	188.643	256.263	65.3516	148.525	142.884	134.311	46.8122	124.904	241.77	126.252	104.926	114.444	139.073	152.617	153.721	366.876	66.3044	146.908	122.373	86.3013	67.0168	78.1818	31.5682	0	274.666	497.839	48.1767	321.4	91.4189	129.215	83.4901	126.174	130.851	223	55.1298
mCYT4	2.68317	2000	4: 4-PL	Resistin	3.61125	3.30477	3.28467	2.18116	2.79812	1.49949	1.49949	1.67282	1.93658	2.20496	2.41546	3.18625	14.0251	3.37853	1.49949	1.83169	1.49949	2.08688	2.89216	2.28716	1.49949	1.49949	1.49949	4.17258	2.38609	2.47036	1.65589	2.38959	1.95104	1.49949	2.82253	1.99549	2.05655	1.49949	3.01836	1.51269	1.49949	1.61212	2.7477	1.49949	2.38423	1.89773	2.29967	1.49949	1.49949
mCYT4	7.46204	10000	4: 4-PL	SCF	8.98825	6.36666	6.36666	6.36666	9.41944	7.21309	9.06067	12.2517	15.4803	8.95523	7.69849	7.32423	6.5825	6.36666	8.95955	7.62388	10.5561	9.7041	13.2113	11.6853	8.41299	8.14366	6.36666	6.57502	9.38233	8.85024	7.65285	6.36666	6.36666	6.36666	6.36666	8.37844	8.05811	7.6122	8.52072	11.9461	6.36666	10.7856	6.47289	7.7922	6.36666	7.52853	7.01777	8.41365	6.36666
mCYT4	7.09144	18518.5	1: Linear	SDF-1a	121.561	10.719	9.63172	13.5792	0	2.23582	10.0434	9.23678	15.4027	26.0905	14.9766	26.0044	11.9012	14.3186	7.24685	13.3768	3.61583	20.4166	17.196	14.1743	3.14891	4.9191	21.8623	1.26675	12.2251	21.6997	19.9771	0	1.01082	6.96768	1.10908	2.11605	22.7209	5.75201	6.98635	8.89478	0	13.1736	3.61888	0	9.5784	11.2995	6.67176	15.0779	0.664249
mCYT4	200	100000	1: Linear	THPO	2612.86	973.644	3217.82	1543.58	2215.69	0	0	258.259	441.323	0	662.618	392.909	1076.36	930.561	296.999	1973.81	213.95	827.638	203.572	642.56	516.209	693.823	798.375	673.245	1779.61	1286.41	1478.74	450.575	1361.57	275.33	998.381	1205.12	2045.55	145.994	1112.58	165.435	1101.96	577.459	1155.94	554.014	1009.66	1189.24	0	750.11	547.213
mCYT4	8	4000	1: Linear	VCAM-1	2315.59	1243.41	2382.69	1164.52	1911.25	2621.17	2400.53	2793.39	2148.68	3628.1	2914.78	2535.23	76.5467	2023.32	1937.3	1320.05	555.741	2366.08	3913.7	1099.06	1078.22	1801.56	2728.72	1436.83	1429.33	1323.91	1687.83	1823.18	1622.44	1673.72	1687.92	1628.05	1871.6	2860.81	3113.4	1989.82	1102	1736.33	1306.79	1552.08	983.03	1413.86	311.588	2743.21	713.268
mCYT4	14.0347	4000	4: 4-PL	VEGF	11.0844	11.0844	11.0844	11.0844	12.3202	37.2451	22.9965	26.8641	12.8883	32.3166	18.0539	21.0253	53.8251	16.5094	20.5676	20.335	24.0985	24.033	44.8607	18.8298	25.5199	19.8251	12.4508	25.5424	12.9761	19.9432	15.3135	11.0844	13.674	11.0844	17.7901	12.8033	16.991	19.5397	11.0844	21.4408	11.0844	14.9335	11.0844	11.5682	11.0844	14.4797	23.8656	26.47	24.7019
mCYT4	0.694213	4000	1: Linear	VEGF-D	0	0	0	0	1.22863	0	0	0	0	0	0	0	0	0.0561831	0	0	0	1.33951	0	0	0	0	0	1.76937	0	0	0	0	0	0	0	0	0.102411	0	0	0	0	0	0	0	0	0	0	0	0
[truncated: 203 more columns]
