# Supplementary material for: Soy Protein Isolate Affects Blood and Brain Biomarker Expression in a Mouse Model of Fragile X
Source: Int J Mol Sci. 2025 Jun 26;26(13):6137. doi: 10.3390/ijms26136137 (PMC12250412; doi:10.3390/ijms26136137)
Supplement: Supplementary file 1 [file ijms-26-06137-s001.zip › Supplementary File S3 Array 5 Service Report.xlsx]

## Sheet: Cover Sheet
	PROPRIETARY INFORMATION
	RayBiotech Life, Inc	Form: FO-TF-028
	Service Reports; Revision 1.0
	Raybiotech Life, Inc.
	3607 Parkway Ln, Suite 200
	Peachtree Corners, GA 30092
	770-729-2992
	1-888-494-8555
	Fax: 770-206-2393
	Email: info@raybiotech.com
	Customer Contact Name:	Cara Westmark
	Customer Institution:	University of Wisconsin
	Contact Phone Number:	6082629730
	Customer Email Address:	westmark@wisc.edu	4500828256
	Purchase Order Number	314521
	Sales Order Number	S075944
	Protocol Number	121823 QAM-CAA-640 SA186; QAM-CAA-4000 SA62 University of Wisconsin S075944
	Study Director assigned:	Rose Lawson
	Service Provided
	Type of Service Provided:	Full Testing
	Sample Type and Preparation:	Brain Tissue Lysates
	Test procedure:	SOP-TF-QAH-001, SOP-TF-QAH-003
	Stability of sample and Standards or Positive Controls	Stable to conditions of test
	Protocol sign off Date:	2024-12-19
	Final Report completed date:	2024-12-19
	Storage of Records and samples	According to in house procedures
	Sign off:
	Study Director: Sunny Zhen Date:	2024-12-19
	Laboratory Manager: Mike Mao Date:	2024-12-19

## Sheet: Sample248
	Sample #	Sample ID	SA Type	Brain Region	protein conc.
	SA1	F33853 (HT)	Brain tissue lysate	hypothalamus	1ug/ml
	SA2	M33854 (HT)	Brain tissue lysate	hypothalamus	1ug/ml
	SA3	M33855 (HT)	Brain tissue lysate	hypothalamus	1ug/ml
	SA4	M33856 (HT)	Brain tissue lysate	hypothalamus	1ug/ml
	SA5	M33857 (HT)	Brain tissue lysate	hypothalamus	1ug/ml
	SA6	F33873 (HT)	Brain tissue lysate	hypothalamus	1ug/ml
	SA7	F33874 (HT)	Brain tissue lysate	hypothalamus	1ug/ml
	SA8	F33875 (HT)	Brain tissue lysate	hypothalamus	1ug/ml
	SA9	M33876 (HT)	Brain tissue lysate	hypothalamus	1ug/ml
	SA10	F33877 (HT)	Brain tissue lysate	hypothalamus	1ug/ml
	SA11	F33878 (HT)	Brain tissue lysate	hypothalamus	1ug/ml
	SA12	F33879 (HT)	Brain tissue lysate	hypothalamus	1ug/ml
	SA13	F33880 (HT)	Brain tissue lysate	hypothalamus	1ug/ml
	SA14	M33881 (HT)	Brain tissue lysate	hypothalamus	1ug/ml
	SA15	M33882 (HT)	Brain tissue lysate	hypothalamus	1ug/ml
	SA16	M33883 (HT)	Brain tissue lysate	hypothalamus	1ug/ml
	SA17	M33884 (HT)	Brain tissue lysate	hypothalamus	1ug/ml
	SA18	F33885 (HT)	Brain tissue lysate	hypothalamus	1ug/ml
	SA19	F33886 (HT)	Brain tissue lysate	hypothalamus	1ug/ml
	SA20	F33887 (HT)	Brain tissue lysate	hypothalamus	1ug/ml
	SA21	M33888 (HT)	Brain tissue lysate	hypothalamus	1ug/ml
	SA22	M33889 (HT)	Brain tissue lysate	hypothalamus	1ug/ml
	SA23	F33903 (HT)	Brain tissue lysate	hypothalamus	1ug/ml
	SA24	F33904 (HT)	Brain tissue lysate	hypothalamus	1ug/ml
	SA25	F33905 (HT)	Brain tissue lysate	hypothalamus	1ug/ml
	SA26	M33906 (HT)	Brain tissue lysate	hypothalamus	1ug/ml
	SA27	M33907 (HT)	Brain tissue lysate	hypothalamus	1ug/ml
	SA28	M33908 (HT)	Brain tissue lysate	hypothalamus	1ug/ml
	SA29	M33909 (HT)	Brain tissue lysate	hypothalamus	1ug/ml
	SA30	F33910 (HT)	Brain tissue lysate	hypothalamus	1ug/ml
	SA31	F33911 (HT)	Brain tissue lysate	hypothalamus	1ug/ml
	SA32	F33912 (HT)	Brain tissue lysate	hypothalamus	1ug/ml
	SA33	F33913 (HT)	Brain tissue lysate	hypothalamus	1ug/ml
	SA34	M33914 (HT)	Brain tissue lysate	hypothalamus	1ug/ml
	SA35	M33915 (HT)	Brain tissue lysate	hypothalamus	1ug/ml
	SA36	M33916 (HT)	Brain tissue lysate	hypothalamus	1ug/ml
	SA37	M33917 (HT)	Brain tissue lysate	hypothalamus	1ug/ml
	SA38	M33927 (HT)	Brain tissue lysate	hypothalamus	1ug/ml
	SA39	M33928 (HT)	Brain tissue lysate	hypothalamus	1ug/ml
	SA40	F33934 (HT)	Brain tissue lysate	hypothalamus	1ug/ml
	SA41	F33935 (HT)	Brain tissue lysate	hypothalamus	1ug/ml
	SA42	F33936 (HT)	Brain tissue lysate	hypothalamus	1ug/ml
	SA43	F33937 (HT)	Brain tissue lysate	hypothalamus	1ug/ml
	SA44	M33938 (HT)	Brain tissue lysate	hypothalamus	1ug/ml
	SA45	M33939 (HT)	Brain tissue lysate	hypothalamus	1ug/ml
	SA46	M33940 (HT)	Brain tissue lysate	hypothalamus	1ug/ml
	SA47	F33953 (HT)	Brain tissue lysate	hypothalamus	1ug/ml
	SA48	F33954 (HT)	Brain tissue lysate	hypothalamus	1ug/ml
	SA49	F33955 (HT)	Brain tissue lysate	hypothalamus	1ug/ml
	SA50	F33956 (HT)	Brain tissue lysate	hypothalamus	1ug/ml
	SA51	M33957 (HT)	Brain tissue lysate	hypothalamus	1ug/ml
	SA52	M33958 (HT)	Brain tissue lysate	hypothalamus	1ug/ml
	SA53	M33959 (HT)	Brain tissue lysate	hypothalamus	1ug/ml
	SA54	M33960 (HT)	Brain tissue lysate	hypothalamus	1ug/ml
	SA55	F33968 (HT)	Brain tissue lysate	hypothalamus	1ug/ml
	SA56	F33969 (HT)	Brain tissue lysate	hypothalamus	1ug/ml
	SA57	F33970 (HT)	Brain tissue lysate	hypothalamus	1ug/ml
	SA58	F33971 (HT)	Brain tissue lysate	hypothalamus	1ug/ml
	SA59	M33972 (HT)	Brain tissue lysate	hypothalamus	1ug/ml
	SA60	M33973 (HT)	Brain tissue lysate	hypothalamus	1ug/ml
	SA61	M33974 (HT)	Brain tissue lysate	hypothalamus	1ug/ml
	SA62	M33975 (HT)	Brain tissue lysate	hypothalamus	1ug/ml
	SA63	F33853 (HC)	Brain tissue lysate	Hippocampus	1ug/ml
	SA64	M33854 (HC)	Brain tissue lysate	Hippocampus	1ug/ml
	SA65	M33855 (HC)	Brain tissue lysate	Hippocampus	1ug/ml
	SA66	M33856 (HC)	Brain tissue lysate	Hippocampus	1ug/ml
	SA67	M33857 (HC)	Brain tissue lysate	Hippocampus	1ug/ml
	SA68	F33873 (HC)	Brain tissue lysate	Hippocampus	1ug/ml
	SA69	F33874 (HC)	Brain tissue lysate	Hippocampus	1ug/ml
	SA70	F33875 (HC)	Brain tissue lysate	Hippocampus	1ug/ml
	SA71	M33876 (HC)	Brain tissue lysate	Hippocampus	1ug/ml
	SA72	F33877 (HC)	Brain tissue lysate	Hippocampus	1ug/ml
	SA73	F33878 (HC)	Brain tissue lysate	Hippocampus	1ug/ml
	SA74	F33879 (HC)	Brain tissue lysate	Hippocampus	1ug/ml
	SA75	F33880 (HC)	Brain tissue lysate	Hippocampus	1ug/ml
	SA76	M33881 (HC)	Brain tissue lysate	Hippocampus	1ug/ml
	SA77	M33882 (HC)	Brain tissue lysate	Hippocampus	1ug/ml
	SA78	M33883 (HC)	Brain tissue lysate	Hippocampus	1ug/ml
	SA79	M33884 (HC)	Brain tissue lysate	Hippocampus	1ug/ml
	SA80	F33885 (HC)	Brain tissue lysate	Hippocampus	1ug/ml
	SA81	F33886 (HC)	Brain tissue lysate	Hippocampus	1ug/ml
	SA82	F33887 (HC)	Brain tissue lysate	Hippocampus	1ug/ml
	SA83	M33888 (HC)	Brain tissue lysate	Hippocampus	1ug/ml
	SA84	M33889 (HC)	Brain tissue lysate	Hippocampus	1ug/ml
	SA85	F33903 (HC)	Brain tissue lysate	Hippocampus	1ug/ml
	SA86	F33904 (HC)	Brain tissue lysate	Hippocampus	1ug/ml
	SA87	F33905 (HC)	Brain tissue lysate	Hippocampus	1ug/ml
	SA88	M33906 (HC)	Brain tissue lysate	Hippocampus	1ug/ml
	SA89	M33907 (HC)	Brain tissue lysate	Hippocampus	1ug/ml
	SA90	M33908 (HC)	Brain tissue lysate	Hippocampus	1ug/ml
	SA91	M33909 (HC)	Brain tissue lysate	Hippocampus	1ug/ml
	SA92	F33910 (HC)	Brain tissue lysate	Hippocampus	1ug/ml
	SA93	F33911 (HC)	Brain tissue lysate	Hippocampus	1ug/ml
	SA94	F33912 (HC)	Brain tissue lysate	Hippocampus	1ug/ml
	SA95	F33913 (HC)	Brain tissue lysate	Hippocampus	1ug/ml
	SA96	M33914 (HC)	Brain tissue lysate	Hippocampus	1ug/ml
	SA97	M33915 (HC)	Brain tissue lysate	Hippocampus	1ug/ml
	SA98	M33916 (HC)	Brain tissue lysate	Hippocampus	1ug/ml
	SA99	M33917 (HC)	Brain tissue lysate	Hippocampus	1ug/ml
	SA100	M33927 (HC)	Brain tissue lysate	Hippocampus	1ug/ml
	SA101	M33928 (HC)	Brain tissue lysate	Hippocampus	1ug/ml
	SA102	F33934 (HC)	Brain tissue lysate	Hippocampus	1ug/ml
	SA103	F33935 (HC)	Brain tissue lysate	Hippocampus	1ug/ml
	SA104	F33936 (HC)	Brain tissue lysate	Hippocampus	1ug/ml
	SA105	F33937 (HC)	Brain tissue lysate	Hippocampus	1ug/ml
	SA106	M33938 (HC)	Brain tissue lysate	Hippocampus	1ug/ml
	SA107	M33939 (HC)	Brain tissue lysate	Hippocampus	1ug/ml
	SA108	M33940 (HC)	Brain tissue lysate	Hippocampus	1ug/ml
	SA109	F33953 (HC)	Brain tissue lysate	Hippocampus	1ug/ml
	SA110	F33954 (HC)	Brain tissue lysate	Hippocampus	1ug/ml
	SA111	F33955 (HC)	Brain tissue lysate	Hippocampus	1ug/ml
	SA112	F33956 (HC)	Brain tissue lysate	Hippocampus	1ug/ml
	SA113	M33957 (HC)	Brain tissue lysate	Hippocampus	1ug/ml
	SA114	M33958 (HC)	Brain tissue lysate	Hippocampus	1ug/ml
	SA115	M33959 (HC)	Brain tissue lysate	Hippocampus	1ug/ml
	SA116	M33960 (HC)	Brain tissue lysate	Hippocampus	1ug/ml
	SA117	F33968 (HC)	Brain tissue lysate	Hippocampus	1ug/ml
	SA118	F33969 (HC)	Brain tissue lysate	Hippocampus	1ug/ml
	SA119	F33970 (HC)	Brain tissue lysate	Hippocampus	1ug/ml
	SA120	F33971 (HC)	Brain tissue lysate	Hippocampus	1ug/ml
	SA121	M33972 (HC)	Brain tissue lysate	Hippocampus	1ug/ml
	SA122	M33973 (HC)	Brain tissue lysate	Hippocampus	1ug/ml
	SA123	M33974 (HC)	Brain tissue lysate	Hippocampus	1ug/ml
	SA124	M33975 (HC)	Brain tissue lysate	Hippocampus	1ug/ml
	SA125	F33853 (CT)	Brain tissue lysate	Cortex	1ug/ml
	SA126	M33854 (CT)	Brain tissue lysate	Cortex	1ug/ml
	SA127	M33855 (CT)	Brain tissue lysate	Cortex	1ug/ml
	SA128	M33856 (CT)	Brain tissue lysate	Cortex	1ug/ml
	SA129	M33857 (CT)	Brain tissue lysate	Cortex	1ug/ml
	SA130	F33873 (CT)	Brain tissue lysate	Cortex	1ug/ml
	SA131	F33874 (CT)	Brain tissue lysate	Cortex	1ug/ml
	SA132	F33875 (CT)	Brain tissue lysate	Cortex	1ug/ml
	SA133	M33876 (CT)	Brain tissue lysate	Cortex	1ug/ml
	SA134	F33877 (CT)	Brain tissue lysate	Cortex	1ug/ml
	SA135	F33878 (CT)	Brain tissue lysate	Cortex	1ug/ml
	SA136	F33879 (CT)	Brain tissue lysate	Cortex	1ug/ml
	SA137	F33880 (CT)	Brain tissue lysate	Cortex	1ug/ml
	SA138	M33881 (CT)	Brain tissue lysate	Cortex	1ug/ml
	SA139	M33882 (CT)	Brain tissue lysate	Cortex	1ug/ml
	SA140	M33883 (CT)	Brain tissue lysate	Cortex	1ug/ml
	SA141	M33884 (CT)	Brain tissue lysate	Cortex	1ug/ml
	SA142	F33885 (CT)	Brain tissue lysate	Cortex	1ug/ml
	SA143	F33886 (CT)	Brain tissue lysate	Cortex	1ug/ml
	SA144	F33887 (CT)	Brain tissue lysate	Cortex	1ug/ml
	SA145	M33888 (CT)	Brain tissue lysate	Cortex	1ug/ml
	SA146	M33889 (CT)	Brain tissue lysate	Cortex	1ug/ml
	SA147	F33903 (CT)	Brain tissue lysate	Cortex	1ug/ml
	SA148	F33904 (CT)	Brain tissue lysate	Cortex	1ug/ml
	SA149	F33905 (CT)	Brain tissue lysate	Cortex	1ug/ml
	SA150	M33906 (CT)	Brain tissue lysate	Cortex	1ug/ml
	SA151	M33907 (CT)	Brain tissue lysate	Cortex	1ug/ml
	SA152	M33908 (CT)	Brain tissue lysate	Cortex	1ug/ml
	SA153	M33909 (CT)	Brain tissue lysate	Cortex	1ug/ml
	SA154	F33910 (CT)	Brain tissue lysate	Cortex	1ug/ml
	SA155	F33911 (CT)	Brain tissue lysate	Cortex	1ug/ml
	SA156	F33912 (CT)	Brain tissue lysate	Cortex	1ug/ml
	SA157	F33913 (CT)	Brain tissue lysate	Cortex	1ug/ml
	SA158	M33914 (CT)	Brain tissue lysate	Cortex	1ug/ml
	SA159	M33915 (CT)	Brain tissue lysate	Cortex	1ug/ml
	SA160	M33916 (CT)	Brain tissue lysate	Cortex	1ug/ml
	SA161	M33917 (CT)	Brain tissue lysate	Cortex	1ug/ml
	SA162	M33927 (CT)	Brain tissue lysate	Cortex	1ug/ml
	SA163	M33928 (CT)	Brain tissue lysate	Cortex	1ug/ml
	SA164	F33934 (CT)	Brain tissue lysate	Cortex	1ug/ml
	SA165	F33935 (CT)	Brain tissue lysate	Cortex	1ug/ml
	SA166	F33936 (CT)	Brain tissue lysate	Cortex	1ug/ml
	SA167	F33937 (CT)	Brain tissue lysate	Cortex	1ug/ml
	SA168	M33938 (CT)	Brain tissue lysate	Cortex	1ug/ml
	SA169	M33939 (CT)	Brain tissue lysate	Cortex	1ug/ml
	SA170	M33940 (CT)	Brain tissue lysate	Cortex	1ug/ml
	SA171	F33953 (CT)	Brain tissue lysate	Cortex	1ug/ml
	SA172	F33954 (CT)	Brain tissue lysate	Cortex	1ug/ml
	SA173	F33955 (CT)	Brain tissue lysate	Cortex	1ug/ml
	SA174	F33956 (CT)	Brain tissue lysate	Cortex	1ug/ml
	SA175	M33957 (CT)	Brain tissue lysate	Cortex	1ug/ml
	SA176	M33958 (CT)	Brain tissue lysate	Cortex	1ug/ml
	SA177	M33959 (CT)	Brain tissue lysate	Cortex	1ug/ml
	SA178	M33960 (CT)	Brain tissue lysate	Cortex	1ug/ml
	SA179	F33968 (CT)	Brain tissue lysate	Cortex	1ug/ml
	SA180	F33969 (CT)	Brain tissue lysate	Cortex	1ug/ml
	SA181	F33970 (CT)	Brain tissue lysate	Cortex	1ug/ml
	SA182	F33971 (CT)	Brain tissue lysate	Cortex	1ug/ml
	SA183	M33972 (CT)	Brain tissue lysate	Cortex	1ug/ml
	SA184	M33973 (CT)	Brain tissue lysate	Cortex	1ug/ml
	SA185	M33974 (CT)	Brain tissue lysate	Cortex	1ug/ml
	SA186	M33975 (CT)	Brain tissue lysate	Cortex	1ug/ml
	SA187	F33853 (PL)	Plasma		1ug/ml
	SA188	M33854 (PL)	Plasma		1ug/ml
	SA189	M33855 (PL)	Plasma		1ug/ml
	SA190	M33856 (PL)	Plasma		1ug/ml
	SA191	M33857 (PL)	Plasma		1ug/ml
	SA192	F33873 (PL)	Plasma		1ug/ml
	SA193	F33874 (PL)	Plasma		1ug/ml
	SA194	F33875 (PL)	Plasma		1ug/ml
	SA195	M33876 (PL)	Plasma		1ug/ml
	SA196	F33877 (PL)	Plasma		1ug/ml
	SA197	F33878 (PL)	Plasma		1ug/ml
	SA198	F33879 (PL)	Plasma		1ug/ml
	SA199	F33880 (PL)	Plasma		1ug/ml
	SA200	M33881 (PL)	Plasma		1ug/ml
	SA201	M33882 (PL)	Plasma		1ug/ml
	SA202	M33883 (PL)	Plasma		1ug/ml
	SA203	M33884 (PL)	Plasma		1ug/ml
	SA204	F33885 (PL)	Plasma		1ug/ml
	SA205	F33886 (PL)	Plasma		1ug/ml
	SA206	F33887 (PL)	Plasma		1ug/ml
	SA207	M33888 (PL)	Plasma		1ug/ml
	SA208	M33889 (PL)	Plasma		1ug/ml
	SA209	F33903 (PL)	Plasma		1ug/ml
	SA210	F33904 (PL)	Plasma		1ug/ml
	SA211	F33905 (PL)	Plasma		1ug/ml
	SA212	M33906 (PL)	Plasma		1ug/ml
	SA213	M33907 (PL)	Plasma		1ug/ml
	SA214	M33908 (PL)	Plasma		1ug/ml
	SA215	M33909 (PL)	Plasma		1ug/ml
	SA216	F33910 (PL)	Plasma		1ug/ml
	SA217	F33911 (PL)	Plasma		1ug/ml
	SA218	F33912 (PL)	Plasma		1ug/ml
	SA219	F33913 (PL)	Plasma		1ug/ml
	SA220	M33914 (PL)	Plasma		1ug/ml
	SA221	M33915 (PL)	Plasma		1ug/ml
	SA222	M33916 (PL)	Plasma		1ug/ml
	SA223	M33917 (PL)	Plasma		1ug/ml
	SA224	M33927 (PL)	Plasma		1ug/ml
	SA225	M33928 (PL)	Plasma		1ug/ml
	SA226	F33934 (PL)	Plasma		1ug/ml
	SA227	F33935 (PL)	Plasma		1ug/ml
	SA228	F33936 (PL)	Plasma		1ug/ml
	SA229	F33937 (PL)	Plasma		1ug/ml
	SA230	M33938 (PL)	Plasma		1ug/ml
	SA231	M33939 (PL)	Plasma		1ug/ml
	SA232	M33940 (PL)	Plasma		1ug/ml
	SA233	F33953 (PL)	Plasma		1ug/ml
	SA234	F33954 (PL)	Plasma		1ug/ml
	SA235	F33955 (PL)	Plasma		1ug/ml
	SA236	F33956 (PL)	Plasma		1ug/ml
	SA237	M33957 (PL)	Plasma		1ug/ml
	SA238	M33958 (PL)	Plasma		1ug/ml
	SA239	M33959 (PL)	Plasma		1ug/ml
	SA240	M33960 (PL)	Plasma		1ug/ml
	SA241	F33968 (PL)	Plasma		1ug/ml
	SA242	F33969 (PL)	Plasma		1ug/ml
	SA243	F33970 (PL)	Plasma		1ug/ml
	SA244	F33971 (PL)	Plasma		1ug/ml
	SA245	M33972 (PL)	Plasma		1ug/ml
	SA246	M33973 (PL)	Plasma		1ug/ml
	SA247	M33974 (PL)	Plasma		1ug/ml
	SA248	M33975 (PL)	Plasma		1ug/ml

## Sheet: Raw Data
	Raw_Data	0	1	4	12	37	111	333	1000	F33853 (HT)	M33854 (HT)	M33855 (HT)	M33856 (HT)	M33857 (HT)	F33873 (HT)	F33874 (HT)	F33875 (HT)	M33876 (HT)	F33877 (HT)	F33878 (HT)	F33879 (HT)	F33880 (HT)	M33881 (HT)	M33882 (HT)	M33883 (HT)	M33884 (HT)	F33885 (HT)	F33886 (HT)	F33887 (HT)	M33888 (HT)	M33889 (HT)	F33903 (HT)	F33904 (HT)	F33905 (HT)	M33906 (HT)	M33907 (HT)	M33908 (HT)	M33909 (HT)	F33910 (HT)	F33911 (HT)	F33912 (HT)	F33913 (HT)	M33914 (HT)	M33915 (HT)	M33916 (HT)	M33917 (HT)	M33927 (HT)	M33928 (HT)	F33934 (HT)
	POS1	65602.2	64707.3	63297.5	64660.4	62633.8	60009.3	64085.9	58143.6	52453.9	59652.7	65292.4	59250.5	56328	55062.7	59295.9	53459.7	60970.7	51806.2	64560.9	61077.4	59970.8	54534.1	60935.6	54024.6	59432.6	58929.4	77854.6	66622.8	49754.9	49309.2	54144.5	47173.3	50798.8	51401.4	55083.4	48631.4	57836.1	51223.5	55147.4	52122.5	55131.9	46452.6	57190.6	58562.9	54476.4	52983.2	51400.7	52715.4
	POS1	68513.4	65792.9	64277.7	68809.3	64970.2	63258.3	67478.3	50454.5	53648.5	58872.7	65123.8	63134.7	60175.9	62373.7	63288	55465.1	63704.9	51930.2	71506.5	59667.6	62266.1	55274.8	59612.5	57128.4	59007.5	60674.1	80101.2	70461.1	53258.3	49910.7	58026.3	51165.3	52365.3	53362.3	59915.2	49715.1	60171.3	51733.2	57961.6	55368.1	54073.8	49716.8	59215.1	61114.8	57915	55925.8	53087.8	57806
	POS1	69650.1	85162.6	62507.5	73401.9	68176.9	66028	71284.2	64265.5	53589.1	65897.8	66705.8	61817.2	62230.3	62577.4	64307.8	55270.7	67724.9	55445.7	76559.5	59675.8	64098.9	55657.3	61061.6	59107.7	63028.4	62554	85885.1	76115	55404	53802.4	57706.7	51693.7	53836.9	56471.6	62996.3	51028.4	65520.2	55172.6	62601.4	57126.4	54520.9	53499.4	59982.3	60056	59509.6	56972.7	55016.4	59202.5
	POS1	76772.7	81009	81775.8	82833.1	77505.8	69914.2	78573.6	67476.3	64460.8	68211.4	76651.5	67998.6	66920.2	63451.3	68551.2	60880.5	67465	57381.9	81904.3	65892.8	72513	64837.9	66188	65549.7	66952.8	67756.4	87278.8	81199.1	59750.2	54086.4	64215.2	52438	57845	56657.8	69586.1	51343.7	70385.4	55544.2	68665.9	57591.8	54038.1	60471.9	67652.8	68245.7	64036.2	60410.5	61630.1	64083.8
	POS2	24762.2	27280.1	28906.2	28347.8	29130.4	23335.5	24424.1	24068.9	21448.1	21848.9	22939	24543.5	21908	21341.9	21739.5	20357.8	22132.6	20858.1	26259.1	24114.2	23743.4	22325.9	23115.5	24720.5	21822.1	22962.3	25211.8	24473.2	19938.3	19122.5	21767.3	19293.3	19684.7	20135.6	22408.1	17908.1	22569.6	19388.3	21928.9	20168.2	19548	21018.7	21878	22464	22591.9	21689.5	20576.4	21281.1
	POS2	24673.5	27906.6	28603.8	27897.7	28808.9	24072.4	24430.1	23627.9	21672.4	22219	22859.7	24903	22159.2	21053	22024.6	21155.2	22475.2	21091.3	26327.3	23932.6	23402.3	21324.1	23202.4	26297.5	22371.5	22615.9	24617.4	24602.1	20785.7	19509.2	22172.7	19600.8	19321.8	19552.7	22771.4	18565.9	23013.6	19919.2	23555.9	20590.6	20684.3	20959.1	21568.8	22898.9	22386.6	21695.8	20622.8	21259.6
	POS2	24858.8	29437.6	28772.2	25966.8	28539.4	23991.1	23710.2	24991.5	22606.1	21977.7	23208.8	24083	22170.4	22522.1	22732.2	21339.5	23134.7	22691.7	26927.7	24502.3	24527.6	21708.7	23977.9	21747.2	23348.4	24446.5	24867.5	24406.1	20949.9	19617.5	21702.1	19552.5	19914.9	19638.8	23774.4	18858.1	23074.9	19532.4	23153.5	20565.5	21320.5	21351.5	22609.9	22531.4	22667	22411.8	21017.7	22298.1
	POS2	25396.6	29814	30980.6	26423.4	30271.8	24954.6	25724	25181	22705.8	21401.5	24230.9	22635.5	22407.4	20655.4	23101.9	21504.5	23476.2	22630	24915.2	25951.6	23039.8	22322.3	24234.8	23019.4	24467.6	24913.5	25821.9	25876.2	20660.6	20177.7	21273	18858.1	19727.9	19493	23445.5	17683.5	22673.8	19444	22643.7	20702	21739.1	20624.5	24099.7	23746.4	23909.9	23621.3	21645.8	22198.5
	bFGF	352.456	394.61	926.552	8148.25	24631.6	66699.3	75314.8	108010	3788.95	3147.72	4207.66	3698.63	2148.72	9661.91	2031.37	5038.16	2654.7	18015.9	10494.6	6442.16	1225.57	7687.48	7019.06	3147.7	2055.81	10812.3	8188.16	1925.02	1929.41	2185.81	9783.38	2499.41	4661.97	10575	6264.37	3545.32	4583.37	9142.52	6867.11	3676.05	4279.98	11993.5	11458.7	6710.89	2226.7	4092.58	4606.14	1346.18
	bFGF	378.336	395.38	843.487	6748.76	24652.4	67889	75393.6	89697.5	3490.02	2900.94	3298.95	3408.43	2245.48	11264.5	2351.29	5128.78	3175.82	18264	11078.9	8738.11	1462.48	7651.34	7200.91	2542.33	1399.23	10509.5	7694.14	2171.35	2170.89	2488.53	8926.09	2514.36	4082.11	7430.67	5140.82	3970.64	4626.49	7034.49	6529.91	3917.76	4393.28	10797.8	11658	6715.54	2552.03	4816.31	5142.92	1197.98
	bFGF	432.823	457.722	1027.48	5301.72	26015.7	65346.9	84017	99093.8	4815.76	3195.49	3281.92	3199.02	2681.06	10206.1	2405.77	5212.43	2217.78	17463.6	11173.7	8837.61	1305	9103.44	5620.61	2864.49	1877.16	10607.3	7273.33	2100.59	1917.28	3142.03	9237.67	2414.54	4677.38	7832.7	5848.87	3329.51	5032.37	8005.84	6718.18	3826.17	4648.51	9852	14238.5	6444.22	2395.7	5058.75	4593.91	1242.74
	bFGF	395.78	361.567	1289.82	7947.53	26742.6	57107.5	71650.8	87424	3938.81	2825.62	3264.89	4081.97	2594.33	11156.7	2742.45	6302.4	2436.24	19223.6	8729.19	7169.48	1244.71	10471.7	4222.16	3158.91	1947.09	11763.8	7483.74	2653.77	2280.27	2959.91	9143.42	3011.41	5080.16	9852.44	6196.7	4950.73	5572.8	9939.88	6258.62	5065.68	6033.98	11127.3	14549.7	7332.24	2666.82	5033.1	5120.71	1405.06
	BLC	1056.51	1051.97	1032.24	2090.25	4225.37	15748.3	25864.6	33434.8	666.97	766.33	620.55	602.62	783.41	740.81	948.76	1029.69	1101.16	695.31	1190.9	961.82	325.56	1179.98	579.09	533.51	597.79	713.4	714.97	764.88	854.25	813.5	796.28	782.49	757.32	911.24	880.28	1378.18	871.72	1184.05	884.78	982.34	1019.47	1067.48	981.12	781.64	724.25	542.72	636.82	777.25
	BLC	1085.09	902.995	1030.23	1994.73	4120.69	16521.8	25497.5	34178.5	661.98	779.47	789.45	722	787.05	711.215	1179.36	993	1233.62	968.62	1164.46	1018.51	352.925	1509.17	665.67	575.89	651.45	779.73	773.03	825.82	989.34	873.475	1015.12	818.32	828.18	837.795	916.74	1767.56	830.36	1065.02	939.03	1024.08	1001.65	905.98	895.17	955.88	600.54	751.92	616.48	722.89
	BLC	1035.71	1086.62	1079.97	1960.69	4142.43	15962.3	24370.8	34707.2	664.475	929.58	687.15	750.59	732.17	681.62	1212.11	810.66	1071.67	808.3	1164.46	1175.35	308.48	1069.62	699.64	682.31	699.62	922.44	1045.63	793.98	921.795	933.45	1111.06	976.44	578.29	630.55	898.51	953.55	704.08	978.06	945.03	998.85	1058.77	879.75	712	1105.77	741.52	815.48	593.02	648.51
	BLC	830.736	859.808	1006.39	1603.96	4485.51	16557.2	26361.2	34678.2	495.45	782.5	630.28	774.05	599.5	663.06	1112.83	928.66	1182.42	600.33	1138.02	1097	380.29	1017.26	525.98	604.2	550.43	1018.78	859.26	857.66	921.795	760.5	653.62	998.37	660.55	764.35	675.39	1243.13	842.73	805.14	816.57	945.22	809.14	718.58	597.24	1030.83	534.5	573.33	521.91	751.19
	CD30L	186.836	324.593	393.322	2120.01	5503.94	12153.6	27822.9	44517.2	878.35	1308.48	1299.94	1155.5	1059.88	2496.72	786.33	2129.75	4450.27	2720.84	1765.59	3278	292.09	4141.08	1374.52	2247.83	1057.98	1950.66	5344.5	2447.89	1254.65	1216.88	2429.3	1045.89	787.075	684.27	1207.25	1277.12	950.19	1186.16	1291.53	1109.79	2570.06	1554.42	1460.87	1530.75	564.55	1516.24	901.61	441.88
	CD30L	148.464	324.37	538.735	1720.3	5402.02	13178.3	24708.1	45262.6	774.15	1364.5	1040	869.69	1066.68	2343.2	855.88	2019.38	4198.95	2597.11	1960.52	3247.03	238.52	3921.2	1405.82	1987.8	1146.83	1975	4882.91	2412.77	1164.06	1429.87	2297.79	1059.68	597.95	630.44	1295.6	1309.35	1088.72	1043.92	1740.06	1262.68	2720.57	1429.41	1381.42	1469.51	631.65	1427.08	993.145	386.1
	CD30L	209.173	285.72	532.142	1685	5854.55	12491.4	29644.6	43018.4	1090.9	1070.68	1135.02	746.09	1228.85	2865.65	878.14	1986.12	4154.06	2753.03	2069.02	3075.73	345.66	3833.72	1169.02	1605.36	1158.55	2248.86	5211	2138.7	1024.56	1240.19	2270.65	1057.02	766.11	852.91	1483.06	1381.12	1331.55	1158	1425.92	1304.6	2436.97	1304.39	1474.7	1263.57	623.7	1638.51	993.145	370.31
	CD30L	177.309	289.103	524.565	1917.1	5736.93	12649.5	31226	46283.5	781.43	1189.58	1097.46	843.72	1063.28	2650.24	665.51	1646.71	3946.37	2791.44	2582.95	2139.67	207.16	3037.7	1145.87	2121.17	1411.06	2272.8	5035.3	2011.98	1064.72	1431.44	2440.28	894.51	808.04	871.48	950.72	1508.15	1063.63	924.5	1364.32	1256.69	2448.66	1429.41	1234.71	1143.3	615.75	1517.28	1084.68	368.02
	Eotaxin	267.426	552.973	929.663	3276.73	6800.18	21436.6	36001.8	48667.7	249.19	348.95	248.72	241.59	140.7	264.59	310.95	302.66	350.89	275.25	186.06	447.36	159.865	560.15	274.91	242.98	173.5	250.47	297.37	332.78	348.71	271.61	434.14	249.1	302.83	545.21	378.7	253.05	377.815	254.33	197.77	195.02	394.62	296.86	376.29	207.52	287.25	259.15	233.87	134.23
	Eotaxin	321.07	459.34	915.365	2309.77	6642.03	21276.7	34269.4	48165.2	301.89	296.94	256.24	323.63	177.92	214.32	231.25	322.55	311.79	249.92	151.32	470.62	133.51	447.65	238.27	218.58	164.08	216.12	315.18	245.46	352.22	262.2	347.32	246.66	457.06	483.06	378.7	180.26	427.98	352.26	259.7	257.965	309.71	251.39	363.34	228.735	279.75	211.72	213.745	224.97
	Eotaxin	263.197	411.58	946.008	2629.82	6948.48	21050.8	34638.5	47788.9	255.29	222.18	230.955	239.44	159.31	180.64	269.72	346.38	268.18	383.29	159.36	458.99	186.22	411.02	225.13	254.38	152.3	202.59	383.48	297.98	285.64	217.33	407.62	254.03	396.29	308.49	378.7	285.52	377.815	301.68	321.63	320.91	328.78	342.33	329.82	249.95	153.68	164.29	148.32	175.58
	Eotaxin	265.312	414.96	788.89	2306.42	5985.19	19513.1	29963.3	42630.6	359.72	182.19	213.19	282.61	125.24	248	250.485	262.42	289.985	374.7	172.71	458.99	159.865	389.03	231.7	208.05	107.52	284.82	306.275	221.52	272.16	295.36	377.47	268.58	296.5	344.61	378.7	283.16	327.65	278.005	259.7	184.16	319.245	296.86	270.92	228.735	170.08	211.72	193.62	230.29
	Eotaxin-2	554.474	600.515	663.173	1124.9	1792.17	5424.1	11134.2	20186.9	356.75	487.47	538.82	459.19	416.72	491.38	478.83	464.05	651.86	488.97	469.02	586.3	180.62	461.61	342.25	331.57	399.49	486.38	517.95	513.41	425.89	569.02	392.8	471.84	466.05	627.47	494.52	663.14	601.77	489.78	591.34	662.94	702.09	701.48	638.2	352.52	322.82	341.94	350.14	512.33
	Eotaxin-2	544.566	484.21	667.085	994.962	1790.24	5468.85	11042	19859	431.23	512.88	551.51	267.34	391.64	553.02	505	425.23	564.88	532.65	406.52	539.29	250.88	480.73	356.3	394.69	481.1	423.17	538.39	619.7	546.53	622.82	474.8	474.02	465.21	485.38	608.62	786	624.63	417.805	571.34	585.94	653.24	677.05	658.72	391.44	384.09	375.07	298.62	512.33
	Eotaxin-2	543.048	543.015	606.638	1086.67	1794.09	5247.98	11145.5	20271.4	283.95	538.29	446.35	497.41	319.56	552.18	523.8	451.86	521.1	543.27	500.45	633.31	264.31	565.62	434.06	447.89	601.23	469.84	590.64	578.14	527.76	553.35	433.8	407.03	408.14	614.68	522.55	833.49	470.4	417.805	572.43	737.62	861.24	724.55	392.62	446.2	345.55	358.505	419.44	512.33
	Eotaxin-2	543.807	513.545	633.673	948.355	1765.39	5022.65	11387.1	21013.9	278.7	567.36	351.58	333.62	270.65	533.65	535.39	375.32	447.22	480.54	468.16	531.56	277.74	569.33	395.18	489.49	420.46	426.23	502.88	552.23	340.7	391.39	341.66	429.44	466.89	601.89	372.78	540.28	467.05	345.83	560.92	557.48	630.55	588.73	361.78	367.44	369.17	358.505	268.58	512.33
	Fas L	496.541	671.163	772.735	1223.12	2292.09	8739.13	12843.5	17075.7	590.27	556.29	319.1	456.29	381.29	445.11	497.37	331.2	539.32	493.84	776.08	725.92	252.22	563.25	236.77	484.11	428.89	538.69	593.23	461.12	572.71	275.74	651.525	388.61	503.89	375.54	460.68	704.14	491.25	466.5	447.46	460.68	573.84	532.95	399.41	485.51	296.69	348.33	261.4	273.44
	Fas L	659.151	582.148	1022.33	1345.42	2297.05	8864.01	11472.9	18887.6	757.2	387.38	266.22	499.34	407.8	445.685	665.03	441.38	422.34	580.75	769.27	755.55	250.705	632.8	227.05	448.81	468.08	526.73	571.61	593.95	495.31	318.86	585.32	389.56	399.85	312.84	569.21	678.03	530.91	438.97	351.39	502.26	592.21	591.62	411.78	398.7	434.52	376.98	284.39	343.27
	Fas L	516.587	589.36	777.355	1002.82	2134.55	8732.11	12251	18840	688.775	441.27	276.47	256.52	339.92	491.37	497.87	471.52	443.19	497.49	652.64	694.72	250.705	568.22	276.25	413.51	349.52	461.08	587.47	531.87	577.15	311.64	717.73	406.29	356.95	252.36	672	718.38	558.05	532.51	470.7	419.64	480.63	713.14	380.18	457.36	420.35	414.13	208.32	357.48
	Fas L	506.564	637.392	1018.66	1236.61	2379.41	6888	13076.3	21078.6	620.35	505.77	361.73	291.22	405.48	446.26	564.28	406.79	599.02	530.15	537.02	562.82	249.19	548.83	204.09	391.17	367.49	547.47	421.89	543.14	436	322.4	566.06	428.14	357.95	393.92	436.41	729.11	511.08	449.76	429.69	331.68	493.1	652.38	390.3	450.17	326.9	513.44	298.45	340
	G-CSF	190.484	327.053	521.227	678.2	2011.34	7087.3	14465.2	26959.4	211.76	206.915	159.58	272.19	153.22	114.68	195.55	278.85	214.53	241.06	536.25	494.3	85.405	396.08	181.52	254.92	237.66	289.09	137.87	395.03	306.38	200.14	246.45	302.92	307.225	514.38	269.03	225.28	192.97	242.47	186.47	171.96	314.98	386.14	157.77	280.89	193.94	233.48	133.34	169.98
	G-CSF	262.435	347.001	482.118	791.36	1836.11	6641.24	15439.4	27019.8	192.59	189.72	169.135	255.19	170.32	100.15	216.4	250.14	182.78	215.98	689.62	478.38	85.405	415.14	160.2	331.92	164.45	296.63	179.09	388.66	230	217.625	339.98	204.97	395.03	429	287.08	279.62	307.67	244.34	195.415	171.96	252.98	358.81	166.06	218.19	175.315	261.29	168.12	137.78
	G-CSF	283.731	403.348	416.577	880.998	1996.94	8257.66	13918.6	26713.3	179.27	224.11	178.69	255.19	173.87	129.21	209.16	306.11	198.655	204.2	382.88	459.05	85.405	385.81	161.95	293.55	207.44	193.18	96.65	391.845	284.52	217.625	272.08	238.66	219.42	343.62	230.545	204.91	204.73	255.1	185.68	171.96	369.57	372.475	180.18	275.26	156.69	205.67	141.39	208.52
	G-CSF	258.826	366.95	339.655	699.715	2149.68	6448.74	12988.4	29682.7	202.175	180.8	131.66	238.19	172.095	114.68	191.56	221.42	178.02	267.89	536.25	565	85.405	389.94	171.735	404.59	222.23	323.6	137.87	391.845	262.66	235.11	240.28	290.1	307.225	429	192.06	333.66	303.08	314.98	204.36	171.96	296.86	372.475	194.3	242.45	201.77	173.32	147.78	170.19
	GM-CSF	653.99	1008.13	1801.17	8998.91	17491.7	34399.5	41073.6	46587	703.9	929.7	736.38	713.89	588.48	695.11	527.76	683.2	671.84	614.06	1136.51	1036.12	644.06	755.57	697.19	599.14	587.44	624.62	717.77	632.11	768.56	686.11	748.11	704.93	648.98	945.69	746.21	917.71	841.77	656.32	666.06	852.31	934.68	764.58	721.45	650.44	666.7	643.89	548.44	755
	GM-CSF	705.395	970.57	1691.4	8022.46	18311.1	32541	39931.8	40574.9	571.11	750.93	738.67	625.62	714.23	754.21	596.95	748.51	651.14	728.17	805.92	1042.71	870.79	733.02	748.95	883.21	587.63	649.28	720.79	716.98	614.26	684.02	654.06	795.31	822.9	919.95	709.84	756.75	823.82	679.03	701.38	856.07	800.34	1025.77	651.25	670.12	763.53	662.63	521.73	561.305
	GM-CSF	790.928	972.168	1850.06	7934.64	16020.2	36258	39624.1	45896	518.8	712.92	588.76	702.44	701.11	834.62	587.52	689.39	629.74	651.67	1136.51	1029.54	819.97	822.94	654.16	596.66	628.55	973.46	774.925	736.35	916.03	700.19	667.45	673.7	628.6	807.91	712.08	815.86	734.05	976.95	723.2	823.92	881.46	749.48	654.44	708.94	729.92	663.1	647.4	367.61
	GM-CSF	795.274	990.148	1825.62	8510.68	17901.4	37872.6	40502.7	46241.5	687.61	698.55	712.73	640.88	631.57	794.415	592.235	639.4	794.13	778.43	1467.11	1085.92	917.64	883.11	782.64	774.75	765.74	824.85	829.06	739.62	747.08	805.25	500.61	790.35	880.88	981.78	882.56	878.78	885.05	797.77	850.75	905.98	1003.82	919.34	806.52	863.12	838.05	694.95	659.29	561.305
	ICAM-1	655.694	731.383	1257.91	1922.87	3693.28	9066.51	12334.8	18150.4	1542.32	1038.38	1134.43	877.79	926.49	860.02	1216.81	1205.98	1168.16	1501.62	1338.98	1837.61	760.91	1499	1076.75	1297.11	1003.55	1209.12	1437.02	1234.98	1152.95	1175.9	1800.53	1158.59	996.66	1586.84	1167.94	1676.64	1360.08	1221.08	1525.65	1108.21	1155.64	1067.32	1267.15	1150.74	1117.24	1241.09	1032.23	1203.23
	ICAM-1	836.79	741.29	1247.11	1601.85	3704.62	8558.36	11481.2	17594.4	1281.59	1033.08	1164.17	1128.09	895.42	1082.06	1073.52	1279.7	1110.42	1441	1693.6	2043.39	864.03	1388.42	1170.57	1112.39	964.84	1173.73	1333.51	1121.94	1107.83	1221.67	1367.17	1165.58	998.46	1776.16	1215.38	1575.34	1208.63	1263.4	1347.29	1333.78	1213.73	1459.65	1232.49	1560.43	1137.33	1054.69	1141.95	1248.18
	ICAM-1	775.683	756.41	1685.95	1840.08	3399.98	8630.48	11517.1	17990.6	1471.09	871.18	1104.69	971.52	961.68	801.33	1144.52	1461.61	1323.52	1531.35	1470	2142.86	923.45	1646.77	1103.05	1048.72	1282.34	1138.34	1376.83	1044.02	1058.48	1333.83	1217.1	1164.71	1187.82	1556.23	1289.07	1688.24	1396.26	1298.83	1344.97	1184.21	1250.69	1179.39	1290.22	1310.77	1180.24	1184.98	1128.25	1121.76
	ICAM-1	566.344	638.207	1185.1	2164.18	3158.1	8603	12005.5	18376.8	1400.37	1086.38	1072.86	1031.62	855.17	943.94	1086.23	1751.55	1162.86	1481.7	1360.92	1879.23	866.56	1661.29	1088.49	1060.23	1136.59	1118.23	1639.73	989.86	877.56	1047.46	1441.37	1023.13	933.92	1579.3	1265.09	2037.24	1211.59	1166.36	1527.15	1258.99	1178.11	1181.97	1516.84	1131.19	1218.19	1297.2	1135.1	1265.38
	IFNg	765.135	813.928	773.548	780.605	991.122	2078.68	7256.86	23744	804.23	1014.59	753.05	1000.35	741.12	1215.19	793.56	841.18	811.05	860.16	1348.56	1196.18	774.41	1114.15	858.37	934.62	996.41	1127.47	1060.95	893.81	911.37	873.24	958.37	917.06	905.97	948.67	1030.34	986.45	1060.68	850.7	986.87	902.97	1090.97	1133.34	1094.4	826	869.98	658.53	709.17	746.73
	IFNg	847.746	778.63	802.938	696.312	911.203	2001.33	7193.65	24133.2	744.14	843.75	825.98	1246.58	634.02	1040.77	850.32	748.27	849.78	892.48	1559.59	1049.56	1246.25	1155.48	941.23	969.75	956.94	968.48	931.55	1105.98	916.7	1002.21	956.16	1017.13	890.08	956.88	1181.33	878.92	1236.49	882.15	1149.03	857.52	1068.95	949.25	757.84	895.58	766.62	824.55	715.34	962.14
	IFNg	805.226	908.827	775.74	789.265	958.825	2092.39	5939.62	21821.8	643.66	1035.14	1011.13	1201.15	750.69	1122.95	875.91	736.92	849.67	825.67	1236.95	1162.44	1055.44	1094.98	810.2	959.13	894.6	1084.61	996.25	969.18	1044.89	984.92	947.05	892.29	1097.83	900.64	951.42	916.29	932.5	895.89	900.76	877.91	952.52	1022.42	776.31	801.38	871.9	904.89	896.6	746.67
	IFNg	893.491	957.5	833.612	784.935	1068.58	2217.25	7655.54	22286	897.66	1038.9	708.97	1387.02	790.89	1474.75	792.59	842.2	904.94	921.09	1802.06	1445.71	1062.98	1395.26	844.75	1023.35	1058.39	1128.69	871.92	960.02	1098.61	1188.27	957.265	895	1027.07	1133.13	1105.75	951.37	975.73	856.32	946.84	928.03	1002.45	1011.73	1034.28	898.06	938.73	900.57	850.34	861.38
	IL-1a	1751.42	3573.36	5946.45	13190.5	34590.1	70600.3	79368.4	89960.3	3898.75	2159.3	2620.66	1799.13	3202.84	2828.02	2592.18	3384.79	3342.97	3011.19	3084.5	3469.76	1897.93	3215.44	1700.56	2462.47	2285.27	3159.31	3389.72	2801.39	2598.32	2261.5	3176.35	2084.77	2308.68	2061.2	2634.21	5304.91	3278.16	3253.92	2664.33	3215.56	3112.24	3844.56	3037.61	3060.56	3507.42	2305.66	1700.16	3289.63
	IL-1a	1976.37	2503.75	5510.54	15183.5	37753.8	56985	77057.1	87970.3	3952.01	2260.37	2723.52	1851.8	2884.48	3356.38	3353.72	2523.56	3017.71	2979.94	2609.06	4976.42	2255.48	3214.08	1827.1	1763.16	1894.74	3366.2	3650.84	3000.29	2360.48	2429.85	3433.56	2219.02	2515.32	2084.07	2799.92	3998	2916.65	3329.54	2946.56	3622.19	3565.65	3991.05	2898.08	2589.39	3647.58	2355.53	1875.27	3061.14
	IL-1a	2323.44	3131.64	6386.43	15269.5	35247.8	70963	84297.2	97451.4	4005.27	2043.12	2656.16	1464.74	2463.44	2998.38	3252.72	3058.45	2524.03	3061.59	3471.37	3957.15	1773.6	2403.31	1959.95	2258.25	2146.32	3487.2	3730.51	3233.78	2460.94	2238.61	3190.58	2041.12	2109.64	2135.01	2725.98	3586.73	2678.1	2582.16	2788.38	3556.52	2658.82	3286.73	2777.48	2992.26	3577.5	2255.79	2013.52	2832.65
	IL-1a	1841.41	2628.49	5619.58	17428.1	35218.8	55897	90182.5	87473.6	3685.8	2056.14	2488.49	1226.37	2391.62	2554.2	3454.72	2534.27	2538.19	3155.31	2697.63	3856.2	1195.03	2367.3	1981.39	2010.7	1657.32	2901.71	4045.72	1932.98	2161.06	1878.02	3203.19	1867.73	2071.87	2185.95	2490.56	3999.79	2068.59	2383.71	2443.31	3512.27	2364.32	2967.29	2482.65	2054.06	3044.6	2111.48	1851.06	2195.47
	IL-1b	516.619	504.535	554.413	843.865	1497.3	2480.59	3999.08	5124.2	560.67	835.11	526.19	629.4	564.19	754.98	625.77	618.98	627.45	697.67	1016.75	734.3	867.57	693.41	706.06	764.74	569.9	627.48	746.4	639.78	738.23	806.19	470.77	706.3	721.89	685.27	683.31	829.38	1060.37	532.89	661.65	608.95	875.47	530.26	715.87	658.4	668.24	494.42	681.14	458.64
	IL-1b	460.049	516.918	579.342	909.52	1572.25	2583.14	4505.99	4922.91	620.07	863.9	864.91	687.98	491.81	810.86	663.34	729.16	705.08	627.06	945.23	805.18	929.81	590.97	634.97	646.4	606.28	725.64	765.31	536.02	688.11	661.52	647.16	612.13	765.45	784.77	679.48	778.77	740.03	727.84	738.02	698.94	722.3	614.73	674.08	695.95	664.81	631.83	655.55	666.7
	IL-1b	528.366	499.215	520.49	901.082	1544.12	2644.99	3403.23	4613	619.42	892.69	905.1	523.54	479.46	808.78	605.79	645.09	729.17	651.98	1096.39	893.78	898.69	841.02	650.78	566.09	706.11	656.66	803.655	748.8	677.57	623.91	740.36	595.81	628.28	532.3	734.73	888.79	775.31	745.95	628.18	754.21	726.83	626.38	599.23	650.1	730.82	526.13	563.37	564.26
	IL-1b	567.822	686.21	726.558	905.301	1558.19	2614.07	4252.54	5023.56	708.31	1002.35	694.03	647.87	683.22	1050.52	853.42	809	851.63	674.825	1056.57	1098.41	898.69	1000.62	707.58	763.26	741.59	841.17	842	751.75	713.17	950.86	759.67	659.215	690.26	895.03	859.94	991.54	947.16	772	923.31	946.77	966.66	620.555	859.8	816.48	766.81	733.35	784.87	815.14
	IL-2	627.409	682.44	1032.99	1320.17	3283.71	14337	27443.4	49702.2	1035.94	1079.08	1445.07	800.06	1286.98	1683.47	2126.44	1245.4	1492.17	1304.41	2252.92	1694.44	923.72	1899.87	1163.3	959.2	999.83	1304.89	3007.78	1324.08	911.89	726.76	2854.68	966.18	1213.77	939.97	1548.25	1922.89	1093.12	1577.19	1405.52	1859.56	847.75	1756.26	1017.86	1036.77	706.37	545.84	697.27	1185.61
	IL-2	625.281	797.075	781.05	1134.87	3014.7	14857.1	32155.4	50549.1	1289.65	847.44	1255.73	1084.55	1456.08	1722.21	2246.4	1316.31	1173.21	1477.29	1623.61	1736.2	709.72	1973.89	1024.03	1038.69	990.23	1479.38	2560.65	1298.2	914.17	873.61	1941.86	832.23	1102.11	813.75	1139.26	2046.07	1313.72	950.31	1685.31	1688.06	1108.12	1417.45	959	889.32	866.53	765.81	710.92	1042.75
	IL-2	637.501	757.457	892.94	1438.84	3323.72	15576.3	36290.1	53326.4	1283.34	978.39	1634.4	1285.3	1473.22	1760.95	2255.3	1384.72	1507.73	1157.11	1758.79	2247.57	936.44	1692.33	1215.53	966.6	1154.25	1213.63	2817.21	1448.53	986.05	800.67	1836.05	650.74	987.39	839.54	1108	1950.65	1086.13	913.7	1116.43	2068.26	1276	1161.22	827.08	854.65	789.82	950.77	882.9	897.14
	IL-2	710.344	829.525	900.325	1379.51	3303.71	18663	38149.6	57799.8	1277.02	721.59	1445.07	883.8	1847.31	2217.81	2067.66	1297.33	1499.95	1689.53	1993.63	1620.95	911	2401.33	1028.51	1268.84	1288.94	1392.14	2626.64	1389.59	1011.23	857.02	2730.69	756	1240.65	863.16	1694.88	2293.4	1394.05	1456.5	1486.17	1337.78	978.32	1226.19	1067.52	1004.23	828.175	893	916.95	887.4
	IL-3	826.817	1077.7	1365.74	3170.73	6709.35	12265.1	46201.1	67796.7	630.02	433.65	740.1	682.26	672.98	653.61	691.56	743.98	610.34	673.82	789.15	767.16	692.41	737.94	695.98	566.31	673.98	625.57	766.97	709.86	809.92	801.8	753.06	705.48	926.2	548.76	787.98	1001.2	911.43	886.81	710.08	1284.6	995.77	808.32	627.52	573.73	662.69	760.88	727.86	568.64
	IL-3	890.927	948.565	1427.13	3596.81	5878.71	13569.4	44865.5	73618.7	562.84	557.35	772.72	484.88	624.59	605.1	706.78	611.67	706.49	688.89	833.02	1150.02	980.59	715.4	658.8	582.41	734.17	739	771.59	895.82	894.4	891.4	764.62	828.92	602.84	628.76	759.15	654.83	862.63	766.91	777.06	963.02	853.3	759.74	697.1	645.59	672.95	562.55	696.51	403.88
	IL-3	856.79	1052.6	1516.67	3505.05	7311.97	14319.1	48077.2	78286.4	536.6	642.97	772.92	596.72	600.65	887.94	889.57	601.09	803.09	629.79	1164.59	1149.52	655.05	900.97	653.7	589.72	698.27	810.94	808.15	1016.27	757.48	719.14	665.31	743.89	668.98	744.59	727.27	699.27	902.95	849.65	670.32	827.09	1000.11	701.23	660.36	672.7	698.41	806.485	576.14	733.4
	IL-3	990.76	1161.39	1825.86	4699.87	7010.66	13944.3	58495.2	93234.3	550.06	685.02	772.82	639.49	730.61	770.775	681.19	723.98	816.5	780.49	998.805	1003.72	803.12	816.05	836.98	754.21	767.14	772.14	932.16	819.19	978.88	959.7	818.16	937.21	745.06	860.42	886.57	1006.52	950.46	642.14	913.88	1047.97	1044.21	847.59	712.18	807.31	761.17	852.09	720.42	568.64
	IL-4	579.739	3042.07	5285.12	8686.58	8180.2	9765.14	9024.11	10277.1	682.21	724.81	755.58	664.06	565.98	1183.47	812.49	749.95	740.97	832.38	1036.92	944.92	1304.76	1679.58	635.97	672.48	621.05	682.34	761.82	818.7	808.33	1000.64	680.54	632.62	854.88	835.37	773.56	789.79	981.22	645.51	786.49	976.43	935.5	703.77	683.05	582.17	613.7	625.42	490.08	548.89
	IL-4	549.269	4366.69	6184.6	8198.19	8305.56	10739	10142	10556.6	625.39	794.61	701.47	637.85	613.62	977.75	961.98	714.34	700.52	787.97	1382.64	817.92	1785.27	1391.95	777.75	663.89	694.37	678.73	895.19	666.12	670.71	1041.16	777.87	852.35	797.33	726.17	798.15	981.84	865.21	862.98	837.81	1189.64	990.19	813.91	678.59	565	564.17	538.84	597.6	556.94
	IL-4	552.545	3175.68	6345.23	8450.72	9857	10639.1	9690.86	10329.7	686.11	617.86	574.3	539.72	553	1204.66	905.23	799.88	732.02	793.35	1430.42	986.78	1330.71	1001.79	664.48	676.63	716.92	821.23	1100.64	767.85	737.89	1000.64	1030.23	829.88	809.42	896.3	707.05	1127.1	795.06	775.87	891.56	866.88	1016.76	833.34	530.75	659.58	542.77	680.66	688.69	749.97
	IL-4	759.043	3771.18	6264.91	8568.65	9081.28	8965	10254	10443.1	684.16	910.17	971.17	795.08	618.51	1194.07	1031.84	871.26	854.05	1026.48	1141.23	1277.28	1821.26	1104.33	884.35	869.7	858.67	905.63	1044.02	1000.53	872.2	960.12	1282.59	947.98	733.27	865.835	889.62	1186.48	993.69	948.85	1048.62	1085.98	993.67	823.625	751.97	797.65	702.24	740.8	643.145	772.47
	IL-5	707.171	894.005	1019.11	1789.08	2535.96	3102.48	3595.92	3225.62	623.22	564.03	506.58	708.6	586.56	888.97	836.1	627.27	654.41	588.7	856.12	934.46	947.31	986.59	633	660.68	680.7	698.28	946.03	571.35	828.47	723.55	479.31	667.89	530.14	855.42	712	889.92	821.8	656.88	934.38	755.27	752.67	611.58	554.74	596.84	777.95	474.19	534.92	521.38
	IL-5	711.124	831.332	1174.12	1899.84	2860.19	2690.73	3129.36	4589	616.93	616.98	431.02	1037.37	549.1	1021.45	1063.17	623.69	664.56	562.36	1513.03	1052.58	770.68	870.41	548.21	675.8	634.19	731.79	728.61	788.98	746.76	620.66	657.18	668.73	677.9	930.08	625.24	752.67	551.35	623.45	813.335	746.66	812.42	715.24	604.38	701.08	790.25	559.79	648.92	692
	IL-5	665.635	977.55	1019.28	1789.85	2370.71	3059.56	5561.43	5987	519.29	590.505	493.02	802.19	569.46	1270.68	751.36	627.34	685.12	630.78	1147.38	997.62	809.73	1343.59	540.67	627.52	604.61	756.97	813.81	590.72	671.17	490.8	643.13	674.58	583.94	836.17	685.76	811.64	601.35	640.78	611.25	724.95	812.22	734.03	590.3	718.14	784.1	663.92	450.61	751.02
	IL-5	721.749	876.972	1049.48	1967.14	3564.35	4131.69	4578.68	5092.11	647.48	559.45	479.46	945.95	554.95	1271.44	666.58	724.95	652.18	723.51	1413.95	890.1	993.35	1066.38	667.95	740.14	678.4	887.83	788.25	601.83	685.05	849.98	671.23	654.4	770.14	642.7	900.85	900.36	711.575	783.56	692.29	712.53	812.02	716.95	771.19	679.74	619.89	542.41	650.19	602.21
	IL-6	709.963	694.41	691.23	1152.46	1688.71	4221.62	12591.2	19946.7	722.38	552.54	787.935	489.53	593.19	758.73	628.62	605.62	776.46	638.69	1070.65	578.88	651	633.5	575.75	604.54	678.17	621.68	710.45	640.74	657.245	665.12	722.52	719.035	775.94	666.15	744.09	875.75	775.98	422.02	700.21	505.7	1134.31	718.49	580.33	511.83	547.25	565.06	644.66	365.15
	IL-6	620.484	671.71	762.348	1020.5	1612.74	3605.6	9714.85	23752.8	507.08	515.06	798.02	520.23	615.58	534.41	689.5	623.59	833.51	610.25	1177.44	975.62	539.63	757.91	625.18	506.18	716.52	646.31	774.71	742.79	644.69	650.38	732.68	716.73	642.59	737.06	657.18	523.67	802.5	673.37	738.78	659.74	830.14	606.13	595.86	542.29	590.65	814.73	636.52	566.55
	IL-6	648.588	660.135	811.01	1220.74	1950.96	4087.16	13522.2	21823.1	608.57	590.02	777.85	597.89	628.22	827.14	911.85	652.37	631.05	691.36	963.86	765.46	697.2	883.78	625.69	678.85	1002.62	634.89	827.12	805.16	669.8	756.44	642.03	721.34	696.9	560.03	712.65	928.98	743.21	624.76	612.84	497.46	852.38	808.95	674.22	670.39	663.2	786.2	639.83	493.335
	IL-6	723.245	828.53	932.267	1269.89	2077.97	5308.94	14174	27448.4	625.51	739.76	687.75	720.67	678.69	910.42	918.79	733.45	782.5	772.47	1183	926.06	812.61	1047	718.05	773.77	839.3	824.08	961.45	924.14	805.45	822.27	695.36	683.47	691.02	701.605	870.9	698.17	886.48	643.45	853.85	813.78	1096.66	628.03	624.25	705.28	802.86	843.26	628.02	420.12
	IL-7	181.139	349.382	850.482	1969.4	4058.37	10514.8	14549	20757.6	221.99	228.68	134.69	185.47	177.03	215.59	438.17	229.48	182.77	286.67	180.35	332.23	55.78	389.96	81.68	142.38	120.885	246.37	163.35	300.05	208.44	226.18	244.03	330.53	178.61	239.16	211.5	160.06	163.25	397.965	228.34	169.095	292.14	278.89	254.58	245.4	104.54	148.66	148.38	218.62
	IL-7	205.013	395.603	837.745	1809.85	4143.36	11120.8	14529.9	20910.9	153.43	171.26	132.48	163.48	174.41	160.45	332.23	212.06	222.85	200.36	154.54	308.34	55.78	476.06	116.815	174.75	103.7	167.34	213.79	364.075	261.1	247.31	244.03	336.37	170.225	219.52	165.19	246.69	173.525	397.965	218.94	126.56	326.43	332.11	195.74	199.62	104.54	137.28	173.81	182.695
	IL-7	213.066	362.733	870.977	1834.33	4310.29	11342.8	14831	21058.3	251.63	174.615	129.94	153.55	157.27	215.59	465.95	134.97	241.69	230.5	167.445	424.11	55.78	303.86	142.29	182.64	121.87	206.35	264.43	428.1	295.7	205.05	244.03	219.32	161.84	202.59	175.64	218.68	164.43	397.965	223.94	169.095	383.855	305.5	159.97	177.47	104.54	153.455	223.645	146.77
	IL-7	170.886	340.602	854.332	2027.74	4190.18	12281.7	14561.4	21774.5	192.35	177.97	133.585	124.74	165.84	270.73	284.23	117.09	142.42	159.46	167.445	250	55.78	389.96	91.34	158.89	119.9	158.57	197.87	263.09	234.77	153.91	244.03	239.87	170.225	258.8	219.95	190.67	182.62	397.965	226.14	211.63	441.28	305.5	225.16	134.17	104.54	158.25	273.48	182.695
	IL-10	457.565	467.533	641.585	689.697	1080.64	3339.12	6371.58	9434.09	536.82	593.39	932.45	744.56	520.32	1128.48	761.1	596.11	638.45	692.02	1223.05	1133.65	1141.72	1243.33	575.25	547.51	712.54	763.23	708.3	780.71	714.43	629.11	978.19	756.53	1469.79	892.58	720.37	1053.21	628.33	679.15	722.32	681.51	949.89	936.45	586.19	572.84	522.33	671.36	384.24	677.27
	IL-10	423.392	469.78	509.04	795.775	993.257	3505.37	5810.81	8779.34	527.03	710.45	910.225	808.54	560.13	960.54	778.32	701.68	708.31	635.06	1340.71	966.79	1212.17	1230.49	512.66	648.52	691.98	723.77	829.64	953.2	615.69	780.74	891.99	861.88	896.6	826.33	762.62	1005.59	639.76	644.98	955.46	612.83	1002.29	738.46	576.7	628.6	671.135	519.89	614.16	774.67
	IL-10	492.256	509.41	541.918	793.78	1202.75	3377.73	7731.88	10195.9	580.77	635.33	888	930.43	559.08	1030.07	1063.47	767.33	681.55	800.02	1527.52	1007.68	1335.73	1411.92	823.27	719.12	708.55	886.05	859.65	659.46	776.78	717.46	805.79	978.45	1653.27	987.69	807.34	1010.95	639.76	856.47	723.44	948.68	1404.01	876.45	631.32	738.5	605.89	576.2	331.69	688.67
	IL-10	542.988	489.595	650.168	1026.55	1351.08	3441.55	7051.73	9814.98	558.795	803.83	656.82	1123.74	751.15	1079.28	849.2	880.09	854.34	746.02	1567.74	1231.39	1273.95	1525.36	723.84	908.21	928.88	1104.31	1000.55	891.23	866.31	853.38	1034.94	852.48	1036.35	940.135	784.98	1032.08	651.19	940.58	924.18	815.41	1805.73	1060.08	785.65	779.27	736.38	765.26	615.19	857.66
	IL-12p40	351.701	354.715	326.855	461.36	548.37	585.22	1097.33	1698	377.33	285.865	504.2	394.86	448.865	788	437.14	381.84	555	246.6	920.9	611.175	367.73	377.71	366.81	236.02	348.47	350.83	463.35	384.56	274.3	286.19	433.555	519.685	482.355	438.565	287.32	675.59	376.87	303.14	324.95	320.905	735.89	404.385	282.94	305.8	523.285	221.52	237.05	489.95
	IL-12p40	310.075	287.248	441	446.957	497.195	634.03	1426.2	1895	454.97	299.31	561.77	423.86	417.73	666.6	403.45	439.4	588.245	390.15	1108.93	657.4	467.67	405.31	392.29	288.25	425.33	372.25	537.05	439.28	286.55	483.34	403.35	373.71	443.82	533.47	438.55	356.48	475.05	334.55	453.64	369.37	628.66	384.88	257.65	246.51	605.02	295.47	260.95	489.95
	IL-12p40	319.863	403.415	326.978	484.385	518.935	654.938	768.46	1789	351.05	272.42	462.34	468.15	480	638.7	585.69	348.09	452.03	323.5	744.38	564.95	501.74	555.32	353.56	410.64	408.63	426.515	634.675	545.84	253.69	264.97	463.76	665.66	448.48	343.66	353.02	472.65	570.73	334.05	476.49	272.44	511.48	423.89	252.75	305.11	441.55	209.11	392.88	489.95
	IL-12p40	426.49	495.423	448.988	472.873	533.652	644.484	1097.33	1396.67	509.49	285.865	509.69	365.86	496.66	669.52	649.55	423.95	621.49	356.825	1097.42	775.56	484.705	480.315	474.85	405.56	416.98	480.78	732.3	659.98	280.425	384.765	520.14	519.685	516.23	438.565	395.785	623.11	584.64	448.14	465.065	320.905	846.22	347.06	270.295	294.22	523.285	369.42	418.55	489.95
	IL-13	1068.89	1097.47	1571.5	3079.59	6487.8	16573.7	24389.7	31001	551.44	480.51	651.92	396.17	565.75	493.81	667.45	613.03	669.35	765.65	856.12	578.32	467.94	722.33	648.17	639.35	643.94	732.67	825.95	820.32	638.52	725.05	535.88	833.97	619.42	652.575	439.08	526.97	731.06	494.42	574.34	547.4	800.85	948.19	582.34	607.92	516.56	581.06	663.39	383.72
	IL-13	984.32	1298.55	1308.4	2826.18	7280.7	16626.1	25525.3	31118.5	551.54	426.09	580.94	289.41	602.06	473.28	690.215	636.32	675.09	658.25	566.12	914.86	403.66	650.42	592.13	632.63	561.02	730.32	692.35	837.55	517.95	742.53	550.07	690.64	505.41	642.95	490.26	683.19	787.18	536.87	591.82	531.78	880.23	941.94	598.4	543.77	404.49	492.02	734.82	381.38
	IL-13	965.036	1239.59	1459.7	2718.53	7967.52	17411.6	24902.2	31718.5	463.95	492.94	534.42	475.86	542	481.17	712.98	611.46	680.83	588.7	607.35	779.84	435.8	648.62	536.09	592.43	602.48	651.75	800.63	907.24	759.63	604.5	642.57	610.74	523.83	662.2	569.55	605.08	660.15	515.645	682.83	639.19	972.105	1121.63	584.5	589.92	450.33	461.91	1118	448.42
	IL-13	783.754	1042.98	1463.45	2952.88	9523.87	18609.6	27711.9	34121.2	533.88	405.72	772.77	470.14	377.94	533.32	493.73	542.15	520.79	463.81	706.09	543.76	325.92	630.2	464.91	411.95	479.98	735.02	874.67	595	566.85	664.775	404.55	608.86	487.23	524.77	631.21	465.95	695.605	466.03	773.84	576.94	1063.98	945.065	472.02	598.92	423.82	628.87	924.66	318.52
	IL-15	1067.32	1089.99	1071.89	1289.93	1144.53	1436.83	2672.14	4252.44	1129.85	782.19	918.45	864.57	805.25	915.21	1180.02	914.19	1060.53	1003.72	980.28	1378.14	989.52	1262.53	809.65	842.82	777.52	1122.17	1139.13	1142.15	1118.73	1088.61	1216.32	883.26	1001.77	1031.88	949.31	1235.95	1141.22	1204.63	1042.24	1092.18	1461	1048.32	1130.55	997.92	871.85	935.94	1744.62	984.82
	IL-15	1026.21	1050.83	988.758	985	1140.46	1471.95	2088.62	3836.13	811.62	764.03	885.87	755.11	815.88	626.23	1102.51	836.37	973.5	1040.79	867.58	1192.14	1034.72	1215.88	710.16	867.6	846.98	1124.98	904.92	1058.61	1034.37	1003.77	1372.49	916.71	957.41	1206.47	1149.83	1340.06	1349.18	1060.15	1113.78	1168.66	1236.61	1283.2	1159.56	1181.7	718.95	872.92	1953.24	904.08
	IL-15	956.799	1254.29	965.27	1118.26	1030.46	1411.66	2527.81	4046.11	1078.41	741.25	902.16	693.86	765.27	829.77	1007.48	943.76	1088.76	1034.92	1216.89	1423.25	1066.61	1150.19	768.09	880.21	917.68	1334.34	983.47	979.61	932.29	768.65	1068.83	860.78	898.55	1163	998.2	1467.02	1141.22	1017.13	1060.75	1163.26	1534.88	1196.8	1239.17	827.1	988.45	921.13	1781.26	1167.22
	IL-15	741.371	738.55	714.565	727.697	957.343	1253.8	2263.8	5104.09	1284.08	943.03	740.81	896.32	803.77	963.39	1141.26	1131.58	1401.61	1373.87	1213.98	1887.51	1240.44	1309.17	726.53	990.41	800.77	1321.12	1098.83	875.64	1136.79	819.43	1035.86	851.33	726.7	988.31	1191.75	1451.03	933.27	862.42	1188.19	1235.11	968.29	1077	1493.92	1365.48	896.73	871.61	1817.91	1076.02
	IL-17	685.279	997.74	1859.93	4098.2	9617.59	21263.6	64656.9	188920	584.38	467.8	677.36	301.5	483.055	344.41	460.05	586.31	629.66	583.28	492.47	694.48	452.16	498.7	537.25	506.6	555.75	521.7	699.25	638.05	599.35	517.77	437.28	537.34	530.19	754.98	518.97	569.22	625.14	661.46	604.2	497.33	852.62	692.145	569.18	561.29	644.5	519.215	574.74	345.545
	IL-17	699.751	904.19	1651.02	4573.65	8636.77	21309.8	65192.3	207799	593.16	512.98	715.92	432.9	511.28	337.97	583.16	586.47	547.46	566.75	819.39	774.53	401.97	724.33	478.07	408.35	586.75	528.43	712.03	602.68	420.25	585.65	526.94	540.78	554.825	589.98	645.18	569.22	781.79	613.51	649.05	473.925	648.23	732	569.8	555.1	514.24	525.37	436.82	345.545
	IL-17	555.153	950.965	1447.08	4395.52	8508.79	21925.1	60523	189532	466.08	506.94	597.8	446.06	454.83	373.65	577.1	530.03	648.23	572.29	789.48	854.58	509.8	729.54	478.02	510.23	522.22	510.65	781.59	576.15	599.35	633.55	538.71	478.34	579.46	876.66	496.77	604.17	589.88	643.79	554.52	450.52	606.79	692.145	528.61	540.64	685.06	513.06	635.71	319.23
	IL-17	573.342	832.07	1449.44	4404.28	9113.51	22768.9	55142.8	171560	343.98	499.47	561.53	442.03	442.55	359.03	511.53	477.66	621.78	510.15	674.97	669.74	615.08	786.92	539.45	472.73	425.2	556.87	656.91	559.61	778.45	603.07	534.81	378.02	526.33	466.14	446.51	534.27	719.34	415.34	486.72	391.67	700.59	652.29	602.8	624.47	439.51	435.67	459.4	371.86
	IL-21	2334.86	1839.67	2124.91	3639.53	5995.38	11254	17874.3	22170.5	1274.27	1244.84	1590.71	1753.74	2339.14	1669.45	1324.52	2406.1	2519.55	1644.28	1697.91	2312.73	1355.52	2277.05	1714.13	2206.41	1843	1295.87	2822.9	2146.05	2730.14	2363.83	1743.97	1720.88	2434.46	2851.21	1758.86	1782.47	2146.23	2111.97	2505.55	2306.08	3340.74	2342.67	2116.92	1689.76	2538.17	1779.81	2249.37	2158.52
	IL-21	2183.63	1676.99	2645.86	3468.09	5950.97	10236	17171.8	22589.6	1064.78	1101.2	1420.02	1520.03	2299.45	1445.08	1603.95	2133.91	2554.02	1529.51	1321.56	2234.11	1701.06	2383.62	1796.08	2294	1906.98	1732.59	3328.56	1973.86	2175.57	1928.62	1653.23	1847.44	2205.35	2904.97	1686.61	1742.38	1746.54	1897.83	2482.12	2225.32	2641.08	2665.25	1737.14	1789.27	2446.19	1699.39	2403.25	1933.28
	IL-21	2184.72	1724.51	2887.09	3617.37	5811.21	12365	17293.6	23379.3	1110.8	1243.48	1700.74	1510.2	2216.88	1322.94	1633.89	2021.57	2473.95	1603.5	1915.24	2273.42	1386.16	2329.76	1871.95	2376.36	1756.52	1817.27	2197.83	2609.85	2147.18	2038.72	2034.77	2799.52	1712.67	3169.32	1433.03	1992.08	1829.11	2004.9	1985.77	2138.98	2990.91	1886.98	2016.72	1675.63	1998.3	1704.78	2203.47	2287.97
	IL-21	1933.47	1736.61	2654.63	3343.82	4898.23	11809.5	16415.4	22282.1	1032.6	1028.61	1722.11	1415.34	1954.68	1209.66	1672.28	1838.81	2080.25	1987.16	1480.58	1647.15	1464.62	2123.16	1578.76	2440.13	1852.97	1594.48	1855.86	2181.76	1664.78	2409.39	1486.84	2323.48	1790.2	3134.95	1614.36	1965.2	1970.61	1819.92	3315.44	2478.68	2455.34	1715.42	2141.15	1497.58	2159.71	1734.16	2226.42	1911.21
	KC	269.413	884.267	2345.83	6068.41	18619.7	41848.3	67824.7	80778	132.095	205.67	261.815	249.025	168.83	104.59	164.76	240.37	215.455	150.05	158.525	317.66	168.785	278.75	184.25	216.2	183.12	268.61	266.59	223.9	291.425	385.77	183.75	252.895	271.34	301.38	205.74	235.84	511.925	222.68	110.88	171.86	351.47	311.37	165.81	228.06	196.09	183.56	229.16	166.47
	KC	245.139	738.325	2339.86	5758.6	18707.4	42730.2	70878.6	81793.9	151.36	197.11	261.815	183.12	112.14	137.04	210.43	198.77	232.14	200.06	117.78	320.35	168.785	334.095	236.35	293.38	225.71	233.73	287.4	245.4	291.425	319.52	133.94	254.27	278.38	222.38	216.08	265.87	511.925	222.68	129.735	203.015	248.17	304.125	239.12	233.21	269.58	199.795	256.905	189.18
	KC	183.521	790.808	2143.18	6341.43	18081.1	43479	72091	79077.6	132.17	183.89	261.815	314.93	162.2	104.59	209.31	240.03	176.46	231.77	158.525	448.94	168.785	325	210.3	214.4	132.38	351.23	307.58	238.56	291.425	296.36	183.75	228.73	198.3	265.675	210.91	184.86	511.925	212.51	148.59	189.58	299.82	296.88	238.5	182.88	211.84	190.23	284.65	273.76
	KC	169.597	672.08	2079.36	5492.3	17303.6	41814.1	72059.6	78616.5	132.02	201.39	261.815	249.025	161.16	72.14	209.84	243.89	198.77	228.35	199.27	444.97	168.785	343.19	144.62	226.65	166.37	352.41	200.57	241.98	291.425	289.7	233.56	251.52	234.82	229.97	182.79	300.44	511.925	232.85	129.735	216.45	299.82	368.06	245.08	246.98	188.15	209.36	322.94	269.73
	Leptin	89.9175	569.74	1731.59	4850.3	10084.1	23684.5	26146.7	30678.5	142.67	66.87	251.98	170.31	61.78	47.325	126.44	131.79	137.62	168.43	236.23	213.8	26.485	265.63	83.255	42.94	72.05	87.01	203.12	96.295	137.785	126.28	119.16	32.055	160.91	382.7	124.19	93	57.66	178.83	151.41	88.545	148.2	14.76	69.535	143.055	31.875	99.065	71.99	363.51
	Leptin	89.1063	581.515	1752.72	5015.53	10698.9	23748.5	25819.3	31377.4	236.83	66.87	189.91	160.72	64.41	47.325	87.89	168.25	191.65	108.41	260.02	227.13	18.86	201.3	67.77	42.48	75.675	104.22	182.88	96.295	137.785	170.84	119.16	32.055	123.12	382.7	101.87	93	85.88	202.66	83.94	95.27	131.38	14.76	69.535	143.055	31.875	92.86	64.23	363.51
	Leptin	118.177	626.67	2061.93	5163.11	11456.2	24172.5	26191.7	31162.3	195.655	66.87	198.73	151.13	69.885	47.325	164	140.94	224.91	139.52	343.12	320.02	34.11	163.31	98.74	42.02	65.08	69.8	250.8	96.295	137.785	146.83	119.16	32.055	198.7	382.7	79.55	93	85.88	226.49	117.675	88.545	148.2	14.76	71.48	180.73	31.875	105.27	71.99	363.51
	Leptin	88.8738	623.025	1953.67	5577.68	10954.7	24211.1	26935.3	31974.8	154.48	66.87	153.77	192	75.36	47.325	88.88	97.56	156.47	145.17	283.81	273.575	26.485	243.31	101.32	38.05	79.3	87.01	298.48	96.295	137.785	136.555	119.16	32.055	160.91	382.7	101.87	93	114.1	138.36	117.675	81.82	165.02	14.76	67.59	105.38	31.875	99.065	79.75	363.51
	LIX	1483.15	2209.45	6191.6	13949.1	26336.6	39362.4	48012.6	50022.9	1586.32	1247.06	1297.88	958.42	1160.4	938.615	1620.94	1425.73	1605.77	2109.73	1556.52	2854.56	1122.86	1612.6	1140.22	1049.58	1214.51	1624.48	1946.32	1050.38	1471.28	1406.68	1848.48	1259.86	1559.41	1314.42	1511.18	2100.38	1478.06	1516.19	1230.77	1033.48	1158.91	1713.44	1461.56	1525.38	1201.52	1216.26	1080.02	1091.42
	LIX	1381.97	2015.26	5984.78	14638.1	27999.2	39688.9	43615.4	48530	1157.7	952.31	1341.3	959.61	1292.89	951.06	1531.33	1535.73	1679.92	1724.34	1380.55	2130.56	1027.55	1524.34	1136.02	975.06	1304.59	1532.78	2052.69	1305.06	1399.14	1358.3	1862.38	1158.39	1211.55	1247.8	1704.81	2437.59	1390.53	1537.38	1337.78	1211.95	1256.5	1465.92	1417.23	1275.89	1093.39	1142.83	1188.95	1391.36
	LIX	822.979	2556.02	5839.68	14128.7	27846.1	38729.1	47218.2	47591.9	1479.49	1058.31	1170.44	975.55	1172.34	926.17	1652.24	1432.65	1647.89	1834.45	1491.35	2492.56	989.05	1356.45	1067.06	1042.92	1215.71	1889.05	1925.02	1194.58	1731.64	1134.28	1798.06	1172.98	1460.26	1300.17	1304.9	2021.86	1302.99	1420.48	1177.97	1192.76	1412.17	1538.19	1308.98	1444.39	1020.46	1179.55	1134.49	1263.33
	LIX	1130.73	2009.2	4953.89	13434.8	25431.5	38152.5	47597.1	48024	1372.66	1032.87	1205.09	988.75	1019.11	680.24	1461.48	1407.27	1411.31	1910.27	1426.17	1876.44	1058.92	1442.29	989.13	884.71	1253.45	1739.54	1802.3	1098.46	1447.18	1382.49	1876.29	1177.03	1283.58	1328.67	1551.3	2036.61	1261.21	1392.92	1444.8	1227.48	986.6	1572.25	1327.54	1319.97	960.03	1002.94	825.41	1252.2
	MCP-1	714.132	865.25	657.79	664.065	985	990.21	1251.13	2684.05	683.94	772.93	870.42	848.43	743.08	989.82	867.16	929.97	758.68	1009.33	1085.88	1321.55	1242.74	1064.23	798.26	829.32	1036.91	997.91	1033.71	1049.78	1042.67	1099.15	746.78	867.43	958.36	1147.75	1077.98	884.76	1305.46	937.905	881.14	965.76	944.95	861.61	965.87	947.38	844.81	928	867.72	885.08
	MCP-1	673.56	651.143	665.735	721.883	667.555	1056.73	1373.95	2771.6	760.17	862.53	673.56	994.49	700.83	914.75	836.51	908.05	668.86	968.05	1151.38	1236.92	1342.91	1082.57	860.2	934.25	1005.68	1119.26	884.33	978.36	1045.83	932.18	843.65	886.745	814.04	921.7	958.72	892.64	957.95	865.87	998.78	1007.6	862.97	880.26	960.24	1068.38	1049.83	777.81	931.88	907.03
	MCP-1	641.178	688.755	649.547	741.285	652	1083.48	1414.62	1938.04	811.86	798.81	872.765	994.78	740.91	802.43	897.94	914.68	956	912.64	1071.05	1402.2	1443.08	1202.44	881.555	936.65	826.23	1078.6	991.9	978.98	1054.65	1025.31	879.38	815.92	744.11	888.25	1006.29	908.23	1192.58	796.58	920.1	899.56	854.22	978.44	973.85	972.15	1062.72	1005.66	867.72	1111.35
	MCP-1	696.18	749.007	727.68	800.513	801.615	1070.1	1394.28	2727.83	783.86	998.08	875.11	967.89	775.61	1173.32	1066.38	850.1	1018.75	939.17	1363.89	1240.89	1628.65	1159.21	902.91	1034.79	1279.3	1159.92	839.36	906.33	1025.02	944.21	861.515	906.06	883.97	1377.78	949.38	1058.28	1418.34	1009.94	887.1	1035.07	873.03	1019.58	927.52	1005.44	1056.28	939.95	803.56	1219.9
	MCP-5	254.84	261.597	321.27	383.78	606.548	1955.38	4403.35	14457.5	281.06	271.93	292.53	257.89	139.95	268.6	264.84	331.8	302.68	226.94	339.585	688.33	108.26	294.28	226.76	295.595	252.68	296.67	248.49	388.08	292.2	368.06	292.52	320.94	453.62	286.06	168.81	316.81	336.18	483.1	280.92	404.01	397.505	340.36	201.27	192.48	174.52	224.79	241.33	502.03
	MCP-5	224.624	267.648	375.865	382.26	564.48	1909	4264.45	14090.3	292.72	294.95	380.26	224.66	194.73	179.92	268.31	345.22	281.95	298.51	429.6	688.33	142.11	391.48	212.85	322.29	203.71	281.99	247.43	344.23	217.145	321.86	246.59	407	241.48	322.245	208.6	316.81	379.39	378.75	197.77	404.01	462.1	249.83	242.615	346.45	219.64	259.32	221.14	486.68
	MCP-5	223.903	256.373	340.135	356.6	560.367	1922.01	4040.92	14668.1	229.61	251.78	355.54	291.12	174.67	361.43	320.72	336.73	284.62	354	249.57	746.94	135.74	338.53	268.74	344.65	211.52	267.31	247.96	290.26	142.09	423.4	338.45	397.05	370.79	356.49	207.37	220.96	357.785	370.49	217.57	347.92	332.91	340.36	264.3	280.575	137.73	265.08	290.56	494.355
	MCP-5	236.181	323.555	281.16	323.81	631.895	2354.65	4406.63	15127	304.38	227.38	245.85	257.89	196.29	357.28	271.26	319.62	337.48	339.14	339.585	629.72	148.48	353.39	169.51	268.9	193.27	188.53	247.96	236.29	217.145	369.82	292.52	358.995	303.39	288	187.71	412.66	466.14	306.17	324.89	460.1	314.62	430.89	220.93	214.7	154.32	262.2	318.06	494.355
	MCSF	713.851	716.065	984.688	1301.77	3253.73	9757.03	13436.2	28169	769.9	1021.27	828.08	630.34	879.41	504.83	957.27	983.6	1086.38	1001.36	820.65	1480.42	553.36	1024.84	715.92	689.28	765.31	1090.67	1230.45	756.33	895.55	804.17	1075.09	763.96	720.36	834.77	788.49	949.68	967.65	892.95	706.87	595.88	743.03	946.725	1099.59	862.5	748.94	841.84	900	790.57
	MCSF	606.506	779.398	955.088	1264.9	3179.63	9782.37	14179.9	28696	785.45	899.67	904.53	578.74	717.06	478.76	981.79	961.365	853.98	1083.89	795.02	1801.68	649.17	734.38	768.84	733.37	746.4	1423.92	1346.86	1009.76	672.41	771.94	1104.88	852.67	735.99	591.14	836.8	830.64	1231.92	927.74	1234.63	749.92	985.86	1024.89	859.05	788.31	718.7	782.26	645.67	790.57
	MCSF	603.011	822.273	736.625	1317.42	2736.24	9555.77	13592.7	28483.5	754.35	748.76	675.56	629.75	727.25	489.77	1024.2	939.13	769.35	1117.53	981.64	1434.54	673.95	1075.53	700.19	685.28	835.91	1084.09	1069.38	954	811.52	777.48	1096.14	675.25	697.34	753.7	781.89	926.93	1083.56	776.85	966.75	874.14	1059.94	868.56	959.16	757.37	600.25	761.02	834.81	893.83
	MCSF	486.449	736.4	658.095	1389.23	2832.63	10362.5	14316.9	28245.3	740.8	741.86	865.19	676.23	664.03	556.41	901.84	913.33	678.02	1083.82	901.145	1963.28	513.52	1130.59	737.02	703.81	715.16	1135.73	925.9	963.3	729.16	790.825	900.03	593.87	704.73	915.84	855.53	904.18	1037.7	876.05	1030.34	678.12	783.67	769.5	884.15	848.38	616.23	644.79	897.23	687.31
	MIG	223.327	532.023	625.805	4186.96	9457.25	15698	28585.3	28163.5	208.58	134.86	182.89	341.89	198.15	269.06	208.05	382.89	626.6	405.825	290.17	718.86	197.985	456.43	231.97	298.09	218.34	785.275	485.97	625.23	373.5	316.94	487.775	277	449.58	273.37	448.805	394.47	343.76	295.41	330.18	281.84	375.285	395.88	357.31	357.62	149.965	213.37	145.65	229.98
	MIG	235.123	454.013	1013.05	3737.83	9130.74	16985	25693	28761.5	212.35	156.68	120.42	255.32	186.94	264.32	189.42	362	510.11	405.825	290.17	763.02	257.92	615.76	292.27	251.62	188.35	559.53	362.21	726.26	426.64	398.35	397.43	302.51	292.58	421	423.56	398.49	343.76	355.7	301.645	329.37	399.43	282.49	293.92	402.86	107.31	235.06	145.65	244.73
	MIG	229.324	427.145	996.76	3249.54	8703.33	17854	24585	29587.8	210.465	183.82	151.655	275.66	176.26	329.27	240.16	491.89	743.09	496.03	290.17	635.65	138.05	640.97	262.12	267	239.775	1011.02	504.2	747.98	298.6	352.46	510.47	299.44	382.655	400.24	553.33	386.17	418.82	383.7	224.56	304.53	351.14	393.9	270.08	251.05	192.62	418.29	145.65	356.11
	MIG	214.441	359.275	675.455	2735.89	7930.15	16985	29739.1	29774.2	210.465	216.29	151.655	296	187.54	273.8	167.82	433.73	626.6	315.62	290.17	740.94	197.985	624.23	186.1	282.545	261.21	785.275	624.38	596.54	320.36	462.86	465.08	332.91	315.73	379.48	474.05	531.38	268.7	293.43	273.11	270.32	275.64	338.195	304.83	365.44	200.55	326.675	145.65	300.42
	MIP-1a	341.785	194.115	313.525	417.062	1708.63	14469.5	26976.1	70583.9	333.285	296.55	469.29	268.85	232.02	232.67	263.33	266.14	295.38	205.67	270.62	623.185	125.72	344.59	215.42	317.655	213.77	545.57	332.87	429.49	277.32	231.97	275.13	343.23	464.3	539.28	220.53	307.3	367.02	386.49	309.6	347.95	398	307.24	308.6	314.36	154.42	340.58	296.62	190.245
	MIP-1a	317.608	169.623	302.15	440.572	1652.42	13320.7	27297.9	74089.8	404.54	401.63	384.18	181.26	210.32	165.73	213.97	342.18	222.48	309.285	251.43	718.64	147.6	329.4	240.18	243.52	277.55	621.35	289.59	413.5	151.38	372.89	284.59	353.86	343.18	475.98	276.8	466.6	373.49	385.82	252.03	268.32	420.1	276.16	526.03	314.36	108.58	271.15	307.83	190.245
	MIP-1a	253.004	199.295	290.775	357.92	2217.25	12064.7	25139.2	70763.7	262.03	305.14	371.6	345.08	212.39	199.2	336.77	366.66	262.61	304.21	354.42	527.73	121.52	325.45	262.55	391.79	241.03	469.79	268.4	404.95	141.97	271.43	265.67	252.52	347.38	507.63	263.3	372.265	367.555	412.56	216.72	308.135	375.9	285.77	465.18	260.05	188.86	282.38	273.75	190.245
	MIP-1a	196.291	184.228	263.793	367.663	1615.5	12255.3	26654.3	67403.3	253.13	328.2	399.89	244.54	157.09	199.2	251.63	317.7	328.15	314.36	312.52	623.185	139.76	432.28	168.14	221.12	151.67	545.57	405.47	325.6	214.35	322.16	275.13	332.6	351.58	395.97	177.76	437.23	368.09	386.155	367.17	356.08	398	296.505	405.11	368.67	151.11	297.51	313.18	190.245
	MIP-1g	192.968	434.105	832.28	2347.84	5824.06	22325.4	33625.9	43036.3	772.53	576.89	738.68	481.71	435.46	480.03	672.61	931.73	597.2	1010	954.84	1153.79	410.02	727.52	559.92	499.05	463.91	1035.58	1909.03	638.68	415.13	559.38	1167.67	727.92	566.9	1242.88	610.87	690.56	670.36	746.12	729.68	610.45	1211.3	788.22	1216.58	552.36	487.56	670.64	703.76	541.2
	MIP-1g	238.87	379.231	734.023	2130.9	6499.1	22067.5	32141.1	43607.3	745.42	555.89	711.52	448.06	434.06	471.44	571.68	885.36	632.71	1335.45	847	1376.81	410.61	665.02	639.49	450.98	397.97	1318.45	1621.36	816.64	470.27	445.66	975.06	912.32	582.68	1193.18	656.61	735.48	613.43	808.33	1234.79	557.2	964.11	616.08	1227.31	711.83	412.23	745.89	716.14	541.2
	MIP-1g	249.721	324.358	740.627	2034.82	7821.43	22145.1	32442.2	40414.3	699.19	622.95	802.29	381.62	412.41	475.735	517.57	970.21	575.35	1109.58	921.48	1178.4	377.53	687.28	542.58	445.73	406.31	849.68	1565.27	596.29	387.4	470.07	879.41	625.69	566.1	873.69	567.52	724.84	876.94	711.17	783.51	623.05	1087.75	809.28	984.21	625.12	431.65	586.54	806.74	358
	MIP-1g	217.006	316.845	715.67	2502.28	7634.04	21677	33219.7	41119.7	780.61	604.54	960.89	486.87	448.37	419.68	588.9	938.08	686.21	1047.56	970.4	1363.33	454.06	660.36	618.97	435.62	435.11	1434.31	1426.38	574.92	407.98	514.725	763.12	963.67	574.79	923.02	661.81	877.69	819.84	682.98	1085.81	701.61	851.54	695.58	1056.14	576.98	403.65	560.03	1005.65	724.4
	PF4	897.021	1660.48	1888.54	2535.69	9491.61	38678.6	52125.7	78309.3	1211.52	1509.83	957.92	2360.19	873.8	654.18	1040.62	1312.1	1535.79	4623.82	1483.7	2030.73	734.3	1392.83	1103.39	909.41	835.92	1628.61	2363.73	1111.36	1500.32	1213.97	1831.25	1899.1	2171.68	4660.64	1215.35	3345.27	2630.47	1834.58	1448.55	1239.08	1903.86	1378.4	9298.17	15905.8	880.03	1543.73	1144.03	1077.95
	PF4	881.4	1800.41	1546.03	2275.83	8392.43	36510.8	55948.7	76423	951.65	1602.08	1061.97	2069	843.37	778.95	1150.97	1227.06	1743.21	4828.11	1431.06	2337.83	896.84	1746.31	1325.74	966.72	857.17	1713.41	1883.28	1091.18	1218.81	1287.83	2038.17	1858.76	1828.92	4413.08	1512.85	3871	2815.44	1281.91	1759.89	1128.06	1557.22	1176.42	8837.41	16597.8	1076.79	1625.71	1220.2	1155.52
	PF4	600.62	1589.69	1107.32	2216.68	7964.02	36938.4	48826.8	59689.9	1075.61	1099.24	1100	1895.56	911.74	858.32	1122.11	1324.64	2017.77	4585.52	1153.11	2643.54	781.97	1580.36	1242.01	950.3	1106.28	1335.25	1926.59	1030.12	1014.71	1315.27	1635.68	1922.17	1863.35	3925.27	1436.25	3472.48	1638.69	1457.77	1954.46	1313.48	1305.55	1203.91	9430.15	16629.7	995.09	1593.27	1034.11	1687.6
	PF4	639.557	1297.86	1675.51	2274.51	8704.36	37179.9	56138.9	76687.3	1061	1027.11	1081.18	2107.86	982.02	785.89	1161.25	1453.89	1725.71	4905.02	1292.66	2490.68	793.37	1641.97	1158.27	1036.57	958.84	1972.53	1808.46	1212.26	981.12	1195.72	1649.85	2118.29	1717.38	4908.19	1090.77	3609.61	1667.27	1646.17	1441.78	979.19	1283	1150.83	10140.6	16826.5	1091.31	1609.49	1089.07	1667.86
	RANTES	887.523	1389.19	3068.79	11331.1	27422.3	63449.2	94799.2	103099	718.965	347.78	657.66	181.435	396.84	299.045	562.38	479.71	526.45	591.15	615.645	645.84	204.19	823.3	300.51	399.95	282.48	562.18	623.68	408.72	174.275	266.59	271.905	407.34	426.555	383.525	211.425	888.32	505.61	382.245	474.25	268.33	496.29	377.87	480.9	687.73	337.44	511.37	313.08	302.375
	RANTES	893.221	1660.92	3813.95	11174.7	26198.4	58879.1	94106	111536	604.03	441.78	513.3	181.435	454.51	299.045	858.7	439.45	626.33	635.29	451.98	798.31	330.28	696.39	216.71	341.85	328.51	757.3	530.57	486.58	174.275	266.59	271.905	407.34	384.85	383.525	211.425	866.25	598.19	456.18	410.95	268.33	416.44	500.625	587.98	854.31	381.18	462.11	341.48	302.375
	RANTES	855.868	1857.82	3878.3	10441.3	26834.8	60948.5	96060.7	101085	833.9	480.89	652.42	181.435	427.48	299.045	834.97	478.5	553.45	450.95	622.56	751.615	312.92	658.17	305.945	304.33	285.89	847.55	614.85	529.21	174.275	266.59	271.905	407.34	468.26	383.525	211.425	802.97	450.2	308.31	471.44	268.33	511.17	623.38	780.6	810.27	512.71	476.5	376.53	302.375
	RANTES	871.695	1765.14	4285.06	10034.8	26871.3	60902	101562	115843	718.965	523.9	582.86	181.435	388.84	299.045	990.39	480.11	589.89	521.19	608.73	704.92	199.02	677.28	311.38	323.09	325.74	782.09	790.76	443.95	174.275	266.59	271.905	407.34	426.555	383.525	211.425	969.71	561.02	382.245	473.55	268.33	456.365	500.625	748.71	748.28	432.93	528.61	356.19	302.375
	TARC	722.87	836.605	1507.19	3714.57	13013.5	38807.8	60885.8	84118.6	232.425	409.35	273.9	245.03	329.12	181.165	390.48	331.7	426.73	397.6	393.85	1027.02	192.08	680.77	271.85	303.7	340.92	498.76	384.95	440.71	630.58	809.59	397.8	694.55	368.81	632.71	512.76	326.64	424.16	341.86	272.77	441.39	2377.72	635.6	416.42	407.05	369.11	423.65	363.03	444
	TARC	763.369	985.91	1357.88	3792.44	13724.6	38904.4	62204.1	80300.3	172.23	322.17	330.23	378.08	324.16	181.165	326.32	440.32	431.02	512.44	433.5	1329.32	239.89	496.7	265.48	454.09	361.56	468.73	384.48	438.45	623.17	589.75	453.92	535.46	283.11	624.36	633.58	356.19	569.67	438.005	372.73	473.09	2544.2	657.32	348.56	435.56	427.58	449.385	366.44	433.555
	TARC	692.005	823.08	1483	3819.23	13630.2	38698.4	64833.9	73914.7	197.6	377.05	302.065	302.67	311.92	181.165	305.9	439.8	368.89	417.08	461.54	955.88	173.34	606.95	264.1	468.89	362.7	478.69	383.2	434.98	746.05	617.45	369.08	615.005	452.42	628.535	482.65	354.085	454.02	534.15	299.3	314.61	2460.96	426.84	378.63	604.51	262.41	522.62	445.49	423.11
	TARC	614.164	603.092	1196.86	3271.89	13369.6	35675.3	58013.1	66568.4	267.25	303.16	302.065	369.36	287.02	181.165	269.26	354.78	353.61	390.31	463.17	1098.16	119.61	427.68	234.22	344.89	287.75	406.13	375.95	380.28	439.88	491.85	425.86	615.005	398.66	511.29	628.95	351.98	360.18	291.14	336.015	467.17	2460.96	475.27	282.3	480.49	298.62	475.12	405.965	396.7
	TCA-3	1400.74	2365.89	4965.51	11717.1	28008.8	35698	50044.4	49553.9	1683.75	2063.41	2421.57	1918.13	1762.3	1670.76	3297.46	2283.5	2287.13	2914.2	2437.9	4748.55	2162.34	3110.79	1810.6	1820.16	2207.61	4317.59	2480.82	2367.55	2183.84	2288.24	2721.2	2110.08	2080.55	2101.1	2097.64	3572.81	2238.44	2315.76	2509.57	2396.49	2147.41	2545.8	2363.2	3051.44	2257.55	2763.41	2245.14	2460.52
	TCA-3	1321.58	2422.88	5324.48	12181.1	23817.5	33698	45852	47405.8	1677.68	1982.47	1765.44	1921.1	1790.66	1922.2	3005.28	1905.08	2657.11	2974.34	2610.62	4462.58	1856.21	2791.6	1891.78	1730.13	2211.42	3322.31	3000.89	2109.05	2409.11	2535.27	2218.27	2156.18	2223.11	2571.41	2421.11	3664.92	1849.05	2038.69	2700.54	2411.56	2184.58	2291.31	3220.6	2893.22	2304.3	3166.76	2527.33	2737.55
	TCA-3	1312.98	2502.89	6484.85	14368.6	23506.9	34582	44525	52369	1967.17	2040.21	1843.36	1949.66	2125.46	1760	3333.1	2088.06	2587.94	2775.34	2754.17	4970.33	2090.11	2948.55	2109.84	1836.56	2229.95	3707.79	2887.58	2289.63	2688.51	2256.89	2245.89	2117.22	2236.42	2335.62	3301.21	3726.78	2534.48	2359.64	2497.36	2609.69	2003	2306.21	3330.09	3209.67	2745.53	3118.11	2171.68	3182.16
	TCA-3	1181.39	2448.09	7085.36	14989.2	22723.6	35696	46369	43424.4	1203.32	1797.64	1973.97	1718.14	1633.78	1978.84	3428.02	2057.67	2958.3	2944.27	2713.31	4565.83	2090.95	2343.46	1826.43	1496.37	1806.87	3048.33	2470.83	2047.53	2422.14	2648.71	2483.55	2186.28	2095.34	2495.29	2478.83	3449.45	2184.87	2165.42	2883.55	2116.98	2317.34	2175.44	3228.2	2601.83	2391.19	2476.61	2221.29	3323.11
	TNF RI	294.009	367.515	666.418	1729.38	4961.6	14421	28139.4	40447.1	789.65	332.895	1161.66	420.68	1000.43	558.21	479.51	1075.08	818.06	987.45	441.74	1067.95	480.46	976.39	756.27	620.53	387.12	1314.28	1455.52	527.48	720.98	816.79	950.44	806.16	695.36	1440.91	603.31	708.8	975.63	749.83	970.59	723.44	1112.88	1088.23	1783.75	872.6	565.19	938.75	959.1	356.325
	TNF RI	306.745	380.197	661.735	1751.43	4550.75	14053	27377.9	51205.3	772.23	293.76	1451.68	588.59	681.86	564.82	500.97	1042.42	888.43	1363.1	545.255	944.02	471.45	1147.31	829.68	619.61	416.6	1125.56	1437.39	614.17	604.96	947.27	1041.19	971.6	901.16	1874.06	443.35	683.48	919.5	778	1185.11	720.285	836.83	1162.89	1702.95	750.88	585.42	917.18	890.59	356.325
	TNF RI	264.006	387.664	764.945	1785.29	4429.68	14988.2	26792.1	55916.2	573.99	436.62	1377.45	471.59	841.145	571.43	549.77	1129.32	863.62	1356.72	648.77	856.665	484.91	921.73	784.27	512.43	445.91	1077.86	1588.27	624.77	832.89	934.66	881.6	963.08	841.89	1440.91	523.33	633.53	799.78	965.64	959.44	717.13	1014.39	1118.5	1479.83	787.27	502.38	827.5	1103.7	356.325
	TNF RI	281.274	395.13	917.202	1696.11	4907.82	14451.7	30601.2	55324.1	566.06	372.03	1414.57	379.86	841.145	429.76	483.75	1101.19	967.97	1318.11	667.54	769.31	549.8	929.41	775.45	634.5	353.66	1115.77	1859.98	594.9	562.86	589.9	950.92	903.31	753.49	1007.77	416.92	628.89	892.47	795.64	1147.71	576.55	979.23	1083.69	1062.68	796.85	460.82	920.31	732.98	356.325
	TNF RII	176.356	298.657	1304.39	1928.65	6030.82	13452.9	29158.2	37101.4	255.45	148.69	555	214.35	291.875	232.41	104.45	302.8	200.16	16.845	154.62	117.77	0	129.82	175.17	160.89	259.83	238.19	213.915	203.14	115.78	170.325	123.18	117.51	268.91	364.21	128.49	134.68	132.49	117.32	114.23	160.13	179.62	136.77	349.41	334.17	210.11	93.9	132.16	88.18
	TNF RII	176.005	276.083	1090.43	1994.78	6149.29	13055.6	27849.5	37378.5	255.45	106.08	629.215	234.855	275.98	225.375	147.21	231.25	248.58	16.845	154.62	101.51	0	183.73	145.515	167.2	229.39	229.54	214.5	305.48	145.335	112.23	129.55	62.43	268.91	364.21	128.49	164.71	95.95	152.06	115	110.03	205.52	215.81	238.97	245.32	132.24	144.87	200.47	88.18
	TNF RII	177.3	267.447	934.837	1872.37	6069.35	13245.8	27191.7	36753.1	181.68	161.43	703.43	236.85	307.77	225.375	125.83	296.14	223.13	16.845	154.62	88.63	0	147.02	115.86	201.75	189	304.03	213.33	267.37	174.89	147.8	151.39	59.97	213.09	350.05	128.49	104.65	129.72	149.1	209.48	155.56	237.53	176.29	297.98	289.745	168.065	137.42	170.98	88.18
	TNF RII	167.635	295.627	729.168	2174.16	6073.77	17111.5	28009.6	37510.1	329.22	174.17	629.215	232.86	273.84	218.34	87.58	349.5	189.81	16.845	154.62	95.07	0	138.42	145.515	238.88	225.11	267.69	283.83	213.27	145.335	192.85	140.47	89.97	324.73	378.37	128.49	134.68	126.95	146.14	162.24	157.845	276.38	231.15	230.84	218.42	203.89	129.97	151.57	88.18
	TNFa	1165.06	1399.12	1335.56	1243.72	1199.56	1657.12	2010.86	4176.21	518.09	568.62	639.745	665.83	589.58	851.08	578.85	729.11	728.35	329.86	952.8	995.54	872.15	839.335	909.86	684.84	767.88	978.05	489.6	837.42	825.7	800.85	903.16	841.69	903.57	876.77	823.23	649.55	1064.41	760.1	808.2	820.79	810.45	740.86	420.09	836.26	829.45	672.2	306.43	273.18
	TNFa	1153.46	1339.96	1153.36	1296.45	1222.53	1199.45	1940.42	3917.06	461.8	565.25	639.745	770.46	522.86	629.44	617.97	878.1	822.81	300.93	1104.51	1663.5	762.03	835.53	634.14	609.78	822.98	954.76	676.89	693.14	801.8	768.84	712.98	798.15	550.21	1068.91	620.98	834.02	926.77	779.82	573.86	872.19	954.06	797.48	608.31	707.71	810.09	630.48	385.19	367.515
	TNFa	1129.54	1264.3	1161.77	1176.57	1216.09	1170.45	2376.93	4888.23	518.97	550.41	555.15	821	623.22	740.26	653.81	920.89	583.15	476.88	969.965	1272.83	1005.23	843.14	862.285	758.6	878.08	862.87	831.98	764.05	953.51	891.81	812.63	743.35	663.97	1187.6	710.89	572.14	777.55	740.38	682.4	857.43	1386.94	550.39	483.33	707.79	958.45	778.89	385.19	461.85
	TNFa	1111.11	1232.45	1189.25	1341.25	1102.91	1740.1	2026.01	4165.07	638.36	484.58	724.34	736.97	656.86	740.26	687.23	721.32	729.86	482.85	987.13	1468.16	841.52	781.34	814.71	701.38	672.71	899.35	667.71	913.94	827.32	691.08	772.87	572.09	790.55	1388.18	713.21	870.44	789.13	725.88	790.94	672.31	1170.5	578.21	539.46	471.24	729.87	639.81	463.95	367.515
	Average	0	1	4	12	37	111	333	1000	F33853 (HT)	M33854 (HT)	M33855 (HT)	M33856 (HT)	M33857 (HT)	F33873 (HT)	F33874 (HT)	F33875 (HT)	M33876 (HT)	F33877 (HT)	F33878 (HT)	F33879 (HT)	F33880 (HT)	M33881 (HT)	M33882 (HT)	M33883 (HT)	M33884 (HT)	F33885 (HT)	F33886 (HT)	F33887 (HT)	M33888 (HT)	M33889 (HT)	F33903 (HT)	F33904 (HT)	F33905 (HT)	M33906 (HT)	M33907 (HT)	M33908 (HT)	M33909 (HT)	F33910 (HT)	F33911 (HT)	F33912 (HT)	F33913 (HT)	M33914 (HT)	M33915 (HT)	M33916 (HT)	M33917 (HT)	M33927 (HT)	M33928 (HT)	F33934 (HT)
	POS1	70134.6	74167.9	67964.6	72426.2	68321.7	64802.5	70355.5	60085	56038.1	63158.6	68443.4	63050.3	61413.6	60866.3	63860.7	56269	64966.4	54141	73632.8	61578.4	64712.2	57576	61949.4	58952.6	62105.3	62478.5	82779.9	73599.5	54541.9	51777.2	58523.2	50617.6	53711.5	54473.3	61895.2	50179.6	63478.3	53418.4	61094.1	55552.2	54441.2	52535.2	61010.2	61994.8	58984.3	56573	55283.7	58451.9
	POS2	24922.8	28609.6	29315.7	27158.9	29187.6	24088.4	24572.1	24467.3	22108.1	21861.8	23309.6	24041.2	22161.2	21393.1	22399.6	21089.2	22804.7	21817.8	26107.3	24625.2	23678.3	21920.3	23632.7	23946.2	23002.4	23734.6	25129.7	24839.4	20583.6	19606.7	21728.8	19326.2	19662.3	19705	23099.9	18253.9	22833	19571	22820.5	20506.6	20823	20988.4	22539.1	22910.2	22888.8	22354.6	20965.7	21759.3
	bFGF	389.849	402.32	1021.83	7036.56	25510.6	64260.7	76594	96056.2	4008.38	3017.44	3513.35	3597.01	2417.4	10572.3	2382.72	5420.44	2621.14	18241.8	10369.1	7796.84	1309.44	8728.49	6015.69	2928.36	1819.82	10923.2	7659.84	2212.68	2074.46	2694.07	9272.64	2609.93	4625.4	8922.69	5862.69	3949.05	4953.76	8530.68	6593.45	4121.41	4838.94	10942.7	12976.2	6800.72	2460.31	4750.18	4865.92	1297.99
	BLC	1002.01	975.348	1037.21	1912.41	4243.5	16197.4	25523.5	34249.7	622.219	814.47	681.858	712.315	725.533	699.176	1113.26	940.502	1147.22	768.14	1164.46	1063.17	341.814	1194.01	617.595	598.977	624.822	858.588	848.223	810.585	921.795	845.231	894.02	893.905	706.085	785.984	842.73	1335.61	812.222	1008.07	896.353	987.622	972.257	892.947	796.382	968.529	650.202	670.862	592.058	724.96
	CD30L	180.445	305.946	497.191	1860.6	5624.36	12618.2	28350.4	44770.4	881.207	1233.31	1143.11	903.75	1104.67	2588.95	796.465	1945.49	4187.41	2715.61	2094.52	2935.11	270.858	3733.43	1273.81	1990.54	1193.61	2111.83	5118.43	2252.84	1127	1329.6	2359.51	1014.28	739.794	759.775	1234.16	1368.93	1108.52	1078.14	1455.46	1233.44	2544.07	1429.41	1387.92	1351.78	608.912	1524.78	993.145	391.577
	Eotaxin	279.251	459.713	894.981	2630.69	6593.97	20819.3	33718.3	46813.1	291.522	262.565	237.276	271.817	150.792	226.887	265.601	308.502	305.211	320.79	167.363	458.99	159.865	451.962	242.502	230.998	149.35	238.5	325.576	274.435	314.683	261.625	391.637	254.592	363.17	420.342	378.7	250.498	377.815	296.569	259.7	239.514	338.089	296.86	335.093	228.735	222.69	211.72	197.389	191.267
	Eotaxin-2	546.474	535.321	642.642	1038.72	1785.47	5290.9	11177.2	20332.8	337.658	526.5	472.065	389.39	349.643	532.558	510.755	429.115	546.265	511.357	461.038	572.615	243.387	519.322	381.947	415.91	475.57	451.405	537.465	565.87	460.22	534.145	410.765	445.582	451.572	582.355	499.617	705.727	540.963	417.805	574.008	635.995	711.78	672.952	512.83	389.4	355.408	358.505	334.195	512.33
	Fas L	544.711	620.016	897.77	1201.99	2275.78	8305.81	12410.9	18970.5	664.149	472.678	305.88	375.843	383.623	457.106	556.138	412.722	500.968	525.558	683.752	684.752	250.705	578.275	236.04	434.4	403.495	518.493	543.55	532.52	520.293	307.16	630.159	403.15	404.66	333.665	534.575	707.415	522.822	471.935	424.81	428.565	534.945	622.523	395.418	447.935	369.615	413.22	263.14	328.548
	G-CSF	248.869	361.088	439.894	762.568	1998.52	7108.73	14202.9	27593.8	196.449	200.386	159.766	255.19	167.376	114.68	203.168	264.13	193.496	232.282	536.25	499.183	85.405	396.743	168.851	321.245	207.945	275.625	137.87	391.845	270.89	217.625	274.697	259.163	307.225	429	244.679	260.868	252.113	264.222	192.981	171.96	308.597	372.475	174.578	254.197	181.929	218.44	147.657	171.618
	GM-CSF	736.397	985.253	1792.06	8366.67	17431.1	35267.8	40283.1	44824.9	620.355	773.025	694.135	670.707	658.848	769.589	576.116	690.125	686.712	693.082	1136.51	1048.57	813.115	798.66	720.735	713.44	642.34	768.053	760.636	706.265	761.482	718.893	642.558	741.072	745.34	913.832	762.673	842.275	821.173	777.518	735.348	859.57	905.075	864.793	708.415	723.155	749.55	666.142	594.215	561.305
	ICAM-1	708.627	716.823	1344.02	1882.25	3489	8714.59	11834.7	18028.1	1423.84	1007.25	1119.04	1002.25	909.69	921.837	1130.27	1424.71	1191.24	1488.92	1465.88	1975.77	853.738	1548.87	1109.71	1129.61	1096.83	1159.86	1446.77	1097.7	1049.2	1194.72	1456.54	1128	1029.21	1624.63	1234.37	1744.37	1294.14	1237.42	1436.26	1221.3	1199.54	1222.08	1326.68	1288.28	1163.25	1194.49	1109.38	1209.64
	IFNg	827.9	864.721	796.459	762.779	982.432	2097.41	7011.42	22996.2	772.422	983.095	824.783	1208.78	729.18	1213.41	828.095	792.142	853.86	874.85	1486.79	1213.47	1034.77	1189.97	863.638	971.712	976.585	1077.31	965.168	982.247	992.892	1012.16	954.711	930.37	980.237	984.83	1067.21	933.257	1051.35	871.265	995.875	891.608	1028.72	1029.18	915.707	855.255	861.808	822.135	792.863	829.23
	IL-1a	1973.16	2959.31	5865.75	15267.9	35702.6	63611.3	82726.3	90713.9	3885.46	2129.73	2622.21	1585.51	2735.6	2934.24	3163.33	2875.27	2855.73	3052.01	2965.64	4064.88	1780.51	2800.03	1867.25	2123.65	1995.91	3228.6	3704.2	2742.11	2395.2	2202	3250.92	2053.16	2251.38	2116.56	2662.67	4222.36	2735.38	2887.33	2710.64	3476.64	2925.26	3522.41	2798.95	2674.07	3444.28	2257.12	1860	2844.72
	IL-1b	518.214	551.719	595.201	889.942	1542.97	2580.7	4040.21	4920.92	627.117	898.513	747.557	622.197	554.67	856.285	687.08	700.558	728.333	662.884	1028.74	882.918	898.69	781.505	674.847	685.122	655.97	712.737	789.341	669.087	704.27	760.62	654.49	643.364	701.47	724.342	739.365	872.12	880.717	694.67	737.79	752.218	822.815	597.981	712.245	705.232	707.67	596.433	671.232	626.185
	IL-2	650.134	766.624	901.827	1318.35	3231.46	15858.3	33509.6	52844.4	1221.49	906.625	1445.07	1013.43	1515.9	1846.11	2173.95	1310.94	1418.27	1407.08	1907.24	1824.79	870.22	1991.86	1107.84	1058.33	1108.31	1347.51	2753.07	1365.1	955.835	814.515	2340.82	801.287	1135.98	864.105	1372.6	2053.25	1221.76	1224.42	1423.36	1738.41	1052.55	1390.28	967.865	946.243	797.724	788.855	802.01	1003.22
	IL-3	891.324	1060.06	1533.85	3743.12	6727.67	13524.5	49409.8	78234	569.88	579.747	764.64	600.837	657.208	729.356	742.275	670.18	734.105	693.247	946.391	1017.61	782.793	792.59	711.365	623.162	718.39	736.913	819.717	860.285	860.17	843.01	750.287	803.875	735.77	695.632	790.243	840.455	906.868	786.377	767.835	1030.67	973.347	779.22	674.29	674.832	698.805	745.501	680.232	568.64
	IL-4	610.149	3588.91	6019.97	8476.03	8856.01	10027.1	9777.75	10401.6	669.467	761.863	750.63	659.178	587.777	1139.99	927.885	783.858	756.89	860.045	1247.8	1006.72	1560.5	1294.41	740.637	720.675	722.753	771.983	950.418	813.3	772.283	1000.64	942.807	815.707	798.725	830.919	792.095	1021.3	908.795	808.303	891.12	1029.73	984.03	793.661	661.09	651.1	605.72	646.43	604.879	657.067
	IL-5	701.42	894.965	1065.5	1861.48	2832.8	3246.12	4216.35	4723.43	601.73	582.741	477.52	873.527	565.017	1113.14	829.303	650.812	664.067	626.337	1232.62	968.69	880.267	1066.74	597.457	676.035	649.475	768.717	819.175	638.22	732.862	671.247	612.712	666.4	640.53	816.092	730.962	838.648	671.519	676.168	762.814	734.852	797.332	694.45	630.152	673.95	743.048	560.077	571.16	641.653
	IL-6	675.57	713.696	799.214	1165.9	1832.6	4305.83	12500.6	23242.7	615.885	599.345	762.889	582.08	628.92	757.675	787.19	653.757	755.88	678.193	1098.74	811.505	675.11	830.547	636.168	640.835	809.152	681.74	818.433	778.207	694.296	723.553	698.147	710.144	701.613	666.211	746.205	756.643	802.043	590.9	726.42	619.17	978.372	690.4	618.665	607.447	650.99	752.312	637.257	461.289
	IL-7	192.526	362.08	853.384	1910.33	4175.55	11315	14617.8	21125.3	204.85	188.131	132.674	156.81	168.638	215.59	380.145	173.4	197.432	219.248	167.445	328.67	55.78	389.96	108.031	164.665	116.589	194.658	209.86	338.829	250.002	208.112	244.03	281.523	170.225	230.018	193.07	204.025	170.956	397.965	224.34	169.095	360.926	305.5	208.863	189.165	104.54	149.411	204.829	182.695
	IL-10	479.05	484.079	585.678	826.451	1156.93	3415.94	6741.5	9556.07	550.854	685.75	846.874	901.817	597.67	1049.59	863.023	736.303	720.663	718.28	1414.76	1084.88	1240.89	1352.77	658.755	705.84	760.487	869.34	849.535	821.15	743.302	745.173	927.728	862.335	1264	911.684	768.827	1025.46	639.76	780.295	831.35	764.607	1290.48	902.86	644.965	679.803	633.934	633.178	486.32	749.567
	IL-12p40	352.032	385.2	385.955	466.394	524.538	629.668	1097.33	1694.67	423.21	285.865	509.5	413.183	460.814	690.705	518.957	398.32	554.191	329.269	967.908	652.271	455.461	454.664	396.878	335.118	399.852	407.594	591.844	507.415	273.741	354.816	455.201	519.685	472.721	438.565	368.669	531.958	501.822	354.97	430.036	320.905	680.562	390.054	265.909	287.91	523.285	273.88	327.358	489.95
	IL-13	950.499	1169.64	1450.76	2894.29	7814.97	17305.3	25632.3	31989.8	525.202	451.315	635.013	407.895	521.938	495.395	641.094	600.74	636.515	619.103	683.92	704.195	408.33	662.892	560.325	569.09	571.855	712.44	798.4	790.027	620.737	684.214	533.268	686.053	533.972	620.624	532.525	570.298	718.499	503.241	655.708	573.827	929.291	989.206	559.315	585.133	448.8	540.965	860.217	383.01
	IL-15	947.926	1033.41	935.122	1030.22	1068.2	1393.56	2388.09	4309.69	1075.99	807.625	861.823	802.465	797.543	833.65	1107.82	956.475	1131.1	1113.33	1069.68	1470.26	1082.82	1234.44	753.607	895.26	835.737	1225.65	1031.59	1014	1055.55	920.115	1173.38	878.02	896.107	1097.41	1072.27	1373.52	1141.22	1036.08	1101.24	1164.8	1300.19	1151.33	1255.8	1093.05	868.995	900.4	1824.26	1033.03
	IL-17	628.381	921.241	1601.87	4367.91	8969.17	21816.8	61378.7	189453	496.9	496.798	638.152	405.623	472.929	353.765	532.96	545.117	611.783	558.117	694.078	748.332	494.753	684.872	508.197	474.478	522.48	529.413	712.445	594.123	599.35	585.01	509.435	483.62	547.701	671.94	526.858	569.22	679.038	583.525	573.622	453.361	702.058	692.145	567.598	570.375	570.827	498.329	526.668	345.545
	IL-21	2159.17	1744.45	2578.12	3517.2	5663.95	11416.1	17188.8	22605.4	1120.61	1154.53	1608.39	1549.83	2202.54	1411.78	1558.66	2100.1	2406.94	1691.11	1603.82	2116.85	1476.84	2278.4	1740.23	2329.23	1839.87	1610.05	2551.29	2227.88	2179.42	2185.14	1729.7	2172.83	2035.67	3015.11	1623.21	1870.53	1923.12	1958.65	2572.22	2287.26	2857.02	2152.58	2002.98	1663.06	2285.59	1729.53	2270.63	2072.74
	KC	216.917	771.37	2227.06	5915.18	18178	42467.9	70713.5	80066.5	136.911	197.015	261.815	249.025	151.083	104.59	198.585	230.765	205.706	202.558	158.525	382.98	168.785	320.259	193.88	237.657	176.895	301.495	265.535	237.46	291.425	322.837	183.75	246.854	245.71	254.851	203.88	246.752	511.925	222.68	129.735	195.226	299.82	320.109	222.128	222.782	216.415	195.736	273.414	224.785
	Leptin	96.5188	600.238	1874.98	5151.65	10798.5	23954.1	26273.3	31298.3	182.409	66.87	198.597	168.54	67.8588	47.325	116.802	134.635	177.662	140.382	280.795	258.631	26.485	218.387	87.7712	41.3725	73.0263	87.01	233.82	96.295	137.785	145.126	119.16	32.055	160.91	382.7	101.87	93	85.88	186.585	117.675	88.545	148.2	14.76	69.535	143.055	31.875	99.065	71.99	363.51
	LIX	1204.71	2197.48	5742.48	14037.7	26903.4	38983.2	46610.8	48542.2	1399.04	1072.64	1253.68	970.582	1161.18	874.021	1566.5	1450.35	1586.22	1894.7	1463.65	2338.53	1049.6	1483.92	1083.11	988.067	1247.07	1696.46	1931.58	1162.12	1512.31	1320.44	1846.3	1192.07	1378.7	1297.77	1518.05	2149.11	1358.2	1466.74	1297.83	1166.42	1203.55	1572.45	1378.83	1391.41	1068.85	1135.39	1057.22	1249.58
	MCP-1	681.262	738.539	675.188	731.936	776.543	1050.13	1358.49	2530.38	759.958	858.087	822.964	951.397	740.108	970.08	916.998	900.7	850.572	957.298	1168.05	1300.39	1414.34	1127.11	860.731	933.753	1037.03	1088.92	937.325	978.362	1042.04	1000.21	832.831	869.039	850.12	1083.87	998.092	935.977	1218.58	902.574	921.78	976.997	883.793	934.972	956.87	998.338	1003.41	912.855	867.72	1030.84
	MCP-5	234.887	277.293	329.607	361.612	590.822	2035.26	4278.84	14585.7	276.942	261.51	318.545	257.89	176.41	291.808	281.283	333.342	301.683	304.648	339.585	688.33	133.648	344.42	219.465	307.859	215.295	258.625	247.96	314.715	217.145	370.785	292.52	370.996	342.32	313.199	193.123	316.81	384.874	384.628	255.287	404.01	376.784	340.36	232.279	258.551	171.553	252.848	267.772	494.355
	MCSF	602.454	763.534	833.624	1318.33	3000.56	9864.42	13881.4	28398.4	762.625	852.89	818.34	628.765	746.938	507.442	966.275	949.356	846.933	1071.65	874.614	1669.98	597.5	991.335	730.492	702.935	765.695	1183.6	1143.15	920.848	777.16	786.104	1044.04	721.438	714.605	773.862	815.678	902.857	1080.21	868.398	984.648	724.515	893.125	902.419	950.487	814.14	671.03	757.477	819.428	790.57
	MIG	225.554	443.114	827.768	3477.56	8805.37	16880.5	27150.6	29071.8	210.465	172.912	151.655	292.217	187.222	284.113	201.363	417.627	626.6	405.825	290.17	714.618	197.985	584.348	243.115	274.814	226.919	785.275	494.19	674.003	354.775	382.653	465.189	302.965	360.136	368.523	474.936	427.628	343.76	332.06	282.374	296.515	350.374	352.616	306.535	344.243	162.611	298.349	145.65	282.81
	MIP-1a	277.172	186.815	292.561	395.804	1798.45	13027.6	26516.9	70710.2	313.246	332.88	406.24	259.933	202.955	199.2	266.425	323.17	277.155	283.381	297.248	623.185	133.65	357.93	221.573	293.521	221.005	545.57	324.082	393.385	196.255	299.612	275.13	320.553	376.61	479.715	234.598	395.849	369.039	392.756	286.38	320.121	398	291.419	426.23	314.36	150.743	297.905	297.845	190.245
	MIP-1g	224.641	363.635	755.65	2253.96	6944.66	22053.7	32857.2	42044.4	749.438	590.067	803.345	449.565	432.575	461.721	587.69	931.345	622.868	1125.65	923.43	1268.08	413.055	685.045	590.24	457.845	425.825	1159.5	1630.51	656.632	420.195	497.459	946.315	807.4	572.617	1058.19	624.202	757.143	745.143	737.15	958.447	623.077	1028.67	727.29	1121.06	616.572	433.773	640.775	808.073	541.2
	PF4	754.65	1587.11	1554.35	2325.68	8638.11	37326.9	53260	72777.4	1074.94	1309.56	1050.27	2108.15	902.732	769.335	1118.74	1329.42	1755.62	4735.62	1340.13	2375.7	801.62	1590.37	1207.35	965.75	939.553	1662.45	1995.52	1111.23	1178.74	1253.2	1788.74	1949.58	1895.33	4476.79	1313.8	3574.59	2187.97	1555.11	1651.17	1164.95	1512.41	1227.39	9426.59	16489.9	1010.8	1593.05	1121.85	1397.23
	RANTES	877.077	1668.27	3761.53	10745.5	26831.7	61044.7	96631.9	107891	718.965	448.587	601.56	181.435	416.917	299.045	811.61	469.442	574.03	549.645	574.729	725.171	261.603	713.785	283.636	342.305	305.655	737.28	639.965	467.115	174.275	266.59	271.905	407.34	426.555	383.525	211.425	881.812	528.755	382.245	457.548	268.33	470.066	500.625	649.548	775.148	416.065	494.648	346.82	302.375
	TARC	698.102	812.172	1386.23	3649.53	13434.5	38021.5	61484.2	76225.5	217.376	352.933	302.065	323.785	313.055	181.165	322.99	391.65	395.062	429.358	438.015	1102.6	181.23	553.025	258.913	392.892	338.233	463.077	382.145	423.605	609.92	627.16	411.665	615.005	375.75	599.224	564.485	347.224	452.007	401.289	320.204	424.065	2460.96	548.757	356.478	481.902	339.43	467.694	395.231	424.341
	TCA-3	1304.17	2434.94	5965.05	13314	24514.2	34918.5	46697.6	48188.3	1632.98	1970.93	2001.09	1876.76	1828.05	1832.95	3265.97	2083.58	2622.62	2902.04	2629	4686.82	2049.9	2798.6	1909.66	1720.81	2113.96	3599	2710.03	2203.44	2425.9	2432.28	2417.23	2142.44	2158.86	2375.86	2574.7	3603.49	2201.71	2219.88	2647.76	2383.68	2163.08	2329.69	3035.52	2939.04	2424.64	2881.22	2291.36	2925.84
	TNF RI	286.509	382.627	752.575	1740.55	4712.47	14478.5	28227.6	50723.2	675.482	358.826	1351.34	465.18	841.145	531.055	503.5	1087	884.52	1256.35	575.826	909.486	496.655	993.71	786.418	596.767	400.823	1158.37	1585.29	590.33	680.423	822.155	956.038	911.038	797.975	1440.91	496.727	663.675	896.845	822.277	1065.71	684.351	985.832	1113.33	1507.3	801.9	528.453	900.935	921.593	356.325
	TNF RII	174.324	284.454	1014.71	1992.49	6080.81	14216.5	28052.3	37185.8	255.45	147.593	629.215	229.729	287.366	225.375	116.267	294.923	215.42	16.845	154.62	100.745	0	149.748	145.515	192.18	225.833	259.863	231.394	247.315	145.335	155.801	136.148	82.47	268.91	364.21	128.49	134.68	121.277	141.155	150.238	145.891	224.762	190.005	279.3	271.914	178.576	126.54	163.795	88.18
	TNFa	1139.79	1308.96	1209.98	1264.5	1185.27	1441.78	2088.55	4286.64	534.305	542.215	639.745	748.565	598.13	740.26	634.465	812.355	716.043	397.63	1003.6	1350.01	870.232	824.836	805.249	688.65	785.413	923.757	666.545	802.137	852.083	788.145	800.41	738.82	727.075	1130.37	717.077	731.538	889.465	751.545	713.85	805.68	1080.49	666.735	512.797	680.75	831.965	680.345	385.19	367.515
	POS-Ave	70134.6	70134.6	70134.6	70134.6	70134.6	70134.6	70134.6	70134.6	70134.6	70134.6	70134.6	70134.6	70134.6	70134.6	70134.6	70134.6	70134.6	70134.6	70134.6	70134.6	70134.6	70134.6	70134.6	70134.6	70134.6	70134.6	70134.6	70134.6	70134.6	70134.6	70134.6	70134.6	70134.6	70134.6	70134.6	70134.6	70134.6	70134.6	70134.6	70134.6	70134.6	70134.6	70134.6	70134.6	70134.6	70134.6	70134.6	70134.6
	Normalization	0	1	4	12	37	111	333	1000	F33853 (HT)	M33854 (HT)	M33855 (HT)	M33856 (HT)	M33857 (HT)	F33873 (HT)	F33874 (HT)	F33875 (HT)	M33876 (HT)	F33877 (HT)	F33878 (HT)	F33879 (HT)	F33880 (HT)	M33881 (HT)	M33882 (HT)	M33883 (HT)	M33884 (HT)	F33885 (HT)	F33886 (HT)	F33887 (HT)	M33888 (HT)	M33889 (HT)	F33903 (HT)	F33904 (HT)	F33905 (HT)	M33906 (HT)	M33907 (HT)	M33908 (HT)	M33909 (HT)	F33910 (HT)	F33911 (HT)	F33912 (HT)	F33913 (HT)	M33914 (HT)	M33915 (HT)	M33916 (HT)	M33917 (HT)	M33927 (HT)	M33928 (HT)	F33934 (HT)
	POS1	70134.6	74167.9	67964.6	72426.2	68321.7	64802.5	70355.5	60085	56038.1	63158.6	68443.4	63050.3	61413.6	60866.3	63860.7	56269	64966.4	54141	73632.8	61578.4	64712.2	57576	61949.4	58952.6	62105.3	62478.5	82779.9	73599.5	54541.9	51777.2	58523.2	50617.6	53711.5	54473.3	61895.2	50179.6	63478.3	53418.4	61094.1	55552.2	54441.2	52535.2	61010.2	61994.8	58984.3	56573	55283.7	58451.9
	POS2	24922.8	28609.6	29315.7	27158.9	29187.6	24088.4	24572.1	24467.3	22108.1	21861.8	23309.6	24041.2	22161.2	21393.1	22399.6	21089.2	22804.7	21817.8	26107.3	24625.2	23678.3	21920.3	23632.7	23946.2	23002.4	23734.6	25129.7	24839.4	20583.6	19606.7	21728.8	19326.2	19662.3	19705	23099.9	18253.9	22833	19571	22820.5	20506.6	20823	20988.4	22539.1	22910.2	22888.8	22354.6	20965.7	21759.3
4: 4-PL	bFGF	389.849	402.32	1021.83	7036.56	25510.6	64260.7	76594	96056.2	4008.38	3017.44	3513.35	3597.01	2417.4	10572.3	2382.72	5420.44	2621.14	18241.8	10369.1	7796.84	1309.44	8728.49	6015.69	2928.36	1819.82	10923.2	7659.84	2212.68	2074.46	2694.07	9272.64	2609.93	4625.4	8922.69	5862.69	3949.05	4953.76	8530.68	6593.45	4121.41	4838.94	10942.7	12976.2	6800.72	2460.31	4750.18	4865.92	1297.99
4: 4-PL	BLC	1002.01	975.348	1037.21	1912.41	4243.5	16197.4	25523.5	34249.7	622.219	814.47	681.858	712.315	725.533	699.176	1113.26	940.502	1147.22	768.14	1164.46	1063.17	341.814	1194.01	617.595	598.977	624.822	858.588	848.223	810.585	921.795	845.231	894.02	893.905	706.085	785.984	842.73	1335.61	812.222	1008.07	896.353	987.622	972.257	892.947	796.382	968.529	650.202	670.862	592.058	724.96
4: 4-PL	CD30L	180.445	305.946	497.191	1860.6	5624.36	12618.2	28350.4	44770.4	881.207	1233.31	1143.11	903.75	1104.67	2588.95	796.465	1945.49	4187.41	2715.61	2094.52	2935.11	270.858	3733.43	1273.81	1990.54	1193.61	2111.83	5118.43	2252.84	1127	1329.6	2359.51	1014.28	739.794	759.775	1234.16	1368.93	1108.52	1078.14	1455.46	1233.44	2544.07	1429.41	1387.92	1351.78	608.912	1524.78	993.145	391.577
4: 4-PL	Eotaxin	279.251	459.713	894.981	2630.69	6593.97	20819.3	33718.3	46813.1	291.522	262.565	237.276	271.817	150.792	226.887	265.601	308.502	305.211	320.79	167.363	458.99	159.865	451.962	242.502	230.998	149.35	238.5	325.576	274.435	314.683	261.625	391.637	254.593	363.17	420.342	378.7	250.498	377.815	296.569	259.7	239.514	338.089	296.86	335.093	228.735	222.69	211.72	197.389	191.267
4: 4-PL	Eotaxin-2	546.474	535.321	642.642	1038.72	1785.47	5290.9	11177.2	20332.8	337.658	526.5	472.065	389.39	349.643	532.558	510.755	429.115	546.265	511.357	461.038	572.615	243.387	519.322	381.947	415.91	475.57	451.405	537.465	565.87	460.22	534.145	410.765	445.582	451.572	582.355	499.617	705.727	540.963	417.805	574.008	635.995	711.78	672.952	512.83	389.4	355.408	358.505	334.195	512.33
4: 4-PL	Fas L	544.711	620.016	897.77	1201.99	2275.78	8305.81	12410.9	18970.5	664.149	472.678	305.88	375.843	383.623	457.106	556.138	412.722	500.967	525.558	683.752	684.752	250.705	578.275	236.04	434.4	403.495	518.493	543.55	532.52	520.293	307.16	630.159	403.15	404.66	333.665	534.575	707.415	522.822	471.935	424.81	428.565	534.945	622.523	395.418	447.935	369.615	413.22	263.14	328.548
4: 4-PL	G-CSF	248.869	361.088	439.894	762.568	1998.52	7108.73	14202.9	27593.8	196.449	200.386	159.766	255.19	167.376	114.68	203.168	264.13	193.496	232.282	536.25	499.183	85.405	396.743	168.851	321.245	207.945	275.625	137.87	391.845	270.89	217.625	274.697	259.163	307.225	429	244.679	260.868	252.112	264.222	192.981	171.96	308.597	372.475	174.578	254.198	181.929	218.44	147.657	171.618
4: 4-PL	GM-CSF	736.397	985.253	1792.06	8366.67	17431.1	35267.8	40283.1	44824.9	620.355	773.025	694.135	670.707	658.848	769.589	576.116	690.125	686.712	693.082	1136.51	1048.57	813.115	798.66	720.735	713.44	642.34	768.053	760.636	706.265	761.482	718.893	642.558	741.072	745.34	913.832	762.673	842.275	821.173	777.518	735.348	859.57	905.075	864.793	708.415	723.155	749.55	666.142	594.215	561.305
4: 4-PL	ICAM-1	708.627	716.823	1344.02	1882.25	3489	8714.59	11834.7	18028.1	1423.84	1007.25	1119.04	1002.25	909.69	921.837	1130.27	1424.71	1191.24	1488.92	1465.88	1975.77	853.738	1548.87	1109.71	1129.61	1096.83	1159.86	1446.77	1097.7	1049.2	1194.72	1456.54	1128	1029.21	1624.63	1234.37	1744.37	1294.14	1237.42	1436.26	1221.3	1199.54	1222.08	1326.68	1288.28	1163.25	1194.49	1109.38	1209.64
1: Linear	IFNg	827.9	864.721	796.459	762.779	982.432	2097.41	7011.42	22996.2	772.422	983.095	824.783	1208.78	729.18	1213.41	828.095	792.142	853.86	874.85	1486.79	1213.47	1034.77	1189.97	863.638	971.713	976.585	1077.31	965.168	982.247	992.892	1012.16	954.711	930.37	980.237	984.83	1067.21	933.257	1051.35	871.265	995.875	891.608	1028.72	1029.18	915.707	855.255	861.808	822.135	792.863	829.23
1: Linear	IL-1a	1973.16	2959.31	5865.75	15267.9	35702.6	63611.3	82726.3	90713.9	3885.46	2129.73	2622.21	1585.51	2735.6	2934.24	3163.33	2875.27	2855.73	3052.01	2965.64	4064.88	1780.51	2800.03	1867.25	2123.65	1995.91	3228.6	3704.2	2742.11	2395.2	2202	3250.92	2053.16	2251.38	2116.56	2662.67	4222.36	2735.38	2887.33	2710.64	3476.64	2925.26	3522.41	2798.95	2674.07	3444.28	2257.12	1860	2844.72
4: 4-PL	IL-1b	518.214	551.719	595.201	889.942	1542.97	2580.7	4040.21	4920.92	627.117	898.513	747.557	622.197	554.67	856.285	687.08	700.558	728.333	662.884	1028.74	882.918	898.69	781.505	674.847	685.122	655.97	712.737	789.341	669.087	704.27	760.62	654.49	643.364	701.47	724.342	739.365	872.12	880.717	694.67	737.79	752.218	822.815	597.981	712.245	705.232	707.67	596.433	671.232	626.185
4: 4-PL	IL-2	650.134	766.624	901.827	1318.35	3231.46	15858.3	33509.6	52844.4	1221.49	906.625	1445.07	1013.43	1515.9	1846.11	2173.95	1310.94	1418.27	1407.08	1907.24	1824.79	870.22	1991.86	1107.84	1058.33	1108.31	1347.51	2753.07	1365.1	955.835	814.515	2340.82	801.287	1135.98	864.105	1372.6	2053.25	1221.76	1224.42	1423.36	1738.41	1052.55	1390.28	967.865	946.243	797.724	788.855	802.01	1003.22
1: Linear	IL-3	891.324	1060.06	1533.85	3743.12	6727.67	13524.5	49409.8	78234	569.88	579.747	764.64	600.837	657.208	729.356	742.275	670.18	734.105	693.247	946.391	1017.61	782.793	792.59	711.365	623.162	718.39	736.913	819.717	860.285	860.17	843.01	750.287	803.875	735.77	695.632	790.243	840.455	906.868	786.377	767.835	1030.67	973.348	779.22	674.29	674.832	698.805	745.501	680.232	568.64
4: 4-PL	IL-4	610.149	3588.91	6019.97	8476.03	8856.01	10027.1	9777.75	10401.6	669.467	761.863	750.63	659.178	587.777	1139.99	927.885	783.858	756.89	860.045	1247.8	1006.73	1560.5	1294.41	740.637	720.675	722.753	771.983	950.418	813.3	772.283	1000.64	942.807	815.707	798.725	830.919	792.095	1021.3	908.795	808.303	891.12	1029.73	984.03	793.661	661.09	651.1	605.72	646.43	604.879	657.067
1: Linear	IL-5	701.42	894.965	1065.5	1861.48	2832.8	3246.12	4216.35	4723.43	601.73	582.741	477.52	873.527	565.017	1113.14	829.303	650.812	664.067	626.337	1232.62	968.69	880.267	1066.74	597.457	676.035	649.475	768.717	819.175	638.22	732.862	671.247	612.712	666.4	640.53	816.092	730.962	838.648	671.519	676.168	762.814	734.852	797.332	694.45	630.152	673.95	743.048	560.077	571.16	641.653
1: Linear	IL-6	675.57	713.696	799.214	1165.9	1832.6	4305.83	12500.6	23242.7	615.885	599.345	762.889	582.08	628.92	757.675	787.19	653.757	755.88	678.193	1098.74	811.505	675.11	830.547	636.168	640.835	809.152	681.74	818.433	778.207	694.296	723.553	698.147	710.144	701.613	666.211	746.205	756.643	802.043	590.9	726.42	619.17	978.372	690.4	618.665	607.447	650.99	752.312	637.257	461.289
4: 4-PL	IL-7	192.526	362.08	853.384	1910.33	4175.55	11315	14617.8	21125.3	204.85	188.131	132.674	156.81	168.638	215.59	380.145	173.4	197.432	219.248	167.445	328.67	55.78	389.96	108.031	164.665	116.589	194.658	209.86	338.829	250.002	208.112	244.03	281.523	170.225	230.018	193.07	204.025	170.956	397.965	224.34	169.095	360.926	305.5	208.863	189.165	104.54	149.411	204.829	182.695
1: Linear	IL-10	479.05	484.079	585.678	826.451	1156.93	3415.94	6741.5	9556.07	550.854	685.75	846.874	901.817	597.67	1049.59	863.023	736.303	720.663	718.28	1414.76	1084.88	1240.89	1352.77	658.755	705.84	760.487	869.34	849.535	821.15	743.302	745.173	927.728	862.335	1264	911.684	768.827	1025.46	639.76	780.295	831.35	764.607	1290.48	902.86	644.965	679.803	633.934	633.178	486.32	749.567
1: Linear	IL-12p40	352.032	385.2	385.955	466.394	524.538	629.668	1097.33	1694.67	423.21	285.865	509.5	413.183	460.814	690.705	518.957	398.32	554.191	329.269	967.908	652.271	455.461	454.664	396.878	335.118	399.852	407.594	591.844	507.415	273.741	354.816	455.201	519.685	472.721	438.565	368.669	531.958	501.822	354.97	430.036	320.905	680.562	390.054	265.909	287.91	523.285	273.88	327.358	489.95
4: 4-PL	IL-13	950.499	1169.64	1450.76	2894.29	7814.97	17305.3	25632.3	31989.8	525.202	451.315	635.013	407.895	521.938	495.395	641.094	600.74	636.515	619.103	683.92	704.195	408.33	662.892	560.325	569.09	571.855	712.44	798.4	790.027	620.737	684.214	533.268	686.053	533.972	620.624	532.525	570.298	718.499	503.241	655.708	573.827	929.291	989.206	559.315	585.133	448.8	540.965	860.217	383.01
1: Linear	IL-15	947.926	1033.41	935.122	1030.22	1068.2	1393.56	2388.09	4309.69	1075.99	807.625	861.823	802.465	797.543	833.65	1107.82	956.475	1131.1	1113.33	1069.68	1470.26	1082.82	1234.44	753.607	895.26	835.737	1225.65	1031.59	1014	1055.55	920.115	1173.38	878.02	896.107	1097.41	1072.27	1373.52	1141.22	1036.08	1101.24	1164.8	1300.19	1151.33	1255.8	1093.05	868.995	900.4	1824.26	1033.03
1: Linear	IL-17	628.381	921.241	1601.87	4367.91	8969.17	21816.8	61378.7	189453	496.9	496.797	638.152	405.623	472.929	353.765	532.96	545.117	611.783	558.117	694.078	748.332	494.752	684.872	508.197	474.478	522.48	529.413	712.445	594.123	599.35	585.01	509.435	483.62	547.701	671.94	526.858	569.22	679.038	583.525	573.622	453.361	702.058	692.145	567.598	570.375	570.827	498.329	526.668	345.545
1: Linear	IL-21	2159.17	1744.45	2578.12	3517.2	5663.95	11416.1	17188.8	22605.4	1120.61	1154.53	1608.39	1549.83	2202.54	1411.78	1558.66	2100.1	2406.94	1691.11	1603.82	2116.85	1476.84	2278.4	1740.23	2329.23	1839.87	1610.05	2551.29	2227.88	2179.42	2185.14	1729.7	2172.83	2035.67	3015.11	1623.21	1870.53	1923.12	1958.65	2572.22	2287.26	2857.02	2152.58	2002.98	1663.06	2285.59	1729.53	2270.63	2072.74
1: Linear	KC	216.917	771.37	2227.06	5915.18	18178	42467.9	70713.5	80066.5	136.911	197.015	261.815	249.025	151.083	104.59	198.585	230.765	205.706	202.558	158.525	382.98	168.785	320.259	193.88	237.657	176.895	301.495	265.535	237.46	291.425	322.837	183.75	246.854	245.71	254.851	203.88	246.753	511.925	222.68	129.735	195.226	299.82	320.109	222.128	222.782	216.415	195.736	273.414	224.785
1: Linear	Leptin	96.5188	600.238	1874.98	5151.65	10798.5	23954.1	26273.3	31298.3	182.409	66.87	198.597	168.54	67.8588	47.325	116.802	134.635	177.662	140.382	280.795	258.631	26.485	218.387	87.7712	41.3725	73.0263	87.01	233.82	96.295	137.785	145.126	119.16	32.055	160.91	382.7	101.87	93	85.88	186.585	117.675	88.545	148.2	14.76	69.535	143.055	31.875	99.065	71.99	363.51
4: 4-PL	LIX	1204.71	2197.48	5742.48	14037.7	26903.4	38983.2	46610.8	48542.2	1399.04	1072.64	1253.68	970.582	1161.18	874.021	1566.5	1450.35	1586.22	1894.7	1463.65	2338.53	1049.6	1483.92	1083.11	988.067	1247.07	1696.46	1931.58	1162.12	1512.31	1320.44	1846.3	1192.07	1378.7	1297.77	1518.05	2149.11	1358.2	1466.74	1297.83	1166.42	1203.55	1572.45	1378.83	1391.41	1068.85	1135.39	1057.22	1249.58
1: Linear	MCP-1	681.262	738.539	675.188	731.936	776.543	1050.13	1358.49	2530.38	759.958	858.087	822.964	951.397	740.108	970.08	916.998	900.7	850.572	957.298	1168.05	1300.39	1414.34	1127.11	860.731	933.753	1037.03	1088.92	937.325	978.362	1042.04	1000.21	832.831	869.039	850.12	1083.87	998.092	935.977	1218.58	902.574	921.78	976.997	883.793	934.972	956.87	998.337	1003.41	912.855	867.72	1030.84
1: Linear	MCP-5	234.887	277.293	329.607	361.612	590.822	2035.26	4278.84	14585.7	276.942	261.51	318.545	257.89	176.41	291.808	281.283	333.342	301.683	304.648	339.585	688.33	133.648	344.42	219.465	307.859	215.295	258.625	247.96	314.715	217.145	370.785	292.52	370.996	342.32	313.199	193.123	316.81	384.874	384.628	255.288	404.01	376.784	340.36	232.279	258.551	171.553	252.848	267.772	494.355
4: 4-PL	MCSF	602.454	763.534	833.624	1318.33	3000.56	9864.42	13881.4	28398.4	762.625	852.89	818.34	628.765	746.938	507.443	966.275	949.356	846.933	1071.65	874.614	1669.98	597.5	991.335	730.492	702.935	765.695	1183.6	1143.15	920.848	777.16	786.104	1044.04	721.438	714.605	773.862	815.678	902.857	1080.21	868.398	984.648	724.515	893.125	902.419	950.487	814.14	671.03	757.477	819.428	790.57
1: Linear	MIG	225.554	443.114	827.768	3477.56	8805.37	16880.5	27150.6	29071.8	210.465	172.912	151.655	292.217	187.222	284.113	201.363	417.627	626.6	405.825	290.17	714.618	197.985	584.348	243.115	274.814	226.919	785.275	494.19	674.003	354.775	382.653	465.189	302.965	360.136	368.523	474.936	427.628	343.76	332.06	282.374	296.515	350.374	352.616	306.535	344.243	162.611	298.349	145.65	282.81
4: 4-PL	MIP-1a	277.172	186.815	292.561	395.804	1798.45	13027.6	26516.9	70710.2	313.246	332.88	406.24	259.933	202.955	199.2	266.425	323.17	277.155	283.381	297.248	623.185	133.65	357.93	221.573	293.521	221.005	545.57	324.082	393.385	196.255	299.612	275.13	320.553	376.61	479.715	234.598	395.849	369.039	392.756	286.38	320.121	398	291.419	426.23	314.36	150.743	297.905	297.845	190.245
4: 4-PL	MIP-1g	224.641	363.635	755.65	2253.96	6944.66	22053.7	32857.2	42044.4	749.438	590.067	803.345	449.565	432.575	461.721	587.69	931.345	622.868	1125.65	923.43	1268.08	413.055	685.045	590.24	457.845	425.825	1159.5	1630.51	656.632	420.195	497.459	946.315	807.4	572.617	1058.19	624.202	757.143	745.143	737.15	958.447	623.077	1028.67	727.29	1121.06	616.572	433.773	640.775	808.073	541.2
1: Linear	PF4	754.65	1587.11	1554.35	2325.68	8638.11	37326.9	53260	72777.4	1074.94	1309.56	1050.27	2108.15	902.732	769.335	1118.74	1329.42	1755.62	4735.62	1340.13	2375.7	801.62	1590.37	1207.35	965.75	939.553	1662.45	1995.52	1111.23	1178.74	1253.2	1788.74	1949.58	1895.33	4476.79	1313.8	3574.59	2187.97	1555.11	1651.17	1164.95	1512.41	1227.39	9426.59	16489.9	1010.81	1593.05	1121.85	1397.23
1: Linear	RANTES	877.077	1668.27	3761.53	10745.5	26831.7	61044.7	96631.9	107891	718.965	448.587	601.56	181.435	416.917	299.045	811.61	469.442	574.03	549.645	574.729	725.171	261.603	713.785	283.636	342.305	305.655	737.28	639.965	467.115	174.275	266.59	271.905	407.34	426.555	383.525	211.425	881.812	528.755	382.245	457.548	268.33	470.066	500.625	649.548	775.148	416.065	494.648	346.82	302.375
4: 4-PL	TARC	698.102	812.172	1386.23	3649.53	13434.5	38021.5	61484.2	76225.5	217.376	352.933	302.065	323.785	313.055	181.165	322.99	391.65	395.062	429.358	438.015	1102.6	181.23	553.025	258.913	392.892	338.233	463.077	382.145	423.605	609.92	627.16	411.665	615.005	375.75	599.224	564.485	347.224	452.007	401.289	320.204	424.065	2460.96	548.757	356.478	481.902	339.43	467.694	395.231	424.341
1: Linear	TCA-3	1304.17	2434.94	5965.05	13314	24514.2	34918.5	46697.6	48188.3	1632.98	1970.93	2001.09	1876.76	1828.05	1832.95	3265.97	2083.58	2622.62	2902.04	2629	4686.82	2049.9	2798.6	1909.66	1720.81	2113.96	3599	2710.03	2203.44	2425.9	2432.28	2417.23	2142.44	2158.86	2375.86	2574.7	3603.49	2201.71	2219.88	2647.76	2383.68	2163.08	2329.69	3035.52	2939.04	2424.64	2881.22	2291.36	2925.84
4: 4-PL	TNF RI	286.509	382.627	752.575	1740.55	4712.47	14478.5	28227.6	50723.2	675.482	358.826	1351.34	465.18	841.145	531.055	503.5	1087	884.52	1256.35	575.826	909.486	496.655	993.71	786.418	596.767	400.823	1158.37	1585.29	590.33	680.423	822.155	956.038	911.038	797.975	1440.91	496.727	663.675	896.845	822.277	1065.71	684.351	985.833	1113.33	1507.3	801.9	528.453	900.935	921.593	356.325
1: Linear	TNF RII	174.324	284.454	1014.71	1992.49	6080.81	14216.5	28052.3	37185.8	255.45	147.593	629.215	229.729	287.366	225.375	116.267	294.923	215.42	16.845	154.62	100.745	0	149.748	145.515	192.18	225.833	259.863	231.394	247.315	145.335	155.801	136.148	82.47	268.91	364.21	128.49	134.68	121.277	141.155	150.238	145.891	224.762	190.005	279.3	271.914	178.576	126.54	163.795	88.18
1: Linear	TNFa	1139.79	1308.96	1209.98	1264.5	1185.27	1441.78	2088.55	4286.64	534.305	542.215	639.745	748.565	598.13	740.26	634.465	812.355	716.043	397.63	1003.6	1350.01	870.232	824.836	805.249	688.65	785.413	923.757	666.545	802.137	852.083	788.145	800.41	738.82	727.075	1130.37	717.077	731.538	889.465	751.545	713.85	805.68	1080.49	666.735	512.797	680.75	831.965	680.345	385.19	367.515
	POS-Ave	70134.6	70134.6	70134.6	70134.6	70134.6	70134.6	70134.6	70134.6	70134.6	70134.6	70134.6	70134.6	70134.6	70134.6	70134.6	70134.6	70134.6	70134.6	70134.6	70134.6	70134.6	70134.6	70134.6	70134.6	70134.6	70134.6	70134.6	70134.6	70134.6	70134.6	70134.6	70134.6	70134.6	70134.6	70134.6	70134.6	70134.6	70134.6	70134.6	70134.6	70134.6	70134.6	70134.6	70134.6	70134.6	70134.6	70134.6	70134.6
[truncated: 208 more columns]

## Sheet: Standard Curves
	POS1	0.00137174	0.00411523	0.0123457	0.037037	0.111111	0.333333	1						Standard Cytokine Data				3	4	5	6	7			Linear Regression Curve								Log-log Regression Curve								4-PL Regression Curve
	POS2	0.00137174	0.00411523	0.0123457	0.037037	0.111111	0.333333	1	Std3 Intercept	Slope	Intercept	Linear
	bFGF	6.85871	20.5761	61.7284	185.185	555.556	1666.67	5000	0.928705	2.29172	-0.526757	116.812		bFGF		1.80922	2.4831	3.15698	3.83085	4.50473	5.17861	5.85248
	BLC	13.7174	41.1523	123.457	370.37	1111.11	3333.33	10000	1.23296	2.11431	-1.93012	13.1345		Concentration (pg/ml)	0	6.85871	20.5761	61.7284	185.185	555.556	1666.67	5000
	CD30L	2.74348	8.23045	24.6914	74.0741	222.222	666.667	2000	1.95659	1.02091	1.68565	43.9833		Signal-BKG	0	12.4713	631.986	6646.72	25120.7	63870.8	76204.2	95666.4
	Eotaxin	1.37174	4.11523	12.3457	37.037	111.111	333.333	1000	2.18209	1.07381	2.13393	183.453		Log (Concentration)		0.836242	1.31336	1.79048	2.26761	2.74473	3.22185	3.69897
	Eotaxin-2	1.37174	4.11523	12.3457	37.037	111.111	333.333	1000	1.69047	1.33672	0.736084	33.0293		Log (Signal-BKG)		1.09591	2.80071	3.82261	4.40003	4.8053	4.88198	4.98076
	Fas L	13.7174	41.1523	123.457	370.37	1111.11	3333.33	10000	1.06215	0.845167	1.07342	6.74024			Slope				Intercept		N	R2
	G-CSF	27.4348	82.3045	246.914	740.741	2222.22	6666.67	20000	0.911861	0.899237	0.662735	3.0035		Linear regression	116.812				0		5	0.994644
	GM-CSF	13.7174	41.1523	123.457	370.37	1111.11	3333.33	10000	1.05109	1.32857	0.919364	32.7896		log-log regression	2.29172				-0.526757		4	0.949101
	ICAM-1	13.7174	41.1523	123.457	370.37	1111.11	3333.33	10000	1.4907	0.995213	0.646304	7.26955			1.41238	1.41238	0.928705	0.974901	0.628132	0.219454	1.67602	0.673569
	IFNg	5.48697	16.4609	49.3827	148.148	444.444	1333.33	4000	-0.032217	1.09871	0.0643996	5.43846
	IL-1a	2.74348	8.23045	24.6914	74.0741	222.222	666.667	2000	2.46297	1.07638	2.56684	463.631
	IL-1b	5.48697	16.4609	49.3827	148.148	444.444	1333.33	4000	0.855549	0.985652	0.792076	6.95179
	IL-2	13.7174	41.1523	123.457	370.37	1111.11	3333.33	10000	0.84422	1.01372	0.841867	10.1984		BLC		1.5679	2.02995	2.49199	2.95404	3.41608	3.87813	4.34017
	IL-3	2.74348	8.23045	24.6914	74.0741	222.222	666.667	2000	2.02185	0.927141	1.97116	71.3231		Concentration (pg/ml)	0	13.7174	41.1523	123.457	370.37	1111.11	3333.33	10000
	IL-4	0.685871	2.05761	6.17284	18.5185	55.5556	166.667	500	2.17646	0.312115	3.58254	1442		Signal-BKG	26.6634	1	61.8625	937.059	3268.15	15222.1	24548.2	33274.3
	IL-5	13.7174	41.1523	123.457	370.37	1111.11	3333.33	10000	0.147049	0.760587	1.40095	9.39392		Log (Concentration)		1.13727	1.61439	2.09151	2.56864	3.04576	3.52288	4
	IL-6	5.48697	16.4609	49.3827	148.148	444.444	1333.33	4000	0.937014	0.984136	0.922804	8.78901		Log (Signal-BKG)		0	1.79143	2.97177	3.5143	4.18247	4.39002	4.52211
	IL-7	13.7174	41.1523	123.457	370.37	1111.11	3333.33	10000	1.84284	0.925109	1.25128	10.1343			Slope				Intercept		N	R2
	IL-10	13.7174	41.1523	123.457	370.37	1111.11	3333.33	10000	-0.565348	1.20285	-0.241734	1.95492		Linear regression	13.1345				0		5	0.98679
	IL-12p40	1.37174	4.11523	12.3457	37.037	111.111	333.333	1000	0.705439	0.59064	1.32922	2.29814		log-log regression	2.11431				-1.93012		5	0.939317
	IL-13	27.4348	82.3045	246.914	740.741	2222.22	6666.67	20000	1.09394	1.02348	0.827046	7.55218			0.968402	0.968402	1.23296	0.969159	0.466567	0.188431	1.61713	-0.653044
	IL-15	137.174	411.523	1234.57	3703.7	11111.1	33333.3	100000	-0.818863	0.869403	-0.895931	0.0348095
	IL-17	5.48697	16.4609	49.3827	148.148	444.444	1333.33	4000	1.75491	0.956025	1.82972	47.0641
	IL-21	27.4348	82.3045	246.914	740.741	2222.22	6666.67	20000	1.20585	2.32799	-2.57374	4.48249
	KC	2.74348	8.23045	24.6914	74.0741	222.222	666.667	2000	2.19611	0.988229	2.36045	195.813		CD30L		2.29029	2.725	3.1597	3.59441	4.02911	4.46381	4.89852
	Leptin	137.174	411.523	1234.57	3703.7	11111.1	33333.3	100000	1.37764	0.865671	0.936378	2.24473		Concentration (pg/ml)	0	2.74348	8.23045	24.6914	74.0741	222.222	666.667	2000
	LIX	27.4348	82.3045	246.914	740.741	2222.22	6666.67	20000	1.33901	0.983117	1.67537	52.1126		Signal-BKG	0	125.501	316.746	1680.16	5443.91	12437.8	28170	44590
	MCP-1	5.48697	16.4609	49.3827	148.148	444.444	1333.33	4000	-0.444162	0.815094	0.264753	0.473148		Log (Concentration)		0.438302	0.915424	1.39254	1.86967	2.34679	2.82391	3.30103
	MCP-5	1.37174	4.11523	12.3457	37.037	111.111	333.333	1000	1.3802	0.898361	1.34468	14.1458		Log (Signal-BKG)		2.09865	2.50071	3.22535	3.73591	4.09474	4.44979	4.64924
	MCSF	2.74348	8.23045	24.6914	74.0741	222.222	666.667	2000	1.81521	0.848928	1.74701	40.6064			Slope				Intercept		N	R2
	MIG	13.7174	41.1523	123.457	370.37	1111.11	3333.33	10000	1.21346	1.15696	0.996948	23.3766		Linear regression	43.9833	1.10929			0		6	0.984682
	MIP-1a	13.7174	41.1523	123.457	370.37	1111.11	3333.33	10000	0.794101	1.58135	-1.07204	7.18129		log-log regression	1.02091				1.68565		6	0.984886
	MIP-1g	1.37174	4.11523	12.3457	37.037	111.111	333.333	1000	2.26736	1.15156	2.01142	194.531			0.911098	0.911098	1.95659	0.973771	1.89096	0.0151735	0.999231	1.73307
	PF4	27.4348	82.3045	246.914	740.741	2222.22	6666.67	20000	0.921203	0.809381	1.54263	15.7661
	RANTES	5.48697	16.4609	49.3827	148.148	444.444	1333.33	4000	2.19347	0.988494	2.23515	140.067
	TARC	5.48697	16.4609	49.3827	148.148	444.444	1333.33	4000	1.83074	1.31979	1.17322	83.8487
	TCA-3	2.74348	8.23045	24.6914	74.0741	222.222	666.667	2000	2.38788	0.911294	2.74014	493.484		Eotaxin		2.31223	2.80912	3.30601	3.8029	4.29979	4.79668	5.29357
	TNF RI	0.685871	2.05761	6.17284	18.5185	55.5556	166.667	500	2.42605	0.951007	2.33176	253.561		Concentration (pg/ml)	0	1.37174	4.11523	12.3457	37.037	111.111	333.333	1000
	TNF RII	2.74348	8.23045	24.6914	74.0741	222.222	666.667	2000	1.92853	0.969945	1.84959	64.983		Signal-BKG	0	180.462	615.73	2351.43	6314.72	20540	33439	46533.8
	TNFa	1.37174	4.11523	12.3457	37.037	111.111	333.333	1000	0.345211	0.483148	1.63973	3.11147		Log (Concentration)		0.137272	0.614394	1.09151	1.56864	2.04576	2.52288	3
														Log (Signal-BKG)		2.25639	2.78939	3.37133	3.80035	4.3126	4.52425	4.66777
															Slope				Intercept		N	R2
														Linear regression	183.453				0		5	0.999255
														log-log regression	1.07381				2.13393		5	0.997887
															1.04143	1.04143	2.18209	0.996806	2.16927	0.0174285	1.04767	2.17494
														Eotaxin-2		1.67858	2.14193	2.60529	3.06864	3.532	3.99535	4.45871
														Concentration (pg/ml)	0	1.37174	4.11523	12.3457	37.037	111.111	333.333	1000
														Signal-BKG	11.1523	1	107.321	503.402	1250.15	4755.58	10641.9	19797.5
														Log (Concentration)		0.137272	0.614394	1.09151	1.56864	2.04576	2.52288	3
														Log (Signal-BKG)		0	2.03068	2.70191	3.09696	3.6772	4.02702	4.29661
															Slope				Intercept		N	R2
														Linear regression	33.0293				0		6	0.98732
														log-log regression	1.33672				0.736084		7	0.873616
															0.971146	0.971146	1.69047	0.981174	1.54527	0.238262	0.951251	1.58597
														Fas L		1.8757	2.31867	2.76164	3.20462	3.64759	4.09056	4.53354
														Concentration (pg/ml)	0	13.7174	41.1523	123.457	370.37	1111.11	3333.33	10000
														Signal-BKG	0	75.3045	353.059	657.28	1731.06	7761.1	11866.2	18425.8
														Log (Concentration)		1.13727	1.61439	2.09151	2.56864	3.04576	3.52288	4
														Log (Signal-BKG)		1.87682	2.54785	2.81775	3.23831	3.88992	4.07431	4.26543
															Slope				Intercept		N	R2
														Linear regression	6.74024				0		5	0.986627
														log-log regression	0.845167				1.07342		7	0.971733
															0.928429	0.928429	1.06215	0.965661	0.819819	0.0575877	0.779028	1.28538
														G-CSF		2.00464	2.42155	2.83846	3.25538	3.67229	4.0892	4.50611
														Concentration (pg/ml)	0	27.4348	82.3045	246.914	740.741	2222.22	6666.67	20000
														Signal-BKG	0	112.219	191.025	513.699	1749.65	6859.87	13954	27344.9
														Log (Concentration)		1.4383	1.91542	2.39254	2.86967	3.34679	3.82391	4.30103
														Log (Signal-BKG)		2.05007	2.28109	2.71071	3.24295	3.83632	4.1447	4.43688
															Slope				Intercept		N	R2
														Linear regression	3.0035				0		5	0.993193
														log-log regression	0.899237				0.662735		7	0.986999
															0.873809	0.873809	0.911861	0.985562	0.747834	0.0303061	0.938621	0.524659
														GM-CSF		2.51794	3.0642	3.61047	4.15673	4.70299	5.24925	5.79551
														Concentration (pg/ml)	0	13.7174	41.1523	123.457	370.37	1111.11	3333.33	10000
														Signal-BKG	0	248.857	1055.67	7630.27	16694.7	34531.4	39546.7	44088.5
														Log (Concentration)		1.13727	1.61439	2.09151	2.56864	3.04576	3.52288	4
														Log (Signal-BKG)		2.39595	3.02353	3.88254	4.22258	4.53821	4.59711	4.64432
															Slope				Intercept		N	R2
														Linear regression	32.7896				0		5	0.968632
														log-log regression	1.32857				0.919364		4	0.976274
															1.14491	1.14491	1.05109	0.941226	1.21586	0.0394013	1.25655	1.08146
														ICAM-1		2.2233	2.60126	2.97921	3.35717	3.73512	4.11307	4.49103
														Concentration (pg/ml)	0	13.7174	41.1523	123.457	370.37	1111.11	3333.33	10000
														Signal-BKG	0	8.195	635.39	1173.62	2780.37	8005.96	11126	17319.4
														Log (Concentration)		1.13727	1.61439	2.09151	2.56864	3.04576	3.52288	4
														Log (Signal-BKG)		0.913549	2.80304	3.06953	3.4441	3.90341	4.04634	4.23853
															Slope				Intercept		N	R2
														Linear regression	7.26955				0		5	0.99706
														log-log regression	0.995213				0.646304		7	0.814431
															0.792155	0.792155	1.4907	0.973681	1.32241	0.314823	0.632796	1.80778
														IFNg		0.622241	1.19122	1.7602	2.32917	2.89815	3.46713	4.03611
														Concentration (pg/ml)	0	5.48697	16.4609	49.3827	148.148	444.444	1333.33	4000
														Signal-BKG	65.1203	101.942	33.68	1	219.652	1334.63	6248.64	22233.5
														Log (Concentration)		0.739332	1.21645	1.69357	2.1707	2.64782	3.12494	3.60206
														Log (Signal-BKG)		2.00835	1.52737	0	2.34174	3.12536	3.79579	4.34701
															Slope				Intercept		N	R2
														Linear regression	5.43846				0		7	0.995503
														log-log regression	1.09871				0.0643996		7	0.595261
															1.19252	1.19252	-0.032217	0.776262	-0.259428	0.251086	1.57307	-1.26706
														IL-1a		3.07911	3.55219	4.02526	4.49833	4.97141	5.44448	5.91755
														Concentration (pg/ml)	0	2.74348	8.23045	24.6914	74.0741	222.222	666.667	2000
														Signal-BKG	0	986.149	3892.59	13294.8	33729.4	61638.2	80753.1	88740.7
														Log (Concentration)		0.438302	0.915424	1.39254	1.86967	2.34679	2.82391	3.30103
														Log (Signal-BKG)		2.99394	3.59024	4.12368	4.52801	4.78985	4.90716	4.94812
															Slope				Intercept		N	R2
														Linear regression	463.631				0		4	0.99554
														log-log regression	1.07638				2.56684		4	0.992898
															0.991516	0.991516	2.46297	0.993721	2.64453	0.0643142	0.982738	2.71214
														IL-1b		1.57521	2.01828	2.46135	2.90442	3.34749	3.79056	4.23363
														Concentration (pg/ml)	0	5.48697	16.4609	49.3827	148.148	444.444	1333.33	4000
														Signal-BKG	0	33.5053	76.9866	371.728	1024.75	2062.48	3522	4402.7
														Log (Concentration)		0.739332	1.21645	1.69357	2.1707	2.64782	3.12494	3.60206
														Log (Signal-BKG)		1.52511	1.88641	2.57023	3.01062	3.31439	3.54679	3.64372
															Slope				Intercept		N	R2
														Linear regression	6.95179				0		4	0.997109
														log-log regression	0.985652				0.792076		5	0.983666
															0.928629	0.928629	0.855549	0.968179	0.888649	0.00323471	0.990172	0.782266
														IL-2		1.83791	2.36079	2.88367	3.40654	3.92942	4.4523	4.97518
														Concentration (pg/ml)	0	13.7174	41.1523	123.457	370.37	1111.11	3333.33	10000
														Signal-BKG	0	116.491	251.693	668.216	2581.33	15208.2	32859.5	52194.2
														Log (Concentration)		1.13727	1.61439	2.09151	2.56864	3.04576	3.52288	4
														Log (Signal-BKG)		2.06629	2.40087	2.82492	3.41184	4.18208	4.51666	4.71762
															Slope				Intercept		N	R2
														Linear regression	10.1984				0		6	0.980772
														log-log regression	1.01372				0.841867		7	0.979403
															1.0959	1.0959	0.84422	0.971308	0.591566	0.0206139	1.04371	0.745757
														IL-3		2.45571	2.87852	3.30133	3.72415	4.14696	4.56977	4.99258
														Concentration (pg/ml)	0	2.74348	8.23045	24.6914	74.0741	222.222	666.667	2000
														Signal-BKG	0	168.738	642.529	2851.79	5836.35	12633.2	48518.4	77342.7
														Log (Concentration)		0.438302	0.915424	1.39254	1.86967	2.34679	2.82391	3.30103
														Log (Signal-BKG)		2.22721	2.80789	3.45512	3.76614	4.10151	4.68591	4.88842
															Slope				Intercept		N	R2
														Linear regression	71.3231				0		6	0.993099
														log-log regression	0.927141				1.97116		7	0.982843
															0.886173	0.886173	2.02185		2.0673	0.0497446	0.864133	2.12904
														IL-4		3.1888	3.68034	4.17188	4.66342	5.15496	5.64649	6.13803
														Concentration (pg/ml)	0	0.685871	2.05761	6.17284	18.5185	55.5556	166.667	500
														Signal-BKG	0	2978.76	5409.82	7865.88	8245.86	9416.91	9167.6	9791.47
														Log (Concentration)		-0.163758	0.313364	0.790485	1.26761	1.74473	2.22185	2.69897
														Log (Signal-BKG)		3.47404	3.73318	3.89575	3.91624	3.97391	3.96226	3.99085
															Slope				Intercept		N	R2
														Linear regression	1442				0		3	0.834734
														log-log regression	0.312115				3.58254		4	0.885461
															1.03022	1.03022	2.17646	0.832777	3.35751	0.337551	0.191831	3.69675
														IL-5		2.11837	2.62883	3.13929	3.64976	4.16022	4.67068	5.18114
														Concentration (pg/ml)	0	13.7174	41.1523	123.457	370.37	1111.11	3333.33	10000
														Signal-BKG	0	193.545	364.076	1160.06	2131.38	2544.7	3514.93	4022.01
														Log (Concentration)		1.13727	1.61439	2.09151	2.56864	3.04576	3.52288	4
														Log (Signal-BKG)		2.28678	2.56119	3.06448	3.32866	3.40564	3.54592	3.60444
															Slope				Intercept		N	R2
														Linear regression	9.39392				0		3	0.995055
														log-log regression	0.760587				1.40095		4	0.983603
															1.06988	1.06988	0.147049	0.968659	0.901629	0.0394783	0.804271	1.30263
														IL-6		1.63807	2.11071	2.58334	3.05598	3.52862	4.00125	4.47389
														Concentration (pg/ml)	0	5.48697	16.4609	49.3827	148.148	444.444	1333.33	4000
														Signal-BKG	0	38.1266	123.644	490.327	1157.03	3630.26	11825	22567.2
														Log (Concentration)		0.739332	1.21645	1.69357	2.1707	2.64782	3.12494	3.60206
														Log (Signal-BKG)		1.58123	2.09217	2.69049	3.06334	3.55994	4.0728	4.35348
															Slope				Intercept		N	R2
														Linear regression	8.78901				0		6	0.999148
														log-log regression	0.984136				0.922804		7	0.994302
															0.990599	0.990599	0.937014	0.992777	0.905691	0.0211475	0.955137	1.0042
														IL-7		2.49584	2.841	3.18616	3.53132	3.87648	4.22164	4.5668
														Concentration (pg/ml)	0	13.7174	41.1523	123.457	370.37	1111.11	3333.33	10000
														Signal-BKG	0	169.554	660.858	1717.8	3983.02	11122.5	14425.3	20932.8
														Log (Concentration)		1.13727	1.61439	2.09151	2.56864	3.04576	3.52288	4
														Log (Signal-BKG)		2.22931	2.82011	3.23497	3.60021	4.0462	4.15913	4.32083
															Slope				Intercept		N	R2
														Linear regression	10.1343				0		5	0.998054
														log-log regression	0.925109				1.25128		5	0.992456
															0.723421	0.723421	1.84284	0.998666	1.67312	0.061932	0.847483	1.45067
														IL-10		1.03746	1.66928	2.30109	2.9329	3.56471	4.19652	4.82833
														Concentration (pg/ml)	0	13.7174	41.1523	123.457	370.37	1111.11	3333.33	10000
														Signal-BKG	0	5.02906	106.627	347.401	677.881	2936.89	6262.45	9077.02
														Log (Concentration)		1.13727	1.61439	2.09151	2.56864	3.04576	3.52288	4
														Log (Signal-BKG)		0.701487	2.02787	2.54083	2.83115	3.46789	3.79674	3.95794
															Slope				Intercept		N	R2
														Linear regression	1.95492				0		6	0.981979
														log-log regression	1.20285				-0.241734		6	0.934955
															1.32421	1.32421	-0.565348	0.989016	-0.468528	0.176604	0.935781	0.529216
														IL-12p40		0.916116	1.32147	1.72682	2.13218	2.53753	2.94288	3.34824
														Concentration (pg/ml)	0	1.37174	4.11523	12.3457	37.037	111.111	333.333	1000
														Signal-BKG	0	33.1678	33.9228	114.362	172.506	277.636	745.297	1342.63
														Log (Concentration)		0.137272	0.614394	1.09151	1.56864	2.04576	2.52288	3
														Log (Signal-BKG)		1.52072	1.53049	2.05828	2.2368	2.44348	2.87233	3.12796
															Slope				Intercept		N	R2
														Linear regression	2.29814				0		6	0.982929
														log-log regression	0.59064				1.32922		7	0.974511
															0.849581	0.849581	0.705439	0.978564	0.799492	0.0533214	0.636924	1.22718
														IL-13		2.38627	2.83102	3.27577	3.72051	4.16526	4.61001	5.05476
														Concentration (pg/ml)	0	27.4348	82.3045	246.914	740.741	2222.22	6666.67	20000
														Signal-BKG	0	219.144	500.264	1943.79	6864.47	16354.8	24681.8	31039.3
														Log (Concentration)		1.4383	1.91542	2.39254	2.86967	3.34679	3.82391	4.30103
														Log (Signal-BKG)		2.34073	2.6992	3.28865	3.83661	4.21364	4.39238	4.49191
															Slope				Intercept		N	R2
														Linear regression	7.55218				0		5	0.992013
														log-log regression	1.02348				0.827046		5	0.99315
															0.932148	0.932148	1.09394	0.990737	1.04556	0.0294988	1.06709	0.70191
														IL-15		0.911106	1.32152	1.73194	2.14236	2.55278	2.96319	3.37361
														Concentration (pg/ml)	0	137.174	411.523	1234.57	3703.7	11111.1	33333.3	100000
														Signal-BKG	12.8044	98.2931	1	95.1	133.079	458.438	1452.97	3374.57
														Log (Concentration)		2.13727	2.61439	3.09151	3.56864	4.04576	4.52288	5
														Log (Signal-BKG)		1.99252	0	1.97818	2.12411	2.66128	3.16226	3.52822
															Slope				Intercept		N	R2
														Linear regression	0.0348095				0		7	0.991185
														log-log regression	0.869403				-0.895931		7	0.614483
															0.860196	0.860196	-0.818863	0.866295	-0.927367	0.281374	1.30129	-2.71191
														IL-17		2.50784	2.97116	3.43447	3.89779	4.3611	4.82441	5.28773
														Concentration (pg/ml)	0	5.48697	16.4609	49.3827	148.148	444.444	1333.33	4000
														Signal-BKG	0	292.86	973.484	3739.53	8340.78	21188.5	60750.4	188825
														Log (Concentration)		0.739332	1.21645	1.69357	2.1707	2.64782	3.12494	3.60206
														Log (Signal-BKG)		2.46666	2.98833	3.57282	3.92121	4.3261	4.78355	5.27606
															Slope				Intercept		N	R2
														Linear regression	47.0641				0		7	0.99974
														log-log regression	0.956025				1.82972		7	0.996083
															0.971061	0.971061	1.75491	0.995985	1.78991	0.0220027	0.926733	1.91194
														IL-21		2.52191	2.91818	3.31445	3.71072	4.10699	4.50326	4.89953
														Concentration (pg/ml)	0	27.4348	82.3045	246.914	740.741	2222.22	6666.67	20000
														Signal-BKG	414.728	1	833.678	1772.76	3919.5	9671.68	15444.3	20860.9
														Log (Concentration)		1.4383	1.91542	2.39254	2.86967	3.34679	3.82391	4.30103
														Log (Signal-BKG)		0	2.921	3.24865	3.59323	3.9855	4.18877	4.31933
															Slope				Intercept		N	R2
														Linear regression	4.48249				0		5	0.991912
														log-log regression	2.32799				-2.57374		4	0.755147
															0.830544	0.830544	1.20585	0.999789	1.32733	0.757145	0.704467	1.56882
														KC		2.74863	3.24262	3.7366	4.23058	4.72457	5.21855	5.71254
														Concentration (pg/ml)	0	2.74348	8.23045	24.6914	74.0741	222.222	666.667	2000
														Signal-BKG	0	554.452	2010.14	5698.27	17961	42251	70496.6	79849.6
														Log (Concentration)		0.438302	0.915424	1.39254	1.86967	2.34679	2.82391	3.30103
														Log (Signal-BKG)		2.74386	3.30323	3.75574	4.25433	4.62584	4.84817	4.90227
															Slope				Intercept		N	R2
														Linear regression	195.813				0		5	0.991604
														log-log regression	0.988229				2.36045		5	0.995825
															1.03534	1.03534	2.19611	0.996862	2.29484	0.0382962	0.936119	2.45788
														Leptin		2.90503	3.25882	3.61261	3.9664	4.3202	4.67399	5.02778
														Concentration (pg/ml)	0	137.174	411.523	1234.57	3703.7	11111.1	33333.3	100000
														Signal-BKG	0	503.719	1778.46	5055.14	10702	23857.6	26176.7	31201.8
														Log (Concentration)		2.13727	2.61439	3.09151	3.56864	4.04576	4.52288	5
														Log (Signal-BKG)		2.70219	3.25004	3.70373	4.02946	4.37763	4.41792	4.49418
															Slope				Intercept		N	R2
														Linear regression	2.24473				0		5	0.982135
														log-log regression	0.865671				0.936378		5	0.987435
															0.741515	0.741515	1.37764	0.994339	1.32021	0.076101	0.777262	1.25188
														LIX		3.22018	3.68183	4.14347	4.60512	5.06677	5.52841	5.99006
														Concentration (pg/ml)	0	27.4348	82.3045	246.914	740.741	2222.22	6666.67	20000
														Signal-BKG	0	992.778	4537.78	12833	25698.7	37778.5	45406.1	47337.5
														Log (Concentration)		1.4383	1.91542	2.39254	2.86967	3.34679	3.82391	4.30103
														Log (Signal-BKG)		2.99685	3.65684	4.10833	4.40991	4.57724	4.65711	4.67521
															Slope				Intercept		N	R2
														Linear regression	52.1126				0		3	0.997736
														log-log regression	0.983117				1.67537		4	0.971489
															0.967566	0.967566	1.33901	0.986965	1.82853	0.154755	0.789178	2.17022
														MCP-1		0.185286	0.729134	1.27298	1.81683	2.36068	2.90453	3.44838
														Concentration (pg/ml)	0	5.48697	16.4609	49.3827	148.148	444.444	1333.33	4000
														Signal-BKG	6.07437	63.3506	1	56.7481	101.354	374.942	683.306	1855.19
														Log (Concentration)		0.739332	1.21645	1.69357	2.1707	2.64782	3.12494	3.60206
														Log (Signal-BKG)		1.80175	0	1.75395	2.00584	2.57396	2.83462	3.26839
															Slope				Intercept		N	R2
														Linear regression	0.473148				0		7	0.992343
														log-log regression	0.815094				0.264753		7	0.629559
															1.13985	1.13985	-0.444162	0.870625	-0.657445	0.273959	1.20676	-0.834612
														MCP-5		1.43317	1.8705	2.30784	2.74517	3.18251	3.61984	4.05718
														Concentration (pg/ml)	0	1.37174	4.11523	12.3457	37.037	111.111	333.333	1000
														Signal-BKG	0	42.4063	94.7206	126.726	355.936	1800.37	4043.95	14350.8
														Log (Concentration)		0.137272	0.614394	1.09151	1.56864	2.04576	2.52288	3
														Log (Signal-BKG)		1.62743	1.97644	2.10286	2.55137	3.25536	3.60681	4.15688
															Slope				Intercept		N	R2
														Linear regression	14.1458				0		7	0.996785
														log-log regression	0.898361				1.34468		7	0.973267
															0.916611	0.916611	1.3802	0.975336	1.30734	0.0507166	0.965192	1.19733
														MCSF		1.9896	2.42701	2.86443	3.30184	3.73926	4.17668	4.61409
														Concentration (pg/ml)	0	2.74348	8.23045	24.6914	74.0741	222.222	666.667	2000
														Signal-BKG	0	161.079	231.169	715.876	2398.11	9261.97	13279	27796
														Log (Concentration)		0.438302	0.915424	1.39254	1.86967	2.34679	2.82391	3.30103
														Log (Signal-BKG)		2.20704	2.36393	2.85484	3.37987	3.9667	4.12316	4.44398
															Slope				Intercept		N	R2
														Linear regression	40.6064				0		5	0.993875
														log-log regression	0.848928				1.74701		7	0.977801
															0.916781	0.916781	1.81521	0.972058	1.58777	0.0300541	0.885793	1.65463
														MIG		2.39351	2.86473	3.33596	3.80718	4.2784	4.74962	5.22084
														Concentration (pg/ml)	0	13.7174	41.1523	123.457	370.37	1111.11	3333.33	10000
														Signal-BKG	0	217.56	602.214	3252	8579.81	16654.9	26925	28846.2
														Log (Concentration)		1.13727	1.61439	2.09151	2.56864	3.04576	3.52288	4
														Log (Signal-BKG)		2.33758	2.77975	3.51215	3.93348	4.22154	4.43016	4.46009
															Slope				Intercept		N	R2
														Linear regression	23.3766				0		4	0.994864
														log-log regression	1.15696				0.996948		4	0.988204
															0.987632	0.987632	1.21346	0.976341	1.27031	0.0311359	1.20905	0.879714
														MIP-1a		1.66748	2.1867	2.70592	3.22514	3.74436	4.26357	4.78279
														Concentration (pg/ml)	0	13.7174	41.1523	123.457	370.37	1111.11	3333.33	10000
														Signal-BKG	90.3569	1	105.746	208.989	1611.64	12840.7	26330	70523.4
														Log (Concentration)		1.13727	1.61439	2.09151	2.56864	3.04576	3.52288	4
														Log (Signal-BKG)		0	2.02426	2.32012	3.20727	4.10859	4.42045	4.84833
															Slope				Intercept		N	R2
														Linear regression	7.18129				0		7	0.993002
														log-log regression	1.58135				-1.07204		7	0.931061
															1.08823	1.08823	0.794101	0.97081	0.429866	0.150655	1.27686	-0.0962361
														MIP-1g		2.30204	2.78521	3.26837	3.75154	4.2347	4.71787	5.20103
														Concentration (pg/ml)	0	1.37174	4.11523	12.3457	37.037	111.111	333.333	1000
														Signal-BKG	0	138.993	531.009	2029.32	6720.02	21829.1	32632.6	41819.8
														Log (Concentration)		0.137272	0.614394	1.09151	1.56864	2.04576	2.52288	3
														Log (Signal-BKG)		2.14299	2.7251	3.30735	3.82737	4.33904	4.51365	4.62138
															Slope				Intercept		N	R2
														Linear regression	194.531				0		5	0.999341
														log-log regression	1.15156				2.01142		5	0.998959
															1.01267	1.01267	2.26736	0.999034	2.16303	0.0172644	1.12379	2.05499
														PF4		2.17466	2.69386	3.21306	3.73226	4.25146	4.77066	5.28986
														Concentration (pg/ml)	0	27.4348	82.3045	246.914	740.741	2222.22	6666.67	20000
														Signal-BKG	0	832.46	799.7	1571.03	7883.46	36572.3	52505.4	72022.7
														Log (Concentration)		1.4383	1.91542	2.39254	2.86967	3.34679	3.82391	4.30103
														Log (Signal-BKG)		2.92036	2.90293	3.19618	3.89672	4.56315	4.7202	4.85747
															Slope				Intercept		N	R2
														Linear regression	15.7661				0		5	0.983303
														log-log regression	0.809381				1.54263		7	0.934138
															1.08819	1.08819	0.921203	0.938967	0.609512	0.0741211	0.898915	1.22874
														RANTES		2.97731	3.44327	3.90923	4.3752	4.84116	5.30712	5.77308
														Concentration (pg/ml)	0	5.48697	16.4609	49.3827	148.148	444.444	1333.33	4000
														Signal-BKG	0	791.191	2884.45	9868.4	25954.6	60167.6	95754.9	107014
														Log (Concentration)		0.739332	1.21645	1.69357	2.1707	2.64782	3.12494	3.60206
														Log (Signal-BKG)		2.89828	3.46006	3.99425	4.41421	4.77936	4.98116	5.02944
															Slope				Intercept		N	R2
														Linear regression	140.067				0		5	0.989293
														log-log regression	0.988494				2.23515		5	0.99163
															0.976611	0.976611	2.19347	0.99242	2.25527	0.0526311	0.917559	2.38912
														TARC		2.42047	2.91443	3.40838	3.90234	4.39629	4.89025	5.3842
														Concentration (pg/ml)	0	5.48697	16.4609	49.3827	148.148	444.444	1333.33	4000
														Signal-BKG	0	114.07	688.131	2951.43	12736.4	37323.4	60786.1	75527.4
														Log (Concentration)		0.739332	1.21645	1.69357	2.1707	2.64782	3.12494	3.60206
														Log (Signal-BKG)		2.05717	2.83767	3.47003	4.10505	4.57198	4.7838	4.8781
															Slope				Intercept		N	R2
														Linear regression	83.8487				0		5	0.998837
														log-log regression	1.31979				1.17322		5	0.992647
															1.03528	1.03528	1.83074	0.995154	1.65505	0.0534981	1.22358	1.38207
														TCA-3		3.13956	3.57436	4.00917	4.44397	4.87877	5.31358	5.74838
														Concentration (pg/ml)	0	2.74348	8.23045	24.6914	74.0741	222.222	666.667	2000
														Signal-BKG	0	1130.76	4660.88	12009.8	23210	33614.3	45393.4	46884.1
														Log (Concentration)		0.438302	0.915424	1.39254	1.86967	2.34679	2.82391	3.30103
														Log (Signal-BKG)		3.05337	3.66847	4.07954	4.36568	4.52652	4.65699	4.67103
															Slope				Intercept		N	R2
														Linear regression	493.484				0		3	0.995221
														log-log regression	0.911294				2.74014		4	0.971863
															0.911306	0.911306	2.38788	0.989411	2.74013	0.1556	0.73064	3.02044
														TNF RI		2.10302	2.57502	3.04701	3.51901	3.99101	4.46301	4.93501
														Concentration (pg/ml)	0	0.685871	2.05761	6.17284	18.5185	55.5556	166.667	500
														Signal-BKG	0	96.118	466.066	1454.05	4425.96	14192	27941.1	50436.7
														Log (Concentration)		-0.163758	0.313364	0.790485	1.26761	1.74473	2.22185	2.69897
														Log (Signal-BKG)		1.9828	2.66845	3.16258	3.64601	4.15204	4.44624	4.70275
															Slope				Intercept		N	R2
														Linear regression	253.561				0		5	0.999582
														log-log regression	0.951007				2.33176		7	0.979415
															0.989264	0.989264	2.42605	0.983219	2.26502	0.0629022	0.870011	2.48596
														TNF RII		2.3097	2.76082	3.21194	3.66306	4.11419	4.56531	5.01643
														Concentration (pg/ml)	0	2.74348	8.23045	24.6914	74.0741	222.222	666.667	2000
														Signal-BKG	0	110.13	840.382	1818.17	5906.48	14042.1	27877.9	37011.5
														Log (Concentration)		0.438302	0.915424	1.39254	1.86967	2.34679	2.82391	3.30103
														Log (Signal-BKG)		2.0419	2.92448	3.25963	3.77133	4.14743	4.44526	4.56834
															Slope				Intercept		N	R2
														Linear regression	64.983				0		5	0.992202
														log-log regression	0.969945				1.84959		6	0.967618
															0.945507	0.945507	1.92853	0.992543	1.89528	0.11543	0.823557	2.16985
														TNFa		0.601782	1.09966	1.59755	2.09543	2.59331	3.0912	3.58908
														Concentration (pg/ml)	0	1.37174	4.11523	12.3457	37.037	111.111	333.333	1000
														Signal-BKG	0	169.164	70.1909	124.703	45.4766	301.987	948.76	3146.85
														Log (Concentration)		0.137272	0.614394	1.09151	1.56864	2.04576	2.52288	3
														Log (Signal-BKG)		2.22831	1.84628	2.09588	1.65779	2.47999	2.97716	3.49788
															Slope				Intercept		N	R2
														Linear regression	3.11147				0		7	0.993743
														log-log regression	0.483148				1.63973		7	0.589445
															1.04351	1.04351	0.345211	0.78834	0.458536	0.261218	0.702068	1.15705

## Sheet: Protein Information
	Target	Uniprot	GeneName	GeneID	Description
	bFGF	P15655	Fgf2 Fgf-2	14173	Fibroblast growth factor 2 (FGF-2) (Basic fibroblast growth factor) (bFGF) (Heparin-binding growth factor 2) (HBGF-2)																					m_bFGF
	BLC	O55038	Cxcl13 Blc Scyb13	55985	C-X-C motif chemokine 13 (B lymphocyte chemoattractant) (CXC chemokine BLC) (Small-inducible cytokine B13)																					m_BLC
	CD30L	P32972	Tnfsf8 Cd30l Cd30lg	21949	Tumor necrosis factor ligand superfamily member 8 (CD30 ligand) (CD30-L) (CD antigen CD153)																					m_CD30L
	Eotaxin	P48298	Ccl11 Scya11	20292	Eotaxin (C-C motif chemokine 11) (Eosinophil chemotactic protein) (Small-inducible cytokine A11)																					m_Eotaxin
	Eotaxin-2	Q9JKC0	Ccl24 Scya24	56221	C-C motif chemokine 24 (Eosinophil chemotactic protein 2) (Eotaxin-2) (Small-inducible cytokine A24)																					m_Eotaxin-2
	Fas L	P41047	Faslg Apt1lg1 Cd95l Fasl gld Tnfsf6	14103	Tumor necrosis factor ligand superfamily member 6 (CD95 ligand) (CD95-L) (Fas antigen ligand) (Fas ligand) (FasL) (CD antigen CD178) [Cleaved into: Tumor necrosis factor ligand superfamily member 6, membrane form; Tumor necrosis factor ligand superfamily member 6, soluble form (Receptor-binding FasL ectodomain) (Soluble Fas ligand) (sFasL); ADAM10-processed FasL form (APL); FasL intracellular dom…																					m_Fas L
	G-CSF	P09920	Csf3 Csfg	12985	Granulocyte colony-stimulating factor (G-CSF)																					m_G-CSF
	GM-CSF	P26955	Csf2rb Aic2b Csf2rb1 Il3rb1	12983	Cytokine receptor common subunit beta (GM-CSF/IL-3/IL-5 receptor common beta subunit) (CD antigen CD131)																					m_GM-CSF
	ICAM-1	P13597	Icam1 Icam-1	15894	Intercellular adhesion molecule 1 (ICAM-1) (MALA-2) (MyD10) (CD antigen CD54)																					m_ICAM-1
	IFNg	P01580	Ifng	15978	Interferon gamma (IFN-gamma)																					m_IFNg
	IL-1a	P01582	Il1a	16175	Interleukin-1 alpha (IL-1 alpha)																					m_IL-1a
	IL-1b	P10749	Il1b	16176	Interleukin-1 beta (IL-1 beta)																					m_IL-1b
	IL-2	P04351	Il2 Il-2	16183	Interleukin-2 (IL-2) (T-cell growth factor) (TCGF)																					m_IL-2
	IL-3	P01586	Il3 Csfmu Il-3	16187	Interleukin-3 (IL-3) (Hematopoietic growth factor) (Mast cell growth factor) (MCGF) (Multipotential colony-stimulating factor) (P-cell-stimulating factor)																					m_IL-3
	IL-4	P07750	Il4 Il-4	16189	Interleukin-4 (IL-4) (B-cell IgG differentiation factor) (B-cell growth factor 1) (B-cell stimulatory factor 1) (BSF-1) (IGG1 induction factor) (Lymphocyte stimulatory factor 1)																					m_IL-4
	IL-5	P04401	Il5 Il-5	16191	Interleukin-5 (IL-5) (B-cell growth factor II) (BCGF-II) (Cytotoxic T-lymphocyte inducer) (Eosinophil differentiation factor) (T-cell replacing factor) (TRF)																					m_IL-5
	IL-6	P08505	Il6 Il-6	16193	Interleukin-6 (IL-6) (B-cell hybridoma growth factor) (Interleukin HP-1)																					m_IL-6
	IL-7	P10168	Il7 Il-7	16196	Interleukin-7 (IL-7)																					m_IL-7
	IL-10	P18893	Il10 Il-10	16153	Interleukin-10 (IL-10) (Cytokine synthesis inhibitory factor) (CSIF)																					m_IL-10
	IL-12p40	P43431	Il12a	16159	Interleukin-12 subunit alpha (IL-12A) (Cytotoxic lymphocyte maturation factor 35 kDa subunit) (CLMF p35) (IL-12 subunit p35)																					m_IL-12p40
	IL-13	P20109	Il13 Il-13	16163	Interleukin-13 (IL-13) (T-cell activation protein P600)																					m_IL-13
	IL-15	P48346	Il15	16168	Interleukin-15 (IL-15)																					m_IL-15
	IL-17	Q62386	Il17a Ctla8 Il17	16171	Interleukin-17A (IL-17) (IL-17A) (Cytotoxic T-lymphocyte-associated antigen 8) (CTLA-8)																					m_IL-17
	IL-21	Q9ES17	Il21	60505	Interleukin-21 (IL-21)																					m_IL-21
	KC	P12850	Cxcl1 Gro Gro1 Mgsa Scyb1	14825	Growth-regulated alpha protein (C-X-C motif chemokine 1) (Platelet-derived growth factor-inducible protein KC) (Secretory protein N51) [Cleaved into: KC(5-72) (Hematopoietic synergistic factor) (HSF) (KC-T)]																					m_KC
	Leptin	P41160	Lep Ob	16846	Leptin (Obesity factor)																					m_Leptin
	LIX	P50228	Cxcl5 Scyb5	20311	C-X-C motif chemokine 5 (Cytokine LIX) (Small-inducible cytokine B5) [Cleaved into: GCP-2(1-78); GCP-2(9-78)]																					m_LIX
	MCP-1	P10148	Ccl2 Je Mcp1 Scya2	20296	C-C motif chemokine 2 (Monocyte chemoattractant protein 1) (Monocyte chemotactic protein 1) (MCP-1) (Platelet-derived growth factor-inducible protein JE) (Small-inducible cytokine A2)																					m_MCP-1
	MCP-5	Q62401	Ccl12 Mcp5 Scya12	20293	C-C motif chemokine 12 (MCP-1-related chemokine) (Monocyte chemoattractant protein 5) (Monocyte chemotactic protein 5) (MCP-5) (Small-inducible cytokine A12)																					m_MCP-5
	MCSF	P07141	Csf1 Csfm	12977	Macrophage colony-stimulating factor 1 (CSF-1) (MCSF) [Cleaved into: Processed macrophage colony-stimulating factor 1]																					m_MCSF
	MIG	P18340	Cxcl9 Mig Scyb9	17329	C-X-C motif chemokine 9 (Gamma-interferon-induced monokine) (Monokine induced by interferon-gamma) (MIG) (MuMIG) (Protein m119) (Small-inducible cytokine B9)																					m_MIG
	MIP-1a	P10855	Ccl3 Mip1a Scya3	20302	C-C motif chemokine 3 (Heparin-binding chemotaxis protein) (L2G25B) (Macrophage inflammatory protein 1-alpha) (MIP-1-alpha) (SIS-alpha) (Small-inducible cytokine A3) (TY-5)																					m_MIP-1a
	MIP-1g	P51670	Ccl9 Mrp2 Scya10 Scya9	20308	C-C motif chemokine 9 (CCF18) (Macrophage inflammatory protein 1-gamma) (MIP-1-gamma) (Macrophage inflammatory protein-related protein 2) (MRP-2) (Small-inducible cytokine A9) [Cleaved into: CCL9(29-101); CCL9(30-101); CCL9(31-101)]																					m_MIP-1g
	PF4	Q9Z126	Pf4 Cxcl4 Scyb4	56744	Platelet factor 4 (PF-4) (C-X-C motif chemokine 4)																					m_PF4
	RANTES	P30882	Ccl5 Scya5	20304	C-C motif chemokine 5 (MuRantes) (SIS-delta) (Small-inducible cytokine A5) (T-cell-specific protein RANTES)																					m_RANTES
	TARC	Q9WUZ6	Ccl17 ABCD-2 TARC mCG_12286	20295	C-C motif chemokine																					m_TARC
	TCA-3	P10146	Ccl1 Scya1 Tca3	20290	C-C motif chemokine 1 (P500) (SIS-epsilon) (Small-inducible cytokine A1) (T-cell activation protein 3) (TCA-3) (TCA3)																					m_TCA-3
	TNF RI	P25118	Tnfrsf1a Tnfr-1 Tnfr1	21937	Tumor necrosis factor receptor superfamily member 1A (Tumor necrosis factor receptor 1) (TNF-R1) (Tumor necrosis factor receptor type I) (TNF-RI) (TNFR-I) (p55) (p60) (CD antigen CD120a)																					m_TNF RI
	TNF RII	P25119	Tnfrsf1b Tnfr-2 Tnfr2	21938	Tumor necrosis factor receptor superfamily member 1B (Tumor necrosis factor receptor 2) (TNF-R2) (Tumor necrosis factor receptor type II) (TNF-RII) (TNFR-II) (p75) (p80 TNF-alpha receptor) (CD antigen CD120b)																					m_TNF RII
	TNFa	P06804	Tnf Tnfa Tnfsf2	21926	Tumor necrosis factor (Cachectin) (TNF-alpha) (Tumor necrosis factor ligand superfamily member 2) (TNF-a) [Cleaved into: Tumor necrosis factor, membrane form (N-terminal fragment) (NTF); Intracellular domain 1 (ICD1); Intracellular domain 2 (ICD2); C-domain 1; C-domain 2; Tumor necrosis factor, soluble form]																					m_TNFa

## Sheet: Bioinformatics
Need help making sense of your data?
RayBiotech offers affordable Biostatistics & Bioinformatics services.
	DATA CLEAN-UP				DIFFERENTIAL EXPRESSION ANALYSIS					CLUSTER ANALYSIS
	Data outliers are identified & removed from further analyses.				Identifies differentially-expressed proteins across groups using volcano plots & jitter plots.					Clusters samples based on similar expression profiles. Includes heatmaps and more!
	BIOMARKER SELECTION				PATHWAY ANALYSIS
	Uses various models to identify statistically-significant biomarkers between groups. Provides p-values.				Identifies the specific protein functions, biological pathways, and physical interactions enriched in a particular group.					Contact us at info@raybiotech.com for more information.

## Sheet: Data Statistics
	Target	LOD (pg/ml)	Best Confident Range	Maximum Value	Highest Reported Value	Lowest Reported Value	% Below LOD	% Above LOD but <3xLOD	% in Best Confidence	% Above Maximum
	bFGF	16.002	48.0 - 1,667	5000	124.887	15.5814	19.3548	52.0161	28.629	0
	BLC	60.8868	182.7 - 3,333	10000	655.253	50.341	43.5484	27.0161	29.4355	0
	CD30L	0.824272	2.5 - 667	2000	99.2806	0.411178	17.7419	8.46774	73.7903	0
	Eotaxin	2.18191	6.5 - 333	1000	25.1816	1.99607	46.7742	51.6129	1.6129	0
	Eotaxin-2	4.27047	12.8 - 333	1000	81.2664	2.60528	58.4677	30.2419	11.2903	0
	Fas L	36.4089	109.2 - 3,333	10000	304.504	27.827	47.1774	34.6774	18.1452	0
	G-CSF	68.1561	204.5 - 6,667	20000	426.161	59.6277	60.8871	37.5	1.6129	0
	GM-CSF	7.2767	21.8 - 3,333	10000	29.2299	3.54672	73.3871	24.5968	2.01613	0
	ICAM-1	23.4717	70.4 - 3,333	10000	762.698	18.0697	6.45161	42.7419	50.8065	0
	IFNg	8	24.0 - 1,333	4000	279.632	0	28.2258	22.5806	49.1935	0
	IL-1a	0.638382	1.9 - 123	370.37	35.7632	0	24.5968	12.0968	63.3065	0
	IL-1b	12.2898	36.9 - 1,333	4000	127.899	3.07779	36.6935	41.129	22.1774	0
	IL-2	60.4329	181.3 - 3,333	10000	351.125	51.0248	34.6774	63.3065	2.01613	0
	IL-3	1.87455	5.6 - 667	2000	27.3084	0	87.0968	8.46774	4.43548	0
	IL-4	0.210115	0.6 - 167	500	0.464517	0.2013	56.8548	43.1452	0	0
	IL-5	11.2001	33.6 - 206	617.284	75.3541	0	73.7903	17.3387	8.87097	0
	IL-6	8	24.0 - 1,333	4000	140.625	0	77.8226	15.3226	6.85484	0
	IL-7	17.4133	52.2 - 3,333	10000	293.674	16.2657	50	48.7903	1.20968	0
	IL-10	20	60.0 - 3,333	10000	478.641	0	27.8226	16.129	56.0484	0
	IL-12p40	2	6.0 - 333	1000	582.293	0	59.6774	0.806452	38.3065	0
	IL-13	47.6941	143.1 - 6,667	20000	337.452	34.1832	63.3065	29.4355	7.25806	0
	IL-15	200	600.0 - 33,333	100000	75034.7	0	26.2097	0.806452	48.3871	0
	IL-17	2.00274	6.0 - 1,333	4000	42.7744	0	59.6774	18.5484	21.7742	0
	IL-21	40	120.0 - 3,704	11111.1	1377.14	0	25.4032	23.7903	50.8065	0
	KC	0.166167	0.5 - 370	1111.11	15.8677	0	38.7097	14.9194	46.371	0
	Leptin	6.44968	19.3 - 18,519	55555.6	7075.83	0	37.5	17.7419	44.7581	0
	LIX	15.1934	45.6 - 6,667	20000	85.5409	12.6255	40.3226	57.2581	2.41935	0
	MCP-1	8	24.0 - 1,333	4000	3157.41	0	7.25806	0.403226	84.2742	0
	MCP-5	2	6.0 - 333	1000	101.339	0	22.5806	15.7258	61.6935	0
	MCSF	6.46566	19.4 - 667	2000	50.4577	5.56465	24.5968	58.4677	16.9355	0
	MIG	1.4473	4.3 - 617	1851.85	1183.62	0	29.4355	25.4032	44.3548	0
	MIP-1a	57.4169	172.3 - 3,333	10000	149.151	55.3507	20.1613	79.8387	0	0
	MIP-1g	2.47504	7.4 - 333	1000	44.3114	2.65473	0	33.0645	66.9355	0
	PF4	7.1798	21.5 - 3,704	11111.1	5533.96	0	2.82258	6.04839	90.3226	0
	RANTES	0.939276	2.8 - 741	2222.22	23.0467	0	78.2258	6.45161	15.3226	0
	TARC	11.5747	34.7 - 1,333	4000	63.033	10.1112	68.5484	30.6452	0.806452	0
	TCA-3	0.396418	1.2 - 41	123.457	47.2286	0	15.3226	11.2903	72.9839	0
	TNF RI	1.34554	4.0 - 167	500	12.4891	1.24252	1.20968	81.8548	16.9355	0
	TNF RII	0.402391	1.2 - 370	1111.11	111.794	0	20.1613	7.66129	72.1774	0
	TNFa	2	6.0 - 333	1000	512.439	0	89.1129	1.20968	7.66129	0

## Sheet: Result
			1: Linear
			2: Log-logit	0	Below LOD
			3: Std3	1585.64	Above MAX
			4: 4-PL
	(pg/ml)		4: Indiv_Nor	Experimental Result - Dilution factor not accounted for
248	LOD	MAX	Curve(s)	(pg/ml)	F33853 (HT)	M33854 (HT)	M33855 (HT)	M33856 (HT)	M33857 (HT)	F33873 (HT)	F33874 (HT)	F33875 (HT)	M33876 (HT)	F33877 (HT)	F33878 (HT)	F33879 (HT)	F33880 (HT)	M33881 (HT)	M33882 (HT)	M33883 (HT)	M33884 (HT)	F33885 (HT)	F33886 (HT)	F33887 (HT)	M33888 (HT)	M33889 (HT)	F33903 (HT)	F33904 (HT)	F33905 (HT)	M33906 (HT)	M33907 (HT)	M33908 (HT)	M33909 (HT)	F33910 (HT)	F33911 (HT)	F33912 (HT)	F33913 (HT)	M33914 (HT)	M33915 (HT)	M33916 (HT)	M33917 (HT)	M33927 (HT)	M33928 (HT)	F33934 (HT)	F33935 (HT)	F33936 (HT)	F33937 (HT)	M33938 (HT)	M33939 (HT)
mCYT5	16.002	5000	4: 4-PL	bFGF	39.0687	32.9643	36.0375	36.5522	29.1845	77.86	28.9637	47.568	30.4763	124.101	76.6669	61.594	21.9598	67.0531	51.1044	32.4077	25.3352	79.922	60.7903	27.8766	26.9874	30.9366	70.2399	30.4055	42.8056	68.1905	50.1974	38.7071	44.7787	65.8947	54.5191	39.7564	44.0898	80.0362	92.054	55.7407	29.4574	43.5565	44.2518	21.883	38.1505	40.8883	57.3957	96.7418	36.4132
mCYT5	60.8868	10000	4: 4-PL	BLC	50.341	50.341	50.341	50.341	50.341	50.341	61.6473	50.341	64.3642	50.341	65.7353	57.5938	50.341	68.0719	50.341	50.341	50.341	50.341	50.341	50.341	50.341	50.341	50.341	50.341	50.341	50.341	50.341	79.0686	50.341	53.0669	50.341	51.3671	50.341	50.341	50.341	50.341	50.341	50.341	50.341	50.341	50.341	50.341	50.341	85.7663	50.341
mCYT5	0.824272	2000	4: 4-PL	CD30L	10.7179	15.8524	14.5358	11.0464	13.9752	35.8709	9.48295	26.3049	60.2921	37.7701	28.5088	41.0752	1.77555	53.2514	16.4439	26.9704	15.2727	28.7652	75.0161	30.8575	14.3008	17.2591	32.4445	12.6571	8.65688	8.94817	15.8648	17.8344	14.0313	13.5883	19.1005	15.8543	35.1992	18.7191	18.1121	17.5835	6.74731	20.1161	12.3491	3.56276	7.98891	13.8316	11.2665	99.2806	8.74266
mCYT5	2.18191	1000	4: 4-PL	Eotaxin	2.05058	1.99607	1.99607	1.99607	1.99607	1.99607	1.99607	2.12591	2.11132	2.18036	1.99607	2.7898	1.99607	2.75892	1.99607	1.99607	1.99607	1.99607	2.20156	1.99607	2.1533	1.99607	2.49342	1.99607	2.36781	2.61987	2.43636	1.99607	2.43246	2.07298	1.99607	1.99607	2.25694	2.07427	2.24368	1.99607	1.99607	1.99607	1.99607	1.99607	2.98088	1.99607	1.99607	1.99607	1.99607
mCYT5	4.27047	1000	4: 4-PL	Eotaxin-2	2.60528	2.60528	2.60528	2.60528	2.60528	2.60528	2.60528	2.60528	2.83147	2.60528	2.60528	3.3771	2.60528	2.60528	2.60528	2.60528	2.60528	2.60528	2.64957	3.2373	2.60528	2.60528	2.60528	2.60528	2.60528	3.57913	2.60528	6.15304	2.72184	2.60528	3.40597	4.69494	6.27998	5.46669	2.60528	2.60528	2.60528	2.60528	2.60528	2.60528	2.60528	2.60528	2.60528	2.60528	2.60528
mCYT5	36.4089	10000	4: 4-PL	Fas L	40.429	27.827	27.827	27.827	27.827	27.827	29.0163	27.827	27.827	27.827	42.5311	42.6385	27.827	31.3308	27.827	27.827	27.827	27.827	27.827	27.827	27.827	27.827	36.8059	27.827	27.827	27.827	27.827	45.08	27.827	27.827	27.827	27.827	27.827	35.9958	27.827	27.827	27.827	27.827	27.827	27.827	27.827	27.827	27.827	43.4202	27.827
mCYT5	68.1561	20000	4: 4-PL	G-CSF	59.6277	59.6277	59.6277	61.061	59.6277	59.6277	59.6277	63.0958	59.6277	59.6277	128.561	119.295	59.6277	94.2185	59.6277	76.2944	59.6277	65.725	59.6277	93.0406	64.6403	59.6277	65.5123	61.9641	73.024	102.026	59.6277	62.3522	60.3626	63.1169	59.6277	59.6277	73.3433	88.4019	59.6277	60.8356	59.6277	59.6277	59.6277	59.6277	59.6277	60.8691	68.4648	59.6277	284.537
mCYT5	7.2767	10000	4: 4-PL	GM-CSF	3.54672	4.87538	3.54672	3.54672	3.54672	4.75576	3.54672	3.54672	3.54672	3.54672	15.1746	12.9355	6.21409	5.74233	3.54672	3.54672	3.54672	4.70199	4.43974	3.54672	4.4699	3.54672	3.54672	3.72385	3.88332	9.26367	4.5122	7.13525	6.47246	5.03046	3.54672	7.66512	9.01146	7.82299	3.54672	3.54672	4.03874	3.54672	3.54672	3.54672	3.54672	3.54672	3.54672	3.54672	5.12691
mCYT5	23.4717	10000	4: 4-PL	ICAM-1	62.1764	34.3358	41.2495	34.0366	28.6563	29.3448	41.9675	62.2401	45.9375	67.0204	65.2904	107.25	25.5545	71.5968	40.6568	41.9254	39.8423	43.8787	63.8685	39.8971	36.8805	46.1675	64.5943	41.8223	35.6604	77.534	48.8191	87.2633	52.9109	49.0249	63.0911	47.9394	46.4876	47.992	55.1858	52.5049	44.0998	46.1526	40.6357	47.1593	33.7762	48.5651	56.7905	111.669	41.5311
mCYT5	8	4000	1: Linear	IFNg	1.77314	40.5107	11.4009	82.0077	0	82.8609	12.0099	5.39916	16.7475	20.6071	133.128	82.8715	50.0124	78.5495	18.5453	38.4177	39.3136	57.835	37.2142	40.3548	42.3122	45.855	35.2916	30.8158	39.9852	40.8297	55.9774	31.3468	53.0611	19.9479	42.8606	23.6883	48.9004	48.9855	28.1197	17.004	18.2089	10.914	5.53155	12.2186	13.3702	22.2615	24.074	31.0981	20.6013
mCYT5	0.638382	370.37	1: Linear	IL-1a	4.1246	0.337706	1.39992	0	1.64448	2.07295	2.56707	1.94574	1.90359	2.32695	2.14066	4.5116	0	1.78347	0	0.324579	0.0490718	2.70785	3.73365	1.65853	0.910289	0.493568	2.75598	0.172548	0.600081	0.309289	1.48719	4.85126	1.64401	1.97176	1.59067	3.24282	2.05356	3.34155	1.78114	1.51177	3.17302	0.612456	0	1.87986	0.180731	1.43719	2.63412	5.68726	1.16859
mCYT5	12.2898	4000	4: 4-PL	IL-1b	16.0979	51.7483	31.3663	15.4928	7.34356	45.9043	23.5903	25.3042	28.8706	20.5408	70.4977	49.5769	51.7731	35.8278	22.0442	23.3423	19.6759	26.8625	36.8676	21.3193	25.7782	33.0748	19.4912	18.1064	25.4206	28.3554	30.3001	48.0825	49.2718	24.5542	30.0956	31.9746	41.3516	12.5366	26.7993	25.9013	26.2131	12.3488	21.5891	15.9831	5.8845	18.3645	29.8977	52.9408	33.9357
mCYT5	60.4329	10000	4: 4-PL	IL-2	102.925	75.1853	121.794	84.7819	127.663	154.469	180.368	110.543	119.561	118.627	159.345	152.762	71.861	166.058	93.0962	88.7545	93.1373	113.63	224.888	115.109	79.6345	66.7151	193.336	65.4819	95.5469	71.2998	115.739	170.903	102.948	103.177	119.986	145.817	88.2446	117.221	80.7148	78.771	65.1489	64.3186	65.5494	83.8745	58.3228	71.834	78.7142	81.204	51.0248
mCYT5	1.87455	2000	1: Linear	IL-3	0	0	0	0	0	0	0	0	0	0	0.772085	1.77055	0	0	0	0	0	0	0	0	0	0	0	0	0	0	0	0	0.217934	0	0	1.95373	1.15003	0	0	0	0	0	0	0	0	0	0	0	0
mCYT5	0.210115	500	4: 4-PL	IL-4	0.206983	0.216059	0.214941	0.205989	0.2013	0.256228	0.233078	0.21826	0.215563	0.226011	0.268637	0.241493	0.307273	0.274142	0.213949	0.211979	0.212183	0.21707	0.235461	0.221232	0.2171	0.240836	0.234654	0.221476	0.219757	0.223025	0.219089	0.243074	0.231073	0.220726	0.229228	0.243991	0.239048	0.219247	0.206174	0.205212	0.2013	0.204763	0.2013	0.205786	0.225416	0.206273	0.209438	0.235288	0.201688
mCYT5	11.2001	617.284	1: Linear	IL-5	0	0	0	18.3212	0	43.8279	13.6134	0	0	0	56.5473	28.4514	19.0387	38.8893	0	0	0	7.16398	12.5353	0	3.34715	0	0	0	0	12.2071	3.14489	14.6082	0	0	6.53551	3.55899	10.2101	0	0	0	4.43136	0	0	0	0	8.06882	0	11.9438	3.06917
mCYT5	8	4000	1: Linear	IL-6	0	0	9.93503	0	0	9.34182	12.7	0	9.13759	0.29842	48.1474	15.4665	0	17.6331	0	0	15.1989	0.702049	16.2547	11.678	2.13068	5.45941	2.56887	3.93378	2.96311	0	8.03678	9.22434	14.3899	0	5.78567	0	34.4524	1.68737	0	0	0	8.73168	0	0	0	0	0	0	0
mCYT5	17.4133	10000	4: 4-PL	IL-7	16.7533	16.2657	16.2657	16.2657	16.2657	17.1808	24.0147	16.2657	16.4595	17.327	16.2657	21.8217	16.2657	24.4382	16.2657	16.2657	16.2657	16.3498	16.9525	22.2507	18.5665	16.8829	18.3243	19.8565	16.2657	17.7589	16.2872	16.7206	16.2657	24.785	17.5309	16.2657	23.1903	20.8507	16.9128	16.2657	16.2657	16.2657	16.7525	16.2657	16.2657	17.8523	16.2657	25.065	16.2657
mCYT5	20	10000	1: Linear	IL-10	36.7296	105.733	188.153	216.258	60.6775	291.849	196.413	131.592	123.592	122.373	478.641	309.899	389.705	446.936	91.9243	116.01	143.963	199.645	189.514	174.994	135.173	136.129	229.512	196.062	401.526	221.305	148.23	279.504	82.2078	154.096	180.212	146.071	415.07	216.791	84.8703	102.691	79.2275	78.8406	3.71866	138.378	115.352	156.034	80.8599	219.573	85.2424
mCYT5	2	1000	1: Linear	IL-12p40	30.9719	0	68.5197	26.6086	47.3347	147.368	72.635	20.1414	87.9665	0	267.989	130.644	45.0056	44.6586	19.5138	0	20.8083	24.1768	104.35	67.6125	0	1.21144	44.8925	72.9516	52.516	37.6534	7.23915	78.2918	65.179	1.27834	33.9423	0	142.955	16.5445	0	0	74.5181	0	0	60.0128	0	8.99655	0	0	0
mCYT5	47.6941	20000	4: 4-PL	IL-13	34.1832	34.1832	34.1832	34.1832	34.1832	34.1832	34.1832	34.1832	34.1832	34.1832	34.1832	34.1832	34.1832	34.1832	34.1832	34.1832	34.1832	34.1832	34.1832	34.1832	34.1832	34.1832	34.1832	34.1832	34.1832	34.1832	34.1832	34.1832	34.1832	34.1832	34.1832	34.1832	34.1832	37.8758	34.1832	34.1832	34.1832	34.1832	34.1832	34.1832	34.1832	34.1832	34.1832	34.1832	34.1832
mCYT5	200	100000	1: Linear	IL-15	4046.83	0	0	0	0	0	4961.19	613.427	5630.01	5119.38	3865.62	15373.3	4243.11	8598.77	0	0	0	8346.29	2771.24	2266.06	3459.49	0	6844.48	0	0	4662.32	3940.03	12594.1	5920.88	2900.37	4772.2	6598.21	10487.7	6211.17	9212.36	4536.92	0	0	25542.9	2812.82	0	7594.45	0	11732.3	5930.22
mCYT5	2.00274	4000	1: Linear	IL-17	0	0	0.207616	0	0	0	0	0	0	0	1.39589	2.54868	0	1.2003	0	0	0	0	1.78615	0	0	0	0	0	0	0.925519	0	0	1.07632	0	0	0	1.56544	1.35483	0	0	0	0	0	0	0	0	0	0	0
mCYT5	40	11111.1	1: Linear	IL-21	0	0	0	0	102.196	0	0	79.3426	147.797	0	0	83.0804	0	119.12	0	130.459	21.2878	0	179.999	107.85	97.0381	98.3147	0	95.5685	64.9694	283.473	0	28.1289	39.8612	47.7881	184.668	121.098	248.204	91.0509	57.6772	0	120.725	0	117.386	73.2405	109.918	0	124.348	248.735	130.709
mCYT5	0.166167	1111.11	1: Linear	KC	0	0	0.229287	0.16397	0	0	0	0.0707179	0	0	0	0.848066	0	0.527754	0	0.105917	0	0.43193	0.248285	0.104909	0.380503	0.540924	0	0.152882	0.147041	0.193724	0	0.152365	1.50658	0.0294286	0	0	0.423376	0.526988	0.026607	0.029952	0	0	0.288521	0.0401786	0	0.910766	0.0898242	0.744453	0
mCYT5	6.44968	55555.6	1: Linear	Leptin	38.2629	0	45.4747	32.0845	0	0	9.03615	16.9803	36.1485	19.5407	82.0927	72.219	0	54.2909	0	0	0	0	61.1659	0	18.3836	21.654	10.0864	0	28.6855	127.49	2.38391	0	0	40.1233	9.42483	0	23.0233	0	0	20.7313	0	1.13432	0	118.941	0	0	0	31.1111	18.3724
mCYT5	15.1934	20000	4: 4-PL	LIX	15.3876	12.6255	13.3203	12.6255	12.6255	12.6255	17.7784	16.119	18.0608	22.4967	16.3087	28.953	12.6255	16.5981	12.6255	12.6255	13.2265	19.6415	23.0298	12.6255	17.0036	14.2688	21.7981	12.6255	15.0979	13.9466	17.0856	26.1864	14.806	16.3529	13.9475	12.6255	12.6255	17.8636	15.0997	15.2788	12.6255	12.6255	12.6255	13.2621	12.6255	18.341	16.5284	30.9753	14.0478
mCYT5	8	4000	1: Linear	MCP-1	179.16	386.558	312.324	583.769	137.207	623.255	511.065	476.62	370.675	596.239	1041.66	1321.36	1562.21	955.143	392.146	546.476	764.754	874.429	554.027	640.76	775.348	686.94	333.179	409.704	369.719	863.75	682.459	551.179	1148.47	480.58	521.173	637.875	440.886	549.055	595.335	682.977	693.695	502.31	406.917	751.671	591.61	1181.36	136.121	1018.5	655.528
mCYT5	2	1000	1: Linear	MCP-5	2.97301	1.88205	5.91398	1.62614	0	4.02385	3.27981	6.96005	4.72193	4.93154	7.40135	32.0549	0	7.74314	0	5.15855	0	1.6781	0.924169	5.64323	0	9.60695	4.07422	9.62188	7.59469	5.53604	0	5.79133	10.6029	10.5855	1.44217	11.9557	10.031	7.45613	0	1.67289	0	1.26968	2.32476	18.3424	0.68028	1.40735	5.6746	7.77761	11.0968
mCYT5	6.46566	2000	4: 4-PL	MCSF	7.20132	8.20308	7.81298	5.82094	7.033	5.56465	9.54061	9.33549	8.13522	10.8613	8.45256	19.7201	5.56465	9.84796	6.85841	6.57011	7.23446	12.3448	11.7992	8.99424	7.35881	7.45645	10.508	6.76309	6.69154	7.32295	7.78326	8.78174	10.9718	8.38084	9.76553	6.79542	8.66769	8.77658	9.34915	7.76612	6.24304	7.1459	7.82513	7.50541	6.11084	8.88712	7.95787	16.2797	6.56182
mCYT5	1.4473	1851.85	1: Linear	MIG	0	0	0	2.85172	0	2.50501	0	8.21648	17.1559	7.7116	2.76414	20.921	0	15.3484	0.751231	2.10723	0.0583916	23.9436	11.4917	19.1836	5.52779	6.72033	10.251	3.31148	5.75713	6.11588	10.668	8.64426	5.0566	4.5561	2.43063	3.03556	5.33952	5.43545	3.46419	5.07724	0	3.11401	0	2.44929	0.834701	14.8071	0	60.9545	0
mCYT5	57.4169	10000	4: 4-PL	MIP-1a	64.7644	66.2467	71.8306	60.7666	56.5393	56.2624	61.2513	65.5129	62.0537	62.52	63.5605	88.7354	55.3507	68.1454	57.9153	63.2806	57.8733	82.6235	65.5818	70.847	56.0454	63.7383	61.9021	65.3154	69.5667	77.4926	58.881	71.0354	68.9901	70.799	62.7448	65.2828	71.1999	63.1228	73.3643	64.8484	55.3507	63.6099	63.6054	55.603	60.9472	61.7768	58.4373	63.3804	69.67
mCYT5	2.47504	1000	4: 4-PL	MIP-1g	5.03807	4.24137	5.30233	3.51515	3.42546	3.57904	4.22928	5.92099	4.40743	6.84031	5.88307	7.50185	3.32185	4.71913	4.24224	3.55869	3.3897	6.99842	9.14928	4.57718	3.35982	3.76565	5.99261	5.32211	4.15253	6.52356	4.41416	5.07598	5.01691	4.97749	6.05055	4.40849	6.38418	4.92879	6.81884	4.37565	3.43179	4.4976	5.32539	3.99167	3.68925	5.36989	5.35449	10.0726	3.71712
mCYT5	7.1798	11111.1	1: Linear	PF4	20.3155	35.1968	18.7502	85.849	9.39249	0.931449	23.0931	36.4563	63.4888	252.502	37.1356	102.819	2.9792	53.0073	28.7136	13.3895	11.7279	57.5793	78.7047	22.6169	26.8989	31.6215	65.5894	75.7911	72.3504	236.085	35.4657	178.861	90.9114	50.7709	56.8638	26.0244	48.0625	29.9846	550.038	998.046	16.2472	53.1774	23.2907	40.7573	5.35693	72.8808	22.2593	208.433	13.6827
mCYT5	0.939276	2222.22	1: Linear	RANTES	0	0	0	0	0	0	0	0	0	0	0	0	0	0	0	0	0	0	0	0	0	0	0	0	0	0	0	0.033812	0	0	0	0	0	0	0	0	0	0	0	0	0	0	0	0.738529	0
mCYT5	11.5747	4000	4: 4-PL	TARC	10.1112	10.1112	10.1112	10.1112	10.1112	10.1112	10.1112	10.1112	10.1112	10.1112	10.1112	15.55	10.1112	10.1112	10.1112	10.1112	10.1112	10.1112	10.1112	10.1112	10.1112	10.1112	10.1112	10.1112	10.1112	10.1112	10.1112	10.1112	10.1112	10.1112	10.1112	10.1112	31.5381	10.1112	10.1112	10.1112	10.1112	10.1112	10.1112	10.1112	10.1112	10.1112	10.1112	16.7997	10.1112
mCYT5	0.396418	123.457	1: Linear	TCA-3	0.666296	1.35112	1.41223	1.16029	1.06159	1.07152	3.97539	1.57939	2.67171	3.23792	2.68464	6.85462	1.51115	3.02832	1.22697	0.844265	1.64096	4.65026	2.84884	1.82228	2.27307	2.286	2.2555	1.69867	1.73193	2.17166	2.5746	4.65935	1.81877	1.85559	2.72264	2.18752	1.7405	2.07811	3.50842	3.31291	2.27053	3.19574	2.00044	3.28615	1.94395	3.52241	2.735	4.40068	1.74601
mCYT5	1.34554	500	4: 4-PL	TNF RI	2.21577	1.4166	4.07756	1.67868	2.65439	1.84436	1.77476	3.3275	2.77129	3.80506	1.95833	2.83895	1.75753	3.06914	2.50808	2.012	1.51926	3.52743	4.762	1.99547	2.22866	2.60347	2.96581	2.84316	2.53887	4.33744	1.75772	2.185	2.80466	2.6038	3.26823	2.23892	3.04749	3.40102	4.5318	2.54933	1.83777	2.81575	2.87186	1.41052	1.83104	3.19582	2.79687	3.95068	2.25986
mCYT5	0.402391	1111.11	1: Linear	TNF RII	1.24842	0	7.00015	0.852603	1.73957	0.785604	0	1.85585	0.63241	0	0	0	0	0	0	0.274779	0.792645	1.31632	0.878225	1.12323	0	0	0	0	1.45555	2.92209	0	0	0	0	0	0	0.776179	0.241308	1.61544	1.50177	0.0654354	0	0	0	3.02025	7.32135	0.393733	2.1949	0
mCYT5	2	1000	1: Linear	TNFa	0	0	0	0	0	0	0	0	0	0	0	67.5614	0	0	0	0	0	0	0	0	0	0	0	0	0	0	0	0	0	0	0	0	0	0	0	0	0	0	0	0	0	0	0	0	0
[truncated: 203 more columns]
