# Supplementary material for: Soy Protein Isolate Affects Blood and Brain Biomarker Expression in a Mouse Model of Fragile X
Source: Int J Mol Sci. 2025 Jun 26;26(13):6137. doi: 10.3390/ijms26136137 (PMC12250412; doi:10.3390/ijms26136137)
Supplement: Supplementary file 1 [file ijms-26-06137-s001.zip › Supplementary File S4 Arrray 6 Service Report.xlsx]

## Sheet: Cover Sheet
	PROPRIETARY INFORMATION
	RayBiotech Life, Inc	Form: FO-TF-028
	Service Reports; Revision 1.0
	Raybiotech Life, Inc.
	3607 Parkway Ln, Suite 200
	Peachtree Corners, GA 30092
	770-729-2992
	1-888-494-8555
	Fax: 770-206-2393
	Email: info@raybiotech.com
	Customer Contact Name:	Cara Westmark
	Customer Institution:	University of Wisconsin
	Contact Phone Number:	6082629730
	Customer Email Address:	westmark@wisc.edu	4500828256
	Purchase Order Number	314521
	Sales Order Number	S075944
	Protocol Number	121823 QAM-CAA-640 SA186; QAM-CAA-4000 SA62 University of Wisconsin S075944
	Study Director assigned:	Rose Lawson
	Service Provided
	Type of Service Provided:	Full Testing
	Sample Type and Preparation:	Brain Tissue Lysates
	Test procedure:	SOP-TF-QAH-001, SOP-TF-QAH-003
	Stability of sample and Standards or Positive Controls	Stable to conditions of test
	Protocol sign off Date:	2024-12-19
	Final Report completed date:	2024-12-19
	Storage of Records and samples	According to in house procedures
	Sign off:
	Study Director: Sunny Zhen Date:	2024-12-19
	Laboratory Manager: Mike Mao Date:	2024-12-19

## Sheet: Sample248
	Sample #	Sample ID	SA Type	Brain Region	protein conc.
	SA1	F33853 (HT)	Brain tissue lysate	hypothalamus	1ug/ml
	SA2	M33854 (HT)	Brain tissue lysate	hypothalamus	1ug/ml
	SA3	M33855 (HT)	Brain tissue lysate	hypothalamus	1ug/ml
	SA4	M33856 (HT)	Brain tissue lysate	hypothalamus	1ug/ml
	SA5	M33857 (HT)	Brain tissue lysate	hypothalamus	1ug/ml
	SA6	F33873 (HT)	Brain tissue lysate	hypothalamus	1ug/ml
	SA7	F33874 (HT)	Brain tissue lysate	hypothalamus	1ug/ml
	SA8	F33875 (HT)	Brain tissue lysate	hypothalamus	1ug/ml
	SA9	M33876 (HT)	Brain tissue lysate	hypothalamus	1ug/ml
	SA10	F33877 (HT)	Brain tissue lysate	hypothalamus	1ug/ml
	SA11	F33878 (HT)	Brain tissue lysate	hypothalamus	1ug/ml
	SA12	F33879 (HT)	Brain tissue lysate	hypothalamus	1ug/ml
	SA13	F33880 (HT)	Brain tissue lysate	hypothalamus	1ug/ml
	SA14	M33881 (HT)	Brain tissue lysate	hypothalamus	1ug/ml
	SA15	M33882 (HT)	Brain tissue lysate	hypothalamus	1ug/ml
	SA16	M33883 (HT)	Brain tissue lysate	hypothalamus	1ug/ml
	SA17	M33884 (HT)	Brain tissue lysate	hypothalamus	1ug/ml
	SA18	F33885 (HT)	Brain tissue lysate	hypothalamus	1ug/ml
	SA19	F33886 (HT)	Brain tissue lysate	hypothalamus	1ug/ml
	SA20	F33887 (HT)	Brain tissue lysate	hypothalamus	1ug/ml
	SA21	M33888 (HT)	Brain tissue lysate	hypothalamus	1ug/ml
	SA22	M33889 (HT)	Brain tissue lysate	hypothalamus	1ug/ml
	SA23	F33903 (HT)	Brain tissue lysate	hypothalamus	1ug/ml
	SA24	F33904 (HT)	Brain tissue lysate	hypothalamus	1ug/ml
	SA25	F33905 (HT)	Brain tissue lysate	hypothalamus	1ug/ml
	SA26	M33906 (HT)	Brain tissue lysate	hypothalamus	1ug/ml
	SA27	M33907 (HT)	Brain tissue lysate	hypothalamus	1ug/ml
	SA28	M33908 (HT)	Brain tissue lysate	hypothalamus	1ug/ml
	SA29	M33909 (HT)	Brain tissue lysate	hypothalamus	1ug/ml
	SA30	F33910 (HT)	Brain tissue lysate	hypothalamus	1ug/ml
	SA31	F33911 (HT)	Brain tissue lysate	hypothalamus	1ug/ml
	SA32	F33912 (HT)	Brain tissue lysate	hypothalamus	1ug/ml
	SA33	F33913 (HT)	Brain tissue lysate	hypothalamus	1ug/ml
	SA34	M33914 (HT)	Brain tissue lysate	hypothalamus	1ug/ml
	SA35	M33915 (HT)	Brain tissue lysate	hypothalamus	1ug/ml
	SA36	M33916 (HT)	Brain tissue lysate	hypothalamus	1ug/ml
	SA37	M33917 (HT)	Brain tissue lysate	hypothalamus	1ug/ml
	SA38	M33927 (HT)	Brain tissue lysate	hypothalamus	1ug/ml
	SA39	M33928 (HT)	Brain tissue lysate	hypothalamus	1ug/ml
	SA40	F33934 (HT)	Brain tissue lysate	hypothalamus	1ug/ml
	SA41	F33935 (HT)	Brain tissue lysate	hypothalamus	1ug/ml
	SA42	F33936 (HT)	Brain tissue lysate	hypothalamus	1ug/ml
	SA43	F33937 (HT)	Brain tissue lysate	hypothalamus	1ug/ml
	SA44	M33938 (HT)	Brain tissue lysate	hypothalamus	1ug/ml
	SA45	M33939 (HT)	Brain tissue lysate	hypothalamus	1ug/ml
	SA46	M33940 (HT)	Brain tissue lysate	hypothalamus	1ug/ml
	SA47	F33953 (HT)	Brain tissue lysate	hypothalamus	1ug/ml
	SA48	F33954 (HT)	Brain tissue lysate	hypothalamus	1ug/ml
	SA49	F33955 (HT)	Brain tissue lysate	hypothalamus	1ug/ml
	SA50	F33956 (HT)	Brain tissue lysate	hypothalamus	1ug/ml
	SA51	M33957 (HT)	Brain tissue lysate	hypothalamus	1ug/ml
	SA52	M33958 (HT)	Brain tissue lysate	hypothalamus	1ug/ml
	SA53	M33959 (HT)	Brain tissue lysate	hypothalamus	1ug/ml
	SA54	M33960 (HT)	Brain tissue lysate	hypothalamus	1ug/ml
	SA55	F33968 (HT)	Brain tissue lysate	hypothalamus	1ug/ml
	SA56	F33969 (HT)	Brain tissue lysate	hypothalamus	1ug/ml
	SA57	F33970 (HT)	Brain tissue lysate	hypothalamus	1ug/ml
	SA58	F33971 (HT)	Brain tissue lysate	hypothalamus	1ug/ml
	SA59	M33972 (HT)	Brain tissue lysate	hypothalamus	1ug/ml
	SA60	M33973 (HT)	Brain tissue lysate	hypothalamus	1ug/ml
	SA61	M33974 (HT)	Brain tissue lysate	hypothalamus	1ug/ml
	SA62	M33975 (HT)	Brain tissue lysate	hypothalamus	1ug/ml
	SA63	F33853 (HC)	Brain tissue lysate	Hippocampus	1ug/ml
	SA64	M33854 (HC)	Brain tissue lysate	Hippocampus	1ug/ml
	SA65	M33855 (HC)	Brain tissue lysate	Hippocampus	1ug/ml
	SA66	M33856 (HC)	Brain tissue lysate	Hippocampus	1ug/ml
	SA67	M33857 (HC)	Brain tissue lysate	Hippocampus	1ug/ml
	SA68	F33873 (HC)	Brain tissue lysate	Hippocampus	1ug/ml
	SA69	F33874 (HC)	Brain tissue lysate	Hippocampus	1ug/ml
	SA70	F33875 (HC)	Brain tissue lysate	Hippocampus	1ug/ml
	SA71	M33876 (HC)	Brain tissue lysate	Hippocampus	1ug/ml
	SA72	F33877 (HC)	Brain tissue lysate	Hippocampus	1ug/ml
	SA73	F33878 (HC)	Brain tissue lysate	Hippocampus	1ug/ml
	SA74	F33879 (HC)	Brain tissue lysate	Hippocampus	1ug/ml
	SA75	F33880 (HC)	Brain tissue lysate	Hippocampus	1ug/ml
	SA76	M33881 (HC)	Brain tissue lysate	Hippocampus	1ug/ml
	SA77	M33882 (HC)	Brain tissue lysate	Hippocampus	1ug/ml
	SA78	M33883 (HC)	Brain tissue lysate	Hippocampus	1ug/ml
	SA79	M33884 (HC)	Brain tissue lysate	Hippocampus	1ug/ml
	SA80	F33885 (HC)	Brain tissue lysate	Hippocampus	1ug/ml
	SA81	F33886 (HC)	Brain tissue lysate	Hippocampus	1ug/ml
	SA82	F33887 (HC)	Brain tissue lysate	Hippocampus	1ug/ml
	SA83	M33888 (HC)	Brain tissue lysate	Hippocampus	1ug/ml
	SA84	M33889 (HC)	Brain tissue lysate	Hippocampus	1ug/ml
	SA85	F33903 (HC)	Brain tissue lysate	Hippocampus	1ug/ml
	SA86	F33904 (HC)	Brain tissue lysate	Hippocampus	1ug/ml
	SA87	F33905 (HC)	Brain tissue lysate	Hippocampus	1ug/ml
	SA88	M33906 (HC)	Brain tissue lysate	Hippocampus	1ug/ml
	SA89	M33907 (HC)	Brain tissue lysate	Hippocampus	1ug/ml
	SA90	M33908 (HC)	Brain tissue lysate	Hippocampus	1ug/ml
	SA91	M33909 (HC)	Brain tissue lysate	Hippocampus	1ug/ml
	SA92	F33910 (HC)	Brain tissue lysate	Hippocampus	1ug/ml
	SA93	F33911 (HC)	Brain tissue lysate	Hippocampus	1ug/ml
	SA94	F33912 (HC)	Brain tissue lysate	Hippocampus	1ug/ml
	SA95	F33913 (HC)	Brain tissue lysate	Hippocampus	1ug/ml
	SA96	M33914 (HC)	Brain tissue lysate	Hippocampus	1ug/ml
	SA97	M33915 (HC)	Brain tissue lysate	Hippocampus	1ug/ml
	SA98	M33916 (HC)	Brain tissue lysate	Hippocampus	1ug/ml
	SA99	M33917 (HC)	Brain tissue lysate	Hippocampus	1ug/ml
	SA100	M33927 (HC)	Brain tissue lysate	Hippocampus	1ug/ml
	SA101	M33928 (HC)	Brain tissue lysate	Hippocampus	1ug/ml
	SA102	F33934 (HC)	Brain tissue lysate	Hippocampus	1ug/ml
	SA103	F33935 (HC)	Brain tissue lysate	Hippocampus	1ug/ml
	SA104	F33936 (HC)	Brain tissue lysate	Hippocampus	1ug/ml
	SA105	F33937 (HC)	Brain tissue lysate	Hippocampus	1ug/ml
	SA106	M33938 (HC)	Brain tissue lysate	Hippocampus	1ug/ml
	SA107	M33939 (HC)	Brain tissue lysate	Hippocampus	1ug/ml
	SA108	M33940 (HC)	Brain tissue lysate	Hippocampus	1ug/ml
	SA109	F33953 (HC)	Brain tissue lysate	Hippocampus	1ug/ml
	SA110	F33954 (HC)	Brain tissue lysate	Hippocampus	1ug/ml
	SA111	F33955 (HC)	Brain tissue lysate	Hippocampus	1ug/ml
	SA112	F33956 (HC)	Brain tissue lysate	Hippocampus	1ug/ml
	SA113	M33957 (HC)	Brain tissue lysate	Hippocampus	1ug/ml
	SA114	M33958 (HC)	Brain tissue lysate	Hippocampus	1ug/ml
	SA115	M33959 (HC)	Brain tissue lysate	Hippocampus	1ug/ml
	SA116	M33960 (HC)	Brain tissue lysate	Hippocampus	1ug/ml
	SA117	F33968 (HC)	Brain tissue lysate	Hippocampus	1ug/ml
	SA118	F33969 (HC)	Brain tissue lysate	Hippocampus	1ug/ml
	SA119	F33970 (HC)	Brain tissue lysate	Hippocampus	1ug/ml
	SA120	F33971 (HC)	Brain tissue lysate	Hippocampus	1ug/ml
	SA121	M33972 (HC)	Brain tissue lysate	Hippocampus	1ug/ml
	SA122	M33973 (HC)	Brain tissue lysate	Hippocampus	1ug/ml
	SA123	M33974 (HC)	Brain tissue lysate	Hippocampus	1ug/ml
	SA124	M33975 (HC)	Brain tissue lysate	Hippocampus	1ug/ml
	SA125	F33853 (CT)	Brain tissue lysate	Cortex	1ug/ml
	SA126	M33854 (CT)	Brain tissue lysate	Cortex	1ug/ml
	SA127	M33855 (CT)	Brain tissue lysate	Cortex	1ug/ml
	SA128	M33856 (CT)	Brain tissue lysate	Cortex	1ug/ml
	SA129	M33857 (CT)	Brain tissue lysate	Cortex	1ug/ml
	SA130	F33873 (CT)	Brain tissue lysate	Cortex	1ug/ml
	SA131	F33874 (CT)	Brain tissue lysate	Cortex	1ug/ml
	SA132	F33875 (CT)	Brain tissue lysate	Cortex	1ug/ml
	SA133	M33876 (CT)	Brain tissue lysate	Cortex	1ug/ml
	SA134	F33877 (CT)	Brain tissue lysate	Cortex	1ug/ml
	SA135	F33878 (CT)	Brain tissue lysate	Cortex	1ug/ml
	SA136	F33879 (CT)	Brain tissue lysate	Cortex	1ug/ml
	SA137	F33880 (CT)	Brain tissue lysate	Cortex	1ug/ml
	SA138	M33881 (CT)	Brain tissue lysate	Cortex	1ug/ml
	SA139	M33882 (CT)	Brain tissue lysate	Cortex	1ug/ml
	SA140	M33883 (CT)	Brain tissue lysate	Cortex	1ug/ml
	SA141	M33884 (CT)	Brain tissue lysate	Cortex	1ug/ml
	SA142	F33885 (CT)	Brain tissue lysate	Cortex	1ug/ml
	SA143	F33886 (CT)	Brain tissue lysate	Cortex	1ug/ml
	SA144	F33887 (CT)	Brain tissue lysate	Cortex	1ug/ml
	SA145	M33888 (CT)	Brain tissue lysate	Cortex	1ug/ml
	SA146	M33889 (CT)	Brain tissue lysate	Cortex	1ug/ml
	SA147	F33903 (CT)	Brain tissue lysate	Cortex	1ug/ml
	SA148	F33904 (CT)	Brain tissue lysate	Cortex	1ug/ml
	SA149	F33905 (CT)	Brain tissue lysate	Cortex	1ug/ml
	SA150	M33906 (CT)	Brain tissue lysate	Cortex	1ug/ml
	SA151	M33907 (CT)	Brain tissue lysate	Cortex	1ug/ml
	SA152	M33908 (CT)	Brain tissue lysate	Cortex	1ug/ml
	SA153	M33909 (CT)	Brain tissue lysate	Cortex	1ug/ml
	SA154	F33910 (CT)	Brain tissue lysate	Cortex	1ug/ml
	SA155	F33911 (CT)	Brain tissue lysate	Cortex	1ug/ml
	SA156	F33912 (CT)	Brain tissue lysate	Cortex	1ug/ml
	SA157	F33913 (CT)	Brain tissue lysate	Cortex	1ug/ml
	SA158	M33914 (CT)	Brain tissue lysate	Cortex	1ug/ml
	SA159	M33915 (CT)	Brain tissue lysate	Cortex	1ug/ml
	SA160	M33916 (CT)	Brain tissue lysate	Cortex	1ug/ml
	SA161	M33917 (CT)	Brain tissue lysate	Cortex	1ug/ml
	SA162	M33927 (CT)	Brain tissue lysate	Cortex	1ug/ml
	SA163	M33928 (CT)	Brain tissue lysate	Cortex	1ug/ml
	SA164	F33934 (CT)	Brain tissue lysate	Cortex	1ug/ml
	SA165	F33935 (CT)	Brain tissue lysate	Cortex	1ug/ml
	SA166	F33936 (CT)	Brain tissue lysate	Cortex	1ug/ml
	SA167	F33937 (CT)	Brain tissue lysate	Cortex	1ug/ml
	SA168	M33938 (CT)	Brain tissue lysate	Cortex	1ug/ml
	SA169	M33939 (CT)	Brain tissue lysate	Cortex	1ug/ml
	SA170	M33940 (CT)	Brain tissue lysate	Cortex	1ug/ml
	SA171	F33953 (CT)	Brain tissue lysate	Cortex	1ug/ml
	SA172	F33954 (CT)	Brain tissue lysate	Cortex	1ug/ml
	SA173	F33955 (CT)	Brain tissue lysate	Cortex	1ug/ml
	SA174	F33956 (CT)	Brain tissue lysate	Cortex	1ug/ml
	SA175	M33957 (CT)	Brain tissue lysate	Cortex	1ug/ml
	SA176	M33958 (CT)	Brain tissue lysate	Cortex	1ug/ml
	SA177	M33959 (CT)	Brain tissue lysate	Cortex	1ug/ml
	SA178	M33960 (CT)	Brain tissue lysate	Cortex	1ug/ml
	SA179	F33968 (CT)	Brain tissue lysate	Cortex	1ug/ml
	SA180	F33969 (CT)	Brain tissue lysate	Cortex	1ug/ml
	SA181	F33970 (CT)	Brain tissue lysate	Cortex	1ug/ml
	SA182	F33971 (CT)	Brain tissue lysate	Cortex	1ug/ml
	SA183	M33972 (CT)	Brain tissue lysate	Cortex	1ug/ml
	SA184	M33973 (CT)	Brain tissue lysate	Cortex	1ug/ml
	SA185	M33974 (CT)	Brain tissue lysate	Cortex	1ug/ml
	SA186	M33975 (CT)	Brain tissue lysate	Cortex	1ug/ml
	SA187	F33853 (PL)	Plasma		1ug/ml
	SA188	M33854 (PL)	Plasma		1ug/ml
	SA189	M33855 (PL)	Plasma		1ug/ml
	SA190	M33856 (PL)	Plasma		1ug/ml
	SA191	M33857 (PL)	Plasma		1ug/ml
	SA192	F33873 (PL)	Plasma		1ug/ml
	SA193	F33874 (PL)	Plasma		1ug/ml
	SA194	F33875 (PL)	Plasma		1ug/ml
	SA195	M33876 (PL)	Plasma		1ug/ml
	SA196	F33877 (PL)	Plasma		1ug/ml
	SA197	F33878 (PL)	Plasma		1ug/ml
	SA198	F33879 (PL)	Plasma		1ug/ml
	SA199	F33880 (PL)	Plasma		1ug/ml
	SA200	M33881 (PL)	Plasma		1ug/ml
	SA201	M33882 (PL)	Plasma		1ug/ml
	SA202	M33883 (PL)	Plasma		1ug/ml
	SA203	M33884 (PL)	Plasma		1ug/ml
	SA204	F33885 (PL)	Plasma		1ug/ml
	SA205	F33886 (PL)	Plasma		1ug/ml
	SA206	F33887 (PL)	Plasma		1ug/ml
	SA207	M33888 (PL)	Plasma		1ug/ml
	SA208	M33889 (PL)	Plasma		1ug/ml
	SA209	F33903 (PL)	Plasma		1ug/ml
	SA210	F33904 (PL)	Plasma		1ug/ml
	SA211	F33905 (PL)	Plasma		1ug/ml
	SA212	M33906 (PL)	Plasma		1ug/ml
	SA213	M33907 (PL)	Plasma		1ug/ml
	SA214	M33908 (PL)	Plasma		1ug/ml
	SA215	M33909 (PL)	Plasma		1ug/ml
	SA216	F33910 (PL)	Plasma		1ug/ml
	SA217	F33911 (PL)	Plasma		1ug/ml
	SA218	F33912 (PL)	Plasma		1ug/ml
	SA219	F33913 (PL)	Plasma		1ug/ml
	SA220	M33914 (PL)	Plasma		1ug/ml
	SA221	M33915 (PL)	Plasma		1ug/ml
	SA222	M33916 (PL)	Plasma		1ug/ml
	SA223	M33917 (PL)	Plasma		1ug/ml
	SA224	M33927 (PL)	Plasma		1ug/ml
	SA225	M33928 (PL)	Plasma		1ug/ml
	SA226	F33934 (PL)	Plasma		1ug/ml
	SA227	F33935 (PL)	Plasma		1ug/ml
	SA228	F33936 (PL)	Plasma		1ug/ml
	SA229	F33937 (PL)	Plasma		1ug/ml
	SA230	M33938 (PL)	Plasma		1ug/ml
	SA231	M33939 (PL)	Plasma		1ug/ml
	SA232	M33940 (PL)	Plasma		1ug/ml
	SA233	F33953 (PL)	Plasma		1ug/ml
	SA234	F33954 (PL)	Plasma		1ug/ml
	SA235	F33955 (PL)	Plasma		1ug/ml
	SA236	F33956 (PL)	Plasma		1ug/ml
	SA237	M33957 (PL)	Plasma		1ug/ml
	SA238	M33958 (PL)	Plasma		1ug/ml
	SA239	M33959 (PL)	Plasma		1ug/ml
	SA240	M33960 (PL)	Plasma		1ug/ml
	SA241	F33968 (PL)	Plasma		1ug/ml
	SA242	F33969 (PL)	Plasma		1ug/ml
	SA243	F33970 (PL)	Plasma		1ug/ml
	SA244	F33971 (PL)	Plasma		1ug/ml
	SA245	M33972 (PL)	Plasma		1ug/ml
	SA246	M33973 (PL)	Plasma		1ug/ml
	SA247	M33974 (PL)	Plasma		1ug/ml
	SA248	M33975 (PL)	Plasma		1ug/ml

## Sheet: Raw Data
	Raw_Data	0	1	4	12	37	111	333	1000	F33853 (HT)	M33854 (HT)	M33855 (HT)	M33856 (HT)	M33857 (HT)	F33873 (HT)	F33874 (HT)	F33875 (HT)	M33876 (HT)	F33877 (HT)	F33878 (HT)	F33879 (HT)	F33880 (HT)	M33881 (HT)	M33882 (HT)	M33883 (HT)	M33884 (HT)	F33885 (HT)	F33886 (HT)	F33887 (HT)	M33888 (HT)	M33889 (HT)	F33903 (HT)	F33904 (HT)	F33905 (HT)	M33906 (HT)	M33907 (HT)	M33908 (HT)	M33909 (HT)	F33910 (HT)	F33911 (HT)	F33912 (HT)	F33913 (HT)	M33914 (HT)	M33915 (HT)	M33916 (HT)	M33917 (HT)	M33927 (HT)	M33928 (HT)	F33934 (HT)
	POS1	69066.8	73295.4	74040.6	72894.4	70118.9	66077.7	80100.2	64220.5	100003	88897.6	121041	86158.8	122359	102305	65317.9	62353.7	66505.1	65223.1	69052.6	66084.3	81260.7	65119	69821.5	64047.8	68557	65643.8	73065	69967.5	68543.6	68846	74362.6	70556.9	81808.5	70698.2	80726.9	72420.3	80308	73448	74763.7	75138	76563.8	74741.1	74126.7	73573.1	74954.9	73172.3	75233.2	73037.8
	POS1	72436	74753.4	68749.6	75949.4	71555.5	64287	74025.9	58374.6	93836.4	88740.5	112286	84879.9	126475	92456.3	65451.8	63040.1	66719.9	65920.8	69491.5	69364.7	79932.6	69953.9	71448.7	65689.4	75021.7	67338.4	73032.1	102910	73674.9	70304	74485.8	71760.4	77567.1	70621	77798.1	74260.9	79619.4	74615.9	75063.6	80752.8	79509.7	76032.2	74642	70473.1	77014.1	75674.3	78484.4	74466.5
	POS1	71779.5	78611.8	72705.2	75061.6	75018	64644.5	81744.2	63153.2	91690.3	89566.1	124663	85818.9	104048	97745	68338.4	63734.4	74077.6	66155.5	72672.7	72828	82533.2	69679.4	71585.4	66575.3	73547.7	68271.5	73654.7	77059.1	76246.8	73751.9	76404.1	72633.4	80677.7	73317.5	81841.9	71933.5	79378.5	76799.7	78770.3	83032.3	80181.2	76758	74004.5	73772.9	75206.3	72429.8	77837.7	73454.4
	POS1	80127.7	84840	85700.5	84086.3	85059.6	76842.4	88917.6	75864.1	103347	94176.3	120136	86047.2	134352	96751.7	70336.6	72941.9	73366.6	72918.9	73685.4	76233.2	92420.9	76750.9	75727.7	67164.4	78831	77066.4	82600.2	98005.4	80333.8	77199.9	82495.2	76002.9	83934.1	76002.9	91661	78545.3	86678.6	79892	86887	90461.7	88635.7	84810.2	83087.9	76924.1	85891.6	77246	87296.3	77857.7
	POS2	33385.9	36707.9	35918.4	33910.3	35361.5	32711.5	35261.7	32252.9	38395.8	36556.8	44664.6	38534.3	46076.9	37661.4	27038.2	26642.6	36619.8	28579	27808.3	29870.4	28933.1	29102.8	27631.7	26569.4	28961.6	28341.2	35334.1	31189.7	30122.5	29696.3	31418.1	29763.8	34248	30600.6	32497.9	29987.1	32020.5	31279.6	31416.9	36782.9	32273.5	34454.9	34751.5	30214.1	33890.3	31218	31143.1	33264.3
	POS2	33170.5	36133.8	35619.5	34285.1	33490.5	32157.4	34614.1	31308.1	39128.4	36486.2	41825.6	37574.4	48513.9	37626	27526.1	26899.4	27679.4	28023.4	28694	30860	28762.7	30756.4	27759.2	27041.5	29637.8	33265.9	29014.6	40892.8	31437.2	29626.6	29792.9	29989.8	30673.1	29888.2	31437.6	29443.4	32557.1	31234.1	32763.7	30850.2	33147.5	34429.4	32906.1	35187.6	32385.5	31497.5	31247.4	30359.1
	POS2	33401	38927.5	37133.7	35242	34800.8	33204.1	34973.1	32832.7	37679.8	36152.9	44694.5	37000.1	49633.9	40538.8	28411.6	27209.4	28072.8	28258.3	29703.5	30874.2	33076.6	30851.6	29022.9	28317.1	30142.9	27914.7	30659.5	34733.1	33722.9	30429.2	30968.3	30217.8	32238.9	30401.7	32716.5	32641.8	33564	33122.1	32291.2	31913	33468.2	40017.5	30961.6	30284.7	32252.1	31822.7	33156.2	30777.5
	POS2	38339.2	40980.3	39273.3	38859	37266.8	37566.9	38219.9	35877.1	38398.7	36529.4	41288.1	38372.9	46119.8	39632.3	29818.7	27982.7	29837.8	28990.8	31264.4	31811.1	30688	31431	30521.6	29916	32337.1	29922.8	33691.9	35535.3	33343.3	30983.9	35241.7	31700.9	35056.5	30744.3	36696.3	31765	37525.2	33724.1	34515.8	33973.2	36205.4	37862.5	43373.1	32554.9	35190.6	32579.8	34077.8	32918.6
	4-1BB	2314.1	2051.68	2842.47	2666	2657.18	4912.77	6136.98	8612.34	1926.85	1961.65	1936.03	2325.33	2497.79	2362.45	2090.33	2033.74	1956.05	1954.83	1951.69	2465.92	1511.64	2142.38	1921.68	2123.85	1983.55	1780.64	2096.02	2025.26	2449.89	2064.81	2416.14	2346.76	2487.73	2389.3	2613.08	2767.45	2095.65	2283.88	2853.6	2408.76	2654.82	2641.14	2019.98	1951.78	2381.82	2184.24	2897.64	2235.3
	4-1BB	2231.61	2243.88	2069.79	2034.46	2855.3	5030.36	6294.71	9404.2	1890.59	1785.42	2311.33	2020.69	2611.58	2255.16	1945.94	1873.91	2010.05	1974.33	1964.18	2526.25	1774.84	2429.97	1949.58	2148.59	1901.02	2208.11	1914.58	1977.11	2697.56	2098.11	2392.88	2068.88	2390.5	2520.76	3359.38	2272.57	2540.99	2470.66	2663.72	2214.72	2592.72	2528.54	2018.56	1844	2040.58	2024.74	2329.46	2170.82
	4-1BB	2123.79	2181.72	2235.07	2173.13	3534.55	5146.26	5732.14	9073.06	1793.55	1890.24	1993.95	2018	2501.13	2272.97	1971.17	2028.11	1976.76	1882.91	1976.66	2683.25	1499.27	2499.39	1743.11	1997.42	1886.15	2364.56	1815.09	1867.22	2328.35	2168.22	2474.16	2102.69	2292.12	2369.33	2365.24	2305.02	2668.43	2554.96	2429.74	2313.48	2482.65	2347.73	2195.77	1959.06	2177.33	1942.14	2050.22	2021.9
	4-1BB	1895.45	1761.63	1813.17	2555	2565.51	5197.19	6096.86	9743.63	1663.98	1808.79	1860.88	1812.75	1865.36	2033.35	1774.97	1716.95	1478.15	1876	1576.55	2551.14	1308.12	2445.53	1486.45	1690.04	1589.68	2059.38	1824.52	1852.95	2267.3	1887.09	2149.88	2057.78	2233.53	2011.92	2425.06	2009.67	2413.56	2326.06	2461.51	2244.76	2460.4	1877.98	1872.84	1803.22	1701.92	1821.24	1626.5	2025.96
	ACE	1031.65	1014.56	1063.49	1605.35	2433.24	7409.13	13440.2	33629.5	1477.57	1360.56	2478.74	1216.77	1738.28	1775.69	2001.14	1659.08	1741.02	2640.39	2417.13	2446.26	1064.85	2558.41	1805.18	2183.14	1436.32	2361.14	2392.4	2728.79	1801.87	1908.82	3051.82	1707.6	2062.82	2688.53	2774.22	1979.68	2665.06	1959.6	2900.71	2482.69	2557.78	3393.8	4134.24	2912.24	1451.21	2668.7	1721.18	1135.21
	ACE	1012.98	1039.45	1091.15	1518.74	2579.32	7345.77	12772.3	32247.5	1312.61	1340.56	1974.12	1396.84	2070.22	2085.1	1867.61	2193.03	1612.67	3248.23	2636.93	2406.58	1001.19	2941.89	1717.33	2279.13	1449.31	2243.83	2847.29	2422.37	1864.45	1490.32	2896.44	1635.46	2240.55	2466.22	2419.04	2076.37	2687.86	1705.36	2672.49	2393.98	2411.73	3347.9	3779.9	2391.76	1535.71	2192.28	1533.52	1114.38
	ACE	1004.62	968.938	1123.27	1541.42	2469.58	7560.92	12705	30077.6	1419.59	1078.94	1793.29	1419.82	1894.95	1753.62	1820.22	1738.67	1698.82	3035.53	2218.56	2414.48	1102.06	3278.06	1823.64	2399.56	1431.15	2186.21	2424.74	2013.42	1933.84	2327.32	2557.22	1776.22	2335.1	2791.84	2650.52	1999.98	3046.99	2326.94	3715.43	2419.84	2600.14	3716.92	4008.57	2724.68	1406.42	2223.8	1549.78	1091.12
	ACE	811.37	818.858	1037.45	1357.24	2800.59	8904.31	16239.4	31376	1358.2	1066.52	1309.92	1135.51	1438.03	1522.64	1630.22	1965.85	1717.77	3836.28	2856.73	2430.37	1444.54	3109.97	2337.68	2339.35	1497.64	2843.95	3269.84	2906.29	1849.25	1908.82	3986.24	1642.62	2237.22	2296.8	2712.37	2150.92	2295.39	2207.04	2918.32	2174.46	2389.84	3816.6	5352.1	3132.08	1677.08	2744.58	1608.45	974.75
	ALK-1	717.075	858.98	914.33	1516.91	3524.71	13547.7	19948.3	31026	823.48	655.46	882.59	751.41	1140.05	836.41	836.06	639.28	616.17	834.48	840.11	1310.77	701.47	940.64	836.74	925.1	940.41	801.81	867.67	1279.61	759.8	864.35	856.39	1123	956.76	374.04	972.74	845.69	734.75	781.98	758.7	844.34	709.44	1110.87	707.51	683.98	709.98	765.17	744.63	845.24
	ALK-1	722.02	832.812	913.835	1483.91	3562.1	13491.3	18678.9	30160.7	713.4	683.81	814.01	761.23	1001.31	765.41	802.805	695.92	730.48	932.86	765.62	1425.02	707.1	1370.14	721.36	946.33	864.52	745.71	954.3	1125.94	777.06	587.48	823.24	734.31	1008.81	374.04	1075.49	901.48	887.51	720.56	624.8	695.12	849.26	1006.3	755.72	678.5	687.84	825.37	586.62	853.34
	ALK-1	785.64	819.623	914.965	1553.13	3505.37	13826.1	18209	29274.8	604.58	748.095	745.43	658.6	929.52	804.6	769.55	767.18	702.92	798.19	863.98	1404.54	581.62	1267.2	818.51	1013.95	742.73	736.21	974.91	1195.23	767	678.77	1033.58	1036.04	1060.86	374.04	952.06	884.06	934.08	940.04	738.69	793.94	916.94	984.88	741.16	815.38	919.71	733.75	892.21	896
	ALK-1	725.885	734.003	980.858	1360.54	3459.33	13873.2	20447.1	33506.8	708.62	812.38	675.7	851.19	950.11	797.42	738.59	927	656.46	695.52	712.1	1543.17	704.285	1036.38	689.87	876.75	964.68	819.14	772.86	917.66	906.55	660.79	786.5	764.69	730.28	374.04	952.2	912.34	870.37	753.14	799.72	713.06	714.68	973.84	513.26	606.84	690.39	658	472.82	978.56
	CT-1	1531.81	1592.31	1753	2745.43	5575.63	19350.6	21284.4	30444	1394.67	1453.46	1831.38	1428.31	2194.7	1594.22	1511.97	1410.91	1427.73	1567.76	1413.65	2023.14	1433.25	1897.02	1339.7	1742.31	1324.87	1396.18	1723.92	1659.3	1963.78	1787.02	1838.39	1561.46	1798.59	1642.53	2257.96	1855.31	1838.33	2129.44	1771.41	1761.76	1653	2057.52	1705.61	1448.73	1832.28	1645.84	1443.33	1624.54
	CT-1	1489.15	1602.39	1905.99	2521.8	6328.89	18972.2	20052.1	31938.1	1295.3	1469.75	2034.04	1510.25	2460.29	1558.84	1466.7	1336.86	1441.22	1527.08	1518.62	1949.76	1322.47	2003.24	1384.32	1702.94	1372.58	1509.83	1661.78	2160.52	1787.82	1592.44	1921.34	1516.5	1720.57	1635.02	2008.08	1864	1634.59	2003.86	1782.94	1625.86	2038	2041.46	1592.16	1357.06	1764.71	1657.6	1410.73	1665.8
	CT-1	1527.11	1530.51	1812	2791.03	7483.99	19019.7	22555	28976.1	1340.22	1466.31	1606.67	1384.13	2563.68	1631.62	1593.24	1378.31	1510.85	1498.42	1419.14	2275.26	1280.94	2169.67	1316.2	1641.42	1306.46	1786.73	1681.73	2116.74	1882.35	1669.81	1858.04	1601.18	1434.9	1782.04	1758.2	1751.08	1889.8	1834.36	1735.94	1601.84	1738.59	1851.96	1601.58	1618.79	1481.29	1540.72	1343.54	1637.27
	CT-1	1553.9	1699.35	2279.23	2768.23	6906.44	14555	21919.7	36276.3	1434.86	1416.86	1620.79	1504.27	2297.59	1658.45	1478.08	1239.21	1408.14	1547.42	1335.23	2456.18	1185.17	2734.33	1324.31	1610.64	1299.27	1919.33	1791.82	1906.22	1847.27	1564.24	1747.17	1586.86	2332.48	1706.88	1700.94	1668.94	1923.92	2087.25	1416.4	1589.74	1756.56	1609.84	1525.04	1395.33	1408.49	1439.22	1457.67	1320.08
	CD27	1493.02	1292.13	1426.83	1608.89	2224.89	4572.09	14818.5	35223	1578.91	1470.34	2002.41	1518.69	1980.68	1728.57	1522.98	1526.69	1150.85	1629.08	1450.53	1830.97	1846.47	1604.97	1431.97	1508.76	1470.92	1622.85	1728.29	1743.48	1921.91	1719	1869.62	1762.76	2210.42	1994.73	2057.88	1918.53	1783.02	1780.61	1789.9	1996.52	2181	1916.31	1514.78	1772.17	1502.82	1573.69	1566.52	1679.96
	CD27	1445.66	1479.7	1448.79	1528.86	2257.01	4572.57	13835.9	36721.1	1462.8	1424.73	1785.62	1679.67	1914.58	1714.42	1655.4	1577.45	1174.15	1642.63	1529.4	1710	1869.27	1589.42	1381.02	1415.11	1486.65	1508.08	1666.81	1637.7	1861.57	1597.47	1730	1800.51	2288.98	2233.06	2040.11	1894.72	1962.12	1735.75	1814.86	1965	2141.04	1984.69	1732.36	1491.66	1552.74	1417.6	1533.66	1536.44
	CD27	1507.19	1343.72	1546.27	1617.48	2465.83	4952.37	14885.5	33597.1	1514.92	1465.62	1914.21	1620.13	1903.03	1674.8	1784.64	1509.14	1466.86	1652.97	1490.06	1940.14	1852.56	1660.64	1391.98	1615.22	1551.28	1663.05	1435.6	2085.71	1808.94	2063.48	1845.75	1680.71	2110.06	1769.86	2331.76	1770.14	1867.94	1818.48	1677.1	2094.73	1893.76	2325.33	1676.27	1562.88	1247.49	1608.06	1599.38	1609.02
	CD27	1354.02	1354.45	1338.48	1619.24	2766.12	4762.47	19490.2	47947.2	1600.86	1434.56	1495.36	1415.64	1344.36	1556.09	1172.52	1334.92	1240.94	1334.21	1236.56	1835.97	1600.11	1597.2	1093.12	1145.23	1204.81	1142.43	1369.4	1571.62	1629.35	1589.87	1498.43	1464.5	1657.54	1391.12	2004.25	1489.88	1634.55	1528.88	1451.88	1754.8	1672.1	1906.13	1399.57	1421.43	1408.18	1355.67	1315.81	1349.42
	CD40L	725.275	923.332	1236.59	1684.51	2417.6	5290.54	6555	8553.77	700.37	726.02	965.57	862.25	1164.72	969.07	758.21	820.33	849.8	947.98	922.69	1521.08	808.59	1074.16	874.97	1233.33	1004.2	823.22	1143.61	1165.6	830.71	709.94	918.76	803.51	971.62	938.21	994.08	1090.87	899.88	1049.65	915.39	757.2	795.04	1126.75	899.45	844.04	757.82	757.31	948.1	1001.64
	CD40L	694.016	827.62	1220.42	1562.84	2513.89	5431.74	5424.9	9848.2	820.43	744.73	1035.26	728.31	806.75	874	799.32	813.32	827.68	829.57	881.08	1586.71	666.44	1064.59	907.93	835.06	885.75	926.5	1182.06	1174.52	746.33	793.48	1041.39	727.52	1207.16	853.54	832.86	1100.9	839.68	947.37	802.65	998.77	808.56	1072.73	861.76	806.65	823.43	847.26	651.36	953.02
	CD40L	766.967	912.688	1158.58	1554.95	2616.84	5459.65	6277.71	8544.78	760.32	708.12	1007.98	709.3	958.47	939.64	800.58	873.08	810.23	879.95	918.94	1569.8	873.75	1420.3	991.45	991.69	870.08	852.53	1147.37	1310.08	761.94	680.7	1045.06	912.63	1072.02	938.21	971.98	1199.65	965.74	789.64	929.6	757.14	896.53	1233.29	846.33	854.28	770.45	802.61	708.06	991.41
	CD40L	737.999	888.23	1252.76	1873.46	2977.58	4111	6077.4	9692.82	752.64	841.77	776.47	802.1	610.31	998.5	829.94	1044.97	819.77	947.44	811.52	1395.19	594.14	1323.55	936.51	1248.08	1017.62	1104.48	1222.63	1103.32	736.71	751.71	911.9	852.85	759.04	1022.88	1099.43	1172.76	1008.82	871.47	753.55	747.69	1129.98	1403.88	930.98	678.96	778.02	891.77	806.53	1176.34
	CTLA4	259.425	327.413	535.395	1208.86	3326.3	18720.6	33913.8	80031.8	191.27	285.45	174.7	439.54	199.37	485.62	177.44	152.335	103.97	185.51	166.76	449.05	70.15	271.92	138.25	246.58	105.635	199.49	321.49	369.975	290.08	159.41	349.1	137.6	247.55	404.76	286.67	358.94	408.66	292.01	228.245	165	245.65	286.86	394.42	241.76	265.67	384.46	295.76	435.61
	CTLA4	309.92	356.79	608.087	1192.04	3710.04	18029.8	33550.6	86030.7	193.9	238.8	262.46	350.49	254.89	431.365	157.09	152.335	135.97	216.18	158.34	502.82	66.25	380.73	125.275	287.53	132.19	148.77	321.83	439.23	261.215	184.04	333.3	170.41	247.55	303.54	314.08	225.77	298.18	274.88	305.08	174.94	253.06	300.66	384.49	141.62	341.4	596.65	265.48	433.94
	CTLA4	284.673	366.94	389.623	1133.68	3981.18	18371.3	34673.6	97564.1	205.72	255.78	205.87	397.86	310.41	304.03	198.06	152.335	119.97	166.82	209.9	549.75	90.3	326.33	106.94	205.63	79.08	251.03	386.76	369.975	232.35	134.78	377.6	104.79	247.55	492.98	255.73	330.49	311.14	309.14	228.245	165	238.24	388.82	449.31	191.69	261.57	490.555	280.62	290.69
	CTLA4	284.673	264.66	449.58	1107.77	3392.24	17400.3	29805.9	93438.4	217.54	199.43	319.05	396.74	172.03	377.11	203.06	152.335	78.32	205.86	175.18	417.73	57.64	353.53	112.3	194.24	105.635	256.03	227.09	300.72	200.45	127.3	341.2	137.6	247.55	409.08	271.2	277.9	304.66	328.52	151.41	155.06	245.65	293.76	278.45	129.32	263.62	490.555	280.62	362.315
	Decorin	552.301	547.55	842.332	1799.61	4922.96	21306.2	33833.1	63989.1	1046.87	2043.89	1697.64	10009.3	2160.19	2039.97	3002.03	711.17	927.12	5547.95	1356.58	2566.63	28083.9	2371.08	3243.68	4039.2	1258.32	2035.74	1813.44	1742.92	1491.73	3265.24	1803.88	7342.21	3499.5	19577.6	2205.67	6865.56	2237.71	6423.9	4100.49	2128.44	1600.06	2524.31	11019.8	4013.33	895.32	4328.02	1567.74	900.72
	Decorin	417.864	546.65	693.727	2061.05	5660.22	20979.1	35244.7	60068.6	1092.85	1997.19	2025.79	8350.6	1645.79	1788.08	2554.13	1115.75	737.44	4785.7	1390.97	2262.36	28532.8	2276.45	2716.56	4217.14	1215.47	1769.41	1405.9	2010.55	1294.4	2592.18	1717.53	7794.71	3798.25	20211.4	2244.27	7055.81	2240.8	5950.04	3966.46	2173.5	1612.78	3098.39	12008	4028.29	839.71	4796.82	1615.92	903.76
	Decorin	444.07	595.465	852.685	1938.79	5359.07	21857.9	35649.2	63063	1170.82	2114.52	2060.23	8967.14	1571.83	2079.91	2709.92	933.32	675.83	5228.27	1464.58	2593.48	28440	2305.38	2859.01	3584.69	1229.54	2011.57	1785.72	2275.69	1262.7	2684.69	1936.47	8236.78	3113.84	20530.1	2132.67	9971.67	2651.33	6469.25	3895.52	2010.12	1330.86	2969.06	11193.6	3422.18	1035.92	4655.98	1701.2	846.45
	Decorin	374.392	382.632	753.572	1879.93	4731.89	22383.1	37530	62111.2	1237.46	2415.71	1960.29	11922	1902.99	1940.1	2987.44	726.41	825	5945.15	1456.79	2967.69	29476.2	2388.23	3781.21	4393.87	1066.08	1831.44	2004.08	2149.77	1547.43	2464.86	2067.73	8412.29	3710.96	20968.3	2360.42	8403.31	2666.46	7476.06	4518.54	1637.84	1100.85	2441.92	11866.5	4360.4	1252.68	4967.66	1798.85	693.6
	Dkk-1	496.092	554.78	747.208	2228.21	4509.74	11254	18110.5	21542.2	441.28	282.72	247.92	702.82	264.65	632.02	189.19	318.71	242.7	360.83	228.095	559.49	39.555	275.91	186.26	351.19	361.69	259.83	540.57	556.64	287.12	303.31	389.41	233.26	574.295	314.52	432.47	431.06	352.04	414.47	288.55	324.49	282.49	502.76	278.305	341.6	454.06	498.76	418.18	391.92
	Dkk-1	471.941	534.345	749.83	2188.55	5725.09	10258	18186.1	22352.9	423.61	256.05	403.14	517.39	340.69	425.52	233.58	308.25	249.34	398.34	243.37	482.45	39.555	353.86	213.28	302.75	199.33	194.77	697.62	408.61	359.82	249.79	309.76	237.5	743.32	274.54	377.49	566.56	349.92	471.37	309.305	412.88	342.86	569.63	218.96	358.35	477.34	372.1	313.36	371.12
	Dkk-1	394.712	485.635	764.595	2126.59	5441.38	10369	18488	22157	422.83	311.63	378.545	566.69	340.69	592.7	228.54	313.48	255.98	389.41	212.82	470.6	39.555	290.35	240.3	440.18	280.51	228.08	721.34	600.38	302.9	249.79	326.56	229.02	405.27	294.53	362.87	672.73	350.98	308.4	330.06	236.1	272.61	402.15	327.26	402.12	344.78	494.62	313.36	411.2
	Dkk-1	429.705	391.95	667.628	2023.04	5587.12	10811.5	17189.4	23379	423.22	334.13	353.95	366.52	416.73	447.65	208.865	313.48	249.34	375.12	181.61	373.19	39.555	202.72	213.28	306.78	280.51	196.33	619.095	387.71	295.01	196.27	225.82	197.54	574.295	294.53	315.73	498.81	341.16	361.435	309.305	324.49	418.76	317.98	229.35	349.975	399.42	433.36	208.54	275.72
	Dtk	678.494	730.358	770.398	1481.98	3729.49	9684.78	17197.1	28579.2	1279.94	1148.66	1441.8	1119.3	1267.51	1261	927.52	648.64	1549.3	996.78	746.39	1347.08	1225.92	1195.91	820.29	1039.83	519.26	819.58	1934.91	926.72	1072.24	1264.29	1282.82	1147.83	1327.5	1029.98	1240.47	1577.24	1138.61	976.12	1444.28	1090.8	2042.12	1810.88	1401.4	1494.25	851.96	1235.89	967.56	1438.08
	Dtk	611.346	728.62	884.862	1644.57	3653.93	10015.5	19215.1	30272.8	1368.3	1054.44	1132.65	1117.35	1045.71	1382.5	959.38	723.34	1229.9	975.31	777.05	1502.54	1285.61	1230.48	843.48	1010.25	593.03	879.44	1549.7	1238.98	848.18	887.59	1605.71	1009.74	1351.1	1228.85	1374.54	1728.22	1348.42	1222.65	1636.8	1223.6	1398.87	2090.1	1298.43	1219.41	881.18	1165.53	912.59	875.98
	Dtk	817.056	622.072	828.717	1506.43	3510.57	10742.4	17115	28832.7	1357.39	915.25	1156.83	1115.4	950.29	1410.74	1039.15	615.69	1108.97	1298.37	738.21	1473.02	1383.3	1238.73	743.17	884.51	639.79	1055.56	1534.18	1140.52	755.15	1031.86	1409.06	875.43	924.79	1047.8	1223.9	2045.24	1427.47	1129.74	1326.47	1485.75	1728.98	1772.98	1501.57	1118.51	866.57	1200.71	790.94	1432.28
	Dtk	546.391	581.285	784.957	1229.77	3835.51	10695.9	17747.8	28211	917.02	1123.61	993.67	1016.83	779.24	1325.16	771.43	637.33	1197.18	1320.51	603	1502.17	1057	1243.56	791.55	680.44	483.43	928.11	1412.02	795.83	721.62	1007.98	1156.6	942.585	835.31	857.88	1232.18	1584.86	1119.02	1036.82	1540.54	848.69	1319.4	1523.45	1374.83	884.77	742.59	875.82	851.765	1154.13
	Endoglin	860.631	826.155	994.925	1174.64	2351.38	6343.51	9034.84	19304.3	785.55	646.34	972.53	858.32	1242.58	1097.51	911.95	658.4	692.47	1182.37	759.31	1045.31	664.25	1030.78	699.73	1015.37	862.98	992.73	1206.48	1481.39	1054.98	1014.55	1084.02	1219.61	1242.38	1217.65	1197.22	1245.73	1197.04	921.86	1258.18	1274.66	1057.71	1281.94	1020.87	891.98	697.94	909.71	770.3	790.06
	Endoglin	802.195	910.767	1004.89	1204.15	2516.87	6473.28	8997.56	17466.3	701.46	633.76	1186.26	954.52	995.17	1137.19	878.61	665.76	802.58	1018.62	831.5	1150.06	651.48	1030.42	713.38	1078.4	854.83	1059.33	967.15	1492.19	1009.63	1018.65	1216.51	1195.46	1078.8	1202.96	1372.24	1176.7	1012.53	989.66	1180.96	1206.64	996	1273	991.42	828.21	775.85	1095.45	905.51	877.16
	Endoglin	840.959	661.222	992.465	1257.74	2299.43	6749.79	9460.95	15251.8	730.55	648.77	1259.95	819.12	952.69	1057.84	913.81	756.17	772.37	937.72	801.195	1093.95	590.46	917.53	736.39	1064.34	763.52	920.58	1123.43	1270.86	955.31	1068.16	1403.18	1363.26	1022.44	1219.6	1257.18	1140.43	1126.52	888.5	1445.29	1020.75	761.94	1364.02	1112.84	952.77	662.08	1011.02	665.85	727.68
	Endoglin	751.23	670.548	935.497	1277.41	2601.44	7160.99	10067.2	18274.2	678.97	538.47	1108.12	787.69	727.74	984.98	873.85	736.9	849.45	884.52	770.89	1128.02	483.38	989.87	627.34	1062.88	624.47	797.53	1361.87	1259.13	852.14	1043.83	997.31	1048.55	966.71	1069.1	940.6	1219.14	1056	852.63	1044.46	824.58	764.88	1183.82	1221	871.96	687.47	927.24	741.88	746.5
	Fcg RIIB	516.362	647.678	1349.99	3311.24	12137.2	32056.9	50955.2	76380.2	401.49	394.58	632.365	577.28	484.4	556.34	468.46	246.21	269.55	470.4	283.08	638.43	177.64	295.12	277.52	311.02	233.16	294.67	699.03	422.91	444.69	369.69	597.51	313	608.295	423.61	554.525	708.19	352.88	303.02	442.63	317.65	683.465	560.84	1188.62	601.47	707.31	583.72	843.63	443.26
	Fcg RIIB	502.636	779.335	1328.99	3231.12	12627.3	31979.3	57055.7	72753.4	339.57	512.56	648.92	480.77	849.93	720.06	348.59	233.42	304.32	405.27	269.84	563.23	161.02	395.42	221.27	245.72	222.06	330.905	635.03	634.11	311.06	377.35	714.63	351.56	777	510.37	625.51	798.79	261.56	303.845	435.325	260.54	730.38	405.78	1351.96	645.08	600.1	625.16	751.1	559.87
	Fcg RIIB	384.146	530.385	1206.69	3196.45	12036.6	32214.2	48397	74474.3	425	479.13	615.81	550.81	817.54	769.62	474.62	246.34	357.57	488.36	319.82	604.94	151.76	382.26	299.56	338.57	148.23	371.34	617.51	791.37	389.45	298.82	480.39	332.28	439.59	466.99	483.54	617.59	309.98	257.34	428.02	331.84	636.55	483.31	1002.35	605.77	539.78	511.42	835.65	500.02
	Fcg RIIB	443.391	689.285	833.175	3170.23	12004.3	31449.1	47945.1	76007.3	291.44	356.38	533.94	473.89	650.97	638.2	337.74	191.5	344.06	411.73	227.12	632.25	156.39	369.1	280.47	380.31	166.33	367.14	516.83	632.68	314.08	334.255	597.51	279.2	608.295	366.14	367.1	580.85	270.61	304.67	435.325	303.46	683.465	397.08	1095.48	511.12	569.94	568.38	621.6	354.29
	Flt-3L	279.934	3433.34	8897.65	27466.1	62744.5	98587	150021	169874	144.945	231.63	376.16	263.18	589.62	334.005	321.63	132.94	162.38	278.58	154.16	432.32	0	409.485	100.09	413.89	92.33	248.26	729.29	75.78	145.86	151.42	262.73	325.15	241.25	660.98	196.82	488.4	249.86	219.27	291.55	260.1	241.41	354	531.96	338.58	122.43	198.61	31.11	194.46
	Flt-3L	221.513	3264.79	9297.88	27607.3	60540.2	99685	156324	166985	107.64	218.48	376.16	232.52	528.18	422.09	371.06	154.02	166.15	256.64	155.49	522.37	0	402.91	170.37	330	132.95	282.03	556.22	106.12	146.6	169.69	248.62	383.86	258.32	514.04	319.98	447.42	202.12	231.57	327.975	240.705	214.135	262.2	512.94	320.15	158.16	235.225	31.11	153.35
	Flt-3L	262.234	3239.74	8493.78	28256.2	62971.7	98747	159172	161368	160.59	177.41	376.16	221.17	508.145	334.005	397.45	111.86	155.26	342.125	158.48	542	0	416.06	126.835	346.9	145.48	211.16	595.37	89.22	146.23	158.76	296.96	287.9	275.39	474.47	190.47	432.08	251.67	226.96	364.4	177.54	153.88	317.25	528.94	186.14	147.02	271.84	31.11	153.35
	Flt-3L	180.792	3672.14	8967.24	28607.1	57526.3	93698	149522	143136	129.3	172.85	376.16	160.03	488.11	245.92	248.35	132.94	118.38	405.67	190.51	477.345	0	448.68	153.58	242.62	139.215	265.145	634.52	97.67	164.79	155.09	215.48	255.02	208.54	381.48	258.4	305.88	184.06	222.35	223.73	221.31	186.86	321.6	536.86	176.53	137.52	235.225	31.11	112.24
	Galectin-1	190.463	252.406	495.785	1013.27	3150.09	8370.73	12068.8	22842.9	533.92	631.65	567.5	1313.9	717.09	787.78	2370.9	561.66	503.05	1112.74	622.44	911.83	5762.69	989.64	626.51	819.4	396.98	610.78	894.14	601.66	292.37	687.16	677.94	1291.94	1567.04	2722.72	737.69	2160.2	1467.52	778.84	1184.37	792.71	539.42	853	2505.14	1481.38	433.71	1333.34	1000.52	1023.38
	Galectin-1	145.911	292.195	551.503	969.995	2934.82	8232.32	12251	21335.5	588.24	589.36	721.9	1213.76	864.95	812.31	2280.59	638.38	522.05	1346.02	660.33	904.46	5875.15	867.49	670.55	758.35	335.27	494.45	776.05	708.27	266.5	639.79	644.6	1285.86	1433	2661.56	761.98	2336.68	1514.68	625.57	1106.02	880.59	389.09	1080.61	2210.38	1504.1	455.98	1335.38	1137.02	986.2
	Galectin-1	192.429	212.618	440.067	1104.03	2911.14	8510.03	11905.5	20963.7	688.05	682.68	758.48	1270.65	552.47	838.14	2628.25	611.13	500.46	1418.67	671.33	901.83	5555.71	1058.56	616.98	681.3	306.29	471.62	1040.98	707.37	381.27	663.475	701.02	1153.62	1890.48	2600.96	693.65	2520.14	1336.31	764.16	1256.21	935.08	544.71	941.81	2610.63	1515.12	395.08	1334.25	985.2	979.48
	Galectin-1	176.235	199.655	434.645	1168.84	3051.42	8438.23	12355.8	21669.9	641.48	726.44	736.03	1370.32	791.02	914.98	2467.34	628.52	517.77	1091.52	582.71	967.05	4980.94	702.94	523.26	633.66	268.73	496.02	817.17	479.53	314.85	610.15	607.72	1148.37	2028.63	2581.69	652.28	1956.81	1470.94	593.2	1040.88	839.52	445.6	881.82	2716.12	1501.44	431.35	1240.06	970.2	1018.84
	Galectin-3	1518.26	1503.71	1716.01	2983.18	7537.01	18730.2	23986.1	39974.6	3976.1	3091.94	5585.02	4622.88	4111.59	3417.71	5362.53	3446.45	3298.43	7311.32	4177.81	5221.95	15831	6978.92	4384.37	5649.67	2219.1	7358.45	4743.61	5595.75	2912.51	3869.37	4023.23	6547.49	4517.96	11019.5	3577.08	9064.62	6321	5153.32	7030.14	3599.19	3859.8	8427.2	6671.76	5212.65	1990.12	5024.57	2862.92	2130.24
	Galectin-3	1467.04	1420.38	1748.01	2806.16	7211.13	18763.3	24487.5	49374.1	3923.2	3571.41	5666.1	5099.05	6196.7	3274.51	6395.51	3558.68	3394.36	7968.83	4925.47	6529.83	18835.7	7646.23	5247.36	6490.43	2449.84	7928	4700.71	6201.38	3057.49	4062	4044.8	7871.46	4378.66	11544.5	3603.73	10967.1	5829	4630.49	8688.06	4061.65	4069.42	7923.84	7146.63	5176.61	2055.04	4986.74	2731.31	2114.88
	Galectin-3	1362.76	1467.13	1794.88	2762.55	7705.92	20177.5	27063.4	48384.4	4129.69	3365.84	6304.67	4985.69	6185.89	3368.42	7107.26	3630.71	3732.13	8038.26	5576.16	6067.33	17720.3	7702.26	5459.85	6897.45	2620.29	6788.9	6388.73	4863.45	3020.96	3900.96	4085.54	9392.87	4703.88	14620.4	3781.2	12622.2	6798.1	5576.46	8897.66	4096.61	3560.42	8175.52	9408.55	6170.23	2166.77	5385.5	3048.75	2374.75
	Galectin-3	1446.56	1555.05	1920.84	3244.05	8897.74	23092.7	31420.2	58892.6	4591.78	4515.32	5747.19	6271.66	4334.62	4491.89	8430.92	4287.12	3968.02	9248.05	6665.03	7519.11	21419.6	8516.45	6123.59	8545.05	2843.68	8103.44	5566.17	4527.08	3267.04	4916.8	4065.17	8632.17	5661.85	16321.3	3692.47	14293.3	6559.55	6254.04	11583.4	5301.4	4538.63	10069.9	8277.59	5691.44	2110.9	6164.46	2955.84	2141.73
	Gas 1	731.275	747.1	908.518	1294.47	2647.83	8954.14	13525.3	22737.8	872.46	852.95	971.44	911.7	751.46	970.935	1153.77	784.33	777.89	1063.94	852.86	1521.55	576.79	1239.51	730.92	1168.34	763.65	1056.55	1058.91	875.165	807.57	717.31	1055.94	766.25	1059.28	1352.17	875.73	1235.94	932.67	901.67	1048.78	808.08	963.06	1014.2	1046.38	791.79	620.71	843.55	110.49	982.92
	Gas 1	751.044	732.778	802.62	1351.81	2568.1	9022.29	13502.2	22783.9	822.38	920.23	936.17	832.39	1071.83	880.28	1014.32	763.33	809.63	1824.66	898.32	1539.63	449.95	1524.52	698.91	1106.07	686.6	1487.52	1166.56	864.23	814.88	737.55	991.17	852.33	1202.18	1295.98	873.41	1272.83	980.31	892.46	951.63	915.57	1002.8	1114.76	989.76	832.71	605.31	916.98	110.49	900.45
	Gas 1	692.326	693.535	785.102	1276.08	2644.35	9238.03	14866.3	27231	760.88	823.97	917.64	932.85	1133.72	967.49	1128.33	834.24	771.27	1475.92	992.25	1654.44	469.87	1441.03	822.32	1006.95	771.81	1293.23	1259.09	886.1	851.4	709.56	941.1	895.88	935.42	1382.88	910.16	1254.66	884.9	854.54	927.18	963	833.83	1349.4	1047.31	850.24	675.84	999.71	110.49	1135.76
	Gas 1	693.416	624.998	854.195	1202.37	2472.03	9124.62	15085.2	28326.4	674.05	790.2	881.13	1029.59	694.27	974.38	1021.56	852.9	805.75	1507.81	875.25	1572.62	363.17	1495.08	770.12	824.17	783.31	1007.94	782.2	756.9	782.88	662.73	829	859.18	724.98	1220.52	885.23	1253.84	820.63	883.25	1015.42	719.28	829.58	980.79	1065.08	703.14	648.275	899.74	110.49	1120.44
	Gas 6	653.197	680.555	883.935	1373.86	4578.72	12546.5	16989.8	47580.7	646.72	773.65	749.32	916.4	1003.05	1462.31	954.92	735.23	744.11	1178.03	1086.35	1248.06	541.26	1345.71	1116.61	1029.02	1050.52	1211.05	1535.94	1126.25	987.66	888.41	1049.56	1377.18	1018.42	1289.35	1086.92	1115.59	987.34	1226.57	957.44	858.46	960.75	1229.3	1449.5	1195.38	956.31	1252.12	783.78	813.87
	Gas 6	664.392	621.815	848.352	1405.48	3846.87	12536.7	17974.9	44459.4	687.11	722.11	935.94	824.49	970.53	1098.74	980.58	728.46	971	1200.79	1059.29	1210.98	693.75	1261.86	1013.98	974.74	1117.5	1197.55	1149.83	1460.03	825.18	1067.06	1084.23	1368.53	1224.18	1276.96	1055.16	1116.18	1028.86	1092.98	1483.04	882.66	977.26	1218.49	1656.63	1162.24	991.38	1241.35	751.52	869.19
	Gas 6	607.949	692.942	912.758	1593.85	4016.97	12668	19705.8	42679.5	815.48	934.19	883.53	917.54	862.21	1398.35	786.19	742	757.36	1094.31	1031.22	1239.16	388.77	1304.66	919.78	926.85	854.97	870.98	1089.66	1293.14	965.42	990.44	1118.48	1836.52	1362.07	1401.59	1209.54	1077.71	858.38	940.5	1314.2	986.93	943.63	1315.02	1610.31	1049.76	741.12	1252.12	765.35	624.61
	Gas 6	584.765	660.08	906.303	1640.01	4407.89	12348.6	20546.3	41178.2	890.21	748.11	726.22	784.5	1039.94	1334.39	777.05	598.21	679	866.18	875.53	1217.74	541.26	1172.36	867.51	899.86	690.27	803	1142.82	1293.14	1044.5	1081.33	1021.64	1544.47	1731.08	1157.8	1116.92	1069.43	860.84	1061.13	1218.18	1091.2	978.26	1389	1609.42	1016.82	710.14	1309.78	704.87	884.73
	GITR L	1572.24	1544.4	1759.45	2110.1	5072.64	12120.4	18755	46982.4	1350.41	1415.32	1412.82	1650.81	1890.75	2306.28	1673.06	1368.03	1431.13	1623.73	1511.9	2104.08	1365.8	1631.68	1566.09	1549.31	1548.7	1530.82	1836.95	1502.3	1948.32	2245.28	1967.62	1815.02	2452.1	1924.24	1826.88	1912.49	1735.94	2010.2	2090.25	1973.9	1992.38	2174.47	1711.18	1773.2	1492.94	1902.75	1436	1837.06
	GITR L	1655.44	1574.24	1835.91	2176.2	4545.5	11947.3	21024.8	42278.1	1247.38	1366.74	1600.81	1632.38	1944.55	2571.91	1524.53	1470.03	1357.52	1635.86	1507.38	2179.5	1431.5	1832.65	1464.58	1649.12	1506.64	1824.2	1715.21	1335.84	1950.94	1868.41	1884.27	1774.34	2414.81	1975.92	2131.3	2092.16	1759.04	1732.54	2226.21	1838.71	1825.18	2142.48	1726.54	1864.08	1765.88	2085.24	1670.08	1766.75
	GITR L	1633.2	1587.56	1766.23	2223.01	4322.47	12516.4	20088.4	50126.1	1284.26	1362.54	1852.08	1602.8	1880.58	2216.21	1457.98	1477.81	1553.39	1547.92	1589.78	1950.61	1462.46	1635.6	1571.63	1653.37	1596.46	1588.11	1855.2	1668.77	1784.31	1787.42	1817.55	1894.88	2206.71	1872.56	1913.24	1897.59	1831.76	1695.41	1865.46	1809.38	1864.84	2077.8	1770.98	1662.66	1563.98	1794.52	1600.61	1580.42
	GITR L	1404	1253.39	1685.01	2127.44	4874.45	14291.5	23552.9	52160.3	1133.09	1427.29	1553.16	1545.7	1933.41	1764.4	1318.86	1246.92	1208.56	1387.73	1384.22	2025.22	1148.38	1506.25	1151.19	1804.74	1252.97	1413.97	1746.3	1019.42	1579.31	1528.72	1715.42	1517.38	1905.76	1854.77	1822.8	1629.32	1701.74	1647.58	1476.46	1642.2	1758.45	1756.98	1507.6	1575.1	1435.64	1531.56	1446	1636.75
	HAI-1	1651.4	1898.68	2653.12	4094.09	13500	29964.5	48180.5	120061	1451.11	1624.95	2014.39	1653.92	1817.52	1969.32	1535.38	1382.08	1498.76	1530.61	1459.38	1934.48	1410.49	1453.7	1403.11	1573.14	1451.12	1581.77	1799.1	1914.63	1685.29	1543.98	1801.04	1759.52	2171	1738.43	1867.02	1810.71	1910.48	2008.27	1887.96	1578.16	1883.36	1794.35	1603.13	1465.08	1591.02	1391.65	1355.96	1527.94
	HAI-1	1655.32	1960.03	2766.36	4819.24	13028.4	32029	52289.7	115054	1425.42	1578.03	2253.91	1612.21	1963.03	1978.68	1463.72	1290.21	1425.15	2397.56	1501.03	2188.13	1441.1	1591.25	1365.61	1582.38	1414.95	1711.08	1770.64	2297.34	1940.26	1775.64	1826.22	1721.77	2132.26	1872.47	1836.24	1932.54	1750.78	2081.34	1725.83	1655.43	1938.82	1832.75	1592.08	1493.82	1447.56	1492.17	1492.78	1592.92
	HAI-1	1630.68	1948.95	2408.36	4817.61	14062.7	30543.9	54159.2	98722.3	1467.02	1381.14	1742.36	1600.41	2043.11	1889.69	1657.59	1686.89	1454.34	2099.61	1391.67	2062.16	1333.51	1711.51	1347.78	1454.7	1370.29	1530.42	1644.36	2094	1895.1	1723.06	1709.35	1597.7	2484.74	1615.38	1653.82	1930.33	1646.58	1589	1843.34	1603.59	1817.06	1997.33	1557.25	1440.24	1614.04	1424.63	1456.17	1568.82
	HAI-1	1361.33	1871.64	2955.96	5687.26	15829.5	38065.9	63979.9	126317	1351.02	1235	1507.7	1699.97	1884.11	1504.8	1137.42	1355.95	1949.23	1804.16	1245.84	2008.81	1372	2161.26	1128.57	1216.66	1175.65	1249.86	1830.56	2082.05	1674.17	1305.62	1596.04	1425.55	2064.2	1414.02	1613.46	1481.67	1419.92	1389.84	1667.39	1445.62	1530.94	1854.31	1449.73	1184.43	1320.46	1250.84	1517.7	1190.24
	HGF R	1143.73	1076.05	1647.58	1895.23	4523.52	10322.1	13400.1	24010.9	993.09	1011.53	1369.3	1216.62	1110.44	1329.97	1253.61	1148.66	1084.41	1248.86	1261.56	1431.62	1263.8	1272.38	1050	1256.18	1117.14	1191.08	1571.72	1316.55	1398.67	1500.36	1477.62	1234.82	1388.26	1219.62	1651.38	1312.6	1547.4	1495.98	1301.45	1431.16	1157.6	1580.04	1208.38	1276.08	1132.65	1308.78	1117.67	1138.47
	HGF R	1214.86	1154.82	1458.85	1925.99	3826.43	10509.9	13226.5	23455.8	1000.61	952.35	1392.42	1276.18	1185.2	1307.2	1075.52	947.34	1224.49	1325.11	1208.18	1440.41	1370.37	1310.75	1192.9	1245.4	1315.22	1347.27	1432.68	1242.44	1359.54	1367.92	1441.45	1308.64	1727.56	1639.77	1550.62	1219.31	1363.28	1347.24	1331.44	1399.68	1250.18	1599.64	1203.19	1348.2	1216.29	1140.04	1118.2	1129.18
	HGF R	1175.78	1426.78	1347.28	1945.81	3830.7	10522.6	13893.5	22527.1	1018.86	893.56	1709.94	1291.92	1345.45	1697.59	1109.71	1280.41	1173.3	1331.44	1132.08	1317.06	1326.64	1225.66	1204.42	1105.14	1265.31	1228.67	1482.78	814.28	1346.12	1389.87	1518.48	1278.37	1523.29	1679.1	1460.55	1245.94	1348.77	1343.71	1448.62	1395.8	1413.79	1474.29	1256.86	1312.14	1273.08	1322.29	1265.14	1200.54
	HGF R	1152.52	997.648	1309.99	2132.96	4252.93	11146.1	14225.2	24097.8	887.94	1100.06	939.9	882.39	871.23	1365.41	1007.56	812.41	1128.86	1434.36	938.44	1258.55	1099.14	830.98	1135.64	943.92	1024.43	1029.58	1327.59	973.12	1303.84	1328.69	1354.63	1090.5	1639.15	1167.14	1319.21	1067.51	1192.37	1219.02	1294	1647.42	1378.04	1460.13	1202.56	1135.8	1162.18	1319.39	1035.31	1256.22
	IL-1 R4	964.735	1183.49	2015.82	2162.03	4409.45	13399.1	15098.1	31330.4	1420.88	1259.06	1937.92	1148.05	1217.48	1741.61	1686.16	1556.09	1837.61	1627.45	1473.14	2146.42	1975.27	1942.9	1329.85	1610.59	1246.92	1842.86	1934.34	1589.3	1311.73	1478.65	1450.96	1211.18	1467.75	1290.14	1416.78	1769.35	1416.22	1309.29	1471.88	1455.9	1642.14	1811.8	1424.37	1274.65	1154.06	1311.8	1168.12	1253.76
	IL-1 R4	1041.25	1104.05	1461.6	1956.44	3671.1	13247.8	18470.3	39118.2	1543.79	1240.81	1734.03	1127.62	1811.38	1634.17	1662.76	1649.89	1897.02	1890.79	1462.53	2434.13	1654.8	2018.14	1468.53	1587.71	1199.41	1446.26	1744.9	2198.47	1440.54	1389.31	1184.72	1160.78	1442.35	1479.86	1663.08	1916.86	1276.63	1350.1	1294.38	1211.17	1694.98	1516.85	1470.61	1331.33	1228.98	1274.17	1191.94	1175.92
	IL-1 R4	1045.18	1168.9	1495.78	1934.54	4173.4	14165.5	21132.2	34068.9	1286.55	1178.62	1971.74	1120.34	1954.95	1427.26	1720.23	1672.63	1710.97	1948.61	1585	2532.61	1700.66	1849.05	1499.64	1744.06	1276.29	1684.26	2223.03	1864.72	1313.04	1485.22	1407.63	1256.78	1383.82	1537.39	1387.1	1786.58	1409.96	1474.54	1315.3	1276.44	1315.51	1790.59	1398.29	1169.1	1367.04	1344.49	1232.41	1296.73
	IL-1 R4	994.113	1233.17	1641.37	2768.85	4291.42	18566.8	23794.1	47575.3	1720.41	1648.4	2005.56	1280.32	1900.62	2117.97	2221.02	2062.06	1867.32	2498.17	1529.07	2483.37	2352.64	2556.84	1484.09	1677.32	1514.78	2341.59	2078.68	1618.11	1585.63	1749.75	1649.71	1392.24	1768.92	1508.62	1622.89	1851.72	1650.14	1584.76	1619.47	1746.44	2075.72	1946.84	1906.27	1458.4	1631.68	1771.73	1212.18	1487.42
	IL-3 Rb	1126.78	1687.47	1169.86	1554	1205.16	1911.49	3665	5076.97	912.54	1112.11	1347.44	1134.52	1796.45	1529.71	1135.09	1124.42	1186.07	1434.74	1139.25	1590.23	1201.22	1328.48	763	1286.95	1103.26	1403.4	1166.06	2115.75	1716.71	1644.02	1458.64	1523.24	1642.71	1156.25	1428.31	1682.74	1638.62	1508.56	1448.49	1437.44	1553	1714.2	1302.78	1154.44	1301.69	1361.18	1305.39	1320.16
	IL-3 Rb	1186.25	1409.74	1236.61	1015.47	1645.69	2035.54	3569.94	8448.33	1127.19	1081.11	1683.19	1122.07	2066.23	1380.75	1105.08	1073.68	1110.57	1815.22	973.32	1816.92	954.47	1451.69	989.11	1244.94	995.18	1232.34	1097	1885.42	1515.09	976.36	1548.35	1492.43	1831.94	1646.43	1645.33	1649	1684.04	1340.06	1383.4	1156.4	1695.82	1295.16	1097.32	1158.87	1216.08	1303.08	1316.96	1465.2
	IL-3 Rb	1166.19	1146.68	1117.7	1072.75	1669	2018.49	3895	4957.72	1090.78	981.33	1262.44	1534.61	2279.71	1248.16	1154.6	1299.81	1101.61	1882.34	1161.27	1935.37	1253.33	1519.6	987.66	1204.32	1011.53	1061.28	1568.32	1637.27	1451.14	1235.44	1623.71	1587.65	1885.36	1585.08	1553	1288.02	1475.6	1555.46	1502.09	1375.85	1714.48	1555.46	1319.29	1111	1678.82	1277.2	1312.57	1426.4
	IL-3 Rb	1228.2	1316.16	1225.44	1315.58	1622.38	2027.01	3474.87	6762.65	1041.33	1335.38	1376.68	1544.84	1387.27	1350.86	1121.22	1191.2	1137.18	1837.64	1158.4	1934.13	999.03	1585.64	920.74	1093.72	994.31	1059.22	1367.19	1653.03	1478.28	1267.64	1437.79	1336.62	1649.73	1429.37	1437.9	1719.88	1425.18	1516.31	1127.8	1388.24	1580.92	1671.38	1356.1	1193.9	1230	994.88	1175.31	1407.84
	IL-9	1147.37	1169.06	1550.67	1880.98	7892.74	19854	55427.5	106187	987.32	856.52	1712.98	1067.66	1690.83	1409.32	983.56	952.94	842.79	1108.73	889.73	976.98	760.73	817.45	871.59	916.19	949.77	879.89	1280.33	2318.4	1339.42	1241.76	1427.04	1256.8	1608.75	1415.78	1883.65	1116.94	1178.51	1197	1398.24	1311.31	1346.29	1505.48	1227.04	1204.78	1170.35	1053.48	1203	957.04
	IL-9	1209.9	1335.17	1638.26	1873.48	8834.12	13499.4	65416.5	86825.9	956.84	962.77	1533.11	1037.32	1694.74	1295.62	1031.46	891.53	953.61	1070.83	891.42	1089.33	956.48	904.14	1036.42	881.79	1048.68	976.89	1333.31	1689.52	1334.24	1275.18	1466.34	1252.75	1214.62	1134.94	1481.37	1153.43	1270.48	1264.69	1508.98	1350.8	1301.5	1495.14	1154.9	1189.06	1040.16	977.49	1172.76	1093.6
	IL-9	1143.16	1383.55	1619.86	1888.48	10976.4	11813.4	63173.7	90811.4	923.52	845.94	1556.42	1061.95	1698.65	1445.29	1052.3	951.87	1016.81	1152.97	979.61	1206.98	861.35	941.03	1037.52	838.9	983.69	893.25	1360.49	1787.64	1455.33	1454.79	1458.16	1258.59	1290.17	1219.78	1580.43	1096.06	1379.41	1353.32	1454.24	1305.43	1568.92	1511.54	1008.87	1049.4	1175.94	1081.76	1039.87	1061.98
	IL-9	1184.81	1645.75	1629.06	1338.28	7777.5	18206.3	44125	95655.1	1035.4	934.32	1602.39	1116.39	1396.92	1663.54	1073.14	1067.9	909.18	1043.55	914.19	1316.7	946.71	1076.29	1070.11	973.27	1016.77	1020.49	1402.57	2053.02	1522.67	1292.8	1700.53	1524.46	1830.62	1183.56	1629.8	1391.6	1308.32	1372.79	1498.81	1345.12	1582.88	1518.41	1241.12	1245.71	1392.87	1180.46	1385.02	1158.92
	JAM-A	119.776	332.382	466.425	1186.23	3709.95	16665.2	22773.5	35251.3	1076.02	1475.86	1086.83	1177.27	885.535	1647.32	3846.18	1323.16	1520.05	2115.42	1332.73	2302.23	2290.29	2208.9	1418.05	1885.6	505.78	1985.19	1974.41	666.08	976.54	2227.29	3192.74	2764.17	1930.45	3592.21	1924.08	4689.36	2148.12	1469.94	3789.04	1601.72	1966.31	2668.45	6152.49	2237.36	976.14	2429.82	1175.22	917.31
	JAM-A	130.938	311.83	538.295	1101.8	3986.54	16687.6	22240.1	33264.6	1014.67	1176.09	1088.46	1114.06	816.67	1716.97	4074.13	1228.6	1565.59	2150.62	1285.07	2307.64	2284.64	2051.91	1579.52	1960.03	480.5	1362.16	2092.08	637.95	1095.08	1736.73	2748.74	2675.62	1862.53	4296.8	1991.13	5130.14	2199.33	1571.88	3307.24	1522.12	1975.24	2892.08	6525.16	2383.56	1003.86	2253.29	1171.63	900.29
	JAM-A	120.72	214.75	442.455	1052.5	3877.3	16984.8	22482.9	34020.3	1154.6	1175.32	1383.44	1129.2	954.4	1577.67	3897.84	1219.48	1544.11	2273.17	1248.52	2315.54	2349.57	2179.54	1316.11	1968.07	478.4	1481.85	2262.7	667.01	894.02	1868.98	3208.9	3089.4	1998.37	5424.69	2031.36	5362.31	2051.65	1409.21	3196.44	1602.54	1936.08	2668.45	6026.57	2400.35	977.88	2457.57	1455.49	892.57
	JAM-A	120.248	237.28	480.658	1026.26	3718.13	16701.4	22681.9	34862.2	1029.05	1187.89	1183.7	1153.24	718.02	1440.1	3662.06	1161.43	1486.72	2237.75	1296.94	2080.71	2128.25	1984.52	1314.45	2028.8	382.11	1885.02	1857.55	667.94	932.06	1832.51	3148.1	2856.69	2058.5	4791.78	1801.96	5513.37	2134.98	1390.5	3055.62	1582.71	1841.2	2892.08	5923.37	2284.25	995.36	2422.8	1346.7	727.62
	Leptin R	503.07	347.645	421.33	578.54	1403.37	5229.7	8278.99	18450.8	137.94	239.09	249.43	376.27	60	320.28	73.355	95.03	59.75	229.03	13.69	276.44	0	64.27	16.36	133.44	59.665	86.025	205.675	34.34	129.225	84.04	166.435	34.42	77.02	102.185	57.625	30.64	156.18	160.95	35.92	137.96	81.6	182.89	75.8	92.735	93.65	115.615	132.425	133.76
	Leptin R	393.781	367.36	449.045	696.82	1684.21	5174.62	8142.77	14262.2	155.34	213.71	225.23	399.575	60	218.57	62.36	101.32	39.32	237.68	10.58	288.25	0	78.33	16.36	130.13	41.86	86.025	205.675	34.34	138.37	128.31	216.41	32.94	101.21	102.185	75.37	30.64	162.46	162.825	39.47	138.72	130.2	195.43	114.31	92.735	93.65	129.94	132.425	141.4
	Leptin R	405.502	371.61	443.327	595.605	1327.79	5051.62	7930.69	15366.2	170.83	185.37	181.55	422.88	60	269.425	86.23	98.175	39.7	309.9	14.14	354.14	0	49.54	20.94	136.75	46.98	86.025	205.675	34.34	120.08	128.84	116.46	32.94	81.55	102.185	39.88	30.64	161.02	164.7	39.47	102.37	105.9	170.35	93.96	92.735	93.65	101.29	132.425	116.38
	Leptin R	399.642	357.502	432.329	587.072	1075.82	4624.18	7101.6	17229.4	102.92	199.54	203.39	399.575	60	183.52	84.35	98.175	49.725	273.79	14.59	339.75	0	71.3	11.78	133.44	72.35	86.025	205.675	34.34	129.225	106.175	166.435	31.46	79.285	102.185	57.625	30.64	178.45	178.35	43.02	155.16	105.9	119.04	112.12	92.735	93.65	115.615	132.425	99
	L-Selectin	377.275	479.685	915.518	2256.72	4821.41	19202.9	30015.7	48384.4	245.3	260.65	349.15	252.92	346.98	323.15	344.91	276.47	308	396.45	281.22	481.03	169.83	275.71	248	286.84	305.79	295.45	490.94	213.05	279.56	230.56	310.5	322.38	308.66	427.345	392.16	325.1	304.24	249.825	307.27	258.33	251.24	416.47	337.12	385.54	265.3	275.46	259.15	388.9
	L-Selectin	382.694	502.028	913.493	2003.76	4679.58	19342.4	28150.3	45938.6	340.65	271.2	382.67	367.26	171.73	426.54	369.11	304.29	233	304.44	290.14	407.16	161.225	253.87	209.08	240.22	380.38	270.16	409.21	249.015	300.56	237.4	353.19	278.4	300.56	394.75	295.86	371.73	339.54	216.28	299.88	350.77	386.68	384.785	333.59	346.1	229.12	252.23	276.27	345.84
	L-Selectin	425.491	578.112	943.383	2417.98	5330.01	19345	29243.4	44277.4	325.38	321.98	315.63	261.75	259.355	442.975	389.97	332.45	184.67	264.77	300.63	467.57	152.62	191.28	270.92	276.15	271.18	298.39	329.17	177.29	248.45	233.98	414.92	285.96	398.76	349.24	294.53	408.65	253.8	281.26	348.39	389.18	280.61	353.1	360.35	343.4	316.28	220.33	267.55	230.33
	L-Selectin	378.927	645.203	974.93	2206.62	5372.96	20500.3	30534.4	45214.5	285.34	303.68	391.85	292.21	259.355	459.41	325.56	370.03	252.51	384.61	215.66	439.56	119.3	244.6	328	241.79	352.75	283.81	378.06	284.98	318.34	272.41	295.35	292.62	353.71	459.94	227.67	427.76	227.35	218.39	337.27	337.06	390.88	310.08	320.02	404.6	177.88	229	334.32	284.42
	Lymphotactin	204.765	298.298	249.595	693.15	2009.11	8485.13	13326	17730	206.44	184.15	212.78	135	210.62	238.24	155.27	153.7	171.11	243.53	92.52	276.74	243.94	116.67	157.355	148.44	150.88	128.08	197.37	325.08	165.5	104.02	208.84	87.94	175.89	78.24	242.16	227.98	106.67	317.78	144.2	115.28	142.69	145.06	177.375	219.96	120.215	188.005	160.33	84.98
	Lymphotactin	209.689	281.293	341.447	629.42	2305.11	8310.86	13731	20156.8	163.34	120.11	205.185	115.745	207.185	284.03	157.185	197.27	152.925	200.32	127.77	332.19	203.68	117.46	149.12	152.28	145.4	167	175.58	325.08	179.85	81.32	192.44	86.45	222.405	78.24	242.57	206.46	96.86	250.6	139.06	86.86	149.67	154.71	239.39	171.04	127.47	188.005	167.14	125.46
	Lymphotactin	227.875	261.36	347.223	563.96	2383.73	8230.8	13158.7	19797.7	177.36	171.68	180.7	96.49	207.185	261.135	159.1	142.58	152.925	181.72	129.31	394.82	250.08	101.28	156.6	93.09	139.92	212.13	163.55	341.08	172.675	120.82	159.1	65.1	222.405	78.24	242.98	227.98	101.765	240.55	97.69	135.3	135.71	120.13	163.48	147.43	112.96	189.29	172.9	122.02
	Lymphotactin	151.821	271.326	252.833	481.645	2147.88	6990.98	12012.1	17949.6	149.32	132.11	197.59	115.745	203.75	261.135	125.9	147.27	134.74	267.7	98.86	301.4	256.22	117.065	158.11	78.89	111.38	196.94	139.89	309.08	151.98	87.22	139.37	84.96	268.92	78.24	242.57	249.5	79.68	260.65	78.38	125.29	142.69	177.84	191.27	163.17	120.215	186.72	163.735	128.9
	MadCAM-1	912.191	927.77	808.975	1060.28	2331.37	4923.62	7614.81	15250.9	468.83	531.1	723.89	665.86	554.43	704.95	526.43	714.97	380.26	738.67	473	692.89	105.3	381.89	357.77	316.51	383.11	630.17	472.79	241.21	705.57	552.405	1055.83	505.06	368.73	433.06	382.14	609.16	377.75	520.58	478.51	503.06	750.02	412.01	630.43	688.02	690.66	395.86	757.31	335.61
	MadCAM-1	875.37	1040.7	1029.95	1069.06	2019.5	4891.94	8696.61	15331.2	468.05	488.15	770.12	480.78	688.94	632.62	534.49	859.37	393.1	858.9	313.25	876.23	94.2	284.21	467.31	395.85	332.25	734.02	801.37	241.21	759.65	603.67	737.99	511.45	443.18	685.32	506.5	500.58	632.23	548.42	507.12	426.39	683.96	360.56	624.68	568.9	824	629.21	826.85	410.54
	MadCAM-1	898.629	946.32	775.793	1104.51	2207.6	5302.81	8785.9	16510.8	508.55	586.8	618.18	587.89	638.71	855.75	518.37	562.43	349.73	905.49	343.48	792.54	116.4	250.87	448.11	356.18	268.45	516.02	814.34	241.21	574.65	501.14	820.64	508.255	488.92	667.37	472	617.58	524.805	534.5	449.9	327.62	662.19	463.46	565.22	629.12	618.16	601.28	655.725	539.18
	MadCAM-1	618.45	901.69	723.29	952.713	1668.87	4961.74	8094.89	15471.3	305.88	536.61	450.11	509.92	566.57	1052.27	526.43	638.7	367.42	802.05	397	714.41	105.3	324.2	402.94	288.58	300.35	573.095	637.08	241.21	650.29	485.12	1059.64	338.84	448.08	438.86	413.14	392	417.38	467.75	570.54	349.72	673.075	353.75	627.555	599.01	528.88	498.57	554.14	579.36
	MFG-E8	472.615	550.312	1134.24	533.842	1310.97	4201.7	4867.48	12102	141.73	255.89	379.405	357.64	483.48	477.23	235.36	92.88	116.44	176.55	111.92	196.62	0	114.23	43.67	72.99	222	88.77	139.93	353.95	141.58	35.1	157.77	281.65	162.89	213.36	182.325	298.46	146.58	90.39	129.86	92.4	151.35	416.04	204.08	170.89	130.04	95.075	119.22	224.16
	MFG-E8	566.981	588.158	764.35	594.257	1223.47	3825.78	5842.81	11375.7	146.17	278.1	405.63	301.74	409.455	461.34	245.89	109.51	130.51	114.86	141.32	239.84	0	114.23	64.545	61.34	177.54	77.83	118.88	336.485	145.92	52.625	154.64	193.51	188.2	189.32	160.22	372.06	117.88	73.6	191.18	102.51	149.35	308.45	185.94	136.86	124.75	75.73	111.37	219.57
	MFG-E8	590.9	577.97	1025.78	635.645	1013.17	3446.85	5655.34	13993.5	136.95	161.6	379.405	292.62	409.455	445.45	162.3	79.17	123.475	228.51	95.48	241.59	0	100.05	85.42	48.06	199.77	109.85	160.98	336.485	137.24	70.15	298.8	345.6	139.57	237.4	204.43	224.86	121.79	90.39	160.52	79.35	140.17	487.57	167.8	206.92	143.12	114.42	74.29	209.43
	MFG-E8	519.798	564.141	606.168	564.05	779.25	3060.66	5351.24	11580	137.29	208.745	353.18	297.18	335.43	461.34	165.56	106.59	123.475	124.59	128.48	243.34	0	128.41	64.545	84.64	141.15	99.31	139.93	319.02	99.46	52.625	228.285	231.31	186.21	161.62	182.325	298.46	171.37	107.18	160.52	82.29	112.85	362.245	185.94	130.77	143.29	95.075	103.52	214.5
	MIP-3b	339.204	273.36	242.816	287.73	651.482	2991.59	7857.58	19977.5	122.4	221.115	289.115	259.86	18.42	299.69	276.97	169.02	196.14	217.17	157.06	309.8	0	242	225.5	186.44	216.37	201.2	178.61	64.325	222.57	103.52	103.1	137.72	285.4	177.255	147.075	202.885	166.12	212.44	146.62	158.35	198.04	197.61	214.88	172.12	265.71	237.59	209.88	252.87
	MIP-3b	302.179	411.96	270.71	271.837	1171.97	2950.53	8007.71	19962.9	161.405	201.35	225.26	259.265	18.42	253.4	188.1	140.71	224.72	195.08	134.02	304.94	0	160.08	215.64	158.68	240.68	164.16	220.22	64.325	232.08	123.72	131.665	146	263.71	177.255	171.6	245.94	155.42	228.23	155.96	120.3	168.84	134.53	186.74	181.94	223.16	216.53	221	218.63
	MIP-3b	335.367	358.925	214.923	301.502	921.201	2890.25	7812.02	19163.7	199.19	240.88	289.115	258.67	18.42	213.64	199.23	167.72	199.27	204.72	145.46	284.89	0	223.83	162.83	200.27	210.42	239.87	167.98	64.325	260.94	106.57	125.06	141.86	179.76	145.71	122.55	202.885	135.19	344.02	93.41	158.35	181.83	149.63	207.41	244.24	208.5	195.47	182.94	271.06
	MIP-3b	355.611	296.875	182.993	195.663	670.428	2466.5	6845.29	13721.9	123.62	221.115	352.97	275	18.42	195.42	222	105.71	141.65	210.945	177.97	307.37	0	148.94	168.62	185.51	156.75	232.48	198.6	64.325	187.79	93.37	138.27	136.98	221.735	208.8	147.075	159.83	114.96	329.67	111.27	140.61	214.4	173.62	256.74	252.33	194.56	187.88	196.41	175.92
	Neprilysin	590.82	593.97	738.282	908.673	1934.84	6277.43	7712.52	20948.3	683.08	788.64	1098.78	658.67	1015.23	1071.92	1240.6	1249.18	893.03	1350.49	754.58	1482.73	3919.45	1580.7	959.2	1024.48	684.45	1181.87	1392.62	1125.4	731.98	1159.16	1323	820.94	719.27	1246.86	880.45	2775.73	1490.57	1266.98	1504.49	969.86	1288.16	1252.48	1694.06	979.63	845.84	937.9	870.9	667.67
	Neprilysin	528.938	662.153	571.447	911.155	2029.87	7075.34	8738.01	20370.6	826.26	762.53	1270.26	782.92	1455.92	1007.05	1418.4	1045.84	1035.51	1739.64	961.18	1712.25	3883.11	1474.97	1059.76	1174.48	797.57	1754.71	1596.91	1488.43	904.12	1343.87	1135.92	1050.69	1025.38	1159.42	1265.62	3260.6	1298.79	1036.4	1811.84	1018.33	1258.39	1802.58	2053.23	1124.18	707.67	1021.7	1096.52	727
	Neprilysin	570.005	634.26	653.185	849.445	1777.55	7644.6	8399.85	17322.4	823.91	780.66	1184.52	846.94	1083.03	1728.27	1341.48	1153.3	1069.18	2007.89	988.09	1944.49	3955.78	1686.43	1019.11	1093.38	689.84	1390.79	1694.12	1437.27	744.6	1014.41	1351.26	952.96	1150.14	1427.65	990.52	2852.24	1455.26	1158.71	1814.53	1064.15	1350.92	1677.66	1915.98	1012.27	923.16	1230.8	1011.92	672.63
	Neprilysin	579.726	699.243	722.267	1183.5	1982.36	7359.97	8568.93	25256.9	935.81	1011.52	1071.08	960.93	1643.61	1791.18	1379.94	1460.38	1210.46	1873.77	974.635	2159.65	3919.45	1820.05	1153.11	1133.93	916.84	1534.92	1085.44	1650.14	773.59	1316.53	1546.98	1001.83	919.18	1337.26	1204.76	3500.08	1642.18	1392.59	2057.65	1276.52	1637.2	2005.94	1984.61	1438.53	948.18	1491.12	1063.3	669.53
	Pentraxin 3	725.129	635.35	940.628	950.902	1750.84	4625.85	6475.82	13212.4	556.32	486.35	1080.5	964.53	1383.77	1247.73	333.37	221.32	367.46	598.16	305.84	470.5	77.43	263.58	238.02	350.39	415.73	303.51	631.4	687.41	837.04	788.06	1116.33	534.205	801.935	587.7	1219.94	352.565	776.09	486.92	908.94	719.75	839.43	690.82	458.725	417.96	440.27	777.18	602.88	599.5
	Pentraxin 3	788.49	793.58	878.42	934.943	1655.26	4963.61	6947.23	12331.3	445.13	562.7	927.98	830.05	1187.97	1213.18	294.77	263.79	389.08	501.69	246.37	457.78	97.69	354.02	253.15	363.09	517.58	307.22	500.335	720.56	649.02	833.96	1406.24	637.96	939.55	648.29	1036.12	428.65	724.31	516.04	624.61	784.27	935	685.34	557.39	313.52	517.64	849.78	760.8	627.1
	Pentraxin 3	774.836	877.167	956.57	1356.89	1561.44	4776.99	6711.39	13411.1	396.97	534.02	759.76	672.89	1568.72	1011.91	256.17	261.3	344.09	495.02	276.105	468.3	87.56	270.09	222.89	313.05	466.655	298.75	369.27	654.26	648.74	722.12	1304	534.205	664.32	471.18	1128.45	276.48	904.67	501.48	784.17	791.22	903.98	601.06	360.06	469.86	362.9	704.58	637.67	548.51
	Pentraxin 3	616.882	717.575	671.008	1079.84	1730.64	5113.66	7061.99	14252.1	308.89	396.03	843.87	751.47	1285.87	1178.64	203.51	319.62	475.75	498.355	245.98	482.81	87.56	282.72	238.02	294.5	338.61	285.59	500.335	687.41	648.88	755.09	1175.19	430.45	801.935	538.54	1082.28	352.565	750.2	329.76	704.39	752.01	871.705	456.78	458.725	366.06	297.58	777.18	620.275	574.005
	RAGE	899.644	745.235	813.09	815.95	1572.77	4746.63	7594.91	17522.8	912.52	882.38	1151.28	861.05	1108.94	1193.58	1051.05	748.6	1019.62	1028.97	609.89	1326.66	655.17	1031.37	586.31	911.73	753.25	826.25	1103.6	476.72	810.15	824.71	997.26	681.57	967.04	918.71	1019.61	1181.6	895.1	849.6	1098.53	967.79	1054.78	1178.13	897.13	841.8	730.62	581.8	641.31	587.105
	RAGE	837.4	698.918	753.9	834.705	1830.68	4898.91	8326.36	20211.7	775.08	763.98	1270.08	911.65	1692.26	1426.25	1160.5	842.95	1173.95	1207.48	659.68	1314.42	667.86	1119.78	680.42	880.7	859.49	912.38	1169.83	646.515	869.48	793.14	1224.56	534.55	693.4	917.92	870.72	1283.31	772.12	829.92	962.68	746.88	1144.39	1158.99	1032.27	765.98	677.92	637.78	622.14	641.33
	RAGE	716.539	739.447	716.46	779.602	1774.29	4757.16	9073.74	23694.4	804.92	725.56	1257.87	945.56	1659.02	1367.77	939.71	725.79	1159.4	1271.31	683.26	1259.36	732.84	1050.58	769.47	878.8	867.58	1104.38	1278.06	472.43	760.91	753.56	1110	667.94	793.74	941.9	929.58	1475.43	708.86	837.41	718.2	833.61	1169.69	1139.84	921.42	685.45	827.08	751.22	652.41	532.88
	RAGE	732.893	694.027	531.303	895.138	1654.47	5144.9	8251.79	20649.9	1010.83	562.43	1204.57	998.49	1383.98	1429.49	886.66	683.3	900.31	1047.34	842.22	1404.38	661.515	803.13	436.15	1037.66	614.17	1108.5	1205.69	816.31	692.7	991.67	918.37	565.81	540.84	691.02	786.41	1478.7	703.96	760.67	1010.83	696.33	1084.55	1003.55	852.69	532.28	535.59	590.16	592.38	458.24
	TACI	900.119	1077.93	1363.33	2563.7	7847.89	22246.4	36877.8	59374.9	785.05	738.03	1178.16	870.28	1017.32	1075.47	625.14	712.02	559.05	1182.89	525.91	1027.48	437.17	639.86	602.43	684.72	501.14	857.26	867.63	1020.47	750.84	733.25	546.24	599.51	642.47	621.27	636.87	708.82	702.63	841.53	738.82	631.86	695.54	739.88	740.02	676.77	598.64	528.49	483.81	622.15
	TACI	934.016	984.29	1414.11	2540.11	8113.25	21742.1	37243.1	59388.1	840.52	733.935	854.78	1118.82	782.6	805.92	640.18	769.26	521.94	1166.08	506.05	982.91	481.5	727.77	605.77	750.56	725.75	917.7	754	612.39	834.1	478.57	752.65	674.33	670.78	657.96	619.52	610.51	792.02	851.58	706.42	643.37	707.12	807.98	620.59	659.78	621.7	636.59	528.465	627.81
	TACI	791.951	1012.85	1420.03	2349.86	8402.63	22549.2	36284	61122.9	571.03	715.62	1016.47	971.49	1165.21	940.695	592.65	943.2	561.25	1326.35	545.77	1187.25	383.39	698	570.75	616.71	648.36	840.91	630.11	1087.82	744.92	640.87	767.64	762.92	656.625	763.1	600.31	704.85	724.78	791.69	672	711.53	678.2	681.29	722.8	674.67	677.94	605.35	573.12	533.12
	TACI	621.232	753.88	1211.99	2465.13	7649.42	24122.6	39156.2	61998	707.72	729.84	666.61	751.47	899.96	706.66	608.895	740.64	540.495	1041.83	525.91	1124.78	410.28	621.74	687.03	695.27	687.055	849.085	516.68	816.43	558.04	477.84	674.35	440.1	618.56	438.7	750.96	706.835	681.14	725.79	552.08	671.8	741.71	685.75	616.25	667.225	620	719.28	393.32	639.52
	TREM-1	582.105	726.903	897.105	1279.31	2688.54	9597.26	13778.9	15848.2	638.49	718.31	939.12	716.9	1227.41	773.17	556.25	917.71	765.27	731.13	716.26	851.36	545.27	973.21	622.24	581.285	734.12	688.16	576.95	723.47	637.26	465.76	583.79	609.52	600.67	722.77	738.06	541.69	637.52	558.12	635.98	555.08	692.46	884.9	466.8	607.04	592.71	587.62	546.73	512.42
	TREM-1	682.989	765.175	951.938	1126.48	2574.91	9657.88	13825	16424.5	671.45	728.72	1016.47	684.82	1186.58	873.08	707.69	753.48	692.37	713.61	788.34	828.19	760.61	759.85	642.71	622.29	765.89	791.52	907.02	648.55	637.78	553.85	619.38	492	662.12	539.61	704.29	447.06	641.96	617.4	661.27	582.35	437.73	837.46	580.45	606.4	585.18	592.32	466.26	514.04
	TREM-1	695.918	786.312	887.525	1230.54	2530.54	9365.73	14059.1	17551	781.82	748.41	861.77	767.91	858.48	792.79	538.98	697.65	618.82	819.42	774.31	850.77	652.94	862.74	601.77	540.28	825.59	598.41	803.845	540.52	592.44	525.16	714.83	527.37	696.19	567.77	790.28	626.58	594.39	563.31	562.7	604.64	609.47	768	628.06	639.32	548.18	624.06	489.64	475.21
	TREM-1	642.181	733.763	1030.63	1334.12	2953.21	9881.94	13642.7	16600.9	459.18	646.97	1166.97	797.7	1053.43	591.67	547.615	725.565	429.03	722.37	745.285	839.48	652.94	811.295	622.24	581.285	602.78	643.285	700.67	594.535	669	598.8	601.585	363.96	730.16	538.57	747.83	584.135	742.09	454.08	496.26	660.86	625.63	802.73	523.625	599.5	414.08	589.97	434.18	684.55
	TROY	567.015	591.015	563.915	482.58	794.663	1569	3114.84	7596.22	518.25	540.14	1236.14	631.63	748.22	736.67	744.95	591.38	683.23	791.69	570.75	881.93	471.98	727.84	607.02	626.25	747	771.12	966.08	775.66	736.67	840.55	945.06	567.5	883.34	657.98	1074.71	813.49	820.06	794.68	871.81	687.47	895.39	852.82	654.31	696.18	740.94	527.25	783.1	780.39
	TROY	557.144	589.707	459.178	498.062	680.925	1698	3156.46	6998.89	438.25	405.07	1048.74	498.51	559.7	747.56	748.13	434.73	631.44	824.45	585.75	957.32	483.11	684.74	581.57	711.4	703.73	1047.1	866.89	853.02	864.55	772.37	833.75	644.31	984.68	689.04	1016.51	757.63	760.82	778.08	817.38	716.66	915.76	820.47	741.4	595.19	667.5	699.14	723.54	685.84
	TROY	599.649	547.425	480.11	567.962	871.82	1785	3512.07	5781.41	496.58	471.73	993.41	535.47	596.12	893.81	801.14	594.2	652.59	912.17	578.12	868.05	439.37	714.57	624.57	663.75	608.23	1071.87	930.77	613.19	788.6	700.6	943.72	501.6	842.18	682.45	911.64	856.04	796.1	810.74	774	756.19	817.7	869.43	725.69	662.06	671.96	628.9	808.02	711.74
	TROY	585.877	705.038	526.407	591.788	731.043	1854	3393.63	6880.23	657.86	537.06	938.08	509.67	672.17	969.11	800.51	770.95	831.72	1063.89	567.36	994.48	455.675	832.65	694.28	794.03	797.11	1022.32	864.9	992.4	850.12	665.35	942.38	603.57	742.58	752.96	824.16	762.69	821.47	919.5	825.29	728.57	944.76	961.38	812.52	765.64	747.7	631.49	658.69	707.35
	TSLP	848.874	657.967	616.12	1017.39	2616.8	8973.2	13948.8	17886.3	665.78	915.76	536.09	1143.05	662.79	940.82	551.5	710.03	777.5	1240.44	581.83	1340.25	482.97	860.16	662.39	723.17	807.33	1011.89	596.52	145.89	589.1	699.27	821.88	419.6	546.08	597.14	456.12	687.37	762.12	750.46	566.08	655	699.63	752.78	767.46	627.82	618.72	861.55	508.84	694.72
	TSLP	823.084	589.312	792.085	998.713	2830.57	8639.19	12834.8	18551.5	706.05	847.9	813.05	997.09	765.38	900.31	477.81	1050.89	524.55	985.06	544.88	1188.86	397.81	691.95	766.35	569.125	722.65	982.39	760.46	134.38	611.47	640.42	646.17	585.47	560.14	520.51	583.26	642.22	794.02	750.74	600.91	665.02	725.08	774.28	623.8	586.86	638.51	662.54	703.68	591.75
	TSLP	657.471	461.133	577.5	1332.27	2779.8	8985.21	15333.7	21671.9	529.53	865.97	771.94	837.19	560.2	1186.08	404.12	846.35	677.42	1498.06	618.78	924.32	312.65	727.05	475.65	415.08	637.97	815.05	573.815	195.455	622.42	490.28	636.6	478.92	682.79	558.825	519.69	774.06	760.18	849.67	635.74	660.01	750.53	710.06	757.74	781.23	763.64	713.1	613.65	565.36
	TSLP	639.386	382.922	462.692	782.887	3780.53	8740.57	13903.6	20634.8	597.655	856.935	626.68	917.14	662.79	744.67	477.81	1029.11	600.985	1112.75	581.83	733.94	397.81	709.5	569.02	569.125	722.65	898.72	551.11	245.02	600.285	565.35	641.385	532.195	750.54	558.825	519.69	664.795	761.15	862.98	470.08	660.01	725.08	731.42	690.77	607.34	628.615	787.325	561.245	836.61
	TWEAK R	534.025	516.23	529.585	801.105	1191.46	5302.2	10097.4	24403.1	451.06	694.58	513.98	261.44	725.75	883.19	471.94	205.08	226.45	334.85	318.81	317.14	0	343.77	216.13	245.24	354.49	237.33	517.89	408.27	300.235	233.99	473.08	803.56	349.825	258.82	385.29	186.485	312.96	305.035	388.84	356.68	229.02	552.66	262.295	526.6	307.64	358.98	459.44	307.5
	TWEAK R	463.592	483.853	568.395	744.457	1318.49	5618.57	8878.06	22487.2	495.77	709.29	663.55	262.48	708.34	717.52	409.63	217.25	279.45	310.27	361.73	358.41	0	287.37	208.58	256.11	320.88	272.52	439.44	552.44	227.02	276.47	386.92	704.1	344.94	269.55	361.78	202.22	345.92	371.6	364.73	317.55	332.1	496.4	235.75	668.34	291.51	424.29	276.32	252.18
	TWEAK R	400.055	459.373	516.35	694.6	1381.79	5368.46	10934.7	23900.6	476.67	555.68	663.55	213.37	743.16	768.17	290.06	192.91	212.24	352.09	327.61	443.79	0	287.67	223.68	343.58	376.49	228.58	498.95	512.38	373.45	191.51	436.6	771.04	301.9	337.02	268.39	170.75	290.67	325.54	437.35	243.86	356.62	462.17	288.84	384.86	275.38	324.02	367.88	277.06
	TWEAK R	319.11	465.215	474.635	535.39	1290.09	5553.28	11022.6	22956.7	463.865	625.13	813.12	287.78	555.02	742.845	270.1	176.8	185.82	240.81	323.21	229.08	0	287.52	192.58	266.89	298.15	152.58	371.03	344.08	218.6	233.99	373.59	698.49	354.71	199.63	389.65	145.7	224	284.53	425.25	194.24	308.28	479.285	228.4	526.6	235.37	341.5	367.88	276.67
	VEGF R1	224.426	163.967	529.685	520.18	1443.11	3472.37	4258.86	6868.79	223.5	166.28	323.985	137.02	417.21	360.27	309.05	175.44	173.97	238.89	219.45	391.18	0	304.86	138.29	325.71	247.8	319.2	263.47	204.31	196.1	185.36	168.71	88.225	208.74	169.34	322.52	230.92	226.02	218.77	394.57	158.18	321.83	348.45	308.5	269.06	190	193.88	180.6	256.18
	VEGF R1	246.839	275.168	353.12	469.207	1490.71	3422.1	4148.75	7106.02	448.5	120.03	284.59	104.66	392.45	275.84	301.38	178.93	304.97	335.78	200.86	408.5	0	284.17	143.42	248.1	195.05	214.29	300.06	273.65	244.44	199.58	90.64	88.225	184.29	166.12	286.24	262.22	218.4	279.54	350.52	263.76	345.08	297.295	335.92	262.56	161.86	230.04	163.6	198.04
	VEGF R1	235.632	182.692	449.788	491.423	1229.22	3529.43	5896	7238.09	336	146.6	363.38	110.98	392.45	318.055	316.72	175.14	229.2	432.67	167.02	467.49	0	254.78	159.94	244.84	248.89	298.93	226.88	204.31	230.98	170.27	160.14	88.225	159.84	162.9	231.37	237.81	222.21	356.83	387.98	203.75	280.12	231.17	309.54	266.2	205.7	157.34	205.04	204.94
	VEGF R1	167.551	256.903	358.797	476.05	1218.71	3226.64	6587	6558.41	336	126.92	323.985	124	367.69	318.055	267.35	182.42	232.19	444.47	200.45	325.84	0	278.17	149.57	195.63	253.11	278.66	263.47	134.97	211.27	171.14	125.39	88.225	184.29	157.82	285.28	261.65	180.5	340.31	369.25	249.32	300.975	246.14	239.15	249.63	221.4	237.12	187.82	268.8
	VEGF R3	617.658	392.947	687.1	1004.52	1143.96	3835.55	5698	10840.4	239.93	308.26	445.7	493.825	337.69	435.3	287.515	114.17	309.14	537.62	157.35	482.22	0	182.12	292.2	306.52	284.64	297.83	225.51	241.12	316.68	230	199.78	77.35	289.5	209.29	295.67	380.82	268.635	185.8	240.96	305.87	248.57	158.385	320.82	345	248.11	516.77	210.53	316
	VEGF R3	539.967	443.23	521.718	909.84	1303.51	3637.32	6658	9435.98	239.93	439.05	349.89	493.825	398.34	363.86	309.06	143.59	206.85	465.71	132.14	499.2	0	188.95	237.22	268.81	284.64	405.89	232.25	241.12	263.56	150.08	199.78	79.54	295.1	113.34	239.77	367.31	285.35	234.54	335.42	263.16	218.33	146.22	335.18	289.41	248.11	446.58	225.09	287.4
	VEGF R3	479.139	453.892	592	706.935	1159.2	3727.35	5987	9127.22	239.93	345.97	503.43	493.825	330.805	435.3	265.97	168.42	248.67	501.665	171.82	507.1	0	185.535	240.19	287.665	284.64	356.895	228.88	241.12	200.35	172.9	261.44	79.54	336.56	214.05	239.77	236.58	181.54	283.28	288.19	267.92	278.81	160.77	425.1	352.31	248.11	397.6	213.14	249.8
	VEGF R3	498.271	367.97	664.065	593.178	1457.48	3576.45	5247	10161	239.93	392.51	561.16	493.825	323.92	506.74	197.1	128.88	290.49	443.22	145.6	668.69	0	185.535	204.34	335.42	284.64	307.9	228.88	241.12	285.82	201.45	138.12	81.73	283.9	111.34	183.87	294.74	251.92	234.54	234.78	231.08	248.57	156	272.8	258.72	248.11	422.09	207.92	211.88
	Average	0	1	4	12	37	111	333	1000	F33853 (HT)	M33854 (HT)	M33855 (HT)	M33856 (HT)	M33857 (HT)	F33873 (HT)	F33874 (HT)	F33875 (HT)	M33876 (HT)	F33877 (HT)	F33878 (HT)	F33879 (HT)	F33880 (HT)	M33881 (HT)	M33882 (HT)	M33883 (HT)	M33884 (HT)	F33885 (HT)	F33886 (HT)	F33887 (HT)	M33888 (HT)	M33889 (HT)	F33903 (HT)	F33904 (HT)	F33905 (HT)	M33906 (HT)	M33907 (HT)	M33908 (HT)	M33909 (HT)	F33910 (HT)	F33911 (HT)	F33912 (HT)	F33913 (HT)	M33914 (HT)	M33915 (HT)	M33916 (HT)	M33917 (HT)	M33927 (HT)	M33928 (HT)	F33934 (HT)
	POS1	73352.5	77875.2	75299	76997.9	75438	67962.9	81197	65403.1	97219.2	90345.1	119532	85726.2	121809	97314.6	67361.2	65517.5	70167.3	67554.6	71225.5	71127.5	84036.9	70375.8	72145.8	65869.2	73989.3	69580	75588	86985.6	74699.8	72525.5	76936.9	72738.4	80996.8	72659.9	83007	74290	81496.1	76188.9	78871.1	82346.2	81222.6	78085.4	76465.3	73685.8	78266.7	74630.6	79712.9	74704.1
	POS2	34574.2	38187.4	36986.2	35574.1	35229.9	33910	35767.2	33067.7	38400.7	36431.3	43118.2	37870.5	47586.2	38864.6	28198.6	27183.5	30552.5	28462.9	29367.6	30853.9	30365.1	30535.4	28733.8	27961	30269.9	29861.2	32175.1	35587.7	32156.5	30184	31855.3	30418.1	33054.1	30408.7	33337.1	30959.3	33916.7	32340	32746.9	33379.8	33773.7	36691.1	35498.1	32060.3	33429.6	31779.5	32406.1	31829.9
	4-1BB	2141.24	2059.73	2240.13	2357.15	2903.13	5071.65	6065.17	9208.31	1818.74	1861.53	2025.55	2044.19	2368.97	2230.98	1945.6	1913.18	1855.25	1922.02	1867.27	2556.64	1523.47	2379.32	1775.2	1989.98	1840.1	2103.17	1912.55	1930.63	2435.77	2054.56	2358.27	2144.03	2350.97	2322.83	2690.69	2338.68	2429.66	2408.89	2602.14	2295.43	2547.65	2348.85	2026.79	1889.52	2075.41	1993.09	2225.95	2113.49
	ACE	965.156	960.452	1078.84	1505.69	2570.68	7805.03	13789.2	31832.6	1391.99	1211.64	1889.02	1292.23	1785.37	1784.26	1829.8	1889.16	1692.57	3190.11	2532.34	2424.42	1153.16	2972.08	1920.96	2300.29	1453.61	2408.78	2733.57	2517.72	1862.35	1908.82	3122.93	1690.47	2218.92	2560.85	2639.04	2051.74	2673.82	2049.73	3051.74	2367.74	2489.87	3568.81	4318.7	2790.19	1517.61	2457.34	1603.23	1078.87
	ALK-1	737.655	811.354	930.997	1478.62	3512.88	13684.6	19320.8	30992.1	712.52	724.936	779.432	755.607	1005.25	800.96	786.751	757.345	676.508	815.263	795.452	1420.88	673.619	1153.59	766.62	940.533	878.085	775.717	892.435	1129.61	802.602	697.847	874.928	914.51	939.178	374.04	988.122	885.893	856.678	798.93	730.477	761.615	797.58	1018.97	679.412	696.175	751.98	745.572	674.07	893.285
	CT-1	1525.49	1606.14	1937.55	2706.62	6573.74	17974.4	21452.8	31908.6	1366.26	1451.6	1773.22	1456.74	2379.07	1610.78	1512.5	1341.32	1446.98	1535.17	1421.66	2176.09	1305.46	2201.07	1341.13	1674.33	1325.8	1653.02	1714.81	1960.69	1870.3	1653.38	1841.24	1566.5	1821.63	1691.62	1931.3	1784.83	1821.66	2013.73	1676.67	1644.8	1796.54	1890.19	1606.1	1454.98	1621.69	1570.85	1413.82	1561.92
	CD27	1449.97	1367.5	1440.09	1593.62	2428.46	4714.87	15757.5	38372.1	1539.37	1448.81	1799.4	1558.53	1785.66	1668.47	1533.89	1487.05	1258.2	1564.72	1426.64	1829.27	1792.1	1613.06	1324.52	1421.08	1428.41	1484.1	1550.03	1759.63	1805.44	1742.46	1735.95	1677.12	2066.75	1847.19	2108.5	1768.32	1811.91	1715.93	1683.44	1952.76	1971.97	2033.12	1580.74	1562.04	1427.81	1488.76	1503.84	1543.71
	CD40L	731.064	887.967	1217.09	1668.94	2631.48	5073.23	6083.75	9159.89	758.44	755.16	946.32	775.49	885.062	945.303	797.013	887.925	826.87	901.235	883.558	1518.2	735.73	1220.65	927.715	1077.04	944.413	926.683	1173.92	1188.38	768.923	733.957	979.278	824.127	1002.46	938.21	974.588	1141.05	928.53	914.533	850.297	815.2	907.528	1209.16	884.63	795.983	782.43	824.737	778.513	1030.6
	CTLA4	284.673	328.951	495.671	1160.59	3602.44	18130.5	32986	89266.3	202.107	244.865	240.52	396.157	234.175	399.531	183.912	152.335	109.557	193.593	177.545	479.837	71.085	333.127	120.691	233.495	105.635	213.83	314.292	369.975	246.024	151.382	350.3	137.6	247.55	402.59	281.92	298.275	330.66	301.137	228.245	165	245.65	317.525	376.668	176.097	283.065	490.555	280.62	380.639
	Decorin	447.157	518.074	785.579	1919.84	5168.54	21631.6	35564.3	62308	1137	2142.83	1935.99	9812.27	1820.2	1962.01	2813.38	871.663	791.347	5376.77	1417.23	2597.54	28633.2	2335.28	3150.11	4058.73	1192.35	1912.04	1752.29	2044.73	1399.07	2751.74	1881.4	7946.5	3530.64	20321.9	2235.76	8074.09	2449.07	6579.81	4120.25	1987.48	1411.14	2758.42	11522	3956.05	1005.91	4687.12	1670.93	836.133
	Dkk-1	448.113	491.678	732.315	2141.6	5315.84	10673.1	17993.5	22357.8	427.735	296.132	345.889	538.355	340.69	524.472	215.044	313.48	249.34	380.925	216.474	471.433	39.555	280.71	213.28	350.225	280.51	219.753	644.656	488.335	311.212	249.79	312.887	224.33	574.295	294.53	372.14	542.29	348.525	388.919	309.305	324.49	329.18	448.13	263.469	363.011	418.9	449.71	313.36	362.49
	Dtk	663.322	665.584	817.234	1465.69	3682.37	10284.7	17818.7	28973.9	1230.66	1060.49	1181.24	1092.22	1010.69	1344.85	924.37	656.25	1271.34	1147.74	716.163	1456.2	1237.96	1227.17	799.622	903.758	558.877	920.673	1607.7	1025.51	849.298	1047.93	1363.55	993.896	1109.67	1041.13	1267.77	1733.89	1258.38	1091.33	1487.02	1162.21	1622.34	1799.35	1394.06	1179.24	835.575	1119.49	880.714	1225.12
	Endoglin	813.754	767.173	981.946	1228.49	2442.28	6681.89	9390.13	17574.2	724.132	616.835	1131.71	854.913	979.545	1069.38	894.555	704.308	779.217	1005.81	790.724	1104.34	597.393	992.15	694.21	1055.25	776.45	942.543	1164.73	1375.89	968.015	1036.3	1175.26	1206.72	1077.58	1177.33	1191.81	1195.5	1098.02	913.163	1232.22	1081.66	895.133	1275.69	1086.53	886.23	705.835	985.855	770.885	785.35
	Fcg RIIB	461.634	661.671	1179.71	3227.26	12201.4	31924.9	51088.3	74903.8	364.375	435.663	607.759	520.688	700.71	671.055	407.353	229.368	318.875	443.94	274.965	609.712	161.702	360.475	269.705	318.905	192.445	341.014	617.1	620.267	364.82	345.029	597.51	319.01	608.295	441.778	507.669	676.355	298.758	292.219	435.325	303.373	683.465	461.752	1159.6	590.86	604.283	572.17	762.995	464.36
	Flt-3L	236.118	3402.5	8914.14	27984.2	60945.7	97679.2	153760	160341	135.619	200.093	376.16	219.225	528.514	334.005	334.623	132.94	150.542	320.754	164.66	493.509	0	419.284	137.719	333.352	127.494	251.649	628.85	92.1975	150.87	158.74	255.947	312.983	245.875	507.743	241.417	418.445	221.928	225.037	301.914	224.914	199.071	313.763	527.675	255.35	141.282	235.225	31.11	153.35
	Galectin-1	176.259	239.218	480.5	1064.03	3011.87	8387.83	12145.3	21703	612.922	657.533	695.977	1292.16	731.383	838.303	2436.77	609.923	510.832	1242.24	634.202	921.293	5543.62	904.658	609.325	723.178	326.817	518.217	882.085	624.207	313.748	650.144	657.82	1219.95	1729.79	2641.73	711.4	2243.46	1447.36	690.443	1146.87	861.975	479.705	939.31	2510.57	1500.51	429.03	1310.76	1023.23	1001.98
	Galectin-3	1448.66	1486.57	1794.93	2948.98	7837.95	20190.9	26739.3	49156.5	4155.19	3636.13	5825.75	5244.82	5207.2	3638.13	6824.06	3730.74	3598.24	8141.61	5336.12	6334.56	18451.6	7710.97	5303.79	6895.65	2533.23	7544.7	5349.81	5296.92	3064.5	4187.28	4054.68	8111	4815.59	13376.4	3663.62	11736.8	6376.91	5403.58	9049.81	4264.71	4007.07	8649.11	7876.13	5562.73	2080.71	5390.32	2899.7	2190.4
	Gas 1	717.015	699.603	837.609	1281.18	2583.07	9084.77	14244.8	25269.8	782.443	846.838	926.595	926.632	912.82	948.271	1079.49	808.7	791.135	1468.08	904.67	1572.06	464.945	1425.03	755.567	1026.38	751.342	1211.31	1066.69	845.599	814.183	706.788	954.303	843.41	980.465	1312.89	886.132	1254.32	904.628	882.98	985.752	851.483	907.317	1114.79	1037.13	794.47	637.534	914.995	110.49	1034.89
	Gas 6	627.576	663.848	887.837	1503.3	4212.61	12525	18804.2	43974.4	759.88	794.515	823.753	860.732	968.933	1323.45	874.685	700.975	787.868	1084.83	1013.1	1228.98	541.26	1271.15	979.47	957.618	928.315	1020.64	1229.56	1293.14	955.69	1006.81	1068.48	1531.67	1333.94	1281.42	1117.13	1094.73	933.855	1080.3	1243.22	954.812	964.975	1287.95	1581.47	1106.05	849.737	1263.84	751.38	798.1
	GITR L	1566.22	1489.9	1761.65	2159.19	4703.77	12718.9	20855.3	47886.7	1253.79	1392.97	1604.72	1607.92	1912.32	2214.7	1493.61	1390.7	1387.65	1548.81	1498.32	2064.85	1352.04	1651.55	1438.37	1664.13	1476.19	1589.28	1788.41	1381.58	1815.72	1857.46	1846.21	1750.4	2244.84	1906.87	1923.56	1882.89	1757.12	1771.43	1914.6	1816.05	1860.21	2037.93	1679.08	1718.76	1564.61	1828.52	1538.17	1705.24
	HAI-1	1574.68	1919.82	2695.95	4854.55	14105.2	32650.8	54652.3	115039	1423.64	1454.78	1879.59	1641.63	1926.94	1835.62	1448.53	1428.78	1581.87	1957.99	1399.48	2048.39	1389.28	1729.43	1311.27	1456.72	1353	1518.28	1761.16	2097.01	1798.7	1587.08	1733.16	1626.13	2213.05	1660.08	1742.63	1788.81	1681.94	1767.11	1781.13	1570.7	1792.55	1869.68	1550.55	1395.89	1493.27	1389.82	1455.65	1469.98
	HGF R	1171.72	1163.82	1440.93	1975	4108.39	10625.2	13686.3	23522.9	975.125	989.375	1352.89	1166.78	1128.08	1425.04	1111.6	1047.2	1152.76	1334.94	1135.07	1361.91	1264.99	1159.94	1145.74	1137.66	1180.53	1199.15	1453.69	1086.6	1352.04	1396.71	1448.04	1228.08	1569.57	1426.41	1495.44	1211.34	1362.96	1351.49	1343.88	1468.52	1299.9	1528.53	1217.75	1268.05	1196.05	1272.62	1134.08	1181.1
	IL-1 R4	1011.32	1172.4	1653.64	2205.46	4136.34	14844.8	19623.7	38023.2	1492.91	1331.72	1912.31	1169.08	1721.11	1730.25	1822.54	1735.17	1828.23	1991.25	1512.43	2399.13	1920.84	2091.73	1445.53	1654.92	1309.35	1828.74	1995.24	1817.65	1412.74	1525.73	1423.26	1255.24	1515.71	1454	1522.46	1831.13	1438.24	1429.67	1425.26	1422.49	1682.09	1766.52	1549.88	1308.37	1345.44	1425.55	1201.16	1303.46
	IL-3 Rb	1176.85	1390.02	1187.4	1239.45	1535.56	1998.13	3651.2	6311.42	1042.96	1127.48	1417.44	1334.01	1882.41	1377.37	1129	1172.28	1133.86	1742.49	1108.06	1819.16	1102.01	1471.35	915.128	1207.48	1026.07	1189.06	1299.64	1822.87	1540.31	1280.87	1517.12	1484.98	1752.43	1454.28	1516.13	1584.91	1555.86	1480.1	1365.45	1339.48	1636.05	1559.05	1268.87	1154.55	1356.65	1234.09	1277.56	1404.9
	IL-9	1171.31	1383.38	1609.46	1745.31	8870.19	15843.3	57035.7	94869.9	975.77	899.888	1601.23	1070.83	1620.28	1453.44	1035.12	966.06	930.597	1094.02	918.738	1147.5	881.317	934.727	1003.91	902.538	999.728	942.63	1344.17	1962.14	1412.91	1316.13	1513.02	1323.15	1486.04	1238.51	1643.81	1189.51	1284.18	1296.95	1465.07	1328.16	1449.9	1507.64	1157.98	1172.24	1194.83	1073.3	1200.16	1067.88
	JAM-A	122.92	274.061	481.958	1091.7	3822.98	16759.7	22544.6	34349.6	1068.59	1253.79	1185.61	1143.44	843.656	1595.51	3870.05	1233.17	1529.12	2194.24	1290.82	2251.53	2263.19	2106.22	1407.03	1960.62	461.697	1678.56	2046.68	659.745	974.425	1916.38	3074.62	2846.47	1962.46	4526.37	1937.13	5173.8	2133.52	1460.38	3337.09	1577.27	1929.71	2780.26	6156.9	2326.38	988.31	2390.87	1287.26	859.447
	Leptin R	425.499	361.029	436.508	614.509	1372.79	5020.03	7863.51	16327.2	141.757	209.428	214.9	399.575	60	247.949	76.5737	98.175	47.1237	262.6	13.25	314.645	0	65.86	16.36	133.44	55.2137	86.025	205.675	34.34	129.225	111.841	166.435	32.94	84.7662	102.185	57.625	30.64	164.527	166.706	39.47	133.553	105.9	166.927	99.0475	92.735	93.65	115.615	132.425	122.635
	L-Selectin	391.097	551.257	936.831	2221.27	5050.99	19597.6	29486	45953.7	299.168	289.377	359.825	293.535	259.355	413.019	357.387	320.81	244.545	337.567	271.913	448.83	150.744	241.365	264	261.25	327.525	286.952	401.845	231.084	286.727	243.588	343.49	294.84	340.423	407.819	302.555	383.31	281.232	241.439	323.202	333.835	327.353	366.109	337.77	369.91	247.145	244.255	284.322	312.373
	Lymphotactin	198.538	278.069	297.774	592.044	2211.46	8004.44	13057	18908.5	174.115	152.012	199.064	115.745	207.185	261.135	149.364	160.205	152.925	223.317	112.115	326.288	238.48	113.119	155.296	118.175	136.895	176.038	169.097	325.08	167.501	98.345	174.938	81.1125	222.405	78.24	242.57	227.98	96.2438	267.395	114.832	115.683	142.69	149.435	192.879	175.4	120.215	188.005	166.026	115.34
	MadCAM-1	826.16	954.121	834.503	1046.64	2056.84	5020.03	8298.05	15641.1	437.827	535.665	640.575	561.112	612.163	811.398	526.43	693.868	372.628	826.277	381.683	769.017	105.3	310.292	419.033	339.28	321.04	613.326	681.395	241.21	672.54	535.584	918.525	465.901	437.228	556.153	443.445	529.83	488.041	517.812	501.517	401.698	692.311	397.445	611.971	621.263	665.425	531.23	698.506	466.173
	MFG-E8	537.574	570.145	882.636	581.949	1081.72	3633.75	5429.22	12262.8	140.535	226.084	379.405	312.295	409.455	461.34	202.277	97.0375	123.475	161.128	119.3	230.348	0	114.23	64.545	66.7575	185.115	93.94	139.93	336.485	131.05	52.625	209.874	263.017	169.218	200.425	182.325	298.46	139.405	90.39	160.52	89.1375	138.43	393.576	185.94	161.36	135.3	95.075	102.1	216.915
	MIP-3b	333.09	335.28	227.86	264.183	853.772	2824.72	7630.65	18206.5	151.654	221.115	289.115	263.199	18.42	240.537	221.575	145.79	190.445	206.979	153.628	301.75	0	193.713	193.148	182.725	206.055	209.428	191.353	64.325	225.845	106.795	124.524	140.64	237.651	177.255	147.075	202.885	142.922	278.59	126.815	144.403	190.778	163.847	216.442	212.657	222.983	209.368	202.557	229.62
	Neprilysin	567.372	647.406	671.296	963.192	1931.15	7089.34	8354.83	20974.5	817.265	835.837	1156.16	812.365	1299.45	1399.61	1345.11	1227.17	1052.05	1742.95	919.621	1824.78	3919.45	1640.54	1047.8	1106.57	772.175	1465.57	1442.27	1425.31	788.572	1208.49	1339.29	956.604	953.492	1292.8	1085.34	3097.16	1471.7	1213.67	1797.13	1082.22	1383.67	1684.66	1911.97	1138.65	856.212	1170.38	1010.66	684.207
	Pentraxin 3	726.334	755.918	861.656	1080.64	1674.54	4870.03	6799.11	13301.7	426.827	494.775	903.027	804.735	1356.58	1162.87	271.955	266.508	394.095	523.306	268.574	469.847	87.56	292.602	238.02	330.257	434.644	298.767	500.335	687.41	695.92	774.807	1250.44	534.205	801.935	561.428	1116.7	352.565	788.818	458.55	755.528	761.812	887.529	608.5	458.725	391.85	404.597	777.18	655.406	587.279
	RAGE	796.619	719.407	703.688	831.349	1708.05	4886.9	8311.7	20519.7	875.837	733.587	1220.95	929.188	1461.05	1354.27	1009.48	750.16	1063.32	1138.77	698.763	1326.2	679.346	1001.21	618.087	927.223	773.623	987.878	1189.3	602.994	783.31	840.77	1062.55	612.467	748.755	867.388	901.58	1354.76	770.01	819.4	947.56	811.153	1113.35	1120.13	925.878	706.378	692.803	640.24	627.06	554.889
	TACI	811.83	957.237	1352.36	2479.7	8003.3	22665.1	37390.3	60470.9	726.08	729.356	929.005	928.015	966.273	882.186	616.716	791.28	545.684	1179.29	525.91	1080.61	428.085	671.842	616.495	686.815	640.576	866.239	692.105	884.278	721.975	582.633	685.22	619.215	647.109	620.257	651.915	682.754	725.143	802.648	667.33	664.64	705.642	728.725	674.915	669.611	629.57	622.428	494.679	605.65
	TREM-1	650.798	753.038	941.801	1242.61	2686.8	9625.7	13826.4	16606.2	637.735	710.602	996.082	741.832	1081.47	757.678	587.634	773.601	626.372	746.632	756.049	842.45	652.94	851.774	622.24	581.285	732.095	680.344	747.121	626.769	634.12	535.892	629.896	498.212	672.285	592.18	745.115	549.866	653.99	548.227	589.053	600.733	591.322	823.273	549.734	613.065	535.037	598.493	484.203	546.555
	TROY	577.421	608.296	507.402	535.098	769.613	1726.5	3294.25	6814.19	527.735	488.5	1054.09	543.82	644.053	836.788	773.682	597.815	699.745	898.05	575.495	925.445	462.534	739.95	626.86	698.858	714.018	978.101	907.16	808.567	809.985	744.717	916.227	579.245	863.195	695.608	956.755	797.462	799.612	825.75	822.12	722.223	893.403	876.025	733.48	679.767	707.025	621.695	743.337	721.33
	TSLP	742.204	522.834	612.099	1032.82	3001.92	8834.54	14005.2	19686.1	624.754	871.641	686.94	973.618	662.79	942.97	477.81	909.095	645.114	1209.08	581.83	1046.84	397.81	747.165	618.352	569.125	722.65	927.013	620.476	180.186	605.819	598.83	686.509	504.046	634.888	558.825	519.69	692.111	769.367	803.462	568.203	660.01	725.08	742.135	709.942	650.812	662.371	756.129	596.854	672.11
	TWEAK R	429.196	481.167	522.241	693.888	1295.46	5460.63	10233.2	23436.9	471.841	646.17	663.55	256.268	683.067	777.931	360.433	198.01	225.99	309.505	332.84	337.105	0	301.582	210.243	277.955	337.503	222.753	456.827	454.293	279.826	233.99	417.547	744.297	337.844	266.255	351.277	176.289	293.387	321.676	404.043	278.082	306.505	497.629	253.821	526.6	277.475	362.197	367.88	278.353
	VEGF R1	218.612	219.683	422.847	489.215	1345.43	3412.63	5222.65	6942.83	336	139.957	323.985	119.165	392.45	318.055	298.625	177.982	235.083	362.952	196.945	398.252	0	280.495	147.805	253.57	236.213	277.77	263.47	204.31	220.697	181.588	136.22	88.225	184.29	164.045	281.352	248.15	211.782	298.863	375.58	218.752	312.001	280.764	298.278	261.862	194.74	204.595	184.265	231.99
	VEGF R3	533.759	414.51	616.221	803.619	1266.04	3694.17	5897.5	9891.16	239.93	371.447	465.045	493.825	347.689	435.3	264.911	138.765	263.788	487.054	151.727	539.303	0	185.535	243.487	299.604	284.64	342.129	228.88	241.12	266.603	188.608	199.78	79.54	301.265	162.005	239.77	319.863	246.861	234.54	274.837	267.007	248.57	155.344	338.475	311.36	248.11	445.76	214.17	266.27
	POS-Ave	73352.5	73352.5	73352.5	73352.5	73352.5	73352.5	73352.5	73352.5	73352.5	73352.5	73352.5	73352.5	73352.5	73352.5	73352.5	73352.5	73352.5	73352.5	73352.5	73352.5	73352.5	73352.5	73352.5	73352.5	73352.5	73352.5	73352.5	73352.5	73352.5	73352.5	73352.5	73352.5	73352.5	73352.5	73352.5	73352.5	73352.5	73352.5	73352.5	73352.5	73352.5	73352.5	73352.5	73352.5	73352.5	73352.5	73352.5	73352.5
	Normalization	0	1	4	12	37	111	333	1000	F33853 (HT)	M33854 (HT)	M33855 (HT)	M33856 (HT)	M33857 (HT)	F33873 (HT)	F33874 (HT)	F33875 (HT)	M33876 (HT)	F33877 (HT)	F33878 (HT)	F33879 (HT)	F33880 (HT)	M33881 (HT)	M33882 (HT)	M33883 (HT)	M33884 (HT)	F33885 (HT)	F33886 (HT)	F33887 (HT)	M33888 (HT)	M33889 (HT)	F33903 (HT)	F33904 (HT)	F33905 (HT)	M33906 (HT)	M33907 (HT)	M33908 (HT)	M33909 (HT)	F33910 (HT)	F33911 (HT)	F33912 (HT)	F33913 (HT)	M33914 (HT)	M33915 (HT)	M33916 (HT)	M33917 (HT)	M33927 (HT)	M33928 (HT)	F33934 (HT)
	POS1	73352.5	77875.2	75299	76997.9	75438	67962.9	81197	65403.1	97219.2	90345.1	119532	85726.2	121809	97314.6	67361.2	65517.5	70167.3	67554.6	71225.5	71127.5	84036.9	70375.8	72145.8	65869.2	73989.3	69580	75588	86985.6	74699.8	72525.5	76936.9	72738.4	80996.8	72659.9	83007	74290	81496.1	76188.9	78871.1	82346.2	81222.6	78085.4	76465.3	73685.8	78266.7	74630.6	79712.9	74704.1
	POS2	34574.2	38187.4	36986.2	35574.1	35229.9	33910	35767.2	33067.7	38400.7	36431.3	43118.2	37870.5	47586.2	38864.6	28198.6	27183.5	30552.5	28462.9	29367.6	30853.9	30365.1	30535.4	28733.8	27961	30269.9	29861.2	32175.1	35587.7	32156.5	30184	31855.3	30418.1	33054.1	30408.7	33337.1	30959.3	33916.7	32340	32746.9	33379.8	33773.7	36691.1	35498.1	32060.3	33429.6	31779.5	32406.1	31829.9
4: 4-PL	4-1BB	2141.24	2059.73	2240.13	2357.15	2903.13	5071.65	6065.17	9208.31	1818.74	1861.53	2025.55	2044.19	2368.97	2230.98	1945.6	1913.18	1855.25	1922.02	1867.27	2556.64	1523.47	2379.32	1775.2	1989.98	1840.1	2103.17	1912.55	1930.64	2435.77	2054.56	2358.27	2144.03	2350.97	2322.83	2690.69	2338.68	2429.66	2408.89	2602.14	2295.43	2547.65	2348.85	2026.79	1889.52	2075.41	1993.09	2225.95	2113.49
4: 4-PL	ACE	965.156	960.452	1078.84	1505.69	2570.68	7805.03	13789.2	31832.6	1391.99	1211.64	1889.02	1292.23	1785.37	1784.26	1829.8	1889.16	1692.57	3190.11	2532.34	2424.42	1153.16	2972.08	1920.96	2300.29	1453.61	2408.78	2733.57	2517.72	1862.35	1908.82	3122.93	1690.47	2218.92	2560.85	2639.04	2051.74	2673.82	2049.73	3051.74	2367.74	2489.87	3568.81	4318.7	2790.19	1517.61	2457.34	1603.23	1078.87
4: 4-PL	ALK-1	737.655	811.354	930.997	1478.62	3512.88	13684.6	19320.8	30992.1	712.52	724.936	779.432	755.607	1005.25	800.96	786.751	757.345	676.508	815.263	795.452	1420.88	673.619	1153.59	766.62	940.532	878.085	775.717	892.435	1129.61	802.602	697.847	874.928	914.51	939.178	374.04	988.122	885.893	856.678	798.93	730.477	761.615	797.58	1018.97	679.412	696.175	751.98	745.572	674.07	893.285
4: 4-PL	CT-1	1525.49	1606.14	1937.55	2706.62	6573.74	17974.4	21452.8	31908.6	1366.26	1451.6	1773.22	1456.74	2379.07	1610.78	1512.5	1341.32	1446.98	1535.17	1421.66	2176.09	1305.46	2201.07	1341.13	1674.33	1325.8	1653.02	1714.81	1960.69	1870.3	1653.38	1841.24	1566.5	1821.63	1691.62	1931.3	1784.83	1821.66	2013.73	1676.67	1644.8	1796.54	1890.19	1606.1	1454.98	1621.69	1570.85	1413.82	1561.92
1: Linear	CD27	1449.97	1367.5	1440.09	1593.62	2428.46	4714.87	15757.5	38372.1	1539.37	1448.81	1799.4	1558.53	1785.66	1668.47	1533.89	1487.05	1258.2	1564.72	1426.64	1829.27	1792.1	1613.06	1324.52	1421.08	1428.41	1484.1	1550.03	1759.63	1805.44	1742.46	1735.95	1677.12	2066.75	1847.19	2108.5	1768.32	1811.91	1715.93	1683.44	1952.76	1971.97	2033.12	1580.74	1562.04	1427.81	1488.76	1503.84	1543.71
4: 4-PL	CD40L	731.064	887.967	1217.09	1668.94	2631.48	5073.23	6083.75	9159.89	758.44	755.16	946.32	775.49	885.062	945.302	797.013	887.925	826.87	901.235	883.558	1518.2	735.73	1220.65	927.715	1077.04	944.413	926.683	1173.92	1188.38	768.923	733.957	979.278	824.127	1002.46	938.21	974.588	1141.05	928.53	914.533	850.297	815.2	907.528	1209.16	884.63	795.983	782.43	824.737	778.513	1030.6
1: Linear	CTLA4	284.673	328.951	495.671	1160.59	3602.44	18130.5	32986	89266.3	202.107	244.865	240.52	396.157	234.175	399.531	183.912	152.335	109.557	193.593	177.545	479.838	71.085	333.127	120.691	233.495	105.635	213.83	314.292	369.975	246.024	151.382	350.3	137.6	247.55	402.59	281.92	298.275	330.66	301.137	228.245	165	245.65	317.525	376.668	176.097	283.065	490.555	280.62	380.639
4: 4-PL	Decorin	447.157	518.074	785.579	1919.84	5168.54	21631.6	35564.3	62308	1137	2142.83	1935.99	9812.27	1820.2	1962.01	2813.38	871.663	791.347	5376.77	1417.23	2597.54	28633.2	2335.28	3150.11	4058.73	1192.35	1912.04	1752.29	2044.73	1399.07	2751.74	1881.4	7946.5	3530.64	20321.9	2235.76	8074.09	2449.07	6579.81	4120.25	1987.48	1411.14	2758.42	11522	3956.05	1005.91	4687.12	1670.93	836.133
1: Linear	Dkk-1	448.113	491.678	732.315	2141.6	5315.84	10673.1	17993.5	22357.8	427.735	296.132	345.889	538.355	340.69	524.472	215.044	313.48	249.34	380.925	216.474	471.433	39.555	280.71	213.28	350.225	280.51	219.753	644.656	488.335	311.212	249.79	312.887	224.33	574.295	294.53	372.14	542.29	348.525	388.919	309.305	324.49	329.18	448.13	263.469	363.011	418.9	449.71	313.36	362.49
4: 4-PL	Dtk	663.322	665.584	817.234	1465.69	3682.37	10284.7	17818.7	28973.9	1230.66	1060.49	1181.24	1092.22	1010.69	1344.85	924.37	656.25	1271.34	1147.74	716.163	1456.2	1237.96	1227.17	799.622	903.758	558.877	920.672	1607.7	1025.51	849.298	1047.93	1363.55	993.896	1109.67	1041.13	1267.77	1733.89	1258.38	1091.33	1487.02	1162.21	1622.34	1799.35	1394.06	1179.24	835.575	1119.49	880.714	1225.12
4: 4-PL	Endoglin	813.754	767.173	981.946	1228.49	2442.28	6681.89	9390.13	17574.2	724.132	616.835	1131.71	854.913	979.545	1069.38	894.555	704.308	779.217	1005.81	790.724	1104.34	597.393	992.15	694.21	1055.25	776.45	942.543	1164.73	1375.89	968.015	1036.3	1175.26	1206.72	1077.58	1177.33	1191.81	1195.5	1098.02	913.163	1232.22	1081.66	895.133	1275.69	1086.53	886.23	705.835	985.855	770.885	785.35
4: 4-PL	Fcg RIIB	461.634	661.671	1179.71	3227.26	12201.4	31924.9	51088.3	74903.8	364.375	435.663	607.759	520.688	700.71	671.055	407.353	229.368	318.875	443.94	274.965	609.712	161.702	360.475	269.705	318.905	192.445	341.014	617.1	620.267	364.82	345.029	597.51	319.01	608.295	441.778	507.669	676.355	298.758	292.219	435.325	303.373	683.465	461.752	1159.6	590.86	604.283	572.17	762.995	464.36
1: Linear	Flt-3L	236.118	3402.5	8914.14	27984.2	60945.7	97679.2	153760	160341	135.619	200.093	376.16	219.225	528.514	334.005	334.623	132.94	150.542	320.754	164.66	493.509	0	419.284	137.719	333.352	127.494	251.649	628.85	92.1975	150.87	158.74	255.947	312.983	245.875	507.743	241.418	418.445	221.928	225.037	301.914	224.914	199.071	313.763	527.675	255.35	141.282	235.225	31.11	153.35
4: 4-PL	Galectin-1	176.259	239.218	480.5	1064.03	3011.87	8387.83	12145.3	21703	612.922	657.533	695.977	1292.16	731.383	838.303	2436.77	609.923	510.833	1242.24	634.202	921.293	5543.62	904.658	609.325	723.178	326.817	518.217	882.085	624.207	313.748	650.144	657.82	1219.95	1729.79	2641.73	711.4	2243.46	1447.36	690.443	1146.87	861.975	479.705	939.31	2510.57	1500.51	429.03	1310.76	1023.24	1001.98
4: 4-PL	Galectin-3	1448.66	1486.57	1794.93	2948.98	7837.95	20190.9	26739.3	49156.5	4155.19	3636.13	5825.75	5244.82	5207.2	3638.13	6824.06	3730.74	3598.24	8141.62	5336.12	6334.56	18451.6	7710.97	5303.79	6895.65	2533.23	7544.7	5349.81	5296.92	3064.5	4187.28	4054.68	8111	4815.59	13376.4	3663.62	11736.8	6376.91	5403.58	9049.81	4264.71	4007.07	8649.11	7876.13	5562.73	2080.71	5390.32	2899.7	2190.4
4: 4-PL	Gas 1	717.015	699.603	837.609	1281.18	2583.07	9084.77	14244.8	25269.8	782.443	846.838	926.595	926.632	912.82	948.271	1079.49	808.7	791.135	1468.08	904.67	1572.06	464.945	1425.03	755.567	1026.38	751.342	1211.31	1066.69	845.599	814.183	706.788	954.302	843.41	980.465	1312.89	886.132	1254.32	904.628	882.98	985.753	851.483	907.317	1114.79	1037.13	794.47	637.534	914.995	110.49	1034.89
4: 4-PL	Gas 6	627.576	663.848	887.837	1503.3	4212.61	12525	18804.2	43974.4	759.88	794.515	823.753	860.732	968.932	1323.45	874.685	700.975	787.868	1084.83	1013.1	1228.98	541.26	1271.15	979.47	957.618	928.315	1020.64	1229.56	1293.14	955.69	1006.81	1068.48	1531.67	1333.94	1281.42	1117.13	1094.73	933.855	1080.3	1243.22	954.812	964.975	1287.95	1581.47	1106.05	849.737	1263.84	751.38	798.1
4: 4-PL	GITR L	1566.22	1489.9	1761.65	2159.19	4703.77	12718.9	20855.3	47886.7	1253.79	1392.97	1604.72	1607.92	1912.32	2214.7	1493.61	1390.7	1387.65	1548.81	1498.32	2064.85	1352.04	1651.55	1438.37	1664.13	1476.19	1589.28	1788.41	1381.58	1815.72	1857.46	1846.21	1750.4	2244.84	1906.87	1923.56	1882.89	1757.12	1771.43	1914.6	1816.05	1860.21	2037.93	1679.08	1718.76	1564.61	1828.52	1538.17	1705.24
4: 4-PL	HAI-1	1574.68	1919.82	2695.95	4854.55	14105.2	32650.8	54652.3	115039	1423.64	1454.78	1879.59	1641.63	1926.94	1835.62	1448.53	1428.78	1581.87	1957.99	1399.48	2048.39	1389.28	1729.43	1311.27	1456.72	1353	1518.28	1761.16	2097.01	1798.7	1587.08	1733.16	1626.13	2213.05	1660.08	1742.63	1788.81	1681.94	1767.11	1781.13	1570.7	1792.55	1869.68	1550.55	1395.89	1493.27	1389.82	1455.65	1469.98
4: 4-PL	HGF R	1171.72	1163.82	1440.93	1975	4108.39	10625.2	13686.3	23522.9	975.125	989.375	1352.89	1166.78	1128.08	1425.04	1111.6	1047.2	1152.76	1334.94	1135.07	1361.91	1264.99	1159.94	1145.74	1137.66	1180.53	1199.15	1453.69	1086.6	1352.04	1396.71	1448.04	1228.08	1569.57	1426.41	1495.44	1211.34	1362.96	1351.49	1343.88	1468.52	1299.9	1528.53	1217.75	1268.05	1196.05	1272.62	1134.08	1181.1
4: 4-PL	IL-1 R4	1011.32	1172.4	1653.64	2205.46	4136.34	14844.8	19623.7	38023.2	1492.91	1331.72	1912.31	1169.08	1721.11	1730.25	1822.54	1735.17	1828.23	1991.25	1512.43	2399.13	1920.84	2091.73	1445.53	1654.92	1309.35	1828.74	1995.24	1817.65	1412.74	1525.73	1423.26	1255.24	1515.71	1454	1522.46	1831.13	1438.24	1429.67	1425.26	1422.49	1682.09	1766.52	1549.88	1308.37	1345.44	1425.55	1201.16	1303.46
1: Linear	IL-3 Rb	1176.85	1390.02	1187.4	1239.45	1535.56	1998.13	3651.2	6311.42	1042.96	1127.48	1417.44	1334.01	1882.41	1377.37	1129	1172.28	1133.86	1742.49	1108.06	1819.16	1102.01	1471.35	915.128	1207.48	1026.07	1189.06	1299.64	1822.87	1540.31	1280.87	1517.12	1484.98	1752.43	1454.28	1516.13	1584.91	1555.86	1480.1	1365.45	1339.48	1636.05	1559.05	1268.87	1154.55	1356.65	1234.09	1277.56	1404.9
1: Linear	IL-9	1171.31	1383.38	1609.46	1745.31	8870.19	15843.3	57035.7	94869.9	975.77	899.888	1601.23	1070.83	1620.28	1453.44	1035.12	966.06	930.597	1094.02	918.738	1147.5	881.317	934.727	1003.91	902.538	999.727	942.63	1344.17	1962.14	1412.91	1316.13	1513.02	1323.15	1486.04	1238.51	1643.81	1189.51	1284.18	1296.95	1465.07	1328.16	1449.9	1507.64	1157.98	1172.24	1194.83	1073.3	1200.16	1067.88
4: 4-PL	JAM-A	122.92	274.061	481.958	1091.7	3822.98	16759.7	22544.6	34349.6	1068.59	1253.79	1185.61	1143.44	843.656	1595.51	3870.05	1233.17	1529.12	2194.24	1290.82	2251.53	2263.19	2106.22	1407.03	1960.62	461.697	1678.56	2046.68	659.745	974.425	1916.38	3074.62	2846.47	1962.46	4526.37	1937.13	5173.8	2133.52	1460.38	3337.09	1577.27	1929.71	2780.26	6156.9	2326.38	988.31	2390.87	1287.26	859.447
4: 4-PL	Leptin R	425.499	361.029	436.508	614.509	1372.79	5020.03	7863.51	16327.2	141.757	209.428	214.9	399.575	60	247.949	76.5737	98.175	47.1237	262.6	13.25	314.645	0	65.86	16.36	133.44	55.2137	86.025	205.675	34.34	129.225	111.841	166.435	32.94	84.7662	102.185	57.625	30.64	164.527	166.706	39.47	133.553	105.9	166.927	99.0475	92.735	93.65	115.615	132.425	122.635
4: 4-PL	L-Selectin	391.097	551.257	936.831	2221.27	5050.99	19597.6	29486	45953.7	299.168	289.377	359.825	293.535	259.355	413.019	357.387	320.81	244.545	337.567	271.913	448.83	150.744	241.365	264	261.25	327.525	286.952	401.845	231.084	286.727	243.588	343.49	294.84	340.423	407.819	302.555	383.31	281.232	241.439	323.202	333.835	327.353	366.109	337.77	369.91	247.145	244.255	284.322	312.373
4: 4-PL	Lymphotactin	198.538	278.069	297.774	592.044	2211.46	8004.44	13057	18908.5	174.115	152.012	199.064	115.745	207.185	261.135	149.364	160.205	152.925	223.317	112.115	326.288	238.48	113.119	155.296	118.175	136.895	176.038	169.097	325.08	167.501	98.345	174.938	81.1125	222.405	78.24	242.57	227.98	96.2438	267.395	114.833	115.683	142.69	149.435	192.879	175.4	120.215	188.005	166.026	115.34
4: 4-PL	MadCAM-1	826.16	954.121	834.503	1046.64	2056.84	5020.03	8298.05	15641.1	437.827	535.665	640.575	561.112	612.163	811.398	526.43	693.868	372.628	826.277	381.683	769.017	105.3	310.292	419.033	339.28	321.04	613.326	681.395	241.21	672.54	535.584	918.525	465.901	437.228	556.153	443.445	529.83	488.041	517.812	501.518	401.698	692.311	397.445	611.971	621.263	665.425	531.23	698.506	466.173
4: 4-PL	MFG-E8	537.574	570.145	882.636	581.949	1081.72	3633.75	5429.22	12262.8	140.535	226.084	379.405	312.295	409.455	461.34	202.277	97.0375	123.475	161.128	119.3	230.348	0	114.23	64.545	66.7575	185.115	93.94	139.93	336.485	131.05	52.625	209.874	263.017	169.218	200.425	182.325	298.46	139.405	90.39	160.52	89.1375	138.43	393.576	185.94	161.36	135.3	95.075	102.1	216.915
4: 4-PL	MIP-3b	333.09	335.28	227.86	264.183	853.772	2824.72	7630.65	18206.5	151.654	221.115	289.115	263.199	18.42	240.537	221.575	145.79	190.445	206.979	153.628	301.75	0	193.713	193.148	182.725	206.055	209.428	191.353	64.325	225.845	106.795	124.524	140.64	237.651	177.255	147.075	202.885	142.922	278.59	126.815	144.403	190.778	163.847	216.442	212.657	222.983	209.368	202.557	229.62
1: Linear	Neprilysin	567.372	647.406	671.296	963.192	1931.15	7089.34	8354.83	20974.5	817.265	835.837	1156.16	812.365	1299.45	1399.61	1345.11	1227.17	1052.05	1742.95	919.621	1824.78	3919.45	1640.54	1047.8	1106.57	772.175	1465.57	1442.27	1425.31	788.572	1208.49	1339.29	956.604	953.492	1292.8	1085.34	3097.16	1471.7	1213.67	1797.13	1082.22	1383.67	1684.66	1911.97	1138.65	856.212	1170.38	1010.66	684.207
4: 4-PL	Pentraxin 3	726.334	755.918	861.656	1080.64	1674.54	4870.03	6799.11	13301.7	426.827	494.775	903.027	804.735	1356.58	1162.87	271.955	266.508	394.095	523.306	268.574	469.848	87.56	292.602	238.02	330.257	434.644	298.767	500.335	687.41	695.92	774.807	1250.44	534.205	801.935	561.428	1116.7	352.565	788.818	458.55	755.528	761.812	887.529	608.5	458.725	391.85	404.597	777.18	655.406	587.279
1: Linear	RAGE	796.619	719.407	703.688	831.349	1708.05	4886.9	8311.7	20519.7	875.837	733.587	1220.95	929.187	1461.05	1354.27	1009.48	750.16	1063.32	1138.77	698.763	1326.2	679.346	1001.21	618.087	927.223	773.623	987.878	1189.3	602.994	783.31	840.77	1062.55	612.467	748.755	867.388	901.58	1354.76	770.01	819.4	947.56	811.153	1113.35	1120.13	925.878	706.378	692.803	640.24	627.06	554.889
4: 4-PL	TACI	811.83	957.237	1352.36	2479.7	8003.3	22665.1	37390.3	60470.9	726.08	729.356	929.005	928.015	966.273	882.186	616.716	791.28	545.684	1179.29	525.91	1080.61	428.085	671.842	616.495	686.815	640.576	866.239	692.105	884.278	721.975	582.633	685.22	619.215	647.109	620.257	651.915	682.754	725.143	802.648	667.33	664.64	705.642	728.725	674.915	669.611	629.57	622.428	494.679	605.65
1: Linear	TREM-1	650.798	753.038	941.801	1242.61	2686.8	9625.7	13826.4	16606.2	637.735	710.602	996.082	741.832	1081.47	757.678	587.634	773.601	626.372	746.632	756.049	842.45	652.94	851.774	622.24	581.285	732.095	680.344	747.121	626.769	634.12	535.892	629.896	498.212	672.285	592.18	745.115	549.866	653.99	548.227	589.053	600.733	591.322	823.273	549.734	613.065	535.037	598.493	484.203	546.555
4: 4-PL	TROY	577.421	608.296	507.402	535.098	769.613	1726.5	3294.25	6814.19	527.735	488.5	1054.09	543.82	644.053	836.788	773.682	597.815	699.745	898.05	575.495	925.445	462.534	739.95	626.86	698.858	714.018	978.101	907.16	808.567	809.985	744.717	916.227	579.245	863.195	695.608	956.755	797.462	799.612	825.75	822.12	722.223	893.403	876.025	733.48	679.767	707.025	621.695	743.337	721.33
4: 4-PL	TSLP	742.204	522.834	612.099	1032.82	3001.92	8834.54	14005.2	19686.1	624.754	871.641	686.94	973.617	662.79	942.97	477.81	909.095	645.114	1209.08	581.83	1046.84	397.81	747.165	618.352	569.125	722.65	927.013	620.476	180.186	605.819	598.83	686.509	504.046	634.888	558.825	519.69	692.111	769.367	803.462	568.203	660.01	725.08	742.135	709.942	650.812	662.371	756.129	596.854	672.11
4: 4-PL	TWEAK R	429.196	481.168	522.241	693.888	1295.46	5460.63	10233.2	23436.9	471.841	646.17	663.55	256.268	683.067	777.931	360.433	198.01	225.99	309.505	332.84	337.105	0	301.582	210.243	277.955	337.503	222.753	456.827	454.293	279.826	233.99	417.547	744.297	337.844	266.255	351.277	176.289	293.387	321.676	404.043	278.082	306.505	497.629	253.821	526.6	277.475	362.197	367.88	278.353
4: 4-PL	VEGF R1	218.612	219.683	422.847	489.215	1345.43	3412.63	5222.65	6942.83	336	139.957	323.985	119.165	392.45	318.055	298.625	177.982	235.083	362.952	196.945	398.252	0	280.495	147.805	253.57	236.212	277.77	263.47	204.31	220.697	181.588	136.22	88.225	184.29	164.045	281.352	248.15	211.782	298.863	375.58	218.752	312.001	280.764	298.278	261.862	194.74	204.595	184.265	231.99
1: Linear	VEGF R3	533.759	414.51	616.221	803.619	1266.04	3694.17	5897.5	9891.16	239.93	371.447	465.045	493.825	347.689	435.3	264.911	138.765	263.788	487.054	151.727	539.303	0	185.535	243.487	299.604	284.64	342.129	228.88	241.12	266.603	188.608	199.78	79.54	301.265	162.005	239.77	319.863	246.861	234.54	274.837	267.007	248.57	155.344	338.475	311.36	248.11	445.76	214.17	266.27
	POS-Ave	73352.5	73352.5	73352.5	73352.5	73352.5	73352.5	73352.5	73352.5	73352.5	73352.5	73352.5	73352.5	73352.5	73352.5	73352.5	73352.5	73352.5	73352.5	73352.5	73352.5	73352.5	73352.5	73352.5	73352.5	73352.5	73352.5	73352.5	73352.5	73352.5	73352.5	73352.5	73352.5	73352.5	73352.5	73352.5	73352.5	73352.5	73352.5	73352.5	73352.5	73352.5	73352.5	73352.5	73352.5	73352.5	73352.5	73352.5	73352.5
[truncated: 208 more columns]

## Sheet: Standard Curves
	POS1	0.00137174	0.00411523	0.0123457	0.037037	0.111111	0.333333	1						Standard Cytokine Data				3	4	5	6	7			Linear Regression Curve								Log-log Regression Curve								4-PL Regression Curve
	POS2	0.00137174	0.00411523	0.0123457	0.037037	0.111111	0.333333	1	Std3 Intercept	Slope	Intercept	Linear
	4-1BB	34.2936	102.881	308.642	925.926	2777.78	8333.33	25000	0.950182	1.14234	-0.732931	1.06651		4-1BB		1.86762	2.21796	2.56831	2.91865	3.269	3.61934	3.96968
	ACE	137.174	411.523	1234.57	3703.7	11111.1	33333.3	100000	-0.493563	1.39507	-2.05707	0.319785		Concentration (pg/ml)	0	34.2936	102.881	308.642	925.926	2777.78	8333.33	25000
	ALK-1	13.7174	41.1523	123.457	370.37	1111.11	3333.33	10000	1.30045	1.08144	0.621515	11.1701		Signal-BKG	81.5125	1	180.398	297.42	843.404	3011.92	4005.45	7148.58
	CT-1	54.8697	164.609	493.827	1481.48	4444.44	13333.3	40000	0.971429	1.19619	-0.119399	3.65589		Log (Concentration)		1.53521	2.01233	2.48945	2.96658	3.4437	3.92082	4.39794
	CD27	34.2936	102.881	308.642	925.926	2777.78	8333.33	25000	0.836666	1.45736	-1.53882	1.501		Log (Signal-BKG)		0	2.25623	2.47337	2.92604	3.47884	3.60265	3.85422
	CD40L	54.8697	164.609	493.827	1481.48	4444.44	13333.3	40000	0.661854	0.728607	0.99164	1.01997			Slope				Intercept		N	R2
	CTLA4	3.42936	10.2881	30.8642	92.5926	277.778	833.333	2500	1.81056	1.16764	1.15363	36.2665		Linear regression	1.06651				0		5	0.994431
	Decorin	6.85871	20.5761	61.7284	185.185	555.556	1666.67	5000	1.49971	1.27748	0.82237	25.2159		log-log regression	1.14234				-0.732931		7	0.805253
	Dkk-1	54.8697	164.609	493.827	1481.48	4444.44	13333.3	40000	0.703828	1.45031	-0.808309	3.27974			0.734287	0.734287	0.950182	0.968344	0.740334	0.32591	0.714439	0.808684
	Dtk	27.4348	82.3045	246.914	740.741	2222.22	6666.67	20000	0.905199	1.79202	-1.70566	4.2891
	Endoglin	13.7174	41.1523	123.457	370.37	1111.11	3333.33	10000	1.317	1.76809	-1.2996	5.22594
	Fcg RIIB	13.7174	41.1523	123.457	370.37	1111.11	3333.33	10000	1.5581	1.17515	0.97547	28.5708
	Flt-3L	34.2936	102.881	308.642	925.926	2777.78	8333.33	25000	1.81002	0.912324	2.11282	89.3811		ACE		1.60661	2.11712	2.62764	3.13815	3.64866	4.15918	4.66969
	Galectin-1	13.7174	41.1523	123.457	370.37	1111.11	3333.33	10000	1.32984	1.0899	0.639979	7.41409		Concentration (pg/ml)	0	137.174	411.523	1234.57	3703.7	11111.1	33333.3	100000
	Galectin-3	2.74348	8.23045	24.6914	74.0741	222.222	666.667	2000	2.2924	1.39464	1.13243	84.2095		Signal-BKG	4.70375	1	118.387	545.234	1610.23	6844.58	12828.8	30872.2
	Gas 1	2.74348	8.23045	24.6914	74.0741	222.222	666.667	2000	1.87091	1.88256	-0.200951	36.3316		Log (Concentration)		2.13727	2.61439	3.09151	3.56864	4.04576	4.52288	5
	Gas 6	3.42936	10.2881	30.8642	92.5926	277.778	833.333	2500	1.79581	1.29335	0.983075	42.2401		Log (Signal-BKG)		0	2.0733	2.73658	3.20689	3.83535	4.10818	4.48957
	GITR L	1.37174	4.11523	12.3457	37.037	111.111	333.333	1000	2.04478	1.41697	0.887379	48.2027			Slope				Intercept		N	R2
	HAI-1	13.7174	41.1523	123.457	370.37	1111.11	3333.33	10000	1.80546	0.889079	1.6411	28.531		Linear regression	0.319785				0		7	0.984117
	HGF R	34.2936	102.881	308.642	925.926	2777.78	8333.33	25000	1.16399	1.88176	-2.12522	3.37391		log-log regression	1.39507				-2.05707		7	0.881528
	IL-1 R4	54.8697	164.609	493.827	1481.48	4444.44	13333.3	40000	0.885604	0.828768	0.881626	3.00677			1.06999	1.06999	-0.493563	0.98262	-0.680247	0.228127	1.00751	-0.42746
	IL-3 Rb	54.8697	164.609	493.827	1481.48	4444.44	13333.3	40000	0.186665	0.748819	0.157393	0.186086
	IL-9	27.4348	82.3045	246.914	740.741	2222.22	6666.67	20000	0.770634	1.01459	0.731143	8.21841
	JAM-A	6.85871	20.5761	61.7284	185.185	555.556	1666.67	5000	1.67183	0.984249	1.31303	28.7893
	Leptin R	6.85871	20.5761	61.7284	185.185	555.556	1666.67	5000	1.37899	1.77394	-0.985184	8.0437		ALK-1		2.07798	2.51844	2.95889	3.39935	3.83981	4.28027	4.72073
	L-Selectin	13.7174	41.1523	123.457	370.37	1111.11	3333.33	10000	1.62182	0.978583	1.15644	16.7886		Concentration (pg/ml)	0	13.7174	41.1523	123.457	370.37	1111.11	3333.33	10000
	Lymphotactin	274.348	823.045	2469.14	7407.41	22222.2	66666.7	200000	0.00118796	0.945934	-0.507637	0.341016		Signal-BKG	0	73.6994	193.342	740.967	2775.22	12946.9	18583.2	30254.4
	MadCAM-1	13.7174	41.1523	123.457	370.37	1111.11	3333.33	10000	1.22335	1.00112	0.304002	3.70445		Log (Concentration)		1.13727	1.61439	2.09151	2.56864	3.04576	3.52288	4
	MFG-E8	54.8697	164.609	493.827	1481.48	4444.44	13333.3	40000	0.000708024	0.884444	0.00755138	0.304933		Log (Signal-BKG)		1.86746	2.28633	2.8698	3.4433	4.11217	4.26912	4.48079
	MIP-3b	1.37174	4.11523	12.3457	37.037	111.111	333.333	1000	1.12206	1.21743	0.651212	18.4521			Slope				Intercept		N	R2
	Neprilysin	27.4348	82.3045	246.914	740.741	2222.22	6666.67	20000	0.805328	0.91215	0.477833	1.81256		Linear regression	11.1701	1.26824			0		5	0.985996
	Pentraxin 3	13.7174	41.1523	123.457	370.37	1111.11	3333.33	10000	1.4283	0.917515	0.590238	3.60367		log-log regression	1.08144				0.621515		6	0.984367
	RAGE	34.2936	102.881	308.642	925.926	2777.78	8333.33	25000	0.230463	1.39077	-1.5395	0.812645			0.923157	0.923157	1.30045	0.973632	1.0281	0.00656858	1.09154	0.59238
	TACI	68.5871	205.761	617.284	1851.85	5555.56	16666.7	50000	0.768501	1.1481	0.0590132	3.91327
	TREM-1	13.7174	41.1523	123.457	370.37	1111.11	3333.33	10000	1.30519	0.931464	0.934165	7.78523
	TROY	5.48697	16.4609	49.3827	148.148	444.444	1333.33	4000	0.724902	1.04209	0.051638	1.64031
	TSLP	5.48697	16.4609	49.3827	148.148	444.444	1333.33	4000	1.11925	1.94562	-0.900617	18.3964		CT-1		2.25383	2.67823	3.10263	3.52702	3.95142	4.37581	4.80021
	TWEAK R	34.2936	102.881	308.642	925.926	2777.78	8333.33	25000	0.433006	0.99276	0.0691609	0.955397		Concentration (pg/ml)	0	54.8697	164.609	493.827	1481.48	4444.44	13333.3	40000
	VEGF R1	13.7174	41.1523	123.457	370.37	1111.11	3333.33	10000	0.959757	1.35043	-0.642028	2.88587		Signal-BKG	0	80.6472	412.062	1181.13	5048.24	16448.9	19927.3	30383.1
	VEGF R3	13.7174	41.1523	123.457	370.37	1111.11	3333.33	10000	1.04674	1.17702	-0.300984	2.89142		Log (Concentration)		1.73933	2.21645	2.69357	3.1707	3.64782	4.12494	4.60206
														Log (Signal-BKG)		1.90659	2.61496	3.0723	3.70314	4.21614	4.29945	4.48263
															Slope				Intercept		N	R2
														Linear regression	3.65589				0		5	0.998493
														log-log regression	1.19619				-0.119399		5	0.996187
															0.889493	0.889493	0.971429	0.996613	0.70671	0.0346404	1.13899	0.0619609
														CD27		2.03677	2.40919	2.78162	3.15405	3.52647	3.8989	4.27132
														Concentration (pg/ml)	0	34.2936	102.881	308.642	925.926	2777.78	8333.33	25000
														Signal-BKG	82.4697	1	72.5906	226.116	1060.96	3347.37	14390	37004.6
														Log (Concentration)		1.53521	2.01233	2.48945	2.96658	3.4437	3.92082	4.39794
														Log (Signal-BKG)		0	1.86088	2.35433	3.0257	3.5247	4.15806	4.56826
															Slope				Intercept		N	R2
														Linear regression	1.501				0		7	0.996092
														log-log regression	1.45736				-1.53882		7	0.935837
															0.780567	0.780567	0.836666	0.996805	0.838432	0.15794	1.16455	-0.483881
														CD40L		2.17574	2.56497	2.9542	3.34343	3.73266	4.12189	4.51112
														Concentration (pg/ml)	0	54.8697	164.609	493.827	1481.48	4444.44	13333.3	40000
														Signal-BKG	0	156.903	486.025	937.877	1900.41	4342.17	5352.69	8428.83
														Log (Concentration)		1.73933	2.21645	2.69357	3.1707	3.64782	4.12494	4.60206
														Log (Signal-BKG)		2.19563	2.68666	2.97215	3.27885	3.63771	3.72857	3.92577
															Slope				Intercept		N	R2
														Linear regression	1.01997				0		5	0.984134
														log-log regression	0.728607				0.99164		5	0.990646
															0.81579	0.81579	0.661854	0.997216	0.756807	0.0674466	0.662274	1.20196
														CTLA4		2.10063	2.57722	3.05381	3.5304	4.00699	4.48358	4.96017
														Concentration (pg/ml)	0	3.42936	10.2881	30.8642	92.5926	277.778	833.333	2500
														Signal-BKG	0	44.2781	210.999	875.913	3317.76	17845.8	32701.3	88981.6
														Log (Concentration)		0.535212	1.01233	1.48945	1.96658	2.4437	2.92082	3.39794
														Log (Signal-BKG)		1.64619	2.32428	2.94246	3.52085	4.25154	4.51456	4.9493
															Slope				Intercept		N	R2
														Linear regression	36.2665				0		7	0.991272
														log-log regression	1.16764				1.15363		7	0.98672
															0.998886	0.998886	1.81056	0.983188	1.56601	0.034421	1.11215	1.29805
														Decorin		2.12708	2.61838	3.10968	3.60098	4.09229	4.58359	5.07489
														Concentration (pg/ml)	0	6.85871	20.5761	61.7284	185.185	555.556	1666.67	5000
														Signal-BKG	0	70.9175	338.423	1472.69	4721.38	21184.4	35117.1	61860.8
														Log (Concentration)		0.836242	1.31336	1.79048	2.26761	2.74473	3.22185	3.69897
														Log (Signal-BKG)		1.85075	2.52946	3.16811	3.67407	4.32602	4.54552	4.79142
															Slope				Intercept		N	R2
														Linear regression	25.2159				0		4	0.998725
														log-log regression	1.27748				0.82237		5	0.997876
															1.02972	1.02972	1.49971	0.997745	1.26598	0.0235301	1.23567	0.917189
														Dkk-1		1.97384	2.40623	2.83862	3.27101	3.7034	4.1358	4.56819
														Concentration (pg/ml)	0	54.8697	164.609	493.827	1481.48	4444.44	13333.3	40000
														Signal-BKG	0	43.5647	284.202	1693.48	4867.72	10225	17545.4	21909.7
														Log (Concentration)		1.73933	2.21645	2.69357	3.1707	3.64782	4.12494	4.60206
														Log (Signal-BKG)		1.63913	2.45363	3.22878	3.68733	4.00966	4.24416	4.34064
															Slope				Intercept		N	R2
														Linear regression	3.27974				0		4	0.996612
														log-log regression	1.45031				-0.808309		4	0.985381
															0.90625	0.90625	0.703828	0.978518	0.397569	0.0811728	1.29286	-0.35916
														Dtk		1.9629	2.40171	2.84052	3.27933	3.71813	4.15694	4.59575
														Concentration (pg/ml)	0	27.4348	82.3045	246.914	740.741	2222.22	6666.67	20000
														Signal-BKG	0	2.26187	153.912	802.364	3019.05	9621.33	17155.4	28310.6
														Log (Concentration)		1.4383	1.91542	2.39254	2.86967	3.34679	3.82391	4.30103
														Log (Signal-BKG)		0.354469	2.18727	2.90437	3.47987	3.98324	4.2344	4.45195
															Slope				Intercept		N	R2
														Linear regression	4.2891				0		5	0.999298
														log-log regression	1.79202				-1.70566		5	0.914809
															0.919699	0.919699	0.905199	0.993484	0.640097	0.252055	1.24987	-0.149848
														Endoglin		1.98486	2.36942	2.75399	3.13856	3.52313	3.9077	4.29226
														Concentration (pg/ml)	0	13.7174	41.1523	123.457	370.37	1111.11	3333.33	10000
														Signal-BKG	46.5806	1	214.773	461.315	1675.11	5914.72	8622.95	16807
														Log (Concentration)		1.13727	1.61439	2.09151	2.56864	3.04576	3.52288	4
														Log (Signal-BKG)		0	2.33198	2.664	3.22404	3.77193	3.93566	4.22549
															Slope				Intercept		N	R2
														Linear regression	5.22594				0		5	0.996679
														log-log regression	1.76809				-1.2996		5	0.84765
															0.806017	0.806017	1.317	0.98794	1.0682	0.377668	1.02278	0.614828
														Fcg RIIB		2.51229	2.9728	3.43331	3.89381	4.35432	4.81483	5.27534
														Concentration (pg/ml)	0	13.7174	41.1523	123.457	370.37	1111.11	3333.33	10000
														Signal-BKG	0	200.037	718.078	2765.63	11739.7	31463.3	50626.6	74442.2
														Log (Concentration)		1.13727	1.61439	2.09151	2.56864	3.04576	3.52288	4
														Log (Signal-BKG)		2.30111	2.85617	3.44179	4.06966	4.4978	4.70438	4.87182
															Slope				Intercept		N	R2
														Linear regression	28.5708				0		5	0.997173
														log-log regression	1.17515				0.97547		5	0.997013
															0.965179	0.965179	1.5581	0.994115	1.41462	0.00685763	1.16381	1.0046
														Flt-3L		3.50831	3.94872	4.38913	4.82954	5.26996	5.71037	6.15078
														Concentration (pg/ml)	0	34.2936	102.881	308.642	925.926	2777.78	8333.33	25000
														Signal-BKG	0	3166.38	8678.02	27748.1	60709.6	97443.1	153524	160105
														Log (Concentration)		1.53521	2.01233	2.48945	2.96658	3.4437	3.92082	4.39794
														Log (Signal-BKG)		3.50056	3.93842	4.44323	4.78326	4.98875	5.18618	5.2044
															Slope				Intercept		N	R2
														Linear regression	89.3811				0		3	0.999409
														log-log regression	0.912324				2.11282		4	0.994669
															0.923058	0.923058	1.81002	0.987477	2.09122	0.021222	0.885348	2.18427
														Galectin-1		2.10977	2.51465	2.91953	3.32441	3.72929	4.13417	4.53904
														Concentration (pg/ml)	0	13.7174	41.1523	123.457	370.37	1111.11	3333.33	10000
														Signal-BKG	0	62.9591	304.241	887.773	2835.61	8211.57	11969	21526.7
														Log (Concentration)		1.13727	1.61439	2.09151	2.56864	3.04576	3.52288	4
														Log (Signal-BKG)		1.79906	2.48322	2.9483	3.45265	3.91443	4.07806	4.33298
															Slope				Intercept		N	R2
														Linear regression	7.41409				0		5	0.999785
														log-log regression	1.0899				0.639979		5	0.99393
															0.848586	0.848586	1.32984		1.1447	0.0568894	1.00561	0.856504
														Galectin-3		2.26926	2.6719	3.07453	3.47717	3.8798	4.28244	4.68508
														Concentration (pg/ml)	0	2.74348	8.23045	24.6914	74.0741	222.222	666.667	2000
														Signal-BKG	0	37.9116	346.278	1500.33	6389.29	18742.2	25290.6	47707.8
														Log (Concentration)		0.438302	0.915424	1.39254	1.86967	2.34679	2.82391	3.30103
														Log (Signal-BKG)		1.57877	2.53942	3.17619	3.80545	4.27282	4.40296	4.67859
															Slope				Intercept		N	R2
														Linear regression	84.2095				0		5	0.99891
														log-log regression	1.39464				1.13243		5	0.983044
															0.843887	0.843887	2.2924	0.995101	1.89938	0.0934235	1.2218	1.45559
														Gas 1		1.89807	2.31538	2.73269	3.15	3.56731	3.98462	4.40193
														Concentration (pg/ml)	0	2.74348	8.23045	24.6914	74.0741	222.222	666.667	2000
														Signal-BKG	17.4128	1	138.006	581.58	1883.47	8385.17	13545.2	24570.2
														Log (Concentration)		0.438302	0.915424	1.39254	1.86967	2.34679	2.82391	3.30103
														Log (Signal-BKG)		0	2.1399	2.76461	3.27496	3.92351	4.13178	4.39041
															Slope				Intercept		N	R2
														Linear regression	36.3316				0		5	0.988739
														log-log regression	1.88256				-0.200951		5	0.891949
															0.874642	0.874642	1.87091	0.998064	1.51471	0.297348	1.22845	1.02202
														Gas 6		2.01928	2.46437	2.90946	3.35455	3.79964	4.24473	4.68982
														Concentration (pg/ml)	0	3.42936	10.2881	30.8642	92.5926	277.778	833.333	2500
														Signal-BKG	0	36.2722	260.261	875.725	3585.04	11897.4	18176.6	43346.9
														Log (Concentration)		0.535212	1.01233	1.48945	1.96658	2.4437	2.92082	3.39794
														Log (Signal-BKG)		1.55957	2.41541	2.94237	3.55449	4.07545	4.25951	4.63696
															Slope				Intercept		N	R2
														Linear regression	42.2401				0		5	0.998451
														log-log regression	1.29335				0.983075		5	0.990882
															0.932866	0.932866	1.79581	0.999001	1.52	0.0695603	1.17208	1.22155
														GITR L		1.9873	2.45505	2.92279	3.39054	3.85829	4.32604	4.79378
														Concentration (pg/ml)	0	1.37174	4.11523	12.3457	37.037	111.111	333.333	1000
														Signal-BKG	76.3225	1	271.751	669.286	3213.86	11229	19365.4	46396.8
														Log (Concentration)		0.137272	0.614394	1.09151	1.56864	2.04576	2.52288	3
														Log (Signal-BKG)		0	2.43417	2.82561	3.50703	4.05034	4.28703	4.66649
															Slope				Intercept		N	R2
														Linear regression	48.2027				0		7	0.979707
														log-log regression	1.41697				0.887379		7	0.849815
															0.980353	0.980353	2.04478	0.979648	1.85273	0.269428	0.963465	1.88727
														HAI-1		2.66535	3.08627	3.50718	3.9281	4.34902	4.76993	5.19085
														Concentration (pg/ml)	0	13.7174	41.1523	123.457	370.37	1111.11	3333.33	10000
														Signal-BKG	0	345.143	1121.27	3279.87	12530.5	31076.1	53077.6	113464
														Log (Concentration)		1.13727	1.61439	2.09151	2.56864	3.04576	3.52288	4
														Log (Signal-BKG)		2.538	3.04971	3.51586	4.09797	4.49243	4.72491	5.05486
															Slope				Intercept		N	R2
														Linear regression	28.531				0		5	0.994549
														log-log regression	0.889079				1.6411		7	0.982988
															0.8822	0.8822	1.80546	0.978194	1.66205	0.0391345	0.841198	1.79455
														HGF R		2.162	2.55159	2.94119	3.33078	3.72038	4.10997	4.49957
														Concentration (pg/ml)	0	34.2936	102.881	308.642	925.926	2777.78	8333.33	25000
														Signal-BKG	7.89656	1	277.101	811.172	2944.57	9461.36	12522.5	22359.1
														Log (Concentration)		1.53521	2.01233	2.48945	2.96658	3.4437	3.92082	4.39794
														Log (Signal-BKG)		0	2.44264	2.90911	3.46902	3.97595	4.09769	4.34945
															Slope				Intercept		N	R2
														Linear regression	3.37391				0		5	0.999274
														log-log regression	1.88176				-2.12522		5	0.846697
															0.816552	0.816552	1.16399	0.998889	0.908418	0.381951	1.08146	0.248952
														IL-1 R4		2.20168	2.62747	3.05325	3.47904	3.90482	4.33061	4.75639
														Concentration (pg/ml)	0	54.8697	164.609	493.827	1481.48	4444.44	13333.3	40000
														Signal-BKG	0	161.083	642.322	1194.15	3125.03	13833.5	18612.4	37011.9
														Log (Concentration)		1.73933	2.21645	2.69357	3.1707	3.64782	4.12494	4.60206
														Log (Signal-BKG)		2.20705	2.80775	3.07706	3.49485	4.14093	4.2698	4.56834
															Slope				Intercept		N	R2
														Linear regression	3.00677				0		5	0.987126
														log-log regression	0.828768				0.881626		7	0.978567
															0.892404	0.892404	0.885604	0.971649	0.649494	0.0427706	0.78011	1.06686
														IL-3 Rb		1.40387	1.76065	2.11744	2.47423	2.83102	3.18781	3.5446
														Concentration (pg/ml)	0	54.8697	164.609	493.827	1481.48	4444.44	13333.3	40000
														Signal-BKG	0	213.162	10.5494	62.5987	358.706	821.279	2474.35	5134.56
														Log (Concentration)		1.73933	2.21645	2.69357	3.1707	3.64782	4.12494	4.60206
														Log (Signal-BKG)		2.32871	1.02323	1.79657	2.55474	2.91449	3.39346	3.7105
															Slope				Intercept		N	R2
														Linear regression	0.186086				0		6	0.991717
														log-log regression	0.748819				0.157393		7	0.695844
															0.747797	0.747797	0.186665	0.969922	0.103198	0.276648	1.11303	-1.22912
														IL-9		2.1903	2.67442	3.15854	3.64265	4.12677	4.61089	5.095
														Concentration (pg/ml)	0	27.4348	82.3045	246.914	740.741	2222.22	6666.67	20000
														Signal-BKG	0	212.072	438.153	573.995	7698.88	14671.9	55864.4	93698.6
														Log (Concentration)		1.4383	1.91542	2.39254	2.86967	3.34679	3.82391	4.30103
														Log (Signal-BKG)		2.32648	2.64163	2.75891	3.88643	4.16649	4.74713	4.97173
															Slope				Intercept		N	R2
														Linear regression	8.21841				0		6	0.992999
														log-log regression	1.01459				0.731143		7	0.959903
															1.01466	1.01466	0.770634	0.950246	0.730916	0.0386593	1.07162	0.531208
														JAM-A		2.2155	2.65864	3.10178	3.54492	3.98806	4.4312	4.87434
														Concentration (pg/ml)	0	6.85871	20.5761	61.7284	185.185	555.556	1666.67	5000
														Signal-BKG	0	151.14	359.038	968.775	3700.06	16636.8	22421.7	34226.7
														Log (Concentration)		0.836242	1.31336	1.79048	2.26761	2.74473	3.22185	3.69897
														Log (Signal-BKG)		2.17938	2.55514	2.98622	3.56821	4.22107	4.35067	4.53436
															Slope				Intercept		N	R2
														Linear regression	28.7893				0		5	0.987228
														log-log regression	0.984249				1.31303		6	0.98134
															0.928779	0.928779	1.67183	0.971043	1.43881	0.0192842	1.01146	1.24266
														Leptin R		1.64425	2.0422	2.44016	2.83811	3.23606	3.63402	4.03197
														Concentration (pg/ml)	0	6.85871	20.5761	61.7284	185.185	555.556	1666.67	5000
														Signal-BKG	64.4695	1	75.4784	253.48	1011.76	4659	7502.48	15966.1
														Log (Concentration)		0.836242	1.31336	1.79048	2.26761	2.74473	3.22185	3.69897
														Log (Signal-BKG)		0	1.87782	2.40394	3.00508	3.66829	3.8752	4.2032
															Slope				Intercept		N	R2
														Linear regression	8.0437				0		5	0.985243
														log-log regression	1.77394				-0.985184		5	0.919712
															0.834071	0.834071	1.37899	0.997368	0.946766	0.244052	1.25179	0.19885
														L-Selectin		2.41922	2.83617	3.25312	3.67006	4.08701	4.50396	4.9209
														Concentration (pg/ml)	0	13.7174	41.1523	123.457	370.37	1111.11	3333.33	10000
														Signal-BKG	0	160.16	545.734	1830.17	4659.89	19206.5	29094.9	45562.6
														Log (Concentration)		1.13727	1.61439	2.09151	2.56864	3.04576	3.52288	4
														Log (Signal-BKG)		2.20455	2.73698	3.26249	3.66838	4.28345	4.46382	4.65861
															Slope				Intercept		N	R2
														Linear regression	16.7886				0		5	0.991785
														log-log regression	0.978583				1.15644		6	0.987371
															0.87388	0.87388	1.62182	0.980425	1.42538	0.0300672	0.937839	1.27406
														Lymphotactin		1.89566	2.32278	2.7499	3.17702	3.60414	4.03125	4.45837
														Concentration (pg/ml)	0	274.348	823.045	2469.14	7407.41	22222.2	66666.7	200000
														Signal-BKG	0	79.5316	99.2369	393.506	2012.92	7805.91	12858.4	18710
														Log (Concentration)		2.4383	2.91542	3.39254	3.86967	4.34679	4.82391	5.30103
														Log (Signal-BKG)		1.90054	1.99667	2.59495	3.30383	3.89242	4.10919	4.27207
															Slope				Intercept		N	R2
														Linear regression	0.341016				0		5	0.992909
														log-log regression	0.945934				-0.507637		7	0.958033
															0.895198	0.895198	0.00118796	0.944096	-0.2871	0.0311663	0.988566	-0.699731
														MadCAM-1		1.80548	2.18133	2.55718	2.93303	3.30887	3.68472	4.06057
														Concentration (pg/ml)	0	13.7174	41.1523	123.457	370.37	1111.11	3333.33	10000
														Signal-BKG	0	127.961	8.3425	220.481	1230.67	4193.87	7471.89	14814.9
														Log (Concentration)		1.13727	1.61439	2.09151	2.56864	3.04576	3.52288	4
														Log (Signal-BKG)		2.10708	0.921296	2.34337	3.09014	3.62261	3.87343	4.1707
															Slope				Intercept		N	R2
														Linear regression	3.70445				0		5	0.994466
														log-log regression	1.00112				0.304002		7	0.80153
															0.787741	0.787741	1.22335	0.895961	0.909604	0.17272	1.27968	-0.588717
														MFG-E8		1.40786	1.86436	2.32085	2.77735	3.23384	3.69034	4.14683
														Concentration (pg/ml)	0	54.8697	164.609	493.827	1481.48	4444.44	13333.3	40000
														Signal-BKG	0	32.5717	345.062	44.3752	544.144	3096.17	4891.65	11725.2
														Log (Concentration)		1.73933	2.21645	2.69357	3.1707	3.64782	4.12494	4.60206
														Log (Signal-BKG)		1.51284	2.5379	1.64714	2.73571	3.49083	3.68945	4.06912
															Slope				Intercept		N	R2
														Linear regression	0.304933				0		7	0.973807
														log-log regression	0.884444				0.00755138		7	0.839862
															0.956769	0.956769	0.000708024	0.760926	-0.256274	0.0111648	0.870589	0.0602972
														MIP-3b		0.922352	1.45699	1.99164	2.52628	3.06092	3.59556	4.13021
														Concentration (pg/ml)	0	1.37174	4.11523	12.3457	37.037	111.111	333.333	1000
														Signal-BKG	105.23	107.42	1	36.3228	625.911	2596.86	7402.79	17978.7
														Log (Concentration)		0.137272	0.614394	1.09151	1.56864	2.04576	2.52288	3
														Log (Signal-BKG)		2.03108	0	1.56018	2.79651	3.41445	3.8694	4.25476
															Slope				Intercept		N	R2
														Linear regression	18.4521				0		7	0.993175
														log-log regression	1.21743				0.651212		7	0.715383
															1.12056	1.12056	1.12206	0.921329	0.76853	0.244268	1.72579	-0.469625
														Neprilysin		1.81471	2.24368	2.67266	3.10163	3.5306	3.95958	4.38855
														Concentration (pg/ml)	0	27.4348	82.3045	246.914	740.741	2222.22	6666.67	20000
														Signal-BKG	0	80.0341	103.923	395.82	1363.78	6521.96	7787.46	20407.2
														Log (Concentration)		1.4383	1.91542	2.39254	2.86967	3.34679	3.82391	4.30103
														Log (Signal-BKG)		1.90327	2.01671	2.5975	3.13474	3.81438	3.8914	4.30978
															Slope				Intercept		N	R2
														Linear regression	1.81256				0		4	0.995768
														log-log regression	0.91215				0.477833		7	0.971403
															0.899086	0.899086	0.805328	0.965255	0.521554	0.035943	0.959724	0.311044
														Pentraxin 3		2.01308	2.356	2.69892	3.04184	3.38477	3.72769	4.07061
														Concentration (pg/ml)	0	13.7174	41.1523	123.457	370.37	1111.11	3333.33	10000
														Signal-BKG	0	29.5838	135.322	354.309	948.211	4143.69	6072.77	12575.4
														Log (Concentration)		1.13727	1.61439	2.09151	2.56864	3.04576	3.52288	4
														Log (Signal-BKG)		1.47105	2.13137	2.54938	2.9769	3.61739	3.78339	4.09952
															Slope				Intercept		N	R2
														Linear regression	3.60367				0		5	0.988934
														log-log regression	0.917515				0.590238		7	0.979189
															0.718733	0.718733	1.4283	0.977995	1.19568	0.0545719	0.849336	0.80874
														RAGE		1.37057	1.84039	2.31022	2.78005	3.24987	3.7197	4.18953
														Concentration (pg/ml)	0	34.2936	102.881	308.642	925.926	2777.78	8333.33	25000
														Signal-BKG	92.9306	15.7188	1	127.661	1004.37	4183.21	7608.01	19816
														Log (Concentration)		1.53521	2.01233	2.48945	2.96658	3.4437	3.92082	4.39794
														Log (Signal-BKG)		1.19642	0	2.10606	3.00189	3.62151	3.88127	4.29702
															Slope				Intercept		N	R2
														Linear regression	0.812645				0		7	0.988625
														log-log regression	1.39077				-1.5395		7	0.838743
															0.984711	0.984711	0.230463	0.863681	-0.141173	0.117414	1.64261	-2.44683
														TACI		2.3528	2.80779	3.26278	3.71777	4.17276	4.62775	5.08273
														Concentration (pg/ml)	0	68.5871	205.761	617.284	1851.85	5555.56	16666.7	50000
														Signal-BKG	0	145.408	540.535	1667.87	7191.47	21853.2	36578.5	59659.1
														Log (Concentration)		1.83624	2.31336	2.79048	3.26761	3.74473	4.22185	4.69897
														Log (Signal-BKG)		2.16259	2.73282	3.22216	3.85682	4.33952	4.56323	4.77568
															Slope				Intercept		N	R2
														Linear regression	3.91327				0		5	0.998993
														log-log regression	1.1481				0.0590132		5	0.998508
															0.953611	0.953611	0.768501	0.997031	0.601743	0.00299049	1.14326	0.0748458
														TREM-1		2.0824	2.49718	2.91197	3.32676	3.74155	4.15633	4.57112
														Concentration (pg/ml)	0	13.7174	41.1523	123.457	370.37	1111.11	3333.33	10000
														Signal-BKG	0	102.24	291.002	591.814	2036	8974.9	13175.6	15955.4
														Log (Concentration)		1.13727	1.61439	2.09151	2.56864	3.04576	3.52288	4
														Log (Signal-BKG)		2.00962	2.4639	2.77219	3.30878	3.95303	4.11977	4.20291
															Slope				Intercept		N	R2
														Linear regression	7.78523				0		5	0.987781
														log-log regression	0.931464				0.934165		6	0.984156
															0.869354	0.869354	1.30519	0.973427	1.0937	0.00765612	0.941604	0.904893
														TROY		1.03026	1.45573	1.88119	2.30665	2.73212	3.15758	3.58304
														Concentration (pg/ml)	0	5.48697	16.4609	49.3827	148.148	444.444	1333.33	4000
														Signal-BKG	70.0188	100.894	1	27.6956	262.21	1219.1	2786.85	6306.79
														Log (Concentration)		0.739332	1.21645	1.69357	2.1707	2.64782	3.12494	3.60206
														Log (Signal-BKG)		2.00386	0	1.44241	2.41865	3.08604	3.44511	3.79981
															Slope				Intercept		N	R2
														Linear regression	1.64031				0		7	0.984523
														log-log regression	1.04209				0.051638		7	0.671737
															0.891729	0.891729	0.724902	0.923904	0.37098	0.271585	1.53747	-1.33882
														TSLP		1.65412	2.15874	2.66337	3.16799	3.67261	4.17724	4.68186
														Concentration (pg/ml)	0	5.48697	16.4609	49.3827	148.148	444.444	1333.33	4000
														Signal-BKG	219.37	1	89.2656	509.982	2479.09	8311.71	13482.4	19163.3
														Log (Concentration)		0.739332	1.21645	1.69357	2.1707	2.64782	3.12494	3.60206
														Log (Signal-BKG)		0	1.95068	2.70755	3.39429	3.91969	4.12977	4.28247
															Slope				Intercept		N	R2
														Linear regression	18.3964				0		5	0.995273
														log-log regression	1.94562				-0.900617		5	0.921213
															1.05764	1.05764	1.11925	0.993687	0.872173	0.239542	1.38199	0.322868
														TWEAK R		1.67643	2.12931	2.58218	3.03505	3.48793	3.9408	4.39367
														Concentration (pg/ml)	0	34.2936	102.881	308.642	925.926	2777.78	8333.33	25000
														Signal-BKG	0	51.9719	93.0456	264.692	866.26	5031.43	9804	23007.7
														Log (Concentration)		1.53521	2.01233	2.48945	2.96658	3.4437	3.92082	4.39794
														Log (Signal-BKG)		1.71577	1.9687	2.42274	2.93765	3.70169	3.9914	4.36187
															Slope				Intercept		N	R2
														Linear regression	0.955397				0		7	0.982632
														log-log regression	0.99276				0.0691609		7	0.984889
															0.949179	0.949179	0.433006	0.984502	0.219242	0.0356551	1.04411	-0.115852
														VEGF R1		1.80376	2.20237	2.60098	2.9996	3.39821	3.79682	4.19543
														Concentration (pg/ml)	0	13.7174	41.1523	123.457	370.37	1111.11	3333.33	10000
														Signal-BKG	0	1.07031	204.235	270.603	1126.82	3194.02	5004.04	6724.22
														Log (Concentration)		1.13727	1.61439	2.09151	2.56864	3.04576	3.52288	4
														Log (Signal-BKG)		0.0295106	2.31013	2.43233	3.05186	3.50434	3.69932	3.82764
															Slope				Intercept		N	R2
														Linear regression	2.88587				0		5	0.997467
														log-log regression	1.35043				-0.642028		6	0.816722
															0.835451	0.835451	0.959757	0.960037	0.853626	0.356221	0.807004	0.926697
														VEGF R3		1.80597	2.19276	2.57954	2.96633	3.35311	3.7399	4.12668
														Concentration (pg/ml)	0	13.7174	41.1523	123.457	370.37	1111.11	3333.33	10000
														Signal-BKG	119.249	1	201.711	389.109	851.53	3279.66	5482.99	9476.65
														Log (Concentration)		1.13727	1.61439	2.09151	2.56864	3.04576	3.52288	4
														Log (Signal-BKG)		0	2.30473	2.59007	2.9302	3.51583	3.73902	3.97665
															Slope				Intercept		N	R2
														Linear regression	2.89142				0		5	0.990265
														log-log regression	1.17702				-0.300984		7	0.811417
															0.810665	0.810665	1.04674	0.980955	0.884025	0.320519	0.742075	1.09293

## Sheet: Protein Information
	Target	Uniprot	GeneName	GeneID	Description
	4-1BB	P20334	Tnfrsf9 Cd137 Ila Ly63	21942	Tumor necrosis factor receptor superfamily member 9 (4-1BB ligand receptor) (T-cell antigen 4-1BB) (CD antigen CD137)																					m_4-1BB
	ACE	P09470	Ace Dcp1	11421	Angiotensin-converting enzyme (ACE) (EC 3.2.1.-) (EC 3.4.15.1) (Dipeptidyl carboxypeptidase I) (Kininase II) (CD antigen CD143) [Cleaved into: Angiotensin-converting enzyme, soluble form]																					m_ACE
	ALK-1	Q61288	Acvrl1 Acvrlk1 Alk-1	11482	Serine/threonine-protein kinase receptor R3 (SKR3) (EC 2.7.11.30) (Activin receptor-like kinase 1) (ALK-1) (TGF-B superfamily receptor type I) (TSR-I)																					m_ALK-1
	CT-1	Q60753	Ctf1	13019	Cardiotrophin-1 (CT-1)																					m_CT-1
	CD27	P41272	Cd27 Tnfrsf7	21940	CD27 antigen (CD27L receptor) (T-cell activation antigen CD27) (Tumor necrosis factor receptor superfamily member 7) (CD antigen CD27)																					m_CD27
	CD40L	P27548	Cd40lg Cd40l Tnfsf5	21947	CD40 ligand (CD40-L) (T-cell antigen Gp39) (TNF-related activation protein) (TRAP) (Tumor necrosis factor ligand superfamily member 5) (CD antigen CD154) [Cleaved into: CD40 ligand, membrane form; CD40 ligand, soluble form]																					m_CD40L
	CTLA4	P09793	Ctla4 Cd152	12477	Cytotoxic T-lymphocyte protein 4 (Cytotoxic T-lymphocyte-associated antigen 4) (CTLA-4) (CD antigen CD152)																					m_CTLA4
	Decorin	P28654	Dcn	13179	Decorin (Bone proteoglycan II) (PG-S2) (PG40)																					m_Decorin
	Dkk-1	O54908	Dkk1	13380	Dickkopf-related protein 1 (Dickkopf-1) (Dkk-1) (mDkk-1)																					m_Dkk-1
	Dtk	P55144	Tyro3 Dtk Rse Tif	22174	Tyrosine-protein kinase receptor TYRO3 (EC 2.7.10.1) (Etk2/tyro3) (TK19-2) (Tyrosine-protein kinase DTK) (Tyrosine-protein kinase RSE) (Tyrosine-protein kinase TIF)																					m_Dtk
	Endoglin	Q63961	Eng Edg	13805	Endoglin (Cell surface MJ7/18 antigen) (CD antigen CD105)																					m_Endoglin
	Fcg RIIB	P08101	Fcgr2 Fcgr2b Ly-17	14130	Low affinity immunoglobulin gamma Fc region receptor II (Fc gamma receptor IIB) (Fc-gamma RII) (Fc-gamma-RIIB) (FcRII) (IgG Fc receptor II beta) (Lymphocyte antigen 17) (Ly-17) (CD antigen CD32)																					m_Fcg RIIB
	Flt-3L	P49772	Flt3lg Flt3l	14256	Fms-related tyrosine kinase 3 ligand (Flt3 ligand) (Flt3L) (SL cytokine)																					m_Flt-3L
	Galectin-1	P16045	Lgals1 Gbp	16852	Galectin-1 (Gal-1) (14 kDa lectin) (Beta-galactoside-binding lectin L-14-I) (Galaptin) (Lactose-binding lectin 1) (Lectin galactoside-binding soluble 1) (S-Lac lectin 1)																					m_Galectin-1
	Galectin-3	P16110	Lgals3	0	Galectin-3 (Gal-3) (35 kDa lectin) (Carbohydrate-binding protein 35) (CBP 35) (Galactose-specific lectin 3) (IgE-binding protein) (L-34 galactoside-binding lectin) (Laminin-binding protein) (Lectin L-29) (Mac-2 antigen)																					m_Galectin-3
	Gas 1	Q01721	Gas1 Gas-1	14451	Growth arrest-specific protein 1 (GAS-1)																					m_Gas 1
	Gas 6	Q61592	Gas6	14456	Growth arrest-specific protein 6 (GAS-6) (AXL receptor tyrosine kinase ligand)																					m_Gas 6
	GITR L	Q7TS55	Tnfsf18 Gitrl	240873	Tumor necrosis factor ligand superfamily member 18 (GITR ligand) (GITRL) (Glucocorticoid-induced TNF-related ligand)																					m_GITR L
	HAI-1	Q9R097	Spint1 Hai1	20732	Kunitz-type protease inhibitor 1 (Hepatocyte growth factor activator inhibitor type 1) (HAI-1)																					m_HAI-1
	HGF R	P16056	Met	0	Hepatocyte growth factor receptor (HGF receptor) (EC 2.7.10.1) (HGF/SF receptor) (Proto-oncogene c-Met) (Scatter factor receptor) (SF receptor) (Tyrosine-protein kinase Met)																					m_HGF R
	IL-1 R4	P14719	Il1rl1 Ly84 St2 Ste2	17082	Interleukin-1 receptor-like 1 (Interleukin-33 receptor alpha chain) (Lymphocyte antigen 84) (Protein ST2) (Protein T1)																					m_IL-1 R4
	IL-3 Rb	P26954	Csf2rb2 Ai2ca Il3r Il3rb2	12984	Interleukin-3 receptor class 2 subunit beta (IL-3 receptor class 2 subunit beta) (IL-3R class 2 subunit beta) (Colony-stimulating factor 2 receptor subunit beta-2) (Interleukin-3 receptor class II beta chain)																					m_IL-3 Rb
	IL-9	P15247	Il9	16198	Interleukin-9 (IL-9) (Cytokine P40) (T-cell growth factor P40)																					m_IL-9
	JAM-A	O88792	F11r Jam1 Jcam Jcam1	16456	Junctional adhesion molecule A (JAM-A) (Junctional adhesion molecule 1) (JAM-1) (CD antigen CD321)																					m_JAM-A
	Leptin R	P48356	Lepr Db Obr	16847	Leptin receptor (LEP-R) (B219) (OB receptor) (OB-R) (CD antigen CD295)																					m_Leptin R
	L-Selectin	P18337	Sell Lnhr Ly-22 Ly22	20343	L-selectin (CD62 antigen-like family member L) (Leukocyte adhesion molecule 1) (LAM-1) (Leukocyte-endothelial cell adhesion molecule 1) (LECAM1) (Lymph node homing receptor) (Lymphocyte antigen 22) (Ly-22) (Lymphocyte surface MEL-14 antigen) (CD antigen CD62L)																					m_L-Selectin
	Lymphotactin	P47993	Xcl1 Lptn Ltn Scyc1	16963	Lymphotactin (C motif chemokine 1) (Cytokine SCM-1) (Lymphotaxin) (Small-inducible cytokine C1)																					m_Lymphotactin
	MadCAM-1	Q61826	Madcam1	17123	Mucosal addressin cell adhesion molecule 1 (MAdCAM-1) (mMAdCAM-1)																					m_MadCAM-1
	MFG-E8	P21956	Mfge8	17304	Lactadherin (MFGM) (Milk fat globule-EGF factor 8) (MFG-E8) (SED1) (Sperm surface protein SP47) (MP47)																					m_MFG-E8
	MIP-3b	O70460	Ccl19 Elc Scya19	24047	C-C motif chemokine 19 (Epstein-Barr virus-induced molecule 1 ligand chemokine) (EBI1 ligand chemokine) (ELC) (Small-inducible cytokine A19)																					m_MIP-3b
	Neprilysin	Q61391	Mme	17380	Neprilysin (EC 3.4.24.11) (Atriopeptidase) (Enkephalinase) (Neutral endopeptidase 24.11) (NEP) (Neutral endopeptidase) (Skin fibroblast elastase) (SFE) (CD antigen CD10)																					m_Neprilysin
	Pentraxin 3	P48759	Ptx3 Tsg14	19288	Pentraxin-related protein PTX3 (Pentaxin-related protein PTX3) (Tumor necrosis factor-inducible gene 14 protein) (TSG-14)																					m_Pentraxin 3
	RAGE	Q9WVS4	Mok Rage Stk30	26448	MAPK/MAK/MRK overlapping kinase (EC 2.7.11.22) (MOK protein kinase) (Serine/threonine kinase 30)																					m_RAGE
	TACI	Q9ET35	Tnfrsf13b Taci	57916	Tumor necrosis factor receptor superfamily member 13B (Transmembrane activator and CAML interactor) (CD antigen CD267)																					m_TACI
	TREM-1	Q9JKE2	Trem1	58217	Triggering receptor expressed on myeloid cells 1 (TREM-1) (CD antigen CD354)																					m_TREM-1
	TROY	Q9JLL3	Tnfrsf19 Taj Troy	29820	Tumor necrosis factor receptor superfamily member 19 (TRADE) (Toxicity and JNK inducer)																					m_TROY
	TSLP	Q9JIE6	Tslp	53603	Thymic stromal lymphopoietin (Thymic stroma-derived lymphopoietin)																					m_TSLP
	TWEAK R	Q9CR75	Tnfrsf12a Fgfrp2 Fn14	27279	Tumor necrosis factor receptor superfamily member 12A (Fibroblast growth factor-inducible immediate-early response protein 14) (FGF-inducible 14) (Fibroblast growth factor-regulated protein 2) (Tweak-receptor) (TweakR) (CD antigen CD266)																					m_TWEAK R
	VEGF R1	P35969	Flt1 Emrk2 Flt Vegfr1	14254	Vascular endothelial growth factor receptor 1 (VEGFR-1) (EC 2.7.10.1) (Embryonic receptor kinase 2) (Fms-like tyrosine kinase 1) (FLT-1) (Tyrosine-protein kinase receptor FLT)																					m_VEGF R1
	VEGF R3	P35917	Flt4 Flt-4 Vegfr3	14257	Vascular endothelial growth factor receptor 3 (VEGFR-3) (EC 2.7.10.1) (Fms-like tyrosine kinase 4) (FLT-4) (Tyrosine-protein kinase receptor FLT4)																					m_VEGF R3

## Sheet: Bioinformatics
Need help making sense of your data?
RayBiotech offers affordable Biostatistics & Bioinformatics services.
	DATA CLEAN-UP				DIFFERENTIAL EXPRESSION ANALYSIS					CLUSTER ANALYSIS
	Data outliers are identified & removed from further analyses.				Identifies differentially-expressed proteins across groups using volcano plots & jitter plots.					Clusters samples based on similar expression profiles. Includes heatmaps and more!
	BIOMARKER SELECTION				PATHWAY ANALYSIS
	Uses various models to identify statistically-significant biomarkers between groups. Provides p-values.				Identifies the specific protein functions, biological pathways, and physical interactions enriched in a particular group.					Contact us at info@raybiotech.com for more information.

## Sheet: Data Statistics
	Target	LOD (pg/ml)	Best Confident Range	Maximum Value	Highest Reported Value	Lowest Reported Value	% Below LOD	% Above LOD but <3xLOD	% in Best Confidence	% Above Maximum
	4-1BB	193.666	581.0 - 8,333	25000	3045.25	64.5278	81.0484	17.7419	1.20968	0
	ACE	461.219	1,383.7 - 33,333	100000	60036.7	313.911	4.43548	35.8871	58.0645	0
	ALK-1	47.8771	143.6 - 3,333	10000	105.09	41.7683	42.3387	57.6613	0	0
	CT-1	166.017	498.1 - 13,333	40000	1310.77	134.32	77.8226	20.9677	1.20968	0
	CD27	50	150.0 - 8,333	25000	936.598	0	12.9032	21.371	65.7258	0
	CD40L	65.5207	196.6 - 13,333	40000	829.768	44.4248	14.9194	58.4677	26.6129	0
	CTLA4	1.17742	3.5 - 833	2500	31.1059	0	47.1774	16.5323	36.2903	0
	Decorin	20.9736	62.9 - 1,667	5000	1076.2	23.182	0	59.6774	40.3226	0
	Dkk-1	20.4946	61.5 - 2,469	7407.41	879.76	0	49.5968	17.7419	32.6613	0
	Dtk	82.6827	248.0 - 6,667	20000	779.389	68.7587	17.7419	47.1774	35.0806	0
	Endoglin	39.4613	118.4 - 3,333	10000	486.976	30.7516	26.6129	67.7419	5.64516	0
	Fcg RIIB	30.7371	92.2 - 3,333	10000	258.363	29.402	19.7581	77.8226	2.41935	0
	Flt-3L	0.396255	1.2 - 514	1543.21	424.898	0	40.3226	17.3387	42.3387	0
	Galectin-1	27.2265	81.7 - 3,333	10000	2194.9	26.0168	10.8871	31.8548	57.2581	0
	Galectin-3	6.95807	20.9 - 667	2000	275.513	7.47046	0	52.0161	47.9839	0
	Gas 1	9.56764	28.7 - 667	2000	42.4632	7.9327	11.2903	87.5	1.20968	0
	Gas 6	5.99939	18.0 - 833	2500	115.727	4.90101	0.806452	66.5323	32.6613	0
	GITR L	3.8478	11.5 - 333	1000	34.5718	2.55963	30.2419	68.9516	0.806452	0
	HAI-1	22.0012	66.0 - 3,333	10000	236.074	18.8725	75	24.1935	0.806452	0
	HGF R	95.0904	285.3 - 8,333	25000	430.259	75.9084	48.3871	51.2097	0.403226	0
	IL-1 R4	128.185	384.6 - 13,333	40000	4762.88	109.052	9.67742	87.5	2.82258	0
	IL-3 Rb	80	240.0 - 13,333	40000	7521.35	0	43.9516	4.83871	51.2097	0
	IL-9	21.3784	64.1 - 6,667	20000	221.502	0	58.871	31.8548	9.27419	0
	JAM-A	20.2082	60.6 - 1,667	5000	442.297	19.7779	10.0806	36.2903	53.629	0
	Leptin R	23.0997	69.3 - 1,667	5000	177.554	19.8038	51.2097	40.7258	8.06452	0
	L-Selectin	32.8446	98.5 - 3,333	10000	3391.05	30.6613	41.129	32.6613	25.8065	0
	Lymphotactin	907.891	2,723.7 - 66,667	200000	7695.82	834.76	62.0968	36.6935	1.20968	0
	MadCAM-1	52.1714	156.5 - 3,333	10000	548.742	33.9539	64.5161	31.0484	4.43548	0
	MFG-E8	148.274	444.8 - 13,333	40000	2868.13	77.4679	51.2097	21.7742	27.0161	0
	MIP-3b	5.64291	16.9 - 333	1000	114.269	3.90097	32.2581	44.7581	22.9839	0
	Neprilysin	40	120.0 - 1,235	3703.7	2526.68	13.908	0.806452	15.7258	79.0323	0
	Pentraxin 3	43.3265	130.0 - 3,333	10000	390.76	30.2206	44.3548	37.5	18.1452	0
	RAGE	50	150.0 - 8,333	25000	3658.81	0	12.5	10.8871	76.6129	0
	TACI	174.741	524.2 - 16,667	50000	805.411	157.936	64.5161	35.0806	0.403226	0
	TREM-1	12.5391	37.6 - 1,852	5555.56	163.852	0	46.7742	20.5645	32.6613	0
	TROY	36.8448	110.5 - 1,333	4000	626.116	10.69	18.1452	37.0968	44.7581	0
	TSLP	19.6244	58.9 - 1,333	4000	129.527	16.3843	19.3548	79.8387	0.806452	0
	TWEAK R	130.475	391.4 - 8,333	25000	817.532	106.29	41.9355	44.7581	13.3065	0
	VEGF R1	26.451	79.4 - 3,333	10000	429.547	17.4253	35.4839	49.1935	15.3226	0
	VEGF R3	20	60.0 - 1,852	5555.56	760.003	0	28.629	4.83871	66.5323	0

## Sheet: Result
			1: Linear
			2: Log-logit	0	Below LOD
			3: Std3	1585.64	Above MAX
			4: 4-PL
	(pg/ml)		4: Indiv_Nor	Experimental Result - Dilution factor not accounted for
248	LOD	MAX	Curve(s)	(pg/ml)	F33853 (HT)	M33854 (HT)	M33855 (HT)	M33856 (HT)	M33857 (HT)	F33873 (HT)	F33874 (HT)	F33875 (HT)	M33876 (HT)	F33877 (HT)	F33878 (HT)	F33879 (HT)	F33880 (HT)	M33881 (HT)	M33882 (HT)	M33883 (HT)	M33884 (HT)	F33885 (HT)	F33886 (HT)	F33887 (HT)	M33888 (HT)	M33889 (HT)	F33903 (HT)	F33904 (HT)	F33905 (HT)	M33906 (HT)	M33907 (HT)	M33908 (HT)	M33909 (HT)	F33910 (HT)	F33911 (HT)	F33912 (HT)	F33913 (HT)	M33914 (HT)	M33915 (HT)	M33916 (HT)	M33917 (HT)	M33927 (HT)	M33928 (HT)	F33934 (HT)	F33935 (HT)	F33936 (HT)	F33937 (HT)	M33938 (HT)	M33939 (HT)
mCYT6	193.666	25000	4: 4-PL	4-1BB	64.5278	64.5278	64.5278	64.5278	200.728	131.883	64.5278	64.5278	64.5278	64.5278	64.5278	314.439	64.5278	206.402	64.5278	64.5278	64.5278	79.656	64.5278	64.5278	238.584	64.5278	194.937	95.1131	191.032	176.297	409.571	184.532	234.997	222.999	345.438	162.457	308.47	189.903	64.5278	64.5278	69.8322	64.5278	129.616	83.4498	64.5278	64.5278	130.968	268.903	64.5278
mCYT6	461.219	100000	4: 4-PL	ACE	793.633	579.606	1462.1	673.09	1314.28	1312.72	1377.14	1462.3	1185.49	3609.31	2462.25	2285.36	514.103	3216.68	1508.46	2086.2	870.583	2260.01	2800.99	2438.08	1423.68	1490.8	3487.09	1182.62	1958.25	2509.55	2640.45	1702.13	2699.25	1699.12	3358.76	2193.83	2392.23	4318.09	5812.66	2898.32	952.426	2338.95	1064.83	433.936	2538.03	2089.32	1011.24	3810.93	1144.37
mCYT6	47.8771	10000	4: 4-PL	ALK-1	41.7683	41.7683	44.0569	42.7491	56.7929	45.2448	44.4601	42.8442	41.7683	46.0371	44.9403	81.6938	41.7683	65.4737	43.3527	53.0821	49.5469	43.8525	50.3552	64.0544	45.3356	41.7683	49.3694	51.6034	53.0049	41.7683	55.8064	49.9864	48.3456	45.1325	41.7683	43.0782	45.0579	57.586	41.7683	41.7683	42.5506	42.2003	41.7683	50.4032	41.7683	48.8135	41.7683	49.0913	41.7683
mCYT6	166.017	40000	4: 4-PL	CT-1	134.32	134.32	168.702	134.32	259.681	145.96	134.32	134.32	134.32	135.63	134.32	228.16	134.32	231.984	134.32	154.768	134.32	151.802	160.44	195.844	182.641	151.852	178.44	139.89	175.621	157.185	191.526	170.356	175.625	203.691	155.096	150.661	172.026	185.527	145.315	134.32	147.464	140.483	134.32	139.266	134.32	151.802	134.32	173.375	134.32
mCYT6	50	25000	1: Linear	CD27	114.504	54.171	287.74	127.269	278.588	200.512	110.848	79.6457	0	131.393	39.3975	307.641	282.879	163.594	0	35.695	40.5817	77.682	121.601	261.243	291.766	249.802	245.469	206.275	465.855	319.581	493.67	267.033	296.073	232.131	210.482	389.914	402.714	443.447	142.067	129.602	40.177	80.7816	90.8333	117.394	69.7173	151.626	139.949	27.7469	155.217
mCYT6	65.5207	40000	4: 4-PL	CD40L	49.283	48.6868	90.0416	52.4451	75.3054	89.7851	56.5871	75.9624	62.6132	79.0577	74.9612	301.083	45.2338	174.109	85.4151	126.337	89.5611	85.1622	157.634	162.635	51.2147	44.9255	98.5635	62.046	104.81	88.0086	97.3252	146.586	85.615	82.2169	67.5714	60.2189	80.5443	169.975	75.2064	56.385	53.7623	62.1719	53.0166	112.675	47.0425	98.041	44.4248	116.849	60.5732
mCYT6	1.17742	2500	1: Linear	CTLA4	0	0	0	3.07405	0	3.16708	0	0	0	0	0	5.38141	0	1.33608	0	0	0	0	0.816732	2.3521	0	0	1.80959	0	0	3.25142	0	0.375071	1.26804	0.454	0	0	0	0.905863	2.53664	0	0	5.67693	0	2.64614	0	0	0	3.8712	0
mCYT6	20.9736	5000	4: 4-PL	Decorin	31.7606	50.9157	46.8197	247.047	44.5608	47.3308	64.7039	27.0529	25.6597	123.796	36.8977	60.1833	1076.2	54.7949	71.907	92.2144	32.7622	46.3505	43.2474	48.9635	36.5598	63.4052	45.7517	192.101	80.2601	642.746	52.7807	195.717	57.1186	154.694	93.6338	47.8321	36.7843	63.5456	301.308	89.8578	29.415	106.967	41.6855	26.4347	50.3498	34.0118	28.1663	103.004	57.4039
mCYT6	20.4946	7407.41	1: Linear	Dkk-1	0	0	0	27.515	0	23.2822	0	0	0	0	0	7.11021	0	0	0	0	0	0	59.9264	12.2638	0	0	0	0	38.4732	0	0	28.7148	0	0	0	0	0	0.0052405	0	0	0	0.486985	0	0	0	0	0	0	0
mCYT6	82.6827	20000	4: 4-PL	Dtk	153.157	126.655	145.366	131.526	119.077	171.441	106.145	68.7587	159.626	140.129	76.1001	189.636	154.314	152.604	87.9383	103.097	68.7587	105.597	214.946	121.324	95.1176	124.736	174.471	116.541	134.22	123.699	159.057	236.495	157.56	131.389	194.734	142.386	217.424	247.836	179.438	145.052	93.1247	135.738	99.707	152.28	182.666	140.282	110.498	388.145	128.224
mCYT6	39.4613	10000	4: 4-PL	Endoglin	30.7516	30.7516	61.6377	37.3039	47.5805	55.681	40.4503	30.7516	31.6172	49.889	32.4543	58.9875	30.7516	48.6824	30.7516	54.3685	31.4174	44.412	64.9035	87.5771	46.5827	52.631	65.9603	69.1665	56.449	66.1694	67.6386	68.0153	58.384	41.9667	71.8156	56.8324	40.497	76.4351	57.2927	39.78	30.7516	48.1307	31.0172	32.0621	41.8285	33.2239	34.8977	92.755	39.5787
mCYT6	30.7371	10000	4: 4-PL	Fcg RIIB	29.402	29.402	32.2295	30.54	34.0476	33.4659	29.402	29.402	29.402	29.402	29.402	32.2675	29.402	29.402	29.402	29.402	29.402	29.402	32.4115	32.4733	29.402	29.402	32.0299	29.402	32.2399	29.402	30.2886	33.5698	29.402	29.402	29.402	29.402	33.7092	29.4043	43.2331	31.9005	32.1618	31.5373	35.2742	29.4544	36.1574	29.402	31.5209	32.0115	31.2752
mCYT6	0.396255	1543.21	1: Linear	Flt-3L	0	0	1.56679	0	3.27133	1.09516	1.10207	0	0	0.946905	0	2.8797	0	2.04926	0	1.08786	0	0.173756	4.3939	0	0	0	0.22185	0.85996	0.109159	3.03894	0.0592879	2.03988	0	0	0.736122	0	0	0.868687	3.26195	0.215165	0	0	0	0	0	0	0	3.20671	0
mCYT6	27.2265	10000	4: 4-PL	Galectin-1	49.0739	51.7918	54.1871	97.5092	56.4363	63.4789	212.425	48.8934	43.1036	93.4415	50.3621	69.2033	734.025	68.0379	48.8576	55.9114	33.2305	43.5238	66.4709	49.7552	32.5732	51.3371	51.8095	91.651	136.564	237.354	55.1618	190.122	110.664	53.8393	85.8926	65.0889	41.3529	70.4758	221.248	115.345	38.5726	99.0452	76.5417	74.9835	56.06	38.0466	37.2981	131.725	43.6716
mCYT6	6.95807	2000	4: 4-PL	Galectin-3	21.0428	17.4345	35.1423	29.8038	29.4743	17.4477	45.4209	18.0653	17.1851	61.1628	30.6118	40.2053	275.513	55.742	30.3244	46.2122	10.9515	53.721	30.7339	30.2635	13.8753	21.2777	20.3159	60.7685	26.159	149.19	17.6165	117.133	40.6432	31.2162	73.4824	21.8504	19.9763	67.8977	57.7892	32.6672	8.74844	31.0969	12.929	9.2584	19.2665	28.9785	10.1491	92.8083	13.5324
mCYT6	9.56764	2000	4: 4-PL	Gas 1	9.21685	10.2483	11.5639	11.5646	11.3338	11.9286	14.1976	9.634	9.35442	21.4883	11.1982	23.5729	7.9327	20.6412	8.79486	13.2667	8.72899	16.5785	13.9716	10.2282	9.7217	8.04211	12.0305	10.1927	12.4755	18.4791	10.8913	17.3764	11.1974	10.8393	12.566	10.3237	11.2422	14.8253	13.4537	9.40734	7.9327	11.37	7.9327	13.4147	8.48398	12.6268	7.9327	21.2808	8.10001
mCYT6	5.99939	2500	4: 4-PL	Gas 6	6.46475	6.89666	7.26822	7.74711	9.20366	14.5068	7.93034	5.75131	6.81306	10.8511	9.8211	13.0188	4.90101	13.6765	9.3498	9.04758	8.6474	9.9279	13.0277	14.0237	9.02107	9.73241	10.6134	17.9648	14.6752	13.8384	11.3257	10.9958	8.72261	10.785	13.2396	9.00902	9.14897	13.9415	18.8264	11.1621	7.60369	13.5618	6.36015	6.94188	7.51854	9.71329	7.4679	18.843	9.26324
mCYT6	3.8478	1000	4: 4-PL	GITR L	2.55963	2.55963	3.20275	3.22129	5.11166	7.21526	2.57974	2.55963	2.55963	2.88445	2.60537	6.14693	2.55963	3.47656	2.55963	3.55126	2.55963	3.11388	4.31236	2.55963	4.48513	4.75294	4.68037	4.07512	7.43601	5.07569	5.18601	4.91829	4.11675	4.20589	5.12667	4.48722	4.77078	5.96027	3.6405	3.88057	2.97344	4.56678	2.82498	3.79832	3.03451	3.05646	3.04309	3.81295	3.58866
mCYT6	22.0012	10000	4: 4-PL	HAI-1	18.8725	18.8725	22.9452	19.7407	23.6046	22.3394	18.8725	18.8725	18.965	24.0407	18.8725	25.3282	18.8725	20.9017	18.8725	18.8725	18.8725	18.8725	21.3275	26.0309	21.8354	19.0321	20.9516	19.5385	27.7379	19.9825	21.0785	21.7012	20.2706	21.4077	21.5971	18.8725	21.7518	22.8082	18.8725	18.8725	18.8725	18.8725	18.8725	18.8725	18.8725	18.8725	18.8725	20.648	18.8725
mCYT6	95.0904	25000	4: 4-PL	HGF R	75.9084	75.9084	96.7721	76.2163	75.9084	105.348	75.9084	75.9084	75.9084	94.6914	75.9084	97.8257	86.7816	75.9084	75.9084	75.9084	77.6572	79.6291	108.846	75.9084	96.6734	101.94	108.152	82.7373	123.536	105.513	114.039	80.932	97.9481	96.6088	95.7247	110.677	90.6896	118.234	81.6207	87.1218	79.2993	87.6297	75.9084	77.718	75.9084	77.6464	75.9084	77.6367	78.9906
mCYT6	128.185	40000	4: 4-PL	IL-1 R4	174.651	151.123	243.141	128.98	210.624	212.13	227.606	212.942	228.576	257.192	177.607	335.554	244.641	275.602	167.572	199.871	147.981	228.664	257.911	226.773	162.752	179.634	164.291	140.51	178.106	168.829	179.135	229.071	166.495	165.234	164.585	164.179	204.253	218.152	183.342	147.844	153.064	164.628	133.219	147.159	195.445	161.759	141.648	158.15	160.335
mCYT6	80	40000	1: Linear	IL-3 Rb	0	0	1292.86	844.537	3791.58	1077.55	0	0	0	3039.62	0	3451.67	0	1582.59	0	164.598	0	65.5979	659.851	3471.58	1953.13	558.944	1828.56	1655.85	3093.09	1490.86	1823.25	2192.84	2036.73	1629.59	1013.46	873.945	2467.68	2053.87	494.498	0	966.188	307.555	541.17	1225.49	103.618	976.761	0	2043.7	656.372
mCYT6	21.3784	20000	1: Linear	IL-9	0	0	52.3112	0	54.6303	34.3293	0	0	0	0	0	0	0	0	0	0	0	0	21.0338	96.2272	29.398	17.6217	41.5782	18.4755	38.2957	8.17733	57.4931	2.2142	13.7338	15.2876	35.7438	19.0858	33.8979	40.9242	0	0.112818	2.86183	0	3.51068	0	6.71111	0	22.0142	0.808512	33.1864
mCYT6	20.2082	5000	4: 4-PL	JAM-A	42.8631	47.6078	45.853	44.7725	37.1953	56.5429	121.858	47.0761	54.7887	72.7516	48.5647	74.3392	74.6631	70.3248	51.5859	66.3438	27.8172	58.749	68.692	32.6401	40.4777	65.1422	97.8565	91.2048	66.3938	142.633	65.7054	164.018	71.0759	52.9818	105.636	56.06	65.5038	89.2938	198.267	76.4231	40.8283	78.2273	48.4727	37.5898	95.6297	52.006	45.2863	162.17	44.6386
mCYT6	23.0997	5000	4: 4-PL	Leptin R	19.8038	19.8038	19.8038	22.1302	19.8038	19.8038	19.8038	19.8038	19.8038	19.8038	19.8038	19.8038	19.8038	19.8038	19.8038	19.8038	19.8038	19.8038	19.8038	19.8038	19.8038	19.8038	19.8038	19.8038	19.8038	19.8038	19.8038	19.8038	19.8038	19.8038	19.8038	19.8038	19.8038	19.8038	19.8038	19.8038	19.8038	19.8038	19.8038	19.8038	19.8038	19.8038	19.8038	19.8038	19.8038
mCYT6	32.8446	10000	4: 4-PL	L-Selectin	30.6613	30.6613	30.6613	30.6613	30.6613	31.4749	30.6613	30.6613	30.6613	30.6613	30.6613	32.8098	30.6613	30.6613	30.6613	30.6613	30.6613	30.6613	31.0599	30.6613	30.6613	30.6613	30.6613	30.6613	30.6613	31.2817	30.6613	30.6613	30.6613	30.6613	30.6613	30.6613	30.6613	30.6613	30.6613	30.6613	30.6613	30.6613	30.6613	30.6613	30.6613	30.6613	30.6613	30.6613	30.6613
mCYT6	907.891	200000	4: 4-PL	Lymphotactin	834.76	834.76	836.054	834.76	856.016	988.267	834.76	834.76	834.76	895.625	834.76	1147.33	932.802	834.76	834.76	834.76	834.76	834.76	834.76	1144.38	834.76	834.76	834.76	834.76	893.386	834.76	942.822	907.062	834.76	1003.58	834.76	834.76	834.76	834.76	834.76	834.76	834.76	834.76	834.76	834.76	834.76	834.76	834.76	834.76	834.76
mCYT6	52.1714	10000	4: 4-PL	MadCAM-1	33.9539	33.9539	33.9539	33.9539	33.9539	33.9539	33.9539	33.9539	33.9539	33.97	33.9539	33.9539	33.9539	33.9539	33.9539	33.9539	33.9539	33.9539	33.9539	33.9539	33.9539	33.9539	47.321	33.9539	33.9539	33.9539	33.9539	33.9539	33.9539	33.9539	33.9539	33.9539	33.9539	33.9539	33.9539	33.9539	33.9539	33.9539	33.9539	33.9539	33.9539	33.9539	33.9539	33.9539	33.9539
mCYT6	148.274	40000	4: 4-PL	MFG-E8	77.4679	77.4679	77.4679	77.4679	77.4679	77.4679	77.4679	77.4679	77.4679	77.4679	77.4679	77.4679	77.4679	77.4679	77.4679	77.4679	77.4679	77.4679	77.4679	77.4679	77.4679	77.4679	77.4679	77.4679	77.4679	77.4679	77.4679	77.4679	77.4679	77.4679	77.4679	77.4679	77.4679	77.4679	77.4679	77.4679	77.4679	77.4679	77.4679	77.4679	77.4679	77.4679	77.4679	77.4679	77.4679
mCYT6	5.64291	1000	4: 4-PL	MIP-3b	3.90097	3.90097	6.98777	5.70105	3.90097	4.55402	3.90097	3.90097	3.90097	3.90097	3.90097	7.60721	3.90097	3.90097	3.90097	3.90097	3.90097	3.90097	3.90097	3.90097	3.90097	3.90097	3.90097	3.90097	4.40614	3.90097	3.90097	3.90097	3.90097	6.46802	3.90097	3.90097	3.90097	3.90097	3.90097	3.90097	3.90097	3.90097	3.90097	3.99219	3.90097	3.90097	3.90097	3.90097	4.05919
mCYT6	40	3703.7	1: Linear	Neprilysin	137.868	148.114	324.839	135.164	403.891	459.149	429.081	364.018	267.398	648.573	194.338	693.721	1849.36	592.073	265.053	297.478	112.991	495.544	482.689	473.331	122.038	353.711	425.873	214.742	213.025	400.222	285.765	1395.7	498.924	356.567	678.465	284.043	450.356	616.419	741.824	315.18	159.355	332.684	244.565	64.4589	266.947	257.416	203.866	1393.85	258.532
mCYT6	43.3265	10000	4: 4-PL	Pentraxin 3	30.2206	30.2206	52.4809	39.4476	132.235	94.3687	30.2206	30.2206	30.2206	30.2206	30.2206	30.2206	30.2206	30.2206	30.2206	30.2206	30.2206	30.2206	30.2206	30.2206	30.2206	35.8008	110.806	30.2206	39.1	30.2206	86.1645	30.2206	37.489	30.2206	33.5325	34.2649	50.32	30.2206	30.2206	30.2206	30.2206	36.0843	30.2206	30.2206	30.2206	30.2206	30.2206	30.2206	30.2206
mCYT6	50	25000	1: Linear	RAGE	211.838	36.7927	636.518	277.488	931.972	800.577	376.292	57.186	442.545	535.396	0	766.038	0	366.122	0	275.07	86.0578	349.709	597.564	0	97.9787	168.686	441.594	0	55.4571	201.44	243.516	801.177	81.6124	142.389	300.097	132.24	504.113	512.448	273.415	3.30941	0	0	0	0	326.929	0	0	579.508	100.591
mCYT6	174.741	50000	4: 4-PL	TACI	157.936	157.936	174.1	173.962	179.308	167.602	157.936	157.936	157.936	209.675	157.936	195.483	157.936	157.936	157.936	157.936	157.936	165.401	157.936	167.891	157.936	157.936	157.936	157.936	157.936	157.936	157.936	157.936	157.936	157.936	157.936	157.936	157.936	157.936	157.936	157.936	157.936	157.936	157.936	157.936	157.936	157.936	157.936	163.107	157.936
mCYT6	12.5391	5555.56	1: Linear	TREM-1	0	7.68178	44.3512	11.6932	55.3198	13.7285	0	15.7739	0	12.3098	13.5193	24.6174	0.27512	25.815	0	0	10.4425	3.79509	12.3726	0	0	0	0	0	2.75996	0	12.1149	0	0.409991	0	0	0	0	22.1541	0	0	0	0	0	0	0	0	0	2.85661	0
mCYT6	36.8448	4000	4: 4-PL	TROY	17.5059	10.69	216.455	23.001	58.5352	130.744	106.655	41.9132	78.962	154.492	34.0205	165.221	10.69	93.9453	52.3155	78.6334	84.2596	186.025	158.052	119.923	120.464	95.7341	161.603	35.3398	140.938	77.4309	177.562	115.686	116.505	126.502	125.11	87.3159	152.678	145.914	91.5217	71.5885	81.6612	50.4557	95.2161	86.983	10.69	68.3041	105.422	206.555	119.489
mCYT6	19.6244	4000	4: 4-PL	TSLP	20.5953	30.8271	23.1667	35.078	22.1678	33.7985	16.3843	32.3863	21.4369	44.9704	18.8217	38.1421	16.3843	25.6599	20.3308	18.2968	24.6446	33.133	20.4186	16.3843	19.8129	19.5241	23.1488	16.3843	21.0142	17.8713	16.3843	23.3806	26.5801	27.9943	18.2587	22.0528	24.7452	25.4516	24.1185	21.6725	22.1505	26.0314	19.4424	22.5532	16.3843	20.2484	20.645	29.7412	16.3843
mCYT6	130.475	25000	4: 4-PL	TWEAK R	122.182	192.014	199.361	106.29	207.688	249.255	106.29	106.29	106.29	106.29	106.29	106.29	106.29	106.29	106.29	106.29	106.29	106.29	116.529	115.58	106.29	106.29	106.29	234.315	106.29	106.29	106.29	106.29	106.29	106.29	106.29	106.29	106.29	132.036	106.29	143.315	106.29	106.29	106.29	106.29	106.29	106.29	106.29	129.119	106.29
mCYT6	26.451	10000	4: 4-PL	VEGF R1	49.2472	17.4253	46.0323	17.4253	64.3112	44.4438	39.2286	17.4253	21.9807	56.4455	17.4253	65.8578	17.4253	34.3436	17.4253	27.0416	22.2915	33.6075	29.7344	17.4253	18.0051	17.4253	17.4253	17.4253	17.4253	17.4253	34.5752	25.5626	17.4253	39.2924	59.8137	17.4643	42.8208	34.4162	39.1351	29.2978	17.4253	17.4253	17.4253	21.1292	69.6901	17.4253	17.4253	107.452	31.1191
mCYT6	20	5555.56	1: Linear	VEGF R3	0	0	17.4775	27.4311	0	7.19023	0	0	0	25.0893	0	43.1595	0	0	0	0	0	0	0	0	0	0	0	0	0	0	0	0	0	0	0	0	0	0	0	0	0	10.8078	0	0	0	0	0	0	0
[truncated: 203 more columns]
