# Supplementary material for: Soy Protein Isolate Affects Blood and Brain Biomarker Expression in a Mouse Model of Fragile X
Source: Int J Mol Sci. 2025 Jun 26;26(13):6137. doi: 10.3390/ijms26136137 (PMC12250412; doi:10.3390/ijms26136137)
Supplement: Supplementary file 1 [file ijms-26-06137-s001.zip › Supplementary File S5 Array 7 Service Report.xlsx]

## Sheet: Cover Sheet
	PROPRIETARY INFORMATION
	RayBiotech Life, Inc	Form: FO-TF-028
	Service Reports; Revision 1.0
	Raybiotech Life, Inc.
	3607 Parkway Ln, Suite 200
	Peachtree Corners, GA 30092
	770-729-2992
	1-888-494-8555
	Fax: 770-206-2393
	Email: info@raybiotech.com
	Customer Contact Name:	Cara Westmark
	Customer Institution:	University of Wisconsin
	Contact Phone Number:	6082629730
	Customer Email Address:	westmark@wisc.edu	4500828256
	Purchase Order Number	314521
	Sales Order Number	S075944
	Protocol Number	121823 QAM-CAA-640 SA186; QAM-CAA-4000 SA62 University of Wisconsin S075944
	Study Director assigned:	Rose Lawson
	Service Provided
	Type of Service Provided:	Full Testing
	Sample Type and Preparation:	Brain Tissue Lysates
	Test procedure:	SOP-TF-QAH-001, SOP-TF-QAH-003
	Stability of sample and Standards or Positive Controls	Stable to conditions of test
	Protocol sign off Date:	2024-12-19
	Final Report completed date:	2024-12-19
	Storage of Records and samples	According to in house procedures
	Sign off:
	Study Director: Sunny Zhen Date:	2024-12-19
	Laboratory Manager: Mike Mao Date:	2024-12-19

## Sheet: Sample248
	Sample #	Sample ID	SA Type	Brain Region	protein conc.
	SA1	F33853 (HT)	Brain tissue lysate	hypothalamus	1ug/ml
	SA2	M33854 (HT)	Brain tissue lysate	hypothalamus	1ug/ml
	SA3	M33855 (HT)	Brain tissue lysate	hypothalamus	1ug/ml
	SA4	M33856 (HT)	Brain tissue lysate	hypothalamus	1ug/ml
	SA5	M33857 (HT)	Brain tissue lysate	hypothalamus	1ug/ml
	SA6	F33873 (HT)	Brain tissue lysate	hypothalamus	1ug/ml
	SA7	F33874 (HT)	Brain tissue lysate	hypothalamus	1ug/ml
	SA8	F33875 (HT)	Brain tissue lysate	hypothalamus	1ug/ml
	SA9	M33876 (HT)	Brain tissue lysate	hypothalamus	1ug/ml
	SA10	F33877 (HT)	Brain tissue lysate	hypothalamus	1ug/ml
	SA11	F33878 (HT)	Brain tissue lysate	hypothalamus	1ug/ml
	SA12	F33879 (HT)	Brain tissue lysate	hypothalamus	1ug/ml
	SA13	F33880 (HT)	Brain tissue lysate	hypothalamus	1ug/ml
	SA14	M33881 (HT)	Brain tissue lysate	hypothalamus	1ug/ml
	SA15	M33882 (HT)	Brain tissue lysate	hypothalamus	1ug/ml
	SA16	M33883 (HT)	Brain tissue lysate	hypothalamus	1ug/ml
	SA17	M33884 (HT)	Brain tissue lysate	hypothalamus	1ug/ml
	SA18	F33885 (HT)	Brain tissue lysate	hypothalamus	1ug/ml
	SA19	F33886 (HT)	Brain tissue lysate	hypothalamus	1ug/ml
	SA20	F33887 (HT)	Brain tissue lysate	hypothalamus	1ug/ml
	SA21	M33888 (HT)	Brain tissue lysate	hypothalamus	1ug/ml
	SA22	M33889 (HT)	Brain tissue lysate	hypothalamus	1ug/ml
	SA23	F33903 (HT)	Brain tissue lysate	hypothalamus	1ug/ml
	SA24	F33904 (HT)	Brain tissue lysate	hypothalamus	1ug/ml
	SA25	F33905 (HT)	Brain tissue lysate	hypothalamus	1ug/ml
	SA26	M33906 (HT)	Brain tissue lysate	hypothalamus	1ug/ml
	SA27	M33907 (HT)	Brain tissue lysate	hypothalamus	1ug/ml
	SA28	M33908 (HT)	Brain tissue lysate	hypothalamus	1ug/ml
	SA29	M33909 (HT)	Brain tissue lysate	hypothalamus	1ug/ml
	SA30	F33910 (HT)	Brain tissue lysate	hypothalamus	1ug/ml
	SA31	F33911 (HT)	Brain tissue lysate	hypothalamus	1ug/ml
	SA32	F33912 (HT)	Brain tissue lysate	hypothalamus	1ug/ml
	SA33	F33913 (HT)	Brain tissue lysate	hypothalamus	1ug/ml
	SA34	M33914 (HT)	Brain tissue lysate	hypothalamus	1ug/ml
	SA35	M33915 (HT)	Brain tissue lysate	hypothalamus	1ug/ml
	SA36	M33916 (HT)	Brain tissue lysate	hypothalamus	1ug/ml
	SA37	M33917 (HT)	Brain tissue lysate	hypothalamus	1ug/ml
	SA38	M33927 (HT)	Brain tissue lysate	hypothalamus	1ug/ml
	SA39	M33928 (HT)	Brain tissue lysate	hypothalamus	1ug/ml
	SA40	F33934 (HT)	Brain tissue lysate	hypothalamus	1ug/ml
	SA41	F33935 (HT)	Brain tissue lysate	hypothalamus	1ug/ml
	SA42	F33936 (HT)	Brain tissue lysate	hypothalamus	1ug/ml
	SA43	F33937 (HT)	Brain tissue lysate	hypothalamus	1ug/ml
	SA44	M33938 (HT)	Brain tissue lysate	hypothalamus	1ug/ml
	SA45	M33939 (HT)	Brain tissue lysate	hypothalamus	1ug/ml
	SA46	M33940 (HT)	Brain tissue lysate	hypothalamus	1ug/ml
	SA47	F33953 (HT)	Brain tissue lysate	hypothalamus	1ug/ml
	SA48	F33954 (HT)	Brain tissue lysate	hypothalamus	1ug/ml
	SA49	F33955 (HT)	Brain tissue lysate	hypothalamus	1ug/ml
	SA50	F33956 (HT)	Brain tissue lysate	hypothalamus	1ug/ml
	SA51	M33957 (HT)	Brain tissue lysate	hypothalamus	1ug/ml
	SA52	M33958 (HT)	Brain tissue lysate	hypothalamus	1ug/ml
	SA53	M33959 (HT)	Brain tissue lysate	hypothalamus	1ug/ml
	SA54	M33960 (HT)	Brain tissue lysate	hypothalamus	1ug/ml
	SA55	F33968 (HT)	Brain tissue lysate	hypothalamus	1ug/ml
	SA56	F33969 (HT)	Brain tissue lysate	hypothalamus	1ug/ml
	SA57	F33970 (HT)	Brain tissue lysate	hypothalamus	1ug/ml
	SA58	F33971 (HT)	Brain tissue lysate	hypothalamus	1ug/ml
	SA59	M33972 (HT)	Brain tissue lysate	hypothalamus	1ug/ml
	SA60	M33973 (HT)	Brain tissue lysate	hypothalamus	1ug/ml
	SA61	M33974 (HT)	Brain tissue lysate	hypothalamus	1ug/ml
	SA62	M33975 (HT)	Brain tissue lysate	hypothalamus	1ug/ml
	SA63	F33853 (HC)	Brain tissue lysate	Hippocampus	1ug/ml
	SA64	M33854 (HC)	Brain tissue lysate	Hippocampus	1ug/ml
	SA65	M33855 (HC)	Brain tissue lysate	Hippocampus	1ug/ml
	SA66	M33856 (HC)	Brain tissue lysate	Hippocampus	1ug/ml
	SA67	M33857 (HC)	Brain tissue lysate	Hippocampus	1ug/ml
	SA68	F33873 (HC)	Brain tissue lysate	Hippocampus	1ug/ml
	SA69	F33874 (HC)	Brain tissue lysate	Hippocampus	1ug/ml
	SA70	F33875 (HC)	Brain tissue lysate	Hippocampus	1ug/ml
	SA71	M33876 (HC)	Brain tissue lysate	Hippocampus	1ug/ml
	SA72	F33877 (HC)	Brain tissue lysate	Hippocampus	1ug/ml
	SA73	F33878 (HC)	Brain tissue lysate	Hippocampus	1ug/ml
	SA74	F33879 (HC)	Brain tissue lysate	Hippocampus	1ug/ml
	SA75	F33880 (HC)	Brain tissue lysate	Hippocampus	1ug/ml
	SA76	M33881 (HC)	Brain tissue lysate	Hippocampus	1ug/ml
	SA77	M33882 (HC)	Brain tissue lysate	Hippocampus	1ug/ml
	SA78	M33883 (HC)	Brain tissue lysate	Hippocampus	1ug/ml
	SA79	M33884 (HC)	Brain tissue lysate	Hippocampus	1ug/ml
	SA80	F33885 (HC)	Brain tissue lysate	Hippocampus	1ug/ml
	SA81	F33886 (HC)	Brain tissue lysate	Hippocampus	1ug/ml
	SA82	F33887 (HC)	Brain tissue lysate	Hippocampus	1ug/ml
	SA83	M33888 (HC)	Brain tissue lysate	Hippocampus	1ug/ml
	SA84	M33889 (HC)	Brain tissue lysate	Hippocampus	1ug/ml
	SA85	F33903 (HC)	Brain tissue lysate	Hippocampus	1ug/ml
	SA86	F33904 (HC)	Brain tissue lysate	Hippocampus	1ug/ml
	SA87	F33905 (HC)	Brain tissue lysate	Hippocampus	1ug/ml
	SA88	M33906 (HC)	Brain tissue lysate	Hippocampus	1ug/ml
	SA89	M33907 (HC)	Brain tissue lysate	Hippocampus	1ug/ml
	SA90	M33908 (HC)	Brain tissue lysate	Hippocampus	1ug/ml
	SA91	M33909 (HC)	Brain tissue lysate	Hippocampus	1ug/ml
	SA92	F33910 (HC)	Brain tissue lysate	Hippocampus	1ug/ml
	SA93	F33911 (HC)	Brain tissue lysate	Hippocampus	1ug/ml
	SA94	F33912 (HC)	Brain tissue lysate	Hippocampus	1ug/ml
	SA95	F33913 (HC)	Brain tissue lysate	Hippocampus	1ug/ml
	SA96	M33914 (HC)	Brain tissue lysate	Hippocampus	1ug/ml
	SA97	M33915 (HC)	Brain tissue lysate	Hippocampus	1ug/ml
	SA98	M33916 (HC)	Brain tissue lysate	Hippocampus	1ug/ml
	SA99	M33917 (HC)	Brain tissue lysate	Hippocampus	1ug/ml
	SA100	M33927 (HC)	Brain tissue lysate	Hippocampus	1ug/ml
	SA101	M33928 (HC)	Brain tissue lysate	Hippocampus	1ug/ml
	SA102	F33934 (HC)	Brain tissue lysate	Hippocampus	1ug/ml
	SA103	F33935 (HC)	Brain tissue lysate	Hippocampus	1ug/ml
	SA104	F33936 (HC)	Brain tissue lysate	Hippocampus	1ug/ml
	SA105	F33937 (HC)	Brain tissue lysate	Hippocampus	1ug/ml
	SA106	M33938 (HC)	Brain tissue lysate	Hippocampus	1ug/ml
	SA107	M33939 (HC)	Brain tissue lysate	Hippocampus	1ug/ml
	SA108	M33940 (HC)	Brain tissue lysate	Hippocampus	1ug/ml
	SA109	F33953 (HC)	Brain tissue lysate	Hippocampus	1ug/ml
	SA110	F33954 (HC)	Brain tissue lysate	Hippocampus	1ug/ml
	SA111	F33955 (HC)	Brain tissue lysate	Hippocampus	1ug/ml
	SA112	F33956 (HC)	Brain tissue lysate	Hippocampus	1ug/ml
	SA113	M33957 (HC)	Brain tissue lysate	Hippocampus	1ug/ml
	SA114	M33958 (HC)	Brain tissue lysate	Hippocampus	1ug/ml
	SA115	M33959 (HC)	Brain tissue lysate	Hippocampus	1ug/ml
	SA116	M33960 (HC)	Brain tissue lysate	Hippocampus	1ug/ml
	SA117	F33968 (HC)	Brain tissue lysate	Hippocampus	1ug/ml
	SA118	F33969 (HC)	Brain tissue lysate	Hippocampus	1ug/ml
	SA119	F33970 (HC)	Brain tissue lysate	Hippocampus	1ug/ml
	SA120	F33971 (HC)	Brain tissue lysate	Hippocampus	1ug/ml
	SA121	M33972 (HC)	Brain tissue lysate	Hippocampus	1ug/ml
	SA122	M33973 (HC)	Brain tissue lysate	Hippocampus	1ug/ml
	SA123	M33974 (HC)	Brain tissue lysate	Hippocampus	1ug/ml
	SA124	M33975 (HC)	Brain tissue lysate	Hippocampus	1ug/ml
	SA125	F33853 (CT)	Brain tissue lysate	Cortex	1ug/ml
	SA126	M33854 (CT)	Brain tissue lysate	Cortex	1ug/ml
	SA127	M33855 (CT)	Brain tissue lysate	Cortex	1ug/ml
	SA128	M33856 (CT)	Brain tissue lysate	Cortex	1ug/ml
	SA129	M33857 (CT)	Brain tissue lysate	Cortex	1ug/ml
	SA130	F33873 (CT)	Brain tissue lysate	Cortex	1ug/ml
	SA131	F33874 (CT)	Brain tissue lysate	Cortex	1ug/ml
	SA132	F33875 (CT)	Brain tissue lysate	Cortex	1ug/ml
	SA133	M33876 (CT)	Brain tissue lysate	Cortex	1ug/ml
	SA134	F33877 (CT)	Brain tissue lysate	Cortex	1ug/ml
	SA135	F33878 (CT)	Brain tissue lysate	Cortex	1ug/ml
	SA136	F33879 (CT)	Brain tissue lysate	Cortex	1ug/ml
	SA137	F33880 (CT)	Brain tissue lysate	Cortex	1ug/ml
	SA138	M33881 (CT)	Brain tissue lysate	Cortex	1ug/ml
	SA139	M33882 (CT)	Brain tissue lysate	Cortex	1ug/ml
	SA140	M33883 (CT)	Brain tissue lysate	Cortex	1ug/ml
	SA141	M33884 (CT)	Brain tissue lysate	Cortex	1ug/ml
	SA142	F33885 (CT)	Brain tissue lysate	Cortex	1ug/ml
	SA143	F33886 (CT)	Brain tissue lysate	Cortex	1ug/ml
	SA144	F33887 (CT)	Brain tissue lysate	Cortex	1ug/ml
	SA145	M33888 (CT)	Brain tissue lysate	Cortex	1ug/ml
	SA146	M33889 (CT)	Brain tissue lysate	Cortex	1ug/ml
	SA147	F33903 (CT)	Brain tissue lysate	Cortex	1ug/ml
	SA148	F33904 (CT)	Brain tissue lysate	Cortex	1ug/ml
	SA149	F33905 (CT)	Brain tissue lysate	Cortex	1ug/ml
	SA150	M33906 (CT)	Brain tissue lysate	Cortex	1ug/ml
	SA151	M33907 (CT)	Brain tissue lysate	Cortex	1ug/ml
	SA152	M33908 (CT)	Brain tissue lysate	Cortex	1ug/ml
	SA153	M33909 (CT)	Brain tissue lysate	Cortex	1ug/ml
	SA154	F33910 (CT)	Brain tissue lysate	Cortex	1ug/ml
	SA155	F33911 (CT)	Brain tissue lysate	Cortex	1ug/ml
	SA156	F33912 (CT)	Brain tissue lysate	Cortex	1ug/ml
	SA157	F33913 (CT)	Brain tissue lysate	Cortex	1ug/ml
	SA158	M33914 (CT)	Brain tissue lysate	Cortex	1ug/ml
	SA159	M33915 (CT)	Brain tissue lysate	Cortex	1ug/ml
	SA160	M33916 (CT)	Brain tissue lysate	Cortex	1ug/ml
	SA161	M33917 (CT)	Brain tissue lysate	Cortex	1ug/ml
	SA162	M33927 (CT)	Brain tissue lysate	Cortex	1ug/ml
	SA163	M33928 (CT)	Brain tissue lysate	Cortex	1ug/ml
	SA164	F33934 (CT)	Brain tissue lysate	Cortex	1ug/ml
	SA165	F33935 (CT)	Brain tissue lysate	Cortex	1ug/ml
	SA166	F33936 (CT)	Brain tissue lysate	Cortex	1ug/ml
	SA167	F33937 (CT)	Brain tissue lysate	Cortex	1ug/ml
	SA168	M33938 (CT)	Brain tissue lysate	Cortex	1ug/ml
	SA169	M33939 (CT)	Brain tissue lysate	Cortex	1ug/ml
	SA170	M33940 (CT)	Brain tissue lysate	Cortex	1ug/ml
	SA171	F33953 (CT)	Brain tissue lysate	Cortex	1ug/ml
	SA172	F33954 (CT)	Brain tissue lysate	Cortex	1ug/ml
	SA173	F33955 (CT)	Brain tissue lysate	Cortex	1ug/ml
	SA174	F33956 (CT)	Brain tissue lysate	Cortex	1ug/ml
	SA175	M33957 (CT)	Brain tissue lysate	Cortex	1ug/ml
	SA176	M33958 (CT)	Brain tissue lysate	Cortex	1ug/ml
	SA177	M33959 (CT)	Brain tissue lysate	Cortex	1ug/ml
	SA178	M33960 (CT)	Brain tissue lysate	Cortex	1ug/ml
	SA179	F33968 (CT)	Brain tissue lysate	Cortex	1ug/ml
	SA180	F33969 (CT)	Brain tissue lysate	Cortex	1ug/ml
	SA181	F33970 (CT)	Brain tissue lysate	Cortex	1ug/ml
	SA182	F33971 (CT)	Brain tissue lysate	Cortex	1ug/ml
	SA183	M33972 (CT)	Brain tissue lysate	Cortex	1ug/ml
	SA184	M33973 (CT)	Brain tissue lysate	Cortex	1ug/ml
	SA185	M33974 (CT)	Brain tissue lysate	Cortex	1ug/ml
	SA186	M33975 (CT)	Brain tissue lysate	Cortex	1ug/ml
	SA187	F33853 (PL)	Plasma		1ug/ml
	SA188	M33854 (PL)	Plasma		1ug/ml
	SA189	M33855 (PL)	Plasma		1ug/ml
	SA190	M33856 (PL)	Plasma		1ug/ml
	SA191	M33857 (PL)	Plasma		1ug/ml
	SA192	F33873 (PL)	Plasma		1ug/ml
	SA193	F33874 (PL)	Plasma		1ug/ml
	SA194	F33875 (PL)	Plasma		1ug/ml
	SA195	M33876 (PL)	Plasma		1ug/ml
	SA196	F33877 (PL)	Plasma		1ug/ml
	SA197	F33878 (PL)	Plasma		1ug/ml
	SA198	F33879 (PL)	Plasma		1ug/ml
	SA199	F33880 (PL)	Plasma		1ug/ml
	SA200	M33881 (PL)	Plasma		1ug/ml
	SA201	M33882 (PL)	Plasma		1ug/ml
	SA202	M33883 (PL)	Plasma		1ug/ml
	SA203	M33884 (PL)	Plasma		1ug/ml
	SA204	F33885 (PL)	Plasma		1ug/ml
	SA205	F33886 (PL)	Plasma		1ug/ml
	SA206	F33887 (PL)	Plasma		1ug/ml
	SA207	M33888 (PL)	Plasma		1ug/ml
	SA208	M33889 (PL)	Plasma		1ug/ml
	SA209	F33903 (PL)	Plasma		1ug/ml
	SA210	F33904 (PL)	Plasma		1ug/ml
	SA211	F33905 (PL)	Plasma		1ug/ml
	SA212	M33906 (PL)	Plasma		1ug/ml
	SA213	M33907 (PL)	Plasma		1ug/ml
	SA214	M33908 (PL)	Plasma		1ug/ml
	SA215	M33909 (PL)	Plasma		1ug/ml
	SA216	F33910 (PL)	Plasma		1ug/ml
	SA217	F33911 (PL)	Plasma		1ug/ml
	SA218	F33912 (PL)	Plasma		1ug/ml
	SA219	F33913 (PL)	Plasma		1ug/ml
	SA220	M33914 (PL)	Plasma		1ug/ml
	SA221	M33915 (PL)	Plasma		1ug/ml
	SA222	M33916 (PL)	Plasma		1ug/ml
	SA223	M33917 (PL)	Plasma		1ug/ml
	SA224	M33927 (PL)	Plasma		1ug/ml
	SA225	M33928 (PL)	Plasma		1ug/ml
	SA226	F33934 (PL)	Plasma		1ug/ml
	SA227	F33935 (PL)	Plasma		1ug/ml
	SA228	F33936 (PL)	Plasma		1ug/ml
	SA229	F33937 (PL)	Plasma		1ug/ml
	SA230	M33938 (PL)	Plasma		1ug/ml
	SA231	M33939 (PL)	Plasma		1ug/ml
	SA232	M33940 (PL)	Plasma		1ug/ml
	SA233	F33953 (PL)	Plasma		1ug/ml
	SA234	F33954 (PL)	Plasma		1ug/ml
	SA235	F33955 (PL)	Plasma		1ug/ml
	SA236	F33956 (PL)	Plasma		1ug/ml
	SA237	M33957 (PL)	Plasma		1ug/ml
	SA238	M33958 (PL)	Plasma		1ug/ml
	SA239	M33959 (PL)	Plasma		1ug/ml
	SA240	M33960 (PL)	Plasma		1ug/ml
	SA241	F33968 (PL)	Plasma		1ug/ml
	SA242	F33969 (PL)	Plasma		1ug/ml
	SA243	F33970 (PL)	Plasma		1ug/ml
	SA244	F33971 (PL)	Plasma		1ug/ml
	SA245	M33972 (PL)	Plasma		1ug/ml
	SA246	M33973 (PL)	Plasma		1ug/ml
	SA247	M33974 (PL)	Plasma		1ug/ml
	SA248	M33975 (PL)	Plasma		1ug/ml

## Sheet: Raw Data
	Raw_Data	0	1	4	12	37	111	333	1000	F33853 (HT)	M33854 (HT)	M33855 (HT)	M33856 (HT)	M33857 (HT)	F33873 (HT)	F33874 (HT)	F33875 (HT)	M33876 (HT)	F33877 (HT)	F33878 (HT)	F33879 (HT)	F33880 (HT)	M33881 (HT)	M33882 (HT)	M33883 (HT)	M33884 (HT)	F33885 (HT)	F33886 (HT)	F33887 (HT)	M33888 (HT)	M33889 (HT)	F33903 (HT)	F33904 (HT)	F33905 (HT)	M33906 (HT)	M33907 (HT)	M33908 (HT)	M33909 (HT)	F33910 (HT)	F33911 (HT)	F33912 (HT)	F33913 (HT)	M33914 (HT)	M33915 (HT)	M33916 (HT)	M33917 (HT)	M33927 (HT)	M33928 (HT)	F33934 (HT)
	POS1	59131.2	63136.8	53055.9	67365.8	52622.4	61368.3	68288.8	58552.6	59433.7	56141	55258	56909.7	56987	58545	53421.1	49386.8	55088.2	49192.8	54326.5	50907.3	57810.8	53675.7	55594	49525.4	56048.6	50465.3	53558.1	52026.3	51760	48583.4	52441.9	55031.7	57589.2	54739.4	58897.4	54383.3	51298.8	56277.2	55279.2	56280.1	56880	66199	53674.3	48108.6	51556.9	49534.3	55646.8	51847
	POS1	54084.8	55691.1	48842.3	63177.1	50122.2	57313.4	66386.3	53018.7	56165.1	50615.8	58499	57339.4	66567.6	52816.9	49065.3	48329.5	51574.4	45722.1	48847.9	50545.8	51980	47280.9	51650.4	46589.8	51614.2	46596.6	54476.4	48662.7	49013.2	47362.3	52079.2	47756.5	56074.1	55910.3	64226.5	50474.6	51603.7	51781.3	49815.8	58059.8	56423.8	68737.2	51530.8	47537	53603.2	46014.3	52953.2	49690.9
	POS1	53857.7	54021.7	48931.1	59657.4	48365.4	57535.3	55389.6	55002	54569.1	55053.3	58470.3	51727.3	63768.9	54328.8	49472.6	45433	58453.9	55258	51394.6	48893.3	52001.1	50282.7	47984.6	46993	47713	47457.4	55118.6	49198.4	49657.6	45407.8	51786.8	49293.1	53857	56028	71410.5	48353.1	54204.5	51177.9	52171.8	53616.5	52789.9	57512.3	52563.6	46855	52253.1	47083.3	52497	44979.5
	POS1	57128.1	56107	49135.1	62107	51222.6	60920.3	58481.8	58032.1	59826.1	64633.4	57035.4	58416.9	66194.8	59973.3	54644.8	48567.7	52676.7	51497.5	55189.9	52263.6	60497.8	53422	53279.1	50792.7	51339.4	50737.4	62963.2	52332.6	53641.9	47467.1	51216.8	48911.2	56619.4	60072.2	62951.6	49507.9	57448.9	53184	59776.8	60451.9	54180.7	58923.1	52545	48448.1	50890.7	46616.2	54369.7	47672.4
	POS2	20482.2	18935.3	18746.5	20269.8	19397.2	21741.1	19211.1	21060.4	19285.7	23892	19219.4	20228.8	21693.7	20652	18625.4	17769.3	18054.3	19892	18219.1	22319.1	19968.5	18563.9	18352.8	18858.3	18642.8	18734.8	20934.5	19435.6	17554.3	17794.8	18335.6	18412.8	19549.1	19817	21102.3	18533.1	19619.2	18777.7	19466.6	22503.6	18780.7	20776.5	19178.1	17080	18229.2	18003.2	18425.4	19224.2
	POS2	21036.5	19245	18801	19352.8	20838.7	21927.3	19799.1	22036.6	20352.8	26912.7	20599.2	19890.5	19346	18391.5	18845.7	18210.1	18549.9	20320.8	18673.9	21168	19837.4	18932.4	18539.7	19048.4	19550.6	18880.5	21034.2	19285.3	18525.2	18964	18806.7	18585.5	19548.4	20077.7	20569.9	19642.8	20173.2	19410.6	21900.3	21922.6	18881	19999.6	18901.7	17897.5	18919.7	17745.5	19182.6	19419.3
	POS2	21794.5	20786	20479.1	19762.2	21891.4	22999.7	20796.3	22966.1	22412.3	29482.9	23757	22996.1	21831.3	19407.8	22299.6	20427.3	21072.9	23089.7	21145.5	23124.2	21326.6	21755.5	20469.1	20379.1	21748.7	21501.2	23838.2	21520.1	20824	19080.3	20493.5	20173.8	20363.1	21475.5	21060.8	21638.5	23417.2	19960.8	22102.9	22305.1	22567.8	23131.1	20963.7	20061.1	20068.1	20034.7	20285.2	21004.5
	POS2	23044.2	20696.7	21626.4	20007.9	22342.1	24120.2	21564	21613.5	20738.7	25199.4	23499.5	20232.2	21317.9	18998	20305.8	19502.1	19753.3	22758.1	20981.2	24074.1	20874.2	21192.8	19589.9	20172	20258.2	20089.4	21866.1	20039.3	19790.2	19679.4	20237.4	20484.4	21002.8	20936.1	21011.3	21388.2	23631.1	20066.4	23097.3	21055.5	21481.6	23439.9	21007.9	19006.2	19057.8	18649.4	20320.9	20151.4
	B7-1	414.486	349.862	450.985	613.505	1768.8	5101.38	8473.7	16969.4	407.32	319.67	400.9	292.9	304.75	315.82	479.24	382.04	527.44	561.25	588.65	557.56	1213.3	431.65	436.65	433.71	345.61	403.92	390.41	289.56	588	422.63	388.4	435.04	477.82	419.37	393.31	476.49	550	431.37	385.94	431.92	357.78	414.75	494.14	332.85	423.18	457.02	578.54	406.14
	B7-1	457.528	395.143	508.17	685.142	1677.8	4888.94	8747.74	18392.5	377.5	342.37	496.34	315.48	395.39	388.84	602.5	369.29	490.16	618.17	641.22	671.36	1205.98	582.4	490.3	453.14	371.54	429.36	427.28	286.04	507	447.65	449.04	410.46	322.63	480.22	367.35	451.22	524.94	463.98	438.23	363.48	350.98	399.76	457.78	301.11	549.24	385.47	441.36	391.83
	B7-1	443.414	301.18	480.067	679.27	1727.12	4959.96	8221.13	19104.3	396.4	268.67	322.96	399.53	364.31	353.72	510.93	433.08	473.29	499.1	641.06	482.5	1539.22	724.98	467.885	407.71	311.75	394.1	403.06	362.31	426	340.18	435.75	459.62	528.04	480.45	430.26	500.8	486.63	435.04	605.74	395.79	279.16	517.73	438.96	527.9	531.04	538.04	485.04	459
	B7-1	298.336	296.975	356.822	431.785	1277.45	4387.03	7903.04	16750.5	263.65	379.02	383.53	338.06	382	318.6	605.2	340.74	370.53	464.87	505.71	535.58	1038.78	514.24	445.47	436.56	328.22	340.14	450.35	321.6	334.98	356.98	332.68	359.74	303.47	335.64	350.88	399.08	425.16	417.35	561.92	321.6	316.66	529.2	362.58	558.53	412.88	405.35	402.94	423.61
	BAFF R	536.611	496.61	505.685	705.097	1116.75	3372.78	7985.73	15802.2	689	412.17	779.23	398.87	620.34	554.88	760.44	601.73	751.98	673.28	604.06	689	1690.49	909.29	569.35	660.12	460.075	491.32	707.9	577.06	557.52	732.66	734.45	545.785	532.88	568.06	650.08	764.29	576.04	509	582.04	458.86	683.78	746.21	641.41	732.2	698.38	618.06	652.19	506.12
	BAFF R	510.171	448.85	528.087	558.14	1227.74	3652.5	9011.4	15612.9	561.06	359.08	685.11	370.66	698.88	460.38	740.18	698.34	545.06	628.28	658.26	957.63	1534.35	730.55	605.78	636.54	482.19	632.44	646.9	522.19	552.71	571.42	543.22	499.47	440.85	614.9	994.67	555.73	525.8	482.16	708.24	525.32	628.35	736.98	614.1	578.29	558.94	683.73	636.36	628.71
	BAFF R	552.223	464.577	546.058	675.898	1074.06	3598.03	8058.01	16251.2	584.31	430.37	598.49	417.98	814.55	538.1	656.9	662.63	602.1	599.1	641.75	767.82	1592.82	505.7	442.17	595.62	437.96	622.31	730.32	572.39	551.61	572.82	632.3	592.1	451.17	499.37	1013.98	555.12	618.1	505.12	501.42	483.47	600.19	814.08	525.02	610.84	526.12	663.6	575.29	516.67
	BAFF R	469.274	379.445	514.04	541.168	1073	3897.9	7596.22	17923.3	440.16	481.54	427.86	363.37	659.61	457.7	698.54	536.19	470.27	650.78	689.36	715.94	1293.08	661.65	397.56	612.96	425.16	486.56	681.18	393.08	411.24	569.54	614.78	478.63	503.2	493.57	896.32	591.22	471.86	466.71	650.65	677.94	540.98	934.22	530.39	497.26	519.08	480.26	560.86	678.62
	BTC	682.075	464.65	656.688	1769.33	7184.45	29322.4	44853.8	73519.6	815.12	504.25	616.92	510.2	626.02	715.41	619.51	565.72	558.52	897.32	821.12	825.06	1330.73	754.6	518.1	606.59	556.19	900.19	808.39	571.16	466.79	554.78	661.12	488.02	450.2	466.39	733.12	656.06	545.48	596.31	605.91	758.16	575.37	784.18	677.9	517.84	633.02	553.24	501.17	518.41
	BTC	525.936	429.95	765.86	1669.18	7259.29	29145.6	44072.6	67900.2	786.98	628.26	433.42	580.96	572.75	607.4	626.45	656.66	679.07	1114.23	694.64	863.92	1354.43	883.59	535.49	486.1	622.47	755.02	875.46	366.65	609.26	455.66	690.76	422.86	410.27	463.98	565.56	730.54	650.32	580.88	500.86	555.08	509.18	572.25	769.57	579.46	576.04	519.4	651.63	468.43
	BTC	585.469	475.357	654.375	1621.22	7492.11	28422.4	42597.5	67498	797.8	534.55	540.24	460.77	568.52	447.51	802.9	780.25	677.46	956.19	741.29	754.92	1516.62	656.64	446.54	581.9	562.68	626.49	851.52	617.38	472.72	430.62	593.76	561.655	439.66	484.39	529.73	766.88	525.75	649.5	618.9	693.43	508.37	697.04	547.96	528.52	523.73	519.42	580.79	552.6
	BTC	482.051	370.185	653.088	1594.11	7177.57	28343.2	42356.6	64007.3	752.69	657.51	634.57	630.02	591.31	462.08	623	717.88	680.68	842.06	776.22	857.39	1437.84	833.4	462.9	510.29	491.29	656.83	870.7	454.57	444	448.06	629.63	635.29	434	420.96	440.41	634.66	570.22	663.83	487.82	734.9	563.13	801.4	603.61	438.63	468.65	459.02	615.08	564.16
	C5a	463.519	451.047	643.308	1274.75	3045.73	14282.1	21004.3	41203.8	474.095	568.84	404.69	500.5	569.04	332.96	542.36	478.61	535.9	567.8	542.74	627.86	1108.68	683.08	328.15	489.02	313.79	483.66	641.59	365.81	462.92	427	483.88	626.81	447.84	574.24	424.29	593.25	644.77	493.18	557.54	495.72	522.64	692.22	657.65	499.7	473.96	508.12	454.45	533.8
	C5a	485.622	482.022	690.498	1201.55	3308.22	14003.8	21312.9	42090.8	540.9	534.76	523.4	452.38	418.65	347.5	545.87	509.17	471.73	549.74	560.18	640.9	1061.53	568.71	383.7	628.91	411.4	369.15	487.69	505.52	433.92	372.77	575.65	525.12	402.43	499.06	429.88	543.74	601.02	531.36	519.68	427.73	508.61	641.78	612.6	503.28	474.33	614.84	589.1	476.63
	C5a	510.666	467.625	746.92	1062.17	3490.55	14257.8	22864.7	41435.9	502.31	501.41	436.3	431.02	454.63	483.84	555.12	536.29	472.94	492.22	583.82	585.64	1054.26	695.41	569.6	554.04	416.43	477.27	583.97	425.8	416.92	486.55	432.31	595.52	513.28	564.04	427.085	498.36	546.78	472.33	541.87	423.46	560.76	590.57	546.35	593.41	511.63	438.92	555.04	477.29
	C5a	536.275	573.562	829.722	1212.4	4032.29	16325.5	25035.3	40795.4	445.88	356.16	479.22	456.27	453.34	500.14	607.56	606.82	545.96	572.83	587.25	769.72	1084.14	628.23	511.62	589.56	458.9	503.04	526.35	426.44	436.31	457.86	502.13	670.98	553.59	570.2	418.94	539.79	622.895	516.61	573.21	461.51	467.04	727.18	544.9	505.2	568.58	630.84	557.2	497.37
	CCL6	283.956	1867.68	7567.59	26267.7	45391.6	74048.4	79848.5	82391.7	331.8	358.56	287.73	213.08	448.23	300.67	359.68	394.17	503.6	529.96	384.33	422.92	590.73	400.89	287.25	307.96	345.94	319.31	256.96	253	228.21	268.45	312.85	267.8	293.06	287.61	353.74	272.35	244.12	351.69	300.28	257.58	338.22	435.4	414.41	390.38	408.61	368.535	364.75	421.76
	CCL6	210.126	2245.21	7236.88	25092.8	43115.5	76684	77969.2	80674.2	361.94	401.59	291.56	296.53	396.125	200.63	319.27	418.48	451.16	378.6	390.15	686.32	663.47	495.18	324.64	339.39	320.69	310.62	334.65	180.18	241.79	261.18	323.12	300.56	245.24	364.74	254.92	251.82	238.77	289.84	265.04	221.88	310.68	456.43	336.04	354.31	319.53	358.21	431.92	244.61
	CCL6	240.089	2124.1	7440.29	26438	43533.2	76851.5	73052.4	70619.6	346.87	238.8	283.9	279.36	335.94	281.45	356.47	428.56	415.26	407.76	512.22	541.51	557.35	478.67	273.88	359.1	268.4	237.18	375.28	146.69	255.37	206	343.67	281	272.04	360.94	335.76	345.18	309.88	241.86	369.34	302.4	236.71	441.66	438.54	364.98	259.72	378.86	392.3	352.78
	CCL6	240.524	1999.92	8790.97	25757.1	46054.6	81166.7	75124.3	77621.4	297.27	295.12	237.08	187.1	344.02	291.06	297.37	423.52	335.7	323.83	379.43	489.74	518.32	439.78	305.945	467.24	263.18	290.04	321.92	208.31	215.92	231.47	271.14	294.2	233.6	262.81	371.52	254.57	303.38	245.18	300.63	369.16	280.45	471.2	349.82	283.06	362.83	295.02	393.04	321.38
	CD48	402.088	477.962	548.275	723.778	1363.47	4430.13	8988.88	20519.7	809.88	727.82	559.22	630.62	724.48	636.63	630.84	771.31	587.7	975.02	733.49	792.58	999.04	820.57	663.82	552.02	510.96	741.06	888.92	573.24	576.39	603	819.67	859.63	747.44	811.43	858.08	616.76	747.5	542.27	710.75	776.08	737.14	907.52	814.44	513.12	642.11	663.15	771.5	592.56
	CD48	445.478	485.557	662.005	706.145	1345.7	4479.93	9394.48	20750.7	782.8	807.31	588.55	565.81	681	568.37	701.4	659.59	660.25	957.77	926.94	889.53	1059.66	829.98	617.5	642.54	507.72	664.2	880.82	538	601	690.65	768.36	761.12	747.76	820.25	692.32	789.53	703.43	746.57	683.35	921.04	653.5	890.72	748	662.8	650.1	726.47	688.35	627.67
	CD48	405.558	412.055	582.02	715.827	1415.74	4660.18	9493.3	19914	722.65	813.16	686.57	613.79	890.72	540.51	753.8	766.46	755.1	1013.92	725.04	953.63	1140.24	944.5	679.37	651.24	556.87	680.28	837.06	549.76	652.49	676.76	701.1	783.43	683.41	874.82	697.24	740.8	839.78	741.44	718.29	736.69	747.52	728.33	855.78	673.27	601.37	659.47	763.5	667.06
	CD48	526.314	493.1	569.548	757.872	1493.69	4450.47	9063.62	20176.2	693.63	848.57	801.86	685.52	754.62	602.5	838.84	753.56	773.9	882.22	697.72	1021.12	1410.39	940.23	736.72	725.7	589.43	692.51	812.98	515.61	729.88	755.69	746.65	1060.87	908.35	972.94	705.82	825.78	943.48	758.31	566.02	738.69	736.53	907	862.55	652.92	750.62	708.48	847.45	680.89
	CD6	99.815	141.887	181.395	172.625	347.749	808.35	1368.49	4455.36	319.11	224.98	325.17	162.54	219.36	216.52	301.02	311.92	409.04	393.24	446.92	389.27	806.24	442.94	275.86	368.06	224.51	324.67	360.98	173.9	180.63	179.67	262	256.79	162.26	146.35	397.12	378.83	261.52	274	228.46	136.9	367.45	243.92	245.45	284.47	251.32	321.29	237.62	176.35
	CD6	169.846	117.335	188.833	161.254	334.513	723.347	1244.09	4881.15	361.24	283.92	283.67	120.12	274.1	230.66	333.57	257.5	409.1	357.08	455.43	488.79	839.45	382.78	234.54	332.9	167.12	325.64	411.58	204.41	193.76	196.9	270.65	228.1	141.5	132.1	199.08	256.57	274.04	334.48	316.82	140.69	367.45	301.92	233.04	279.73	234.67	273.88	299.24	198.88
	CD6	153.102	123.067	158.113	149.882	360.985	727.944	1332.08	4980.03	319.11	277.865	272.04	96.06	313.66	261.14	442.98	309.33	363.94	393.54	358.98	427.82	914.42	448.73	213.28	262.71	154.92	266.02	369.42	148.61	167.5	214.13	281.96	267.54	183.02	146.69	298.1	470.58	210.33	327.56	255.15	188.94	269.47	297.86	216.53	267.22	301.58	297.585	278.48	187.615
	CD6	146.363	124.77	185.114	175.723	406.51	791.453	1442.37	4863.59	276.98	271.81	320.74	160.14	234.54	218.96	508.37	293.41	409.07	458.06	461.42	466.37	1046.55	384.94	255.2	375.54	179.75	293.08	381.25	237.35	165.27	175.82	276.305	332.2	162.26	141.94	298.1	351.98	249	232.9	208.94	205.78	465.43	367.44	257.86	268.5	165.28	352.88	257.72	173.16
	Chemerin	268.551	436.207	1069.87	2564.88	7128.95	14485.5	18555.5	18270.1	445.63	565.02	618.79	464.82	439.64	430.47	507.18	806.04	644.25	1073.41	643.46	739.33	963.91	590.48	424.55	560.77	377.47	728.67	456.5	444.035	408.94	615.26	491.86	542.26	328.73	382.5	401.7	583.02	481.28	394.37	347.96	404.295	543.91	601.57	596.52	478.24	489.16	437.9	491.63	427.5
	Chemerin	274.485	506.76	1166.55	2821.99	6584.98	15021.3	19283.3	20018.5	612.37	505.76	710.02	505.75	413.85	398.55	610.69	564.98	761.64	906	587.42	634.59	1031.14	716.94	384.71	434.88	344.98	599.75	764.24	505.61	525.55	578.18	586.58	440.64	376.06	360.76	528.16	528.64	426.71	480.85	323.68	357.71	609.24	730.25	571.43	489.33	443.27	433.13	460.24	426
	Chemerin	298.811	471.21	1296.25	2630.39	7523.32	15482.4	17348.6	20063.7	549.43	496.73	390.75	297.61	487.61	417.6	581.29	506.29	704.33	935.82	568.1	722.35	1210.19	527	408.33	495.02	392.6	570.78	582.59	347.82	440	472.24	611.37	431.54	458.71	400	690.92	598.935	408.41	529.32	446.3	450.88	576.575	586.13	488.33	615.2	466.96	428.36	490.49	410.82
	Chemerin	328.656	412.105	1224.1	2949.31	7296.6	15837.6	18062.1	20698.1	580.9	481.06	545.37	294.69	505.73	443.34	551.89	706.67	907.98	916.63	731.55	629.46	1105.73	574.92	416.44	352.53	427.67	607.7	706.65	382.46	429.72	455.14	636.16	399.06	537.1	435.63	496.58	614.85	316.04	518.41	379.37	315.36	576.575	491	506.67	571.8	434.92	424.51	430.61	484.98
	Clusterin	169.444	225.945	235.48	357.99	848.62	2265.99	3389.58	5485.43	781.86	549.12	433.16	397.96	555.82	549.74	525.02	802.96	789.92	1035.98	642.62	798.33	1147.76	786.31	706.75	428.9	360.16	547.92	1236.63	425.12	423.56	467.37	753.18	623	451.04	685.46	466.9	615.08	611.78	542.17	478.92	541.1	543.41	637.3	696.2	551.3	380.73	452.34	472.62	304.59
	Clusterin	164.334	189.662	223.657	362.152	788.862	2494.74	3483.41	5621.43	797.63	488.98	392.57	435.66	514.86	584.84	530.8	669.81	714.12	981.98	666	819.46	1345.33	812.59	760.06	558.73	301.22	553.67	1023.33	470.08	305.68	503.29	712.61	687.5	395.14	770.2	452.67	728.14	768.79	586.73	664.98	574.04	562.62	758.18	660.18	491.12	342.42	399.16	384.52	332.805
	Clusterin	152.756	193.235	222.093	407.025	972.832	2477.05	3298.06	5813.45	888.37	498.32	487.45	478.77	548.49	547.39	642.47	751.86	782.24	1008.96	759.92	804.14	1253.67	879.51	800.68	607.71	388.36	660.73	1006.52	491.91	357.9	618.84	636.45	670.2	345.75	633.87	481.13	687.75	773.62	672.24	643.1	520.83	559.06	582.995	619.69	504.54	337.24	581.84	493.54	361.02
	Clusterin	174.554	234.262	247.302	351.305	791.733	2393.95	3352.77	5698.91	912.94	500.06	331.06	340.15	489.86	410.75	521.12	736.43	742.76	966.37	733.94	943.4	1331.48	681.75	676.58	474.31	489.29	472.96	884.26	334.43	363.55	645.57	623.33	718.57	419.29	621.52	432.5	764.56	763.96	549.6	647.27	504.38	511.67	528.69	624.57	529.92	292.96	490.65	451.55	287.84
	Lungkine	653.744	521.913	550.038	410.928	634.688	2195.79	3959.3	11653.8	797.15	642.8	585.39	674.85	639.84	576.33	818	824.04	982.36	872.99	717.36	913.23	1875.83	848.48	716.96	725.58	638	621.06	877.86	516.24	686.02	692.54	662.86	757.92	562.92	658.65	697.24	912.2	1031.96	748.46	902.83	649.02	753.58	889.12	948.5	800.25	693	869.06	720.71	721.75
	Lungkine	631.82	578.29	496.565	757.527	751.492	2218.18	3071.02	12159.2	665.3	674.79	623.18	650.1	638.68	619.16	915.14	822.14	793.14	926.39	829.83	919.26	2003.4	723.64	569.18	733.43	536.61	683.21	917.68	485.67	690.19	615.57	696.78	728.61	563.38	529.48	569.08	924.43	1149.45	865.74	797.37	714.59	924.42	843.51	871.43	722.79	847.71	833.57	709.65	724.56
	Lungkine	621.859	618.942	638.332	581.365	769.342	2274.23	3452.53	10937.8	963.9	683.94	642.32	617.02	736.25	560.06	675.58	1119.62	888.52	1060.6	829.43	1127.34	1962.88	915.08	680.74	611.62	541.63	726.51	952.6	454.1	529.5	645.98	596.67	743.265	669.96	592.23	689.53	901.53	964.35	767.85	800.79	787.9	832.16	902.82	759.7	680.42	559.67	801.04	666.24	658.06
	Lungkine	705.962	650.845	612.678	601.133	904.188	2246.21	3705.91	11253.8	907.73	661.09	851.02	525.92	543.69	694.1	735.76	885.9	799.4	1048.49	990.84	833.72	1879.69	781.88	723.48	729.505	520.1	706.47	1042.31	604.53	706.06	620.9	806.88	698.24	584.17	629.38	619.81	710.37	737.9	1032.61	713.06	733	831	800.02	920.49	747.41	660.77	793.38	698.59	616.62
	Cystatin C	231.301	175.955	311.697	615.57	709.8	3172.59	6913.22	8613.57	13540.4	13891.2	16224	12958.1	14226.7	13173.7	10782.9	10964.3	12578.4	12952	14177.8	12134.1	4175	11180.3	14036.9	9448.49	9333.94	13384	15108.6	10864.6	11581.7	12584.5	13427.4	15234.2	11396.6	12788.3	10883	11334.4	11534.7	9892.84	11939.7	11256.3	12162.4	13742.3	14808.2	10539.2	9074.15	10369.5	10267.9	9597.18
	Cystatin C	202.246	188.233	284.22	543.358	777.735	3008.22	6782.93	8527.71	12562.1	12405	12429.2	11880.2	12970.8	12943.8	9832.16	11242.8	12219.5	13595.6	13897.7	13440.5	4097.58	10788.9	13320.9	9744.1	9821.02	12021.1	15617.1	8668.58	11827.9	13725.5	14331.4	15179.3	12300.7	13105.8	12738.1	10343.1	12218	10822	11087.4	11278.7	12695	13806.5	12173.9	10555.3	9238.78	11531.5	10411.8	9581.8
	Cystatin C	272.999	202.635	330.788	421.965	799.31	3054.29	5455.06	7747.06	13444.1	10244.1	12733.9	11728.1	13512.7	12436.6	10573.7	12091.2	12171.1	14118	12738.5	12726	3847.36	11231.4	14210.5	9603.56	9454.88	12840.9	16440.8	13578.8	12247.1	13687.1	13272.5	14225.9	12284	12895.6	12911.6	10048.5	11779.2	11600.4	11757.1	10904.2	13666.4	14451.5	11964.1	11052.3	9814.71	11355.9	10788.8	9352.27
	Cystatin C	197.986	171.455	237.363	662.03	984.992	3258.62	5297.08	7977.6	14288.7	10776.6	13587.5	11843.3	13485.7	12869.8	11951.2	11416.1	12713.4	15603.4	14583.4	14574	4112.92	12104.4	14684.9	11296.1	10979.9	13434.6	17689.9	12208.9	12872.1	14109.6	14116.4	15600.2	11384.9	13257.5	12163.7	10263.1	12523.8	11369.4	12166.8	10896.8	12760.8	14409.4	12348.3	11226.6	9242.96	11303.2	9907.36	9141.75
	DAN	159.995	264.795	787.705	5163.59	25789.9	74693.5	104165	120355	568.67	495.08	390.28	306.46	337.06	466.04	714.25	626.4	816.1	989.7	571.04	824.96	952.94	787.8	618.82	405.4	383.39	543.21	922.875	480.26	476.08	393.44	570.695	483.63	269.82	195.54	584.39	669.9	369.98	576	286.57	465.22	361.63	523.2	422.08	361.79	312.74	414.53	408.98	436.04
	DAN	156.9	254.43	867.18	5109.61	26937.8	73174.2	98648.6	130104	609.85	581.62	454.04	331.32	378.41	467.67	668.43	626.67	1217	694.71	574.12	734.44	772.75	750.75	510.27	453.84	328.02	645.29	867.65	432.69	395.83	364.26	506.32	456.8	304.62	225.06	425.88	608.16	497.605	490.2	390.84	310.92	382.18	685.55	378.76	434.55	393.76	444.65	408.98	429.86
	DAN	173.948	291.668	842.952	6696.65	25854.1	74946.8	102465	143063	781.08	408.54	497.27	339.68	332.27	466.98	684.35	636.38	1094.54	950.41	652.48	766.18	813.67	799.67	550.55	610.22	345.27	595.62	911.1	512.06	429.04	390.18	583.08	480.31	251.92	294.72	362.29	727.94	455.36	570.64	517.88	390.92	391.55	604.375	403.18	435.6	280.16	398.15	349.84	348.43
	DAN	167.917	284.2	973.888	4886.01	30000.3	83167.7	109555	139555	631.06	337.31	477.44	221.4	419.76	514.76	932.96	708.42	892.02	821.4	611.58	916.82	816.69	621.15	546.14	518.84	337.42	623.2	934.65	403.64	473.88	475.66	558.31	461.64	285.76	302.02	490.63	728.39	539.85	556.9	422.2	483.58	386.865	604.375	444.64	419.47	361.64	421.84	468.12	359.67
	DLL4	759.404	604.005	654.567	698.952	928.538	2881.68	7129.72	21177.9	1176.61	672.28	516.1	907.96	564.76	547.75	811.12	539.7	1029.18	1245.66	687.8	901.94	1055	546.12	480.67	661.91	401.36	657.67	860.38	417.12	526.69	631.18	745.18	739.48	704.28	586.21	580.2	863.85	1129.82	618.47	723.37	628.25	796.96	760.86	628.86	567.14	466.67	568.64	580.41	539.82
	DLL4	1147.66	428.34	663.538	724.267	940.812	2936.77	8554.74	22318.7	879.42	729.36	506.67	878.59	452.65	653.98	900.915	557.32	957.3	751.8	683.88	1074.06	1131.21	647.8	621.54	669.14	428.24	802.02	863.27	457.44	558.43	611.24	682.14	646.48	490.02	665.01	634.83	795.56	1137.43	614.02	561.1	687.47	887.69	826.38	593.06	537.94	528.42	522	484.14	577.29
	DLL4	1022.88	610.172	818.777	673.638	1352.86	2981.93	7731.36	23276.7	1196.78	608.53	578.58	662.71	557.38	610.84	951.67	667.04	1001.45	1080.98	789.44	961.56	1153.43	631.5	630.78	582.31	486.02	764.16	1024.12	491.75	738.94	628.61	752.8	911.37	539	743.81	707.98	1010.2	860.29	763.36	601	707.04	842.325	656.69	641.18	555.04	586.27	545.32	496.75	522.88
	DLL4	831.819	485.217	741.158	698.952	1146.84	3136.18	9818.63	28990.5	1156.43	659.32	710.9	893.275	622.46	766.51	850.16	646.18	1056.92	848.73	897.24	1301.18	1018.34	740.3	742.68	654.68	457.13	759.82	1177.4	474.595	919.45	573.52	720.75	825.425	609.16	505.59	565.73	1071.04	742.28	717.84	574.88	681.02	672.49	948.22	761.32	704.1	514.83	545.32	504.24	541.45
	EDAR	212.331	158.777	293.637	435.928	978.492	3226.46	7663.65	14314.9	296.18	240.86	333.16	187.04	239.6	386.62	322	359.58	308.22	350.54	285.47	500.44	614.88	500.1	398.35	311.34	209.82	351.57	315.29	274.98	231.72	207.42	342.57	247.75	178.31	194.75	217.44	250.61	406.59	194.94	261.62	253.92	305.1	284.9	288.08	255.41	245.48	310.04	309.23	274.53
	EDAR	256.543	246.855	372.762	501.28	840.72	3075.42	6071.48	13917.6	318.92	179.35	300.1	160.4	234.55	280	393.15	321.17	249.02	530.045	326.17	462.68	724.16	349.86	281	327.24	183.67	367.86	363.1	234.13	199.45	211.2	325.67	340.8	174.35	218.5	238.17	292.1	279	186.22	213.22	256.55	310.9	359.265	287.98	304.04	249.28	344.58	251.22	424.31
	EDAR	207.57	271.692	270.76	496.34	1189.27	3148.42	5646.86	12939.5	273	251.615	223.12	136.35	244.65	386.62	357.575	304.35	282.745	550.59	283.12	469.55	734.55	643.66	320.37	371.12	192.98	323.94	284.08	186.84	191.28	246.35	258.22	277.58	216.9	132.94	242.88	283.36	352.39	229.885	296.4	259.18	329.1	433.63	270.35	258.2	271.76	279.63	278.73	223.61
	EDAR	225.215	138.355	305.023	329.847	777.8	3293.26	5086.36	13311	217.75	262.37	312.77	218.51	217.42	493.24	316.73	342.4	257.27	509.5	242.06	371.2	621.18	356.54	264.65	249.38	187.82	349.21	267.54	254.555	157.08	236.8	211.46	254.18	215.56	171	305.16	264.86	228.32	264.83	243.66	219.14	304.04	271.84	288.18	311.96	209.82	302.98	245.22	361.48
	Endocan	482.519	675.78	1488	4174.07	12443.2	32296.3	34276.9	44258.1	523.18	529.33	395.12	427.22	417.8	469.65	536.565	502.61	612	610.56	429.06	613.2	578.74	677.39	521.84	483.08	407.94	415.53	441.31	529.02	493.44	482.4	460.08	890.22	410.6	462.02	800.28	516.76	489.9	640.375	562.35	418.42	514.96	538.8	537.88	486.18	471.94	490.37	496.9	486.41
	Endocan	408.94	692.675	1453.87	4552.41	13822.2	32429.2	36757.7	43879.9	460.46	567.88	377.94	388.02	447.88	424.39	491.6	555.7	589.35	665.71	358.69	590.31	753.92	614	428.4	403.42	384.92	424.41	447.71	437.22	379.69	451.12	404.94	1008.2	312.33	431.42	829.92	582.94	541.48	616.63	408.63	457.76	434.51	481.19	551.99	548.78	386.18	489.23	526.94	381.59
	Endocan	411.058	672.883	1647.82	4424.77	12723	31764.9	34824.1	42659.6	489.67	470.67	374.02	401.28	346.63	343.32	581.53	636.6	471	584.27	455.51	600.96	643.2	740.78	439.3	515.7	314.16	406.65	430.16	555	403.31	426.86	420.76	963.9	480.48	366.13	544.58	676.64	783.73	771	459.43	361.08	673.38	430.81	491.38	486.4	414.31	548.85	452.79	494.86
	Endocan	395.595	717.35	1659.12	4658.94	14778.4	32860.7	34305.1	42264.8	515.53	461.45	475.44	399.24	442.94	344.94	488.27	458.14	602.25	537.43	402.82	583.08	645.58	595.85	429.98	499.39	396.04	333.17	444.51	542.01	435.96	418.86	461.12	921.12	376.67	416.48	535.52	629.79	662.605	664.12	460.58	289.2	784.84	418.5	566.1	487.25	482.52	516.64	490.24	506.22
	Fetuin A	467.1	403.825	511.035	449.235	902.137	2110.95	5535.64	16007.5	735.67	840.68	550.34	638.64	699.61	434.28	889.55	686.24	931.58	924.47	653.84	1017.1	1664.38	914.29	629.31	739.2	541.82	919.46	761.82	660.73	817.9	870.27	793.98	820.98	642.51	687.75	817.63	1033.73	1073.82	857.51	687.36	691.12	1317.88	655.62	711.61	747.3	545.5	656.63	815.02	599.4
	Fetuin A	502.811	420.998	623.017	658.247	1211.79	2090.9	6020.32	17640.9	986.29	800.36	666.96	754.24	698.08	619.18	835.78	812.71	1016.54	933.51	880.84	903.84	1741.62	803.2	641.41	864.96	550.83	702.39	903.9	650.52	755.28	975.84	670.14	893.2	474.1	853.86	836.28	1135.2	976.67	872.2	655.84	863.98	1221.82	691.69	680.25	690.32	568.88	716.14	795.675	573.72
	Fetuin A	473.571	455.799	547.62	556.837	1058.07	2255.41	5344.14	16172.4	1107.64	801.76	621.16	616.47	615.18	751.88	855.67	804.58	1067.58	904.16	834.26	1204.34	2016.77	1244.2	785.88	635.29	577.47	826.5	744.17	696.8	669.46	892.24	739.41	1151.63	647.15	818.21	932.22	1023.92	967.25	917.26	655.49	620.62	1242.36	781.14	860.25	706.37	579.14	647.36	592	632.33
	Fetuin A	610.531	490.6	570.447	671.773	1004.47	2169.93	5717.6	18020.1	1003.48	875.75	656.77	476.04	486	567.8	751.1	995.96	915.85	946.71	841.52	1391.57	1796.92	991.46	730.65	696.51	682	776.67	868.32	521.67	786.59	755.28	820.75	879.94	584.82	766.1	912.04	1137.48	878.61	935.24	612.49	665.41	1280.12	629.69	763.52	802.33	550.79	656.12	776.33	758.46
	H60	307.955	312.29	474.27	909.595	1714.34	6444.82	14599.5	25291.2	443.66	297.16	348.96	330.54	444.535	383.695	423.19	504.66	341.35	554.29	412.25	587.8	879	560.86	335.6	386.28	261.96	434.32	507.4	306.72	368.69	353.15	386.14	400.22	316.78	237.92	279.63	334.12	293.2	345.34	420.71	285.25	428.61	468.1	352.815	422.35	305.98	403.81	372.91	373.9
	H60	330.472	232.158	561.692	853.675	1594.55	5956.1	13048.4	24461.5	378.7	309.51	415.36	234.88	494.44	339.76	462.08	467.23	597.78	661.12	467.58	669.64	926.72	606.31	289.41	421.82	356.33	423.71	410.2	317.4	402.44	318.48	314.58	258.79	353.68	396.63	279.24	358.51	302.92	309.53	317.04	266.74	369.41	565.6	367.04	371.52	278.29	353.24	371.76	363.37
	H60	284.065	191.72	462.783	683.168	1787.57	6297.25	12679.9	24539.2	384.56	295.3	359.61	247.2	394.63	369.12	447.49	562.26	547.7	490.58	435.96	459.67	870.66	633.675	282.67	420.36	325.18	427.24	476.04	303.08	334.94	308.69	296.38	298.94	342.52	284.53	279.435	316.73	288.37	376.98	444.15	305.94	379.74	427.92	324.06	406.86	316.23	379.35	300.18	313.73
	H60	307.033	249.615	454.718	753.745	1908.36	6022.95	10684.2	23828.7	448.5	268.16	315.06	290.73	393.82	398.27	470.86	479.06	457.21	593.2	431.37	545.08	1019.55	661.04	385.75	425.06	273.78	405.08	412.65	326.61	293.73	321.51	295.06	309.2	272.35	335.37	220.46	346.315	285.62	400.65	474.29	317.88	419.56	502.38	338.59	369.08	320.59	410.59	374.06	266.86
	IL-33	282.324	266.405	523.558	882.64	2197.16	8833.26	15969.9	31957.1	534.76	410.84	482.8	498.71	432.84	624.56	377.08	629.39	655.12	695.35	604.88	645.66	950.19	685.19	559.48	439.24	264.96	597.34	702.68	319.7	304.92	422.62	537.79	456.28	386.29	500.18	562.62	395.86	584.82	541.22	552.61	375.68	739.51	385.23	559.24	487.08	502.04	568.33	430.35	358.16
	IL-33	256.645	327.82	475.748	992.058	2201.48	9095.54	16525.4	32396.7	480.64	534.12	498.48	458.75	374.59	421.69	397.19	548.08	676.42	782.74	570.84	599.68	981.38	693.71	559.92	488.34	329.76	455.81	752.6	324.47	343.58	411.16	505.84	438.14	445.72	478.29	703.02	443.56	617.33	453.44	497.39	382.83	623.2	379.44	665.17	509.94	382.51	547.26	501.82	263.26
	IL-33	269.484	339.595	519.13	920.933	2226.87	9666.45	15954	31954.6	610.94	490.6	454.42	400.69	441.84	467.63	466.68	690.28	520.63	707.16	513.88	646.52	1096.9	524.3	626.54	453	423.77	450.12	932.86	329.975	376.4	515.18	555.22	519.52	462.61	403.65	595.24	419.71	534.82	381.74	476.62	397.57	723.08	391.02	756.04	553.12	365.96	585.96	536.5	313.82
	IL-33	236.147	284.788	537.18	848.29	2535.72	11836.6	18856.4	38595.1	505.21	503.46	472.96	343.71	364.47	483.16	431.935	704.98	643.98	866.14	625.8	820.23	1099.22	623.49	561.73	520.67	342.1	494.2	935.1	335.48	341.07	444.37	547.1	517.1	374.51	476.54	408.06	386.44	601.075	563.73	501.02	381.98	957.94	335.24	650.88	469.84	416.88	567.16	575.98	335.99
	IL-7 Ra	418.462	266.31	307.16	478.128	717.822	2171.73	5078.34	14906.7	356.67	503.1	392.1	248.96	257.565	386.1	436.51	426.29	543.25	544.69	556.77	606.75	714.13	364.33	356.09	431.71	310.63	352.56	397.78	231.02	428.02	405.48	327.49	326.3	285.47	337.06	296.51	458.33	433.96	452.975	384.72	238.56	531.89	266.2	414.86	421.22	314.42	364.9	272.14	354.65
	IL-7 Ra	324.161	292.548	339.286	389.962	496.945	2120.84	4041.06	13750.7	305.57	522.55	329.59	254.02	257.565	293.39	487.29	560.02	528.52	636.54	487.29	696.06	792.51	442.76	387.49	320.15	229.98	418.975	569.21	195	416.82	420.2	411.02	371.14	318.3	308.96	380.28	586.22	442.71	449.83	272.7	326.37	522.84	414.96	341.53	396.27	310.02	408.94	384.24	428.44
	IL-7 Ra	469.106	242.045	271.832	502.957	682.862	2284.3	4071.53	13855.9	373.35	464.26	368.66	332.45	328.9	415.92	485.8	488.31	538.94	620.4	626.25	521.32	615.62	375.8	514.28	447.96	272.33	485.39	402.86	297.52	328.73	314.7	369.255	459.18	263.96	382.39	324.34	465.22	514.18	419.37	381	280.43	540.94	410.35	361.48	411.56	327.6	370.04	464.92	411.38
	IL-7 Ra	438.822	333.903	371.413	457.155	638.788	2204.3	3842.48	13419.2	331.12	450.62	328.33	312.59	186.23	449.45	484.31	473.38	475.94	453.14	556.77	801.71	640.89	424.57	413.88	439.835	254.64	561.55	470.08	227.76	343.39	382.27	308.28	378.06	298.08	346.58	253.46	459.54	383.88	456.12	299.56	303.4	376.36	364.29	388.17	418.73	331.35	465.26	342.84	394.32
	Kremen-1	656.4	534.685	854.73	816.392	1203.5	2870.46	5383.09	9274.72	539.06	500.06	571.56	506.375	525.61	617.35	661.92	504.86	584.55	574.51	680.78	673.19	730.82	522.9	638.63	462.74	467.09	512.42	604.8	501.57	667.96	486.3	541.52	493.06	477.06	368.81	461.73	510.64	609.96	501.02	534.22	478.57	628.3	728.73	671.46	579.27	533.41	489.44	472.73	451.59
	Kremen-1	706.881	453.637	631.493	893.34	1109.05	2705.62	4754.49	8951.01	470.75	486.61	566.51	498.98	670.92	480.96	580.43	600.5	627.2	577.19	636.28	651.83	783.04	599.695	522.06	599.73	619.84	479.24	491.13	427	572.6	533.67	582.84	490.45	504.34	494.48	524.12	448.04	558.96	554.58	472.46	476.37	716.81	701.86	552.17	513.24	605.76	537.82	569.1	387.4
	Kremen-1	632.202	495.115	739.72	1108.53	1108.85	2796.69	4074.73	9073.07	599.08	459.71	557.21	385.81	568.46	553.02	632.76	634.4	613.17	576.11	600.64	769.6	1036.42	595.94	489.35	590.42	642.56	603.78	560.72	496.44	445.75	602.43	614.32	465.14	523.56	495.58	536.69	409.27	543.04	545.555	582.58	376.94	671.35	641.96	605.34	610.56	724.15	570.29	490.15	489.63
	Kremen-1	689.862	560.655	741.798	747.91	1083.73	2916.08	4441.57	9452.39	448.12	521.8	514.17	513.77	605.16	477.37	691.08	617.45	620.185	759.64	615.62	586.02	935.6	603.45	619.83	518.02	479.56	561.02	618	435.02	499.29	520.58	551.02	414.43	492.6	549.58	618.51	445.39	529.35	536.53	633.9	453.29	580.46	650.08	542.92	681.25	589.88	609.04	542.6	438.73
	Limitin	249.66	196.265	316.692	738.598	703.71	2666.04	7099.34	19983.3	704.13	326.82	463.39	460.74	416.9	528.95	543.39	576.26	648.06	673.78	509.75	437.02	745.6	464.42	433.24	334.82	318.5	372.82	663.52	396.43	417.52	386.15	403.66	313.42	348.52	373.925	515.02	405.88	389.6	435	392.62	329.81	406.4	420.98	453.12	343.88	394.62	384.73	372.55	303.4
	Limitin	264.305	214.967	307.63	577.465	701.66	2546.86	6170.49	18790.7	717.71	399.2	502.18	410.16	401.32	543.46	525.12	541.8	628.16	628.2	540.9	606.54	597.78	564.92	460.5	362.02	345.02	388.42	630.33	324.75	419.12	364.04	493.63	439.71	286.57	455.3	600.96	381.74	407.8	547.49	434.12	354.08	451.02	434.1	512.1	366.91	383.1	440.69	373.96	261.65
	Limitin	272.033	262.855	351.17	535.697	637.08	2683.65	5561.24	18386.8	731.29	412.41	575.37	380.7	326.83	401.68	513.56	517.48	572	589.35	521.98	726.92	704.46	377.21	420.58	417.59	415.31	395.4	669.29	302.14	336.04	384.66	412.33	385.68	332.21	426.65	382.48	468.86	441.2	388.38	385.15	383.79	378.13	340.4	539.26	426.88	435.73	532.57	421.34	358.39
	Limitin	264.275	238.911	354.895	769.495	705.76	2722.47	5338.85	17843.9	488.96	410.16	545.44	311.08	409.11	514.44	539.27	526.71	619.19	660.46	445.58	605.51	678.02	460.66	448.62	349.73	325.38	445.8	730.78	267.38	437.47	321.63	382.64	385.74	315.9	321.2	377.7	571.26	367.88	460.98	410.98	382.82	505.1	306.47	500.84	421.35	299.02	484.47	359.27	343.18
	Lipocalin-2	289.774	5459.96	14510	42439.5	101061	169546	213581	222055	835.76	673.27	490.6	506.45	475.38	530.4	526.26	719.45	717.56	964.16	771.02	877.02	1364.1	781.76	521.21	434.58	449.8	617.73	877.12	324.58	486.8	511	564.47	647.16	536.86	670.39	569.37	591.96	755.22	630.14	738.94	554.84	769.29	667.385	830.98	539.86	513.59	497.22	674.48	479.44
	Lipocalin-2	311.364	4838.78	14373.6	45047.9	120489	179554	197228	201409	764.31	638.88	425.56	394.78	510.75	576.85	690.27	754.88	782.88	926.34	720.46	1052.54	1701.42	848.75	580.94	575.8	326.68	681.8	860.74	368.9	453.88	623.02	553.54	589.31	438.58	681.96	640.58	617.37	670.31	633.43	552.06	448.33	724.49	753.9	761.61	581.49	395.6	588.725	738.98	417.9
	Lipocalin-2	304.223	4942.46	17978.2	45342.2	120418	179420	206411	211101	1217.12	642.87	545.35	440.94	546.12	517.66	582.33	720.67	810.27	945.69	887.66	1092.42	1770.8	613.51	615.04	735.04	374.98	844.7	1180.02	378.68	382.31	550.94	759.52	718.62	390.29	608.04	724.6	741.98	632.54	722.46	615.12	681.9	663.27	667.385	776.24	566.06	494.08	576.33	801.49	530.8
	Lipocalin-2	268.577	5573.72	16244.1	45195.1	132688	177891	167014	210641	1026.44	814.41	686.98	402.29	594.73	440.8	636.3	839.6	796.575	1241.38	829.34	996.18	1736.11	846.31	597.99	554.24	470.55	909.04	1063.87	373.79	560.6	651.12	791.94	682.89	515.32	809.8	673.75	853.84	860.71	810.59	578.29	795.28	746.89	580.87	874.69	652.78	547.43	601.12	934.2	576.84
	LOX-1	313.317	285.435	457.155	817.595	1874.14	5130.49	7385.25	13420.9	292.24	285.25	458.67	302.35	366.29	354.765	416.66	402.91	400.825	383.86	382.33	686.62	372.44	509.6	328.76	372.79	263.14	347.8	517.1	248	272.71	280.49	438.18	325.17	300.04	294.29	510.53	435.22	381.26	518.74	405.04	284.4	433.72	333.92	480.06	439.85	334.98	320.47	398.44	356.1
	LOX-1	363.281	245.087	479.465	834.577	1792.82	5392.69	7259.62	13258	294.72	371.85	384.38	319.825	378.56	423.41	561.2	517.98	373.57	407	371.25	436.32	341.19	393.41	359.94	357.14	276.78	398.17	536.42	283.06	297.24	302.57	474.52	411	311.56	274.5	501	358.9	425.27	571.7	376.22	274.71	430.58	481.4	376.57	357.63	408.87	303.24	343.66	299.57
	LOX-1	463.926	203.123	481.73	784.153	1825.4	5322.01	7533.73	13203.9	356.06	271.13	366.08	337.3	308.02	286.12	494	516.86	373.79	626.34	313.18	494.92	329.33	426	325.12	322.04	269.96	396.33	418.36	338.48	312.21	313.09	341.76	299.46	284.88	307.2	578.88	427.34	381.8	728.28	446.18	305.24	416.65	493.29	439.54	305.65	395.74	359.84	326.76	323.92
	LOX-1	347.09	242.525	554.202	860.435	1697.87	5475.4	7402.28	12789.8	291.28	297.67	342.63	395.88	322.79	354.765	448.06	350.65	427.86	535.3	337.62	642.4	450.73	385.56	300.59	388.44	239.26	336.67	412.08	387.54	327.18	255.76	379.92	255.25	301.04	300.745	450.96	419.46	348.74	450.8	397.98	287.24	434.04	441.73	358.22	355.31	348.04	285.09	330.26	217.86
	Marapsin	341.185	421.935	856.733	893.305	3136.41	13145.1	27127.5	43714	2524.32	1361.58	1244.86	1535.19	1459.31	1605.02	2048.51	1858.46	1296.12	2744.2	1903.41	1881.75	2843.47	1396.79	1656.12	1044.88	507.27	1771.31	2659.2	2347.63	1014.18	1473.18	2084.73	2305.62	1486.61	2924.2	1579.27	2022.14	1896.94	1953.92	2538.84	1400.62	1673.04	528.72	2476.94	1280.06	995	946.96	1236.94	910.71
	Marapsin	315.003	442.12	878.08	1118.19	3485.1	13262.1	25812.9	44921.1	3206.06	1215.22	1354.94	1596.37	1420.62	1855.67	1540.59	2288.36	1307.37	2778.59	1935.76	1882.41	2656.85	1110.82	1332.86	1145.46	505.14	1583.65	2952.41	2154.24	1281.92	1455.96	2149.48	2328.2	1520.12	2253.96	1356.36	2776.24	1948.08	1893.02	2577.08	1253.88	1894.5	524.53	2526.35	1257.51	854.09	1069.1	1234.96	962.76
	Marapsin	314.763	429.788	896.82	1103.48	2992.1	13140.6	24767.1	43863.5	2986.76	1288.4	1426.14	1548.24	1320.02	1485.86	1525.39	1934.31	1572.06	2764.77	1962.65	2053.73	2571.54	1336.94	1490.53	1194.25	476.43	1598.22	3156.61	1836.46	965.66	1546.04	2208.1	2599.98	1422.8	3559.35	2040	3102.54	1872.83	1943.96	2612.21	1266.06	2054.98	750.04	3041.2	1552.12	981.3	1066.5	1321.32	820.28
	Marapsin	335.955	467.225	797.273	1132.9	3389.68	13484.2	26901.5	43682.5	2772.57	1203.04	1725.49	1541.72	1406.83	1442.78	1506.86	1909.81	1338.6	2622.31	1911.49	1774.98	3030.08	1350.04	1372.02	963.69	535.55	1684.76	2761.13	1794.13	1187.21	1357.24	2658.48	2722.08	1310.6	3039.71	1462.56	2732.51	1939.65	1847.31	2754.57	1309.62	2501.57	639.38	2793.65	1520.02	1009.7	1105.58	1363.88	881.75
	MBL-2	171.569	319.015	581.44	891.803	2898.02	13033.8	24265.2	57111.7	2306.93	1094.58	1546.69	1212.94	1111.08	1250.45	1472.28	2064.49	1179.42	2490.02	1918.65	1866.64	2735.5	1550.35	1384.47	866.08	358.66	1570.02	2539.12	1749.98	601.28	1143.35	1568.26	2464.9	1103.25	2688.31	875.82	2150.27	1634.53	1901.69	2416.64	1206.43	1872.45	1097.52	2326.58	1394.63	867.55	936.66	1115.24	964.53
	MBL-2	233.299	214.623	591.418	1230.29	3531.19	13380.5	23820.7	55763.1	2436.12	891.22	1188.67	1072.32	1177.27	1399.96	1517.9	1754.51	1057.6	2405.75	1693.06	1857.87	2800.3	1265.51	1316.44	936.1	492	1467.31	2594.79	1294.72	427.88	932.1	1771.28	2223.88	896.76	2707.88	721.09	2182.29	1328.31	1830.55	2093.06	1062.92	1673.32	649.41	2357.33	1359.75	575.98	854	1125.66	801.44
	MBL-2	171.954	274.26	592.785	966.303	3276.07	13161.9	23864.9	52532.2	2044.43	1062.86	1120.83	1033.28	1520.73	1266.34	1431.29	1806.9	951.27	2282.65	1918.21	1989.2	2865.1	1173.61	1154.49	782.2	320.83	1331.27	2251.18	1405.88	474.36	1187.85	1558.65	2435.9	1393.71	1872.13	860.71	1836.16	1492.9	1497.88	2490.06	1460.98	2026.54	1051.36	2060.78	1322.76	713.18	880.16	748.8	630.69
	MBL-2	249.327	393.465	684.928	931.555	3026.5	13198.5	23852.2	50138.2	2177.73	924.48	1008.04	970.49	938.94	1255.78	1047.92	1520.28	877.96	2334.27	1682.87	1486.65	2402.04	1071.79	996.67	847.59	446.83	1469.63	2412.6	1795.43	564.75	1160.4	1547.96	2376.56	1130.6	3334.22	728.06	2172.18	1354.35	2109.27	2521.04	1576.57	1630.94	758.47	2510.33	986.06	771.81	737.25	1120.92	807.14
	Meteorin	369.916	343.609	538.933	1908.57	9343.86	29944.7	53246.1	49246.4	365.98	334.32	461.92	247.21	338.32	471.9	408.81	468.65	381.94	587.01	519.58	518.35	672.73	388.31	421.54	418.79	299.18	450.25	423.84	448.04	341.88	377.43	419.36	366.61	304.82	316.76	399.3	364.45	448.67	496.71	436.36	273.43	439.43	491.92	432.48	392.96	378.69	357.43	391.52	289.06
	Meteorin	355.579	348.593	670.603	1891.88	9326.99	31571	48615.1	52448.5	455.62	347.44	408.08	342.52	500	405.36	383.92	474	375.5	587.01	506.94	436.88	727.27	357.56	382.94	291.47	280	353.42	572.14	336.22	368.975	298.24	447.02	295.45	345.6	262.86	497.74	357.68	408.27	657.88	405.27	218.61	417.29	528.44	381.02	398.26	384.33	433.56	402.9	314.455
	Meteorin	421.142	294.098	634.595	1933.73	8683.3	30342	42318.5	51639.9	500.43	352.7	393.7	347.39	434.38	431.59	337.78	481.12	404.47	589.98	590.24	513.12	747.71	408.06	384.7	350.02	304.94	368.38	518.82	378.8	396.07	345.34	407.92	313.7	305.6	285.51	498.65	311.57	428.47	734.18	455.23	314.08	392.17	561.92	438.3	324.68	341.56	428.04	410.02	314.45
	Meteorin	372.807	338.625	647.548	1758.35	9922.99	30739	42658.3	39694	545.24	250.5	421.4	412.14	367.88	586.36	460.5	484.72	404.82	584.04	564.02	515.735	646.39	463.68	448.04	321.53	322.51	341.29	479.62	493.25	306.4	314.14	383.49	284.63	272.44	304.14	491.49	298.88	398.31	612.61	345	339.22	428.36	486.68	340.22	387.66	316.39	371.92	462.56	314.46
	Nope	145.64	126.964	266.127	913.774	1032.33	4388.01	11172	20367.7	929.35	414.74	544.32	433.38	666.77	772.98	1003.86	861.2	789.92	1285	870.53	857.29	712.41	1130.08	724.46	460.59	231.75	804.33	1439.87	600.78	446.35	483.67	1034.84	660.55	390.08	548.56	688.1	483.2	795.66	752.425	899.47	453.84	899.33	392.65	1032.44	643.8	439.55	526.59	531.38	402.14
	Nope	184.593	140.688	282.66	961.975	1190.35	4333.94	8903.94	21643.9	1112.06	407.52	624.33	488.28	715.86	782.4	890.48	905.08	842.21	1222.93	1089.04	890.94	789.96	667.27	671.98	469.86	211.12	889.96	1316.65	552.6	492.41	568.98	935.38	705.63	362.8	480.41	699.78	667.78	738.9	642.48	943.1	528.24	913.16	208.69	1228.06	566.47	453.06	638.26	576.69	405.45
	Nope	189.409	113.24	306.242	865.572	1091.69	4287.88	8153.44	19921.7	1045.06	551.2	561.6	537.76	565.18	714.94	812.64	904.48	736.92	1235.33	1047.18	1180.44	852.38	621.06	641.54	501.72	211	944.78	1419.98	576.69	521.4	619.98	1038.7	730.96	412.5	500.8	798.12	812.94	751.24	763.38	779.62	526.73	811.55	342.02	1012.88	620.04	519.22	633	659.22	462.62
	Nope	137.084	111.83	292.548	992.765	1108.64	4323.68	7436.2	18592.9	1014.71	619.47	467.44	543.42	600.34	823.37	947.36	920.82	822.14	1353.22	1156.8	1022.1	719.1	1098.84	686.86	408.19	252.38	835.14	1325.57	420.08	501.69	496.92	901.02	881.76	490.54	591.28	712.51	970.69	863.34	741.47	974.15	532.92	1030.62	269.67	925.67	634.35	506.45	664.69	531.9	553.06
	NOV	140.26	136.407	432.748	2303.38	15448.4	22429.9	47500	57316.3	886.16	510.79	366.67	419.2	448.23	391.8	966.37	514.69	559.69	800.02	644.64	789.92	1086.15	570.62	519.76	401.46	152.83	697.65	592.88	621.19	327.22	503.06	890.52	768.08	440.94	604.2	1132.98	1027.47	589.53	917	739.67	481.38	617.36	491.23	495.51	452.73	389.63	512.96	721.2	565.24
	NOV	191.836	131.998	442.803	2413.97	14648.5	22257.3	44212.3	61254.4	1269.25	645.39	404.9	306.02	470.65	490.78	944.23	464.51	622.96	936.66	660.71	986.18	937.3	520.86	647.04	368.4	227.745	661.2	675.83	631.1	386.46	457.81	926.71	790.14	573.24	650.53	888.64	1021.22	561.86	1024.1	840.9	501.58	880.27	448.51	521.9	517.58	420.33	410.38	502.4	796.92
	NOV	199.735	154.227	392.613	2451.62	14118.1	20668.2	42363.7	54881	1299.5	525.04	501.67	303.77	430.61	690.52	1020.79	478.49	720.58	766.31	708.94	988.78	1288	579.42	488.44	456.82	220.96	763.77	686.92	533.325	450.58	397.52	892.47	775.9	635.35	728.83	803.69	1190.43	692.13	959.42	712.08	616.49	812.77	567.115	578.97	509.69	378.24	514.26	454.17	876.2
	NOV	157.352	145.317	482.192	2962.26	13962.2	23707.3	44268.1	55776.8	943.08	688.79	424.84	330.62	477.02	593.37	938.88	581.77	643.77	811.24	602.75	1069.43	948.57	616.59	427.4	533.81	234.53	670.78	716.04	445.46	368.73	421.6	1022.62	897.04	526.88	858.8	595.49	1185.08	482.16	910.96	710.94	559.035	510.44	643	636.04	568.2	457.12	484.08	637.82	886.25
	Osteoactivin	370.23	340.9	436.685	824.235	1134.51	3445.46	7701.93	15737.4	1416.74	550.52	953.42	356.75	673.37	992.63	699.96	805.7	778.16	1086.19	1048.26	1262.64	1373.27	621.35	788.62	653.22	445.7	1245.2	1137.57	558.79	481.71	533.92	1118.44	566.85	504.11	484.96	869.12	554.76	799.26	1164.79	759.3	590.59	1011.54	1165.02	1118.83	691.04	530.02	631.73	560.39	376.55
	Osteoactivin	302.089	460.005	430.455	733.517	1030.27	3382.62	7450.77	15457	1566.12	639.78	799.82	441.43	693.27	681.1	618.98	736.73	757.13	1020.26	1107.54	1262.64	1297.83	717.06	839.94	681.14	355.08	687.3	1151.6	505.38	625.56	562.29	1056.02	600.88	573.71	492.98	817.13	409.44	730.87	895.18	817.62	642.86	882.51	1340.7	753.06	563.16	440.98	610.46	675.4	413.17
	Osteoactivin	306.373	344.021	449.085	824.235	995.595	3498.46	7943.91	20039.9	1484.56	641.94	836.94	455.14	683.32	910.02	554.38	1163.16	840.33	1045	1122.56	1262.64	1150.12	748.88	785.73	476.49	420.12	767.56	1152.46	763.18	559.82	645.86	1320.9	527.12	555.27	454.04	810.43	473.51	817.85	1145.71	888.31	621.91	724	987.84	831.69	621.44	548.84	576.08	649.16	361.87
	Osteoactivin	306.716	347.142	466.832	914.952	1182.97	4044.95	8693.51	18573	1458.56	763.52	922.32	448.285	580.76	944.69	701.53	962.96	919.75	1384.21	1442.02	1262.64	1499.62	983.2	811.08	792.35	550.98	1103.96	1432.04	622.18	494.08	666.6	1252.24	618.25	744.86	476.94	749.32	566.71	957.9	877.31	894.04	661.78	803.255	878.75	874.68	612.02	556.1	570.17	673.38	365.45
	OX40 Ligand	456.025	357.59	491.86	620.148	1107.05	5122.34	16366.3	50933.3	399.41	543.73	400.59	501.27	769.66	543.53	614.65	724.16	712.855	769.46	726.3	593.96	1153.6	1072.11	484.54	478.49	478.6	599.15	671.78	571.75	494.74	520.38	750.1	617.33	439.79	523.82	778	619.06	729.06	544.45	626.57	489.985	666.5	530.56	699.33	641.31	544.13	511.96	655.12	338.595
	OX40 Ligand	437.585	326.067	477.32	596.597	1201.21	4698.83	15472.2	46202.7	509.2	797.505	444.73	511.61	596.47	579.66	692.62	756.56	668.88	1020.78	800.85	794.29	1276.72	1072.11	616.895	596.24	375.94	781.42	1009.9	487.59	419.69	696.02	650.12	704.12	698.25	373.17	671.78	623.77	997.625	513.18	492.69	489.985	722.26	469.01	610.5	471.53	483.68	488.55	546.51	246.76
	OX40 Ligand	414.527	331.358	449.707	621.233	1247.85	4951.5	13986.9	45016.4	402.36	549.68	456.08	486.73	943.53	540.38	535.56	788.96	714.08	991	767.29	914.16	1223.82	1072.11	703.71	479.63	412.12	766.46	1043.22	566.825	532.75	678.38	710.39	615.53	551.92	420.73	859.06	569.61	1160.35	481.91	579.525	531.39	671.42	508.78	813.5	436.24	469.94	572.18	603.64	323.31
	OX40 Ligand	589.602	399.043	484.59	798.03	1285.22	5082.27	13313.5	53997.5	455.78	1045.33	587.49	597.45	751.37	577.6	701.65	641.79	711.63	1088.96	1007.78	930.69	1250.27	1072.11	530.08	617.4	430.57	563.4	840.84	561.9	456.73	687.2	607.37	660.725	534.82	506.49	696.94	594.1	834.9	467.89	532.48	448.58	726.53	429.24	777.6	556.42	633.53	639.08	550.27	353.88
	P-Cadherin	149.368	93.5825	239.005	363.45	804.505	2635.91	4478.76	11176.8	316.28	204.1	213.79	197.06	420.085	300.86	410.78	339.9	396.12	437.81	455.12	627.73	961.21	350.48	380.1	464.27	81.08	224.42	266	211.63	88.04	130.87	274.42	263.54	123.08	322.84	240.53	194.33	308.48	332.04	257.765	251.455	240.94	290	284.085	237.67	199.33	226.08	312.5	228.14
	P-Cadherin	156.862	138.929	269.188	312.19	793.643	2682.75	4170.94	10538.3	377.4	187.35	235.395	183.06	391.37	240.98	266.4	285.53	301.47	435.33	378.73	603.88	1221.67	272.48	253.13	464.27	129.12	197.51	397.42	250.36	88.55	172.24	317.71	252.18	110.45	306.53	265.31	190.37	223.02	305.56	275.47	170.02	342.49	321.46	274.92	354.67	204.48	354.37	338.54	232.22
	P-Cadherin	159.926	132.92	222.267	280.498	798.435	2659.33	3943.1	11469.2	250.08	210.61	257	129.9	448.8	160.66	339.76	328.06	521.62	425.13	438.04	424.83	1112.94	290.98	343.9	609.27	74.33	227.295	292.75	153.58	88.295	174.9	259.2	274.9	120.91	311.06	229.305	207.895	262.54	248.16	197.94	195.33	317.59	258.54	212.08	326.74	186.52	306.08	239.59	245.61
	P-Cadherin	162.989	144.938	237.452	325.512	806.565	2616.6	4076.34	11272.5	346.84	207.355	235.395	158.85	420.085	214.71	371.43	257.87	391.68	455	414.78	509.36	1061.55	328.28	424.5	319.27	105.1	230.17	390.84	230.995	87.3	194.44	248.25	205.92	118.74	269.98	218.08	221.46	258.88	292.92	240.06	307.58	361.9	222.78	293.25	294.61	190.27	278.9	267.67	227.18
	Periostin	194.606	307.245	322.19	466.87	796.69	2938.48	7096.21	20650.8	570.12	242.94	393.73	245.43	369.78	330.77	291.71	509.42	446.96	638.48	570.37	510.27	3537.12	497.53	361.78	257.98	215.84	425.13	491.69	319.48	255.23	178.16	410.16	359.64	204.6	308.33	270.12	416.92	353.22	424.58	489.04	272.74	403.61	443.77	360.54	315.295	314.4	258.88	351.08	317.47
	Periostin	211.52	296.345	246.49	491.64	833.283	2849.55	7992.47	20943.9	498.71	250.81	316.96	174.22	310.37	361.02	350.87	430.04	400.62	645.56	516.4	522.1	3293.7	409.24	406.2	366.38	224.52	297.75	565.4	312.425	249.9	209.27	360.62	424.48	246.74	400.73	218.46	384.38	257.69	528.94	344.68	252	394.53	451.22	493.08	343.45	304.82	359.08	343.54	249.4
	Periostin	170.605	274.065	212.275	452.095	757.83	2926.96	7992.24	21555.7	567.29	267.04	245.27	246.4	330.63	300.52	279.12	370.04	569.41	573.37	458	324.57	3177.52	347.5	401.46	295.71	164.74	355.96	496.45	305.37	249.92	247.47	433.88	334.73	294.4	353.06	257.35	402.75	376.67	478.92	330.27	248.29	418.75	436.32	439.88	304.48	323.77	342.42	394.94	220.42
	Periostin	177.646	301.795	239.768	436.142	798.495	2868.22	7992.69	21021.9	676.73	256.69	472.92	247.37	239.84	330.77	321.29	360.44	460.4	529.65	543.385	374.86	3631.42	387	379.27	234.38	138.43	380.73	442.67	292.92	254.46	186.1	367.1	398.88	226.85	336.54	268.22	372.75	372.72	353.24	416.86	241.6	415.4	363.76	439.94	326.11	251.18	337.02	442.16	273.94
	PlGF-2	596.391	523.733	918	1838.38	4953.31	10776.8	16503.6	31380.1	484.12	428.77	494.43	472.86	523.51	509	511.66	521.2	516.46	923.43	641.41	526.26	1166.38	527.36	566.87	469.32	549.98	488.12	630.84	481.84	435.16	391.81	658.88	566.66	464.79	419.7	612.73	558.04	523.91	711.42	638.53	441.14	924.83	578.08	604.68	549	617.81	484.5	598.48	381.32
	PlGF-2	605.296	544.992	1070.08	1732.42	4457.27	11298.3	15644.3	31703.4	469.08	387.18	494.72	497.1	533	486.07	528.9	643.41	545.92	618.7	589.92	821.18	1366.64	515	435.89	353.41	490.98	564.44	604.92	401.58	375.24	400.58	707.61	631.12	454.425	467.24	803.1	434.24	607.64	599.13	681.15	336.83	672.41	584.16	603.26	474.11	536.94	632.26	708.98	425.02
	PlGF-2	528.46	457.735	1063.78	1685.15	4040.36	10995.1	17469.8	29846.4	455.08	335.02	412.14	519.9	486.56	326.48	520.28	639.98	686.96	691.31	531.92	614.5	1256.77	495.38	451.72	401.8	333.67	537.46	630.74	435.67	481.18	434.45	590.24	590.42	444.06	602.35	906.1	525.88	504.9	630.55	610.94	399.45	914.71	572	609.08	545.31	523.8	677.08	648.2	470.7
	PlGF-2	412.23	463.882	1019.76	1364.38	3951.15	11109.9	20196.5	31884.9	494.85	363.44	375.98	369.84	425.02	353.02	458.96	500.94	699.92	720.06	504.56	710.92	1539.18	482.85	480.66	429.08	325.53	502.94	578.26	285.46	404.6	417.515	544.41	700.21	348.48	588.71	707.915	544.94	506.1	540.2	500.32	339.45	682.6	515.52	613.19	473.72	446.8	573.63	560.92	371.11
	Progranulin	378.948	434.152	1053.85	3594.2	14829.9	54496.5	119088	168054	2070.63	1067.56	1133.7	712.1	1168.71	1196.62	1171.48	1231.18	1518.77	1761.49	1333.57	1723.85	2304.65	1047.36	901.44	763.88	576.41	1216.63	1592.28	705.19	597.78	741	1422.18	1241.08	786.25	858.8	1061.86	1322.41	1053.63	1611.17	1132.76	887.9	1336.81	811.6	962.66	877.63	752.66	1013.86	869.63	740.49
	Progranulin	320.754	395.222	1045.52	3354.26	16755.8	56145.2	118122	165098	2161.46	970.33	1109.54	754.5	1066.14	1291.27	1285.63	1191.84	1535.96	1799.76	1271.83	1676.51	2626.18	1192.48	1002.1	952.53	601.98	1212.22	1567.88	720.96	715.74	757.04	1280.84	1050.39	882.53	977.14	903.02	1460.04	932.16	1608.75	1063.79	1193.87	1338.88	962.96	977.9	1130.35	693.02	920.78	812.48	945
	Progranulin	426.548	458.36	1169.68	2591.23	16704.9	52465.8	117086	174743	1713.74	1018.94	1057	587.12	915.31	1279.78	1409.06	1044.45	1250.77	1698.1	1153.9	1828.5	2321.14	1181.92	943.67	783.73	572.9	1296.94	1577.81	852.75	658.22	877.16	1853.31	1090.1	689.55	724	881.16	1527.73	843.35	1504.31	944.46	1195.32	1366.12	1173.66	873.6	1005.94	644.82	827.78	965.63	754.67
	Progranulin	382.072	500.278	1111.76	3180.56	17624.9	55315.5	124854	202947	1774.17	969.92	922.82	697.08	991.04	1334.44	1329.22	1211.51	1657.28	1780.62	1314.1	1526.55	2365.45	1077.78	909.45	796.5	531.8	1118	1606.74	712.24	772.12	817.1	1900.88	1394.45	678.67	961.82	1127.43	1670.88	1009.14	1850.81	1025.73	1196.76	1509.45	1049.53	896.2	912.02	729.29	906.9	1044	766.32
	Prostasin	391.026	358.143	588.257	638.22	1769.08	3173.89	4851.99	6144.83	349.785	274.37	406.62	343.88	363.35	422.8	401.72	401.62	392.71	465.85	432.35	433.49	862.72	555.42	415.12	358.08	242.19	335.525	359.4	376.85	268.31	310.92	372.26	369.2	269.12	264.8	298.79	295.16	379.2	560.27	398.08	353.37	427.85	670.31	352.26	353.14	389.94	395.76	410.71	366.14
	Prostasin	353.249	354.947	577.39	756.445	1625.85	3397.61	4891.71	7469.41	250.06	229.6	317.47	314.14	275.54	349.51	298.66	360.88	398.84	339.92	478.46	345.68	635.6	567.87	394.83	346.26	281.29	354.39	381.9	384.17	373.08	327.42	410.26	384.12	290.23	258.94	329.9	307.425	359.2	501.02	326.18	331.47	495.14	510.86	382.69	352.52	297.29	343.92	398.02	320.84
	Prostasin	357.697	373.367	530.415	652.525	1772.38	3592.95	6242.61	7703.1	287.26	203.31	383.06	319.3	368.92	310.68	355.12	466.4	295.55	447.69	386.24	376.9	976.59	319.02	430.73	326.9	268.04	235.96	404.4	403.52	289.24	217.78	362.43	365.85	329.4	222.25	420.83	319.69	368.15	427.57	335.53	241.43	334.24	546.51	296.31	368.65	384.29	362.58	402.2	373.65
	Prostasin	333.946	305.072	720.918	704.485	2375.89	3495.28	7094.11	8742.59	412.31	160.71	359.5	334.14	244.92	304.16	338.98	329.45	317.21	424.74	343.24	437.4	675.52	437.22	417.88	336.58	244.02	316.66	340.42	393.845	265.25	247.18	340.74	348.9	339.88	270.66	444.69	266.18	337.78	603.96	263.74	260.27	283.06	462	323.56	300.71	307.25	353.25	393.14	343.49
	Renin 1	673.151	666.863	1406.11	2197.73	5650.65	13379.1	15449.3	19454.9	754.28	484	928.38	597.56	800.34	605.92	823.12	814.88	702	575.93	790.28	939.39	2017.94	555.4	806.92	708.73	600.76	781.78	953	851.88	517.24	582.15	807.68	694.16	1134.32	724.2	882.98	927.78	761.29	724.47	1009.7	733.62	854.43	1118.1	823.04	788.62	767.82	893.29	987.23	665.29
	Renin 1	651.273	705.267	1229.51	2193.25	5925.69	13219.2	14637.9	19601.5	735.6	600.33	792.8	654.37	778.22	621.06	719.67	778.38	783.735	860.4	1046.39	774.76	2800.92	934.1	740	560.75	649.42	972.71	907.63	919.2	438.37	616.88	766.29	644.37	1106.72	737.69	1096.86	853.94	947.14	675.58	1026.76	699.54	968.78	1564.06	941	751.945	762.55	784.12	998.315	756.69
	Renin 1	653.93	611.913	1205.36	2299.77	4899.66	12734.3	14718.2	15183.5	843.28	553.895	815.6	534.44	863.98	704	706.83	795.77	618.43	880.27	741.33	775.84	2903.24	630.4	693.7	650.2	564.19	727.06	897.19	700.76	476.18	1028.92	662.75	663.83	728.46	625.51	958.13	890.86	711.28	764.92	1033.6	766.53	1159.6	1340.78	970.69	715.27	845.98	890.06	1009.4	576.7
	Renin 1	603	708.645	996.75	2682.2	6295.67	17251.7	19877.1	24830.9	744.94	507.46	647.63	750.16	882.58	635.88	715.74	761.21	865.47	840.53	883.47	909.82	2852.08	770.9	861.39	707.38	655.61	600.31	1096.94	813.11	496.71	822.9	923.76	678.995	881.19	657.59	789.64	852.84	733.22	684.02	1018.23	504.9	1064.19	1229.44	901.21	890.2	1017.9	862.8	759.75	916.14
	Testican 3	299.712	275.113	395.613	740.038	2528.24	9659.62	26749.1	42406.5	299.56	261.06	331.94	192.94	382.8	344.58	356.8	350.3	490.44	512.56	491.42	601.905	1143.9	421.08	325.41	372.3	170.94	367.81	563.51	250.33	233.59	262.63	335.86	352.76	211.72	330.17	257.92	381.38	328.82	315.86	315.36	263.35	503.9	328.41	356.6	356.98	351.16	317.845	306.52	275.33
	Testican 3	246.157	211.83	446.835	752.421	2921.16	9779.13	24847.9	41866.9	333.18	295.7	286.85	286.53	276.53	380.12	324.9	417.76	513.27	659.72	536.02	644.69	1173.1	371.5	350.04	372.21	286.16	353.16	407.98	280.13	196.56	193.06	404.67	530.42	235	280.08	283.42	351.74	404.12	406.38	279.94	284.69	586.24	318.88	360.98	388.37	365.67	231.88	411.65	273.02
	Testican 3	301.151	259.535	316.713	764.805	2336.01	9558.33	23279.5	42166.7	310.02	298.14	266.17	255.04	411.04	334.38	389.8	525.96	453.98	609.73	564.69	490.88	945.23	419.08	330	369.1	250.665	448.92	338.57	334.58	190.77	242.49	308.12	403.37	245.46	380.26	234.08	668.06	350.43	491.24	370.9	356.41	369.12	328.41	482.78	376.5	330.25	364.24	399.02	361.64
	Testican 3	263.938	265.817	428.475	605.74	2517.07	9507.65	21692.6	40798.3	321.6	206.7	297.84	246.24	292.69	306.8	403.76	439.59	521.67	715.58	544.56	559.12	1158.04	420.08	356.52	360.92	215.17	451.44	457.43	278.92	202.39	272.3	466.72	505.55	212.81	330.17	270.67	524.72	318.96	331.72	285.5	403.26	370.84	337.94	353.33	345.86	299.84	271.45	399.98	249.89
	TIM-1	591.227	869.155	1986.35	8248.26	14426	28047.4	30690.6	33087.1	634.36	466.37	704.41	575	591.88	745.49	803.46	670.26	713.24	871.55	769.22	793.37	803.87	665.82	758.88	453.12	436.94	990.705	933.22	629.04	624.78	539.38	947.29	947.3	266.135	518.6	543.97	954.53	650.5	1039.74	1206.6	693.61	926.2	1388.14	1076.04	736.02	807.9	773.81	908.57	801.87
	TIM-1	673.04	904.13	2617.88	6432.05	15200.1	28703	32855.1	32089.5	645.25	698.82	757.35	698.51	503.67	716.99	610.88	665.21	821.14	511.49	752.06	1190.97	746.11	602.76	724.96	559.1	474.69	755.06	870.44	688.67	722.98	631.18	778.02	886.43	266.135	637.23	543.97	991.77	682	725.85	930.51	815.38	1225	1108.98	929.52	1051.46	889.55	697.56	774.25	889.14
	TIM-1	611.035	875.635	2095.39	7441.68	15211.5	29429	31720.3	30698.3	730.02	698.98	914.54	763.31	601.19	734.82	857.08	655.54	841.74	596.57	964.2	1043.39	682.3	658.76	620.31	586.04	508.72	1226.35	915.1	567.04	642.16	530.55	888.59	1210.38	266.135	620.92	543.97	959.27	687.92	936.31	1064.8	688.82	1166.65	1371.31	1200.83	695.65	716.67	681	764.18	702.12
	TIM-1	682.906	889.882	2356.63	7844.97	15205.8	33043.6	38738.1	36179.1	687.635	914.63	1071.73	856.31	596.535	973.66	830.27	667.735	831.44	734.06	866.71	1338.55	774.99	662.29	926.69	687.6	491.705	990.705	924.16	658.855	852.41	585.28	917.94	1378.6	266.135	629.075	543.97	975.52	684.96	1312.92	1388.31	854.71	1114.92	1240.14	1325.62	1044.26	896.86	735.685	1098.55	1044.98
	TRAIL	206.877	218.672	406.362	616.505	1538.07	4280.88	7615.08	15230	345.85	272.39	264.96	207.72	298.2	323.6	306.41	341.24	436.9	429.68	466	501.36	508.98	427.39	339.24	255.12	270.5	341.69	437.15	279.44	238.43	235.25	512.86	487.12	136.535	231.8	111.1	296.26	113.18	323.89	292.7	313.35	369.12	251.8	314.96	205.44	269.44	305.98	335.06	224.79
	TRAIL	178.689	269.97	407.767	640.43	1397.87	4111.55	6644.48	14556.5	323.19	317.895	260.735	246.2	302.02	274.33	320.57	469.98	481.56	430.65	421.06	482.16	578.8	398.92	324.12	261.69	226.69	289.15	429.9	296.96	290.69	320.62	435.69	477.8	174.65	285.69	80.04	333.3	172.06	326.13	340.67	282.37	373.02	383.82	302.14	253.58	207.63	268.84	318.92	283.49
	TRAIL	224.741	272.485	435.91	560.785	1459.57	4125.8	6619.88	14079.5	381.29	363.4	242.34	248.08	271.78	286.51	377.58	399.72	374.67	435.55	504.39	452.45	601.49	455.86	335.9	292.46	237	343.96	451.28	317.86	168.29	229.96	327.41	430.62	136.535	301.2	111.1	302.82	169.63	228.02	316.685	297.86	340.96	317.81	358.9	376.37	281.18	414.46	286.1	330.34
	TRAIL	282.785	258.26	435.66	553.293	1426.16	4230.28	6112.29	14566.4	489.87	268.98	256.51	236.65	300.11	228.69	349.075	398.21	557.32	331.43	449.88	577.72	624.18	575.26	316.48	277.075	214.16	283.76	452.28	410.84	186.17	323.82	464.29	485.5	98.42	270.18	142.16	360.38	124.21	325.01	316.685	277.98	324.12	317.81	301.39	328.16	275.31	396.83	406.64	287.33
	Tryptase e	264.036	787.722	3174.91	6194.4	24435.4	59856.8	67820.5	67656	470.96	339.74	429.65	211.64	271.8	336.5	468.69	529.02	424.22	475.04	441.38	633.44	745.65	413.07	345.38	287.42	237.36	425.9	478.54	305.43	285.595	264.6	359.74	582.69	257.53	279.33	345.2	547.18	269.12	471.29	396.53	234.84	470.28	416.16	337.52	416.19	283.79	365.22	372.29	302.31
	Tryptase e	231.987	845.655	3171.52	5248.82	22474.4	56234.6	63002.6	67961.1	475.51	299.96	416.37	209.86	294.94	235.67	476.42	517.08	489.86	388.22	381.54	766.17	677.22	311.31	397.1	288.67	283.27	389.72	454.98	347.48	287.75	354.02	411.83	368.4	254	233.38	348.48	476.96	266.64	419.26	273.49	212.06	427.365	382.4	287.33	233.16	275.295	319.07	333.52	323.9
	Tryptase e	232.474	915.428	3170.82	4724.11	25769.4	56572.7	60014.9	63454.4	367.16	258.56	285.77	188.6	188.9	286.24	440.06	447.75	555.5	485.7	437.61	551.2	963.98	348.9	370.6	248.51	243.28	578.48	556.94	251.69	333.82	301.08	356.78	393.79	275.21	343.67	257.1	579.92	264.16	367.23	317.78	349.76	350.08	385.2	250.565	311.88	266.8	272.92	424.52	269.59
	Tryptase e	208.576	720.087	3390.25	4883.84	31720.2	57102.3	55984.7	64968.1	480.06	202.52	297.1	213.42	248.66	187.31	476.2	404.41	417.96	480.37	415.75	672.52	781.88	477.24	405.82	339.33	349.16	488.56	430.1	213.96	283.44	324.86	486.28	525.42	261.06	420.28	217.69	563.55	228.98	419.26	380.27	341.22	384.45	400.68	213.8	350.94	295.61	232.96	315.06	316.88
	Average	0	1	4	12	37	111	333	1000	F33853 (HT)	M33854 (HT)	M33855 (HT)	M33856 (HT)	M33857 (HT)	F33873 (HT)	F33874 (HT)	F33875 (HT)	M33876 (HT)	F33877 (HT)	F33878 (HT)	F33879 (HT)	F33880 (HT)	M33881 (HT)	M33882 (HT)	M33883 (HT)	M33884 (HT)	F33885 (HT)	F33886 (HT)	F33887 (HT)	M33888 (HT)	M33889 (HT)	F33903 (HT)	F33904 (HT)	F33905 (HT)	M33906 (HT)	M33907 (HT)	M33908 (HT)	M33909 (HT)	F33910 (HT)	F33911 (HT)	F33912 (HT)	F33913 (HT)	M33914 (HT)	M33915 (HT)	M33916 (HT)	M33917 (HT)	M33927 (HT)	M33928 (HT)	F33934 (HT)
	POS1	56050.5	57239.1	49991.1	63076.8	50583.1	59284.3	62136.6	56151.4	57498.5	56610.9	57315.7	56098.3	63379.6	56416	51650.9	47929.3	54448.3	50417.6	52439.7	50652.5	55572.4	51165.3	52127	48475.2	51678.8	48814.2	56529.1	50555	51018.2	47205.2	51881.2	50248.1	56034.9	56687.5	64371.5	50679.7	53639	53105.1	54260.9	57102.1	55068.6	62842.9	52578.4	47737.2	52076	47312	53866.7	48547.4
	POS2	21589.3	19915.7	19913.3	19848.2	21117.3	22697.1	20342.6	21919.2	20697.4	26371.8	21768.8	20836.9	21047.2	19362.3	20019.1	18977.2	19357.6	21515.2	19754.9	22671.3	20501.7	20111.1	19237.9	19614.5	20050.1	19801.5	21918.2	20070.1	19173.4	18879.6	19468.3	19414.1	20115.8	20576.6	20936.1	20300.6	21710.2	19553.9	21641.8	21946.7	20427.8	21836.8	20012.8	18511.2	19068.7	18608.2	19553.5	19949.9
	B7-1	403.441	335.79	449.011	602.426	1612.79	4834.33	8336.4	17804.2	361.217	327.433	400.933	336.493	361.613	344.245	549.467	381.288	465.355	535.847	594.16	561.75	1249.32	563.317	460.076	432.78	339.28	391.88	417.775	314.878	463.995	391.86	401.468	416.215	407.99	428.92	385.45	456.897	496.683	436.935	497.957	378.197	326.145	465.36	438.365	430.098	479.085	446.47	476.97	420.145
	BAFF R	517.07	447.371	523.467	620.076	1122.89	3630.3	8162.84	16397.4	568.632	420.79	622.673	387.72	698.345	502.765	714.015	624.723	592.352	637.86	648.357	782.598	1527.68	701.798	503.715	626.31	451.346	558.158	691.575	516.18	518.27	611.61	631.188	528.996	482.025	543.975	888.763	616.59	547.95	490.748	610.587	536.398	613.325	807.872	577.73	604.648	575.63	611.412	606.175	582.53
	BTC	568.883	435.036	682.503	1663.46	7278.36	28808.4	43470.1	68231.3	788.147	581.142	556.288	545.487	589.65	558.1	667.965	680.128	648.933	952.45	758.318	825.322	1409.9	782.058	490.758	546.22	558.158	734.632	851.517	502.44	498.192	472.28	643.817	526.956	433.533	458.93	567.205	697.035	572.943	622.63	553.373	685.393	539.013	713.717	649.76	516.113	550.36	512.77	587.168	525.9
	C5a	499.021	493.564	727.612	1187.72	3469.2	14717.3	22554.3	41381.5	490.796	490.293	460.902	460.043	473.915	416.11	562.727	532.722	506.632	545.648	568.498	656.03	1077.15	643.857	448.267	565.382	400.13	458.28	559.9	430.892	437.517	436.045	498.492	604.607	479.285	551.885	425.049	543.785	603.866	503.37	548.075	452.105	514.763	662.938	590.375	525.397	507.125	548.18	538.947	496.273
	CCL6	243.674	2059.23	7758.93	25888.9	44523.7	77187.6	76498.6	77826.7	334.47	323.518	275.067	244.018	381.079	268.452	333.197	416.183	426.43	410.038	416.533	535.122	582.468	453.63	297.929	368.423	299.553	289.288	322.202	197.045	235.322	241.775	312.695	285.89	260.985	319.025	328.985	280.98	274.038	282.142	308.822	287.755	291.515	451.173	384.702	348.183	337.673	350.156	395.502	335.132
	CD48	444.859	467.169	590.462	725.906	1404.65	4505.18	9235.07	20340.2	752.24	799.215	659.05	623.935	762.705	587.003	731.22	737.73	694.238	957.233	770.798	914.215	1152.33	883.82	674.352	642.875	541.245	694.513	854.945	544.153	639.94	681.525	758.945	866.262	771.74	869.86	738.365	743.217	808.548	697.148	669.602	793.125	718.672	858.393	820.193	625.528	661.05	689.393	767.7	642.045
	CD6	142.282	126.765	178.363	164.871	362.439	762.773	1346.76	4795.03	319.11	264.644	300.405	134.715	260.415	231.82	396.485	293.04	397.788	400.48	430.688	443.062	901.665	414.848	244.72	334.803	181.575	302.352	380.808	191.068	176.79	191.63	272.729	271.158	162.26	141.77	298.1	364.49	248.722	292.235	252.342	168.078	367.45	302.785	238.22	274.98	238.212	311.409	268.265	184.001
	Chemerin	292.626	456.571	1189.19	2741.64	7133.46	15206.7	18312.4	19762.6	547.082	512.143	566.232	390.717	461.707	422.49	562.763	645.995	754.55	957.965	632.632	681.433	1077.74	602.335	408.507	460.8	385.68	626.725	627.495	419.981	451.053	530.205	581.492	453.375	425.15	394.722	529.34	581.361	408.11	480.737	374.327	382.061	576.575	602.238	540.737	538.642	458.578	430.975	468.243	437.325
	Clusterin	165.272	210.776	232.133	369.618	850.512	2407.93	3380.96	5654.81	845.2	509.12	411.06	413.135	527.258	523.18	554.852	740.265	757.26	998.322	700.62	841.332	1269.56	790.04	736.017	517.413	384.758	558.82	1037.68	430.385	362.672	558.768	681.392	674.817	402.805	677.763	458.3	698.882	729.538	587.685	608.567	535.087	544.19	626.791	650.16	519.22	338.338	480.998	450.558	321.564
	Lungkine	653.346	592.497	574.403	587.738	764.928	2233.6	3547.19	11501.2	833.52	665.655	675.477	616.972	639.615	612.413	786.12	912.925	865.855	977.118	841.865	948.388	1930.45	817.27	672.59	700.034	559.085	684.312	947.612	515.135	652.942	643.748	690.798	732.009	595.107	602.435	643.915	862.132	970.915	853.665	803.512	721.128	835.29	858.868	875.03	737.717	690.288	824.263	698.798	680.247
	Cystatin C	226.133	184.569	291.017	560.731	817.959	3123.43	6112.07	8216.48	13458.8	11829.2	13743.7	12102.4	13548.9	12856	10785	11428.6	12420.6	14067.2	13849.3	13218.6	4058.22	11326.3	14063.3	10023.1	9897.43	12920.1	16214.1	11330.2	12132.2	13526.7	13786.9	15059.9	11841.5	13011.8	12174.1	10497.3	12013.9	10921.2	11737.8	11084	12821.1	14102.4	12823.6	10843.3	9342.65	11140	10344	9418.25
	DAN	164.69	273.773	867.931	5463.96	27145.5	76495.5	103708	133270	647.665	455.637	454.757	299.715	366.875	478.863	749.997	649.467	1004.91	864.055	602.305	810.6	839.013	739.842	556.445	497.075	348.525	601.83	909.069	457.163	443.707	405.885	554.601	470.595	278.03	254.335	465.798	683.597	465.699	548.435	404.373	412.66	380.556	604.375	412.165	412.853	337.075	419.792	408.98	393.5
	DLL4	940.442	531.934	719.51	698.952	1092.26	2984.14	8308.61	23940.9	1102.31	667.372	578.062	835.634	549.312	644.77	878.466	602.56	1011.21	981.793	764.59	1059.68	1089.5	641.43	618.918	642.01	443.188	745.918	981.293	460.226	685.878	611.138	725.217	780.689	585.615	625.155	622.185	935.162	967.455	678.423	615.087	675.945	799.866	798.038	656.105	591.055	524.048	545.32	516.385	545.36
	EDAR	225.415	203.92	310.546	440.849	946.569	3185.89	6117.09	13620.7	276.462	233.549	292.288	175.575	234.055	386.62	347.364	331.875	274.314	485.169	284.205	450.968	673.692	462.54	316.092	314.77	193.572	348.145	307.502	237.626	194.882	225.442	284.48	280.077	196.28	179.298	250.913	272.733	316.575	218.969	253.725	247.198	312.285	337.409	283.648	282.403	244.085	309.308	271.1	320.982
	Endocan	424.528	689.672	1562.2	4452.54	13441.7	32337.7	35040.9	43265.6	497.21	507.333	405.63	403.94	413.812	395.575	524.491	538.262	568.65	599.492	411.52	596.888	655.36	657.005	454.88	475.398	375.765	394.94	440.923	515.812	428.1	444.81	436.725	945.86	395.02	419.013	677.575	601.533	619.429	673.031	472.748	381.615	601.923	467.325	536.837	502.153	438.738	511.273	491.718	467.27
	Fetuin A	513.503	442.805	563.03	584.023	1044.12	2156.8	5654.43	16960.2	958.27	829.638	623.808	621.348	624.717	593.285	833.025	824.873	982.887	927.212	802.615	1129.21	1804.92	988.288	696.812	733.99	588.03	806.255	819.553	632.43	757.307	873.408	756.07	936.438	587.145	781.48	874.543	1082.58	974.087	895.553	652.795	710.282	1265.54	689.535	753.908	736.58	561.077	669.062	744.756	640.977
	H60	307.381	246.446	488.366	800.046	1751.2	6180.28	12753	24530.1	413.855	292.533	359.747	275.838	431.856	372.711	450.905	503.303	486.01	574.797	436.79	565.548	923.983	615.471	323.358	413.38	304.312	422.587	451.572	313.452	349.95	325.457	323.04	316.788	321.332	313.612	264.691	338.919	292.528	358.125	414.048	293.952	399.33	491	345.626	392.452	305.272	386.748	354.727	329.465
	IL-33	261.15	304.652	513.904	910.98	2290.31	9857.97	16826.4	33725.9	532.888	484.755	477.165	425.465	403.435	499.26	418.221	643.183	624.038	762.847	578.85	678.023	1031.92	631.673	576.918	475.312	340.148	499.368	830.81	327.406	341.493	448.332	536.487	482.76	417.282	464.665	567.235	411.393	584.511	485.033	506.91	384.515	760.933	372.733	657.832	504.995	416.847	567.178	511.163	317.808
	IL-7 Ra	412.638	283.701	322.423	457.051	634.104	2195.29	4258.35	13983.1	341.678	485.133	354.67	287.005	257.565	386.215	473.477	487	521.663	563.692	556.77	656.46	690.787	401.865	417.935	409.914	266.895	454.619	459.982	237.825	379.24	380.663	354.011	383.67	291.452	343.747	313.647	492.327	443.683	444.574	334.495	287.19	493.008	363.95	376.51	411.945	320.848	402.285	366.035	397.197
	Kremen-1	671.337	511.023	741.935	891.543	1126.28	2822.21	4663.47	9187.8	514.252	492.045	552.362	476.234	592.538	532.175	641.548	589.303	611.276	621.862	633.33	670.16	871.47	580.496	567.467	542.727	552.263	539.115	568.662	465.007	546.4	535.745	572.425	465.77	499.39	477.112	535.263	453.335	560.327	534.421	555.79	446.293	649.23	680.658	592.973	596.08	613.3	551.648	518.645	441.837
	Limitin	262.568	228.25	332.597	655.314	687.053	2654.76	6042.48	18751.2	660.523	387.148	521.595	390.67	388.54	497.133	530.335	540.562	616.852	637.947	504.553	593.997	681.465	466.803	440.735	366.04	351.053	400.61	673.48	322.675	402.538	364.12	423.065	381.137	320.8	394.269	469.04	456.935	401.62	457.962	405.717	362.625	435.163	375.488	501.33	389.755	378.118	460.615	381.78	316.655
	Lipocalin-2	293.484	5203.73	15776.5	44506.2	118664	176603	196058	211302	960.907	692.357	537.123	436.115	531.745	516.428	608.79	758.65	776.821	1019.39	802.12	1004.54	1643.11	772.582	578.795	574.915	405.502	763.317	995.438	361.488	470.898	584.02	667.368	659.495	470.263	692.547	652.075	701.288	729.695	699.155	621.102	620.088	725.985	667.385	810.88	585.047	487.675	565.849	787.287	501.245
	LOX-1	371.904	244.042	493.138	824.19	1797.56	5330.15	7395.22	13168.1	308.575	306.475	387.94	338.839	343.915	354.765	479.98	447.1	394.011	488.125	351.095	565.065	373.423	428.642	328.603	360.103	262.285	369.743	470.99	314.27	302.335	287.977	408.595	322.72	299.38	294.184	510.342	410.23	384.267	567.38	406.355	287.897	428.747	437.585	413.598	364.61	371.908	317.16	349.78	299.363
	Marapsin	326.726	440.267	857.226	1061.97	3250.82	13258	26152.2	44045.3	2872.43	1267.06	1437.86	1555.38	1401.69	1597.33	1655.34	1997.73	1378.54	2727.47	1928.33	1898.22	2775.48	1298.65	1462.88	1087.07	506.097	1659.49	2882.34	2033.12	1112.24	1458.11	2275.2	2488.97	1435.03	2944.31	1609.55	2658.36	1914.38	1909.55	2620.68	1307.55	2031.02	610.668	2709.53	1402.43	960.023	1047.03	1289.28	893.875
	MBL-2	206.537	300.341	612.643	1004.99	3182.95	13193.7	23950.8	53886.3	2241.3	993.285	1216.06	1072.26	1187.01	1293.13	1367.35	1786.54	1016.56	2378.17	1803.2	1800.09	2700.73	1265.31	1213.02	857.993	404.58	1459.56	2449.42	1561.5	517.067	1105.92	1611.54	2375.31	1131.08	2650.64	796.42	2085.22	1452.52	1834.85	2380.2	1326.73	1800.81	889.19	2313.76	1265.8	732.13	852.017	1027.65	800.95
	Meteorin	379.861	331.231	622.919	1873.13	9319.29	30649.2	46709.5	48257.2	466.817	321.24	421.275	337.315	410.145	473.803	397.752	477.123	391.683	587.01	545.195	496.021	698.525	404.403	409.305	345.452	301.658	378.335	498.605	414.077	353.331	333.788	414.447	315.097	307.115	292.317	471.795	333.145	420.93	625.345	410.465	286.335	419.312	517.24	398.005	375.89	355.242	397.738	416.75	308.106
	Nope	164.181	123.18	286.894	933.522	1105.75	4333.38	8916.39	20131.5	1025.3	498.233	549.423	500.71	637.038	773.423	913.585	897.895	797.798	1274.12	1040.89	987.692	768.462	879.312	681.21	460.09	226.562	868.552	1375.52	537.538	490.462	542.388	977.485	744.725	413.98	530.263	724.628	733.653	787.285	724.939	899.085	510.433	913.665	303.257	1049.76	616.165	479.57	615.635	574.798	455.817
	NOV	172.296	141.987	437.589	2532.81	14544.3	22265.7	44586	57307.1	1099.5	592.503	424.52	339.903	456.627	541.617	967.567	509.865	636.75	828.557	654.26	958.578	1065	571.873	520.66	440.122	209.016	698.35	667.918	557.769	383.248	444.997	933.08	807.79	544.103	710.59	855.2	1106.05	581.42	952.87	750.898	539.621	705.21	537.464	558.105	512.05	411.33	480.42	578.898	781.152
	Osteoactivin	321.352	373.017	445.764	824.235	1085.84	3592.87	7947.53	17451.8	1481.49	648.94	878.125	425.401	657.68	882.11	643.713	917.138	823.842	1133.91	1180.1	1262.64	1330.21	767.622	806.342	650.8	442.97	951.005	1218.42	612.382	540.293	602.168	1186.9	578.275	594.488	477.23	811.5	501.105	826.47	1020.75	839.817	629.285	855.326	1093.08	894.565	621.915	518.985	597.11	639.582	379.26
	OX40 Ligand	474.435	353.514	475.869	659.002	1210.33	4963.74	14784.7	49037.5	441.688	734.061	472.222	524.265	765.257	560.293	636.12	727.867	701.861	967.55	825.555	808.275	1226.1	1072.11	583.806	542.94	424.307	677.607	891.435	547.016	475.978	645.495	679.495	649.426	556.195	456.053	751.445	601.635	930.484	501.858	557.816	489.985	696.678	484.397	725.232	526.375	532.82	552.942	588.885	315.636
	P-Cadherin	157.286	127.592	241.978	320.413	800.787	2648.65	4167.28	11114.2	322.65	202.354	235.395	167.218	420.085	229.303	347.092	302.84	402.723	438.317	421.668	541.45	1089.34	310.555	350.408	464.27	97.4075	219.849	336.752	211.641	88.0463	168.113	274.895	249.135	118.295	302.602	238.306	203.514	263.23	294.67	242.809	231.096	315.73	273.195	266.084	303.423	195.15	291.357	289.575	233.288
	Periostin	188.594	294.863	255.181	461.687	796.574	2895.81	7768.4	21043.1	578.212	254.37	357.22	228.355	312.655	330.77	310.747	417.485	469.347	596.765	522.039	432.95	3409.94	410.317	387.178	288.612	185.882	364.892	499.053	307.549	252.377	205.25	392.94	379.433	243.148	349.665	253.538	394.2	340.075	446.42	395.212	253.657	408.072	423.767	433.36	322.334	298.543	324.35	382.93	265.308
	PlGF-2	535.594	497.586	1017.91	1655.08	4350.52	11045	17453.6	31203.7	475.783	378.603	444.317	464.925	492.022	418.642	504.95	576.383	612.315	738.375	566.952	668.215	1332.24	505.148	483.785	413.402	425.04	523.24	611.19	401.137	424.045	411.089	625.285	622.102	427.939	519.5	757.461	515.775	535.637	620.325	607.735	379.218	798.637	562.44	607.553	510.535	531.337	591.868	629.145	412.038
	Progranulin	377.08	447.003	1095.2	3180.06	16478.9	54605.7	119787	177711	1930	1006.69	1055.76	687.7	1035.3	1275.53	1298.85	1169.75	1490.69	1759.99	1268.35	1688.85	2404.35	1124.88	939.165	824.16	570.773	1210.95	1586.18	747.785	685.965	798.075	1614.3	1194.01	759.25	880.44	993.368	1495.27	959.57	1643.76	1041.68	1118.46	1387.82	999.438	927.59	981.485	704.947	917.33	922.935	801.62
	Prostasin	358.98	347.882	604.245	687.919	1885.8	3414.93	5770.11	7514.98	324.854	216.998	366.663	327.865	313.183	346.788	348.62	389.588	351.077	419.55	410.072	398.368	787.608	469.882	414.64	341.955	258.885	310.634	371.53	389.596	298.97	275.825	371.423	367.018	307.158	254.163	373.553	297.114	361.082	523.205	330.882	296.635	385.072	547.42	338.705	343.755	344.692	363.877	401.018	351.03
	Renin 1	645.338	673.172	1209.43	2343.24	5692.92	14146.1	16170.6	19767.7	769.525	536.421	796.102	634.132	831.28	641.715	741.34	787.56	742.409	789.283	865.368	849.953	2643.55	722.7	775.502	656.765	617.495	770.465	963.69	821.238	482.125	762.712	790.12	670.339	962.673	686.248	931.902	881.355	788.233	712.248	1022.07	676.147	1011.75	1313.09	908.985	786.509	848.562	857.567	938.674	728.705
	Testican 3	277.74	253.074	396.909	715.751	2575.62	9626.18	24142.3	41809.6	316.09	265.4	295.7	245.188	340.765	341.47	368.815	433.402	494.84	624.398	534.173	574.149	1105.07	407.935	340.493	368.633	230.734	405.333	441.873	285.99	205.827	242.62	378.843	448.025	226.248	330.17	261.523	481.475	350.583	386.3	312.925	326.928	457.525	328.41	388.423	366.928	336.73	296.354	379.293	289.97
	TIM-1	639.552	884.701	2264.06	7491.74	15010.9	29805.7	33501	33013.5	674.316	694.7	862.008	723.283	573.319	792.74	775.423	664.686	801.89	678.418	838.048	1091.57	751.817	647.408	757.71	571.465	478.014	990.705	910.73	635.901	710.582	571.597	882.96	1105.68	266.135	601.456	543.97	970.272	676.345	1003.71	1147.55	763.13	1108.19	1277.14	1133	881.848	827.745	722.014	886.388	859.528
	TRAIL	223.273	254.847	421.425	592.753	1455.42	4187.13	6747.93	14608.1	385.05	305.666	256.136	234.662	293.028	278.283	338.409	402.288	462.613	406.827	460.332	503.423	578.362	464.358	328.935	271.586	237.088	314.64	442.652	326.275	220.895	277.413	435.062	470.26	136.535	272.218	111.1	323.19	144.77	300.762	316.685	292.89	351.805	317.81	319.347	290.887	258.39	346.527	336.68	281.487
	Tryptase e	234.268	817.223	3226.88	5262.79	26099.9	57441.6	61705.6	66009.9	448.423	275.195	357.222	205.88	251.075	261.43	465.343	474.565	471.885	457.332	419.07	655.832	792.183	387.63	379.725	290.983	278.267	470.665	480.14	279.64	297.651	311.14	403.657	467.575	261.95	319.165	292.118	541.902	257.225	419.26	342.017	284.47	408.044	396.11	272.304	328.043	280.374	297.543	361.347	303.17
	POS-Ave	56050.5	54472.3	50845.1	57303.4	52704.1	59105.3	57475.2	56529.1	55616.6	62538.8	56916	55097.7	59011.3	53342.3	51812.4	48599	52352.4	53137.7	51863.8	54756	54399.5	51689	51036.3	49699.3	51866.5	50111.5	56716.7	51330.6	50398.2	48110.3	51212.5	50325.6	54129.9	55054.3	59363	51692.2	55001.6	51935.5	55223.8	57040.2	54051.7	59767.9	52268	47898.1	50791.2	47811.4	52315.8	50170.7
	Normalization	0	1	4	12	37	111	333	1000	F33853 (HT)	M33854 (HT)	M33855 (HT)	M33856 (HT)	M33857 (HT)	F33873 (HT)	F33874 (HT)	F33875 (HT)	M33876 (HT)	F33877 (HT)	F33878 (HT)	F33879 (HT)	F33880 (HT)	M33881 (HT)	M33882 (HT)	M33883 (HT)	M33884 (HT)	F33885 (HT)	F33886 (HT)	F33887 (HT)	M33888 (HT)	M33889 (HT)	F33903 (HT)	F33904 (HT)	F33905 (HT)	M33906 (HT)	M33907 (HT)	M33908 (HT)	M33909 (HT)	F33910 (HT)	F33911 (HT)	F33912 (HT)	F33913 (HT)	M33914 (HT)	M33915 (HT)	M33916 (HT)	M33917 (HT)	M33927 (HT)	M33928 (HT)	F33934 (HT)
	POS1	55560.6	58382.7	54627.5	61158.4	53324.7	55728.8	60066.8	55189.4	57440.6	50294.2	55950.8	56569.7	59673.5	58762.1	55387.5	54794.9	57785	52716.4	56177.5	51396.8	56758.5	54997.7	56748	54192.2	55359.5	54122.3	55376.8	54721.1	56244.1	54515.3	56286.1	55475.1	57516	57208.8	60248.3	54472.3	54184.2	56811.8	54591.9	55620.9	56605.9	58419.2	55890.6	55374	56966	54980.3	57207.6	53762.9
	POS2	21400.7	20313.6	21760.1	19244.5	22261.9	21335.9	19665	21543.6	20676.5	23429.2	21250.4	21012	19816.5	20167.5	21467.4	21695.6	20543.9	22496.2	21163	23004.5	20939.3	21617.5	20943.3	21927.7	21478.1	21954.7	21471.5	21724	21137.4	21803.3	21121.2	21433.6	20647.5	20765.8	19595.1	21819.8	21930.8	20918.7	21773.8	21377.4	20998	20299.6	21273.6	21472.5	20859.3	21624.2	20766.3	22093.1
4: 4-PL	B7-1	399.915	342.499	490.654	584.103	1700.2	4544.4	8058.71	17499.2	400.949	323.219	434.872	377.022	378.297	398.401	597.218	441.824	500.579	567.888	645.154	577.744	1293.31	613.733	507.663	490.39	368.38	440.393	414.816	345.454	561.948	497.154	478.489	504.808	460.055	475.535	396.324	539.5	551.19	513.511	550.382	404.702	368.298	475.247	510.12	546.161	573.715	567.979	554.536	509.355
4: 4-PL	BAFF R	512.551	456.309	572.016	601.217	1183.75	3412.58	7890.93	16116.5	631.178	415.375	675.383	434.42	730.566	581.859	776.065	723.91	637.189	676	704.003	804.88	1581.48	764.606	555.815	709.682	490.058	627.255	686.677	566.304	627.681	775.951	752.281	641.596	543.538	603.095	913.835	728.063	608.084	576.755	674.87	573.989	692.595	825.036	672.297	767.814	689.33	777.812	704.753	706.22
4: 4-PL	BTC	563.911	443.727	745.8	1612.87	7672.84	27080.7	42022.1	67062.4	874.838	573.664	603.378	611.19	616.856	645.899	726.013	788.111	698.052	1009.4	823.4	848.821	1459.55	852.049	541.517	618.931	606.03	825.577	845.487	551.229	603.365	599.183	767.335	639.122	488.857	508.807	583.206	823.052	635.819	731.751	611.631	733.426	608.678	728.881	756.117	655.388	659.068	652.323	682.654	637.565
4: 4-PL	C5a	494.66	503.426	795.093	1151.59	3657.23	13834.7	21803	40672.5	544.78	483.983	499.919	515.453	495.781	481.571	611.63	617.303	544.981	578.274	617.289	674.709	1115.08	701.481	494.632	640.644	434.449	515.013	555.935	472.734	529.881	553.211	594.129	733.301	540.448	611.864	437.039	642.096	670.137	591.59	605.776	483.789	581.293	677.022	687.012	667.178	607.293	697.37	626.592	601.647
1: Linear	CCL6	241.544	2100.37	8478.52	25101.5	46936.8	72558.4	73950.4	76493.4	371.259	319.354	298.352	273.409	398.661	310.685	362.153	482.26	458.708	434.555	452.281	550.359	602.977	494.229	328.744	417.465	325.245	325.1	319.921	216.179	285.001	306.741	372.686	346.743	294.29	353.697	338.266	331.778	304.111	331.59	341.335	307.921	329.192	460.758	447.673	442.141	404.37	445.453	459.82	406.292
1: Linear	CD48	440.971	476.503	645.223	703.828	1480.78	4234.99	8927.44	19991.7	834.981	788.931	714.84	699.086	797.896	679.348	794.765	854.859	746.786	1014.47	836.951	940.245	1192.91	962.919	744.102	728.452	587.667	780.49	848.89	596.992	775.036	864.653	904.549	1050.65	870.225	964.397	759.194	877.584	897.28	819.328	740.098	848.708	811.558	876.63	954.447	794.329	791.622	877.014	892.545	778.371
1: Linear	CD6	141.038	129.298	194.905	159.857	382.083	717.027	1301.89	4712.89	354.21	261.238	325.835	150.941	272.43	268.289	430.941	339.566	427.897	424.426	467.651	455.678	933.414	451.975	270.032	379.37	197.149	339.782	378.111	209.621	214.112	243.121	325.052	328.875	182.967	157.178	306.509	430.386	276.018	343.452	278.909	179.857	414.941	309.218	277.214	349.185	285.265	396.16	311.891	223.071
1: Linear	Chemerin	290.069	465.693	1299.48	2658.26	7520.09	14294.7	17702.4	19424	607.257	505.552	614.165	437.778	483.01	488.955	611.668	748.559	811.664	1015.25	686.928	700.835	1115.69	656.242	450.76	522.14	418.759	704.311	623.051	460.764	546.273	672.672	693.052	549.878	479.405	437.621	544.273	686.465	452.897	564.991	413.736	408.837	651.095	615.032	629.249	683.998	549.157	548.267	544.389	530.183
1: Linear	Clusterin	163.828	214.987	253.662	358.377	896.609	2263.52	3268.33	5557.93	938.166	502.569	445.857	462.896	551.585	605.485	603.071	857.797	814.579	1058.02	760.751	865.287	1314.26	860.746	812.145	586.288	417.758	627.999	1030.34	472.178	439.235	708.91	812.118	818.456	454.209	751.422	471.229	825.233	809.599	690.682	672.637	572.587	614.524	640.108	756.583	659.334	405.167	611.903	523.828	389.842
1: Linear	Lungkine	647.636	604.335	627.675	569.863	806.386	2099.65	3429.03	11304.1	925.201	657.089	732.658	691.285	669.126	708.756	854.436	1057.87	931.394	1035.54	914.118	975.39	1998.42	890.413	742.157	793.22	607.037	769.027	940.902	565.157	790.784	816.724	823.328	887.821	671.052	667.908	662.08	1018	1077.47	1003.28	888.106	771.665	943.248	877.115	1018.26	936.794	826.635	1048.59	812.438	824.686
1: Linear	Cystatin C	224.157	188.257	318.007	543.677	862.292	2936.11	5908.48	8075.72	14939.2	11677	14907.1	13560.1	14174.1	14878.4	11722.3	13243.1	13360.7	14908.4	15038	13595	4201.11	12339.9	15517.9	11357.3	10746.3	14519.6	16099.3	12430.4	14693.4	17161.3	16431.9	18265.5	13352.7	14425.9	12517.5	12395.1	13332.4	12835.2	12973.5	11860.8	14478.2	14402	14922.7	13769.4	11188	14171.8	12026.1	11418
4: 4-PL	DAN	163.251	279.243	948.426	5297.78	28616.8	71907.9	100254	130986	718.903	449.774	493.253	335.815	383.802	554.196	815.174	752.583	1080.98	915.72	653.998	833.68	868.556	806.056	613.999	563.244	378.418	676.334	902.631	501.555	537.377	514.947	661.002	570.764	313.511	281.976	478.938	807.185	516.806	644.553	446.944	441.58	429.742	617.215	479.631	524.263	403.655	534.041	475.489	477.052
1: Linear	DLL4	932.223	542.561	786.24	677.695	1151.46	2805.17	8031.84	23530.8	1223.55	658.785	626.996	936.283	574.657	746.203	954.808	698.228	1087.76	1040.5	830.211	1089.86	1127.86	698.836	682.933	727.472	481.199	838.259	974.343	504.917	830.671	775.352	864.351	946.862	660.348	693.097	639.737	1104.23	1073.63	797.322	679.843	723.316	903.246	814.992	763.501	750.554	627.559	693.732	600.361	661.157
4: 4-PL	EDAR	223.445	207.994	339.347	427.441	997.873	2994.82	5913.32	13387.4	306.871	230.543	317.03	196.722	244.854	447.442	377.551	384.567	295.077	514.179	308.597	463.808	697.414	503.936	348.786	356.671	210.175	391.244	305.325	260.701	236.024	286.019	339.058	339.693	221.328	198.784	257.991	322.04	351.317	257.345	280.437	264.521	352.647	344.577	330.077	358.61	292.297	393.487	315.187	389.137
4: 4-PL	Endocan	420.818	703.451	1707.09	4317.12	14170.2	30398.4	33873.7	42524.4	551.899	500.804	439.967	452.593	432.905	457.806	570.071	623.722	611.693	635.338	446.839	613.882	678.436	715.805	501.929	538.681	407.994	443.832	437.8	565.901	518.475	564.332	520.511	1147.19	445.43	464.551	696.69	710.283	687.407	790.985	522.518	408.359	679.719	477.254	624.711	637.661	525.398	650.418	571.682	566.486
4: 4-PL	Fetuin A	509.016	451.652	615.247	566.261	1100.71	2027.45	5466.07	16669.7	1063.67	818.962	676.614	696.187	653.541	686.619	905.417	955.837	1057.28	982.654	871.499	1161.36	1868.48	1076.74	768.885	831.696	638.465	906.066	813.748	693.842	917.181	1108.09	901.123	1135.76	662.073	866.412	899.214	1278.3	1080.99	1052.51	721.521	760.06	1429.11	704.185	877.312	935.349	671.903	851.151	865.87	777.077
1: Linear	H60	304.695	251.369	533.658	775.713	1846.11	5809.63	12328.2	24109.9	459.376	288.768	390.201	309.061	451.782	431.345	490.09	583.212	522.797	609.167	474.277	581.65	956.517	670.554	356.803	468.408	330.413	474.902	448.374	343.89	423.827	412.909	385.016	384.217	362.339	347.696	272.158	400.192	324.63	420.889	457.638	314.553	450.942	501.432	402.201	498.358	365.571	492.003	412.414	399.421
4: 4-PL	IL-33	258.868	310.739	561.565	883.273	2414.44	9266.76	16265.9	33148.1	591.501	478.517	517.558	476.711	422.049	577.802	454.566	745.3	671.273	808.461	628.53	697.327	1068.26	688.205	636.589	538.584	369.322	561.187	824.926	359.199	413.584	568.801	639.413	585.518	470.534	515.165	583.237	485.768	648.657	570.038	560.277	411.462	859.28	380.651	765.511	641.27	499.184	721.538	594.289	385.288
1: Linear	IL-7 Ra	409.032	289.369	352.325	443.15	668.472	2063.63	4116.5	13743.6	379.259	478.89	384.693	321.574	269.449	446.973	514.624	564.321	561.149	597.398	604.555	675.151	715.111	437.831	461.163	464.48	289.786	510.899	456.725	260.919	459.3	482.947	421.929	465.336	328.646	381.106	322.496	581.335	492.374	522.489	369.71	307.317	556.727	371.682	438.14	523.11	384.222	511.769	425.56	481.535
1: Linear	Kremen-1	665.47	521.233	810.745	864.428	1187.33	2652.96	4508.13	9030.39	570.816	485.713	599.121	533.595	619.877	615.895	697.3	682.866	657.545	659.046	687.686	689.241	902.156	632.449	626.162	614.973	599.63	605.855	564.635	510.162	661.749	679.701	682.245	564.912	563.119	528.966	550.362	535.293	621.82	628.083	614.303	477.569	733.14	695.118	690.034	756.935	734.44	701.781	602.988	535.654
1: Linear	Limitin	260.273	232.81	363.443	635.383	724.29	2495.54	5841.2	18429.9	733.175	382.166	565.749	437.725	406.467	575.34	576.423	626.387	663.544	676.093	547.856	610.91	705.461	508.58	486.321	414.766	381.162	450.204	668.71	354.008	487.516	461.96	504.23	462.265	361.739	437.118	482.272	539.544	445.695	538.224	448.431	388.038	491.406	383.465	583.391	494.932	452.804	585.974	443.866	383.891
1: Linear	Lipocalin-2	290.92	5307.7	17239.6	43152.6	125096	166011	189527	207682	1066.6	683.448	582.591	488.644	556.279	597.67	661.696	879.101	835.621	1080.35	870.962	1033.14	1700.96	841.726	638.661	651.445	440.282	857.813	988.388	396.59	570.307	740.948	795.403	799.872	530.275	767.814	670.47	828.073	809.774	821.688	686.492	663.544	819.816	681.564	943.611	742.925	584.002	719.847	915.318	607.675
4: 4-PL	LOX-1	368.654	248.918	538.873	799.123	1894.98	5010.48	7148.88	12942.5	342.516	302.531	420.78	379.651	359.783	410.576	521.692	518.086	423.835	517.312	381.228	581.154	386.571	467.005	362.59	408.038	284.781	415.515	467.654	344.787	366.16	365.358	486.984	391.413	337.585	326.156	524.739	484.395	426.438	666.818	449.136	308.074	484.161	446.882	481.298	463.002	445.367	403.477	406.662	362.927
1: Linear	Marapsin	323.871	449.063	936.728	1029.67	3427.02	12462.9	25281.1	43290.7	3188.37	1250.76	1559.57	1742.72	1466.37	1848.62	1799.19	2314.91	1482.88	2890.55	2093.83	1952.26	2873.21	1414.87	1614.19	1231.78	549.505	1864.92	2861.92	2230.54	1347.05	1849.9	2711.7	3018.76	1618.16	3264.29	1654.95	3138.96	2124.46	2244.22	2896.58	1399.18	2293.52	623.642	3153.05	1780.88	1149.65	1331.99	1498.94	1083.67
4: 4-PL	MBL-2	204.732	306.341	669.461	974.422	3355.46	12402.4	23152.9	52963.1	2487.83	980.503	1319	1201.41	1241.77	1496.56	1486.17	2070.19	1093.51	2520.37	1957.96	1851.34	2795.83	1378.56	1338.48	972.205	439.28	1640.24	2432.08	1713.13	626.224	1403.09	1920.71	2880.91	1275.42	2938.71	818.887	2462.21	1611.93	2156.42	2630.79	1419.7	2033.56	908.081	2692.49	1607.38	876.742	1083.9	1194.77	971.017
1: Linear	Meteorin	376.542	337.849	680.691	1816.16	9824.38	28811	45153.6	47430.5	518.164	317.106	456.937	377.944	429.069	548.34	432.318	552.875	421.33	622.11	591.986	510.144	723.121	440.595	451.64	391.438	327.53	425.171	495.074	454.287	427.922	423.477	493.96	382.168	346.307	324.087	485.104	393.374	467.124	734.942	453.678	306.402	473.507	528.229	463.153	477.326	425.411	505.984	484.523	373.527
4: 4-PL	Nope	162.746	125.641	313.502	905.129	1165.68	4073.49	8619.38	19786.6	1138.07	491.821	595.932	561.019	666.43	895.095	992.978	1040.45	858.185	1350.3	1130.22	1015.81	795.521	958.008	751.669	521.335	245.995	976.076	1365.78	589.735	594.003	688.128	1165.02	903.244	466.81	587.892	745.069	866.289	873.684	851.99	993.74	546.204	1031.75	309.7	1221.6	782.44	574.296	783.183	668.272	552.602
4: 4-PL	NOV	170.79	144.824	478.172	2455.77	15332.6	20930.3	43100.8	56325.4	1220.43	584.878	460.456	380.843	477.696	626.823	1051.65	590.816	684.947	878.1	710.412	985.871	1102.51	623.053	574.513	498.71	226.943	784.803	663.187	611.931	464.154	564.569	1112.09	979.732	613.538	787.818	879.325	1306.01	645.227	1119.87	829.951	577.439	796.356	548.882	649.46	650.229	492.577	611.169	673.039	947.016
1: Linear	Osteoactivin	318.543	380.47	487.106	799.167	1144.69	3377.4	7682.79	17152.8	1644.45	640.589	952.46	476.639	688.025	1020.88	699.653	1062.75	886.201	1201.72	1281.38	1298.59	1377.05	836.323	889.744	737.432	480.963	1068.74	1209.79	671.848	654.352	763.971	1414.61	701.364	670.352	529.096	834.393	591.7	917.17	1199.64	928.233	673.386	965.874	1116.3	1040.99	789.742	621.496	759.617	743.593	459.789
1: Linear	OX40 Ligand	470.289	360.577	520.003	638.959	1275.93	4666.04	14292.2	48197.4	490.27	724.615	512.197	587.411	800.566	648.436	691.401	843.431	754.987	1025.4	896.408	831.289	1269.28	1168.06	644.19	615.214	460.7	761.492	885.122	600.134	576.46	818.941	809.857	787.66	627.173	505.617	772.643	710.404	1032.6	589.812	616.543	524.324	786.72	494.689	843.944	668.42	638.064	703.429	684.651	382.656
1: Linear	P-Cadherin	155.912	130.141	264.42	310.667	844.189	2489.8	4028.47	10923.8	358.139	199.75	255.322	187.358	439.467	265.376	377.256	350.922	433.206	464.526	457.857	556.866	1127.7	338.349	386.651	526.072	105.762	247.065	334.368	232.193	106.633	213.285	327.634	302.165	133.391	335.49	245.029	240.307	292.118	346.313	268.371	247.292	356.537	278.999	309.638	385.302	233.696	370.652	336.666	282.822
1: Linear	Periostin	186.946	300.754	278.847	447.645	839.748	2722.14	7509.63	20682.6	641.811	251.097	387.459	255.86	327.081	382.806	337.752	483.769	504.874	632.448	566.843	445.277	3530.01	447.04	427.224	327.031	201.825	410.065	495.518	337.413	305.656	260.401	468.326	460.197	274.177	387.667	260.69	465.467	377.396	524.659	436.82	271.434	460.814	432.771	504.295	409.317	357.511	412.623	445.203	321.641
4: 4-PL	PlGF-2	530.914	507.527	1112.31	1604.74	4586.32	10382.6	16872.2	30669.1	528.115	373.731	481.93	520.924	514.724	484.502	548.832	667.895	658.663	782.525	615.611	687.241	1379.15	550.357	533.824	468.433	461.495	588.015	606.862	440.09	513.564	521.549	745.247	754.52	482.55	575.96	778.829	609.022	594.42	729.042	671.717	405.794	901.858	574.389	707.001	648.305	636.288	752.947	731.458	499.526
4: 4-PL	Progranulin	373.785	455.934	1196.78	3083.34	17372	51330.9	115797	174666	2142.29	993.735	1145.14	770.531	1083.07	1476.19	1411.72	1355.47	1603.53	1865.23	1377.21	1736.94	2489.02	1225.56	1036.3	933.869	619.727	1360.86	1574.94	820.399	830.777	1012.52	1924.01	1448.16	856.141	976.127	1021.39	1765.59	1064.88	1931.84	1151.35	1196.84	1567.18	1020.67	1079.42	1246.34	844.19	1166.99	1073.02	971.829
4: 4-PL	Prostasin	355.842	354.833	660.285	666.996	1988.01	3210.13	5577.9	7386.24	360.585	214.205	397.701	367.355	327.632	401.343	378.916	451.442	377.651	444.637	445.267	409.71	815.341	511.936	457.527	387.475	281.089	349.089	368.899	427.428	362.085	349.94	442.68	445.139	346.355	281.785	384.09	350.829	400.709	614.901	365.717	317.424	434.842	559.05	394.147	436.519	412.777	462.909	466.232	425.565
1: Linear	Renin 1	639.699	686.621	1321.6	2271.97	6001.47	13297.7	15632	19429	854.167	529.519	863.494	710.512	869.635	742.668	805.765	912.601	798.604	836.477	939.638	874.153	2736.63	787.38	855.714	744.191	670.457	865.845	956.865	900.984	583.905	967.655	941.705	813.024	1085.52	760.83	958.192	1040.69	874.736	837.075	1129.68	723.533	1142.51	1340.99	1057.77	998.752	1016.17	1090.96	1091.32	883.432
4: 4-PL	Testican 3	275.312	258.13	433.719	693.982	2715.22	9048.87	23338.1	41093.3	350.857	261.985	320.731	274.72	356.488	395.189	400.866	502.214	532.296	661.733	580.018	590.496	1143.98	444.444	375.71	417.703	250.524	455.511	438.743	313.761	249.279	307.813	451.524	543.389	255.12	366.053	268.9	568.521	389.057	454.002	345.869	349.839	516.658	335.387	452.002	465.945	403.242	377.008	440.974	351.54
1: Linear	TIM-1	633.963	902.376	2474.04	7263.89	15824.4	28018.2	32385.1	32447.9	748.486	685.761	934.978	810.4	599.771	917.452	842.809	770.218	862.587	718.983	909.973	1122.65	778.29	705.349	836.081	647.536	519.013	1113.35	904.28	697.651	860.592	725.187	1052.36	1341.03	300.098	666.823	559.315	1145.69	750.569	1179.61	1268.37	816.611	1251.42	1304.28	1318.46	1119.82	991.243	918.513	1030.53	1042.03
1: Linear	TRAIL	221.322	259.939	460.509	574.725	1534.3	3936.01	6523.15	14357.8	427.403	301.733	277.819	262.927	306.548	322.061	367.817	466.159	497.629	431.153	499.841	517.756	598.728	505.916	362.957	307.739	257.422	353.591	439.518	357.958	267.528	351.954	518.53	570.357	153.959	301.802	114.234	381.619	160.658	353.474	350.025	313.416	397.274	324.562	371.621	369.385	309.428	440.837	391.432	341.256
1: Linear	Tryptase e	232.221	833.551	3526.15	5102.73	27514.5	53996.7	59650.2	64879	497.746	271.654	387.462	230.678	262.659	302.557	505.782	549.912	507.603	484.678	455.037	674.506	820.077	422.322	419.001	329.717	302.134	528.931	476.74	306.794	360.488	394.744	481.1	567.101	295.378	353.852	300.358	639.873	285.454	492.739	378.025	304.406	460.782	404.526	316.876	416.566	335.754	378.52	420.111	367.543
	POS-Ave	55560.6	55560.6	55560.6	55560.6	55560.6	55560.6	55560.6	55560.6	55560.6	55560.6	55560.6	55560.6	55560.6	55560.6	55560.6	55560.6	55560.6	55560.6	55560.6	55560.6	55560.6	55560.6	55560.6	55560.6	55560.6	55560.6	55560.6	55560.6	55560.6	55560.6	55560.6	55560.6	55560.6	55560.6	55560.6	55560.6	55560.6	55560.6	55560.6	55560.6	55560.6	55560.6	55560.6	55560.6	55560.6	55560.6	55560.6	55560.6
[truncated: 208 more columns]

## Sheet: Standard Curves
	POS1	0.00137174	0.00411523	0.0123457	0.037037	0.111111	0.333333	1						Standard Cytokine Data				3	4	5	6	7			Linear Regression Curve								Log-log Regression Curve								4-PL Regression Curve
	POS2	0.00137174	0.00411523	0.0123457	0.037037	0.111111	0.333333	1	Std3 Intercept	Slope	Intercept	Linear
	B7-1	5.48697	16.4609	49.3827	148.148	444.444	1333.33	4000	1.3597	1.30073	-0.0475101	9.37378		B7-1		1.82588	2.2338	2.64171	3.04963	3.45754	3.86545	4.27337
	BAFF R	1.37174	4.11523	12.3457	37.037	111.111	333.333	1000	1.75623	1.31068	0.604461	22.6872		Concentration (pg/ml)	0	5.48697	16.4609	49.3827	148.148	444.444	1333.33	4000
	BTC	2.74348	8.23045	24.6914	74.0741	222.222	666.667	2000	2.10173	2.1441	-0.219242	116.753		Signal-BKG	57.4162	1	148.155	241.605	1357.71	4201.9	7716.21	17156.7
	C5a	1.37174	4.11523	12.3457	37.037	111.111	333.333	1000	2.08029	1.54824	1.08272	115.829		Log (Concentration)		0.739332	1.21645	1.69357	2.1707	2.64782	3.12494	3.60206
	CCL6	54.8697	164.609	493.827	1481.48	4444.44	13333.3	40000	0.962347	0.980848	1.65445	50.1306		Log (Signal-BKG)		0	2.17072	2.38311	3.13281	3.62345	3.8874	4.23443
	CD48	2.74348	8.23045	24.6914	74.0741	222.222	666.667	2000	1.74575	0.944516	1.24785	10.1528			Slope				Intercept		N	R2
	CD6	1.37174	4.11523	12.3457	37.037	111.111	333.333	1000	1.18996	1.10574	0.437547	4.48868		Linear regression	9.37378				0		5	0.996646
	Chemerin	137.174	411.523	1234.57	3703.7	11111.1	33333.3	100000	0.430059	0.976366	0.307247	1.95344		log-log regression	1.30073				-0.0475101		7	0.86728
	Clusterin	137.174	411.523	1234.57	3703.7	11111.1	33333.3	100000	-0.0508198	0.76195	0.0469404	0.189566			0.854948	0.854948	1.3597	0.973766	1.19379	0.244302	0.917533	1.02808
	Lungkine	274.348	823.045	2469.14	7407.41	22222.2	66666.7	200000	-1.72598	1.05192	-1.73556	0.0527393
	Cystatin C	2.74348	8.23045	24.6914	74.0741	222.222	666.667	2000	1.15958	1.37986	0.197454	8.96779
	DAN	137.174	411.523	1234.57	3703.7	11111.1	33333.3	100000	-0.440074	1.67351	-1.49343	6.54652
	DLL4	54.8697	164.609	493.827	1481.48	4444.44	13333.3	40000	0.23383	1.29374	-1.40311	0.572473		BAFF R		1.73861	2.13848	2.53835	2.93821	3.33808	3.73794	4.13781
	EDAR	27.4348	82.3045	246.914	740.741	2222.22	6666.67	20000	0.467842	1.25299	-0.927282	0.685482		Concentration (pg/ml)	0	1.37174	4.11523	12.3457	37.037	111.111	333.333	1000
	Endocan	27.4348	82.3045	246.914	740.741	2222.22	6666.67	20000	1.10342	1.06474	1.00582	18.2447		Signal-BKG	56.242	1	115.707	144.908	727.436	2956.27	7434.62	15660.2
	Fetuin A	137.174	411.523	1234.57	3703.7	11111.1	33333.3	100000	-0.747785	1.25314	-1.873	0.160806		Log (Concentration)		0.137272	0.614394	1.09151	1.56864	2.04576	2.52288	3
	H60	2.74348	8.23045	24.6914	74.0741	222.222	666.667	2000	1.57852	1.30401	0.501586	24.6347		Log (Signal-BKG)		0	2.06336	2.16109	2.86179	3.47074	3.87126	4.1948
	IL-33	5.48697	16.4609	49.3827	148.148	444.444	1333.33	4000	1.46886	0.974008	1.17157	19.6156			Slope				Intercept		N	R2
	IL-7 Ra	54.8697	164.609	493.827	1481.48	4444.44	13333.3	40000	-0.499557	1.27374	-1.535	0.332072		Linear regression	22.6872				0		6	0.994788
	Kremen-1	5.48697	16.4609	49.3827	148.148	444.444	1333.33	4000	1.29331	1.11238	0.253921	2.24557		log-log regression	1.31068				0.604461		7	0.897432
	Limitin	1.37174	4.11523	12.3457	37.037	111.111	333.333	1000	1.2471	1.2572	0.710186	18.0815			0.838081	0.838081	1.75623	0.973886	1.62357	0.202826	0.981879	1.32939
	Lipocalin-2	137.174	411.523	1234.57	3703.7	11111.1	33333.3	100000	1.66868	0.962093	1.66966	33.8838
	LOX-1	5.48697	16.4609	49.3827	148.148	444.444	1333.33	4000	1.45069	1.19773	0.262865	10.7645
	Marapsin	27.4348	82.3045	246.914	740.741	2222.22	6666.67	20000	1.02741	0.902874	0.886188	5.31051
	MBL-2	2.74348	8.23045	24.6914	74.0741	222.222	666.667	2000	1.91134	0.953122	1.67915	27.5073		BTC		2.18189	2.65433	3.12677	3.59921	4.07165	4.54408	5.01652
	Meteorin	54.8697	164.609	493.827	1481.48	4444.44	13333.3	40000	-0.285271	2.63371	-4.04531	6.36258		Concentration (pg/ml)	0	2.74348	8.23045	24.6914	74.0741	222.222	666.667	2000
	Nope	13.7174	41.1523	123.457	370.37	1111.11	3333.33	10000	0.805776	1.26472	-0.391211	2.04265		Signal-BKG	120.184	1	302.073	1169.14	7229.11	26636.9	41578.4	66618.6
	NOV	54.8697	164.609	493.827	1481.48	4444.44	13333.3	40000	-0.261587	2.80545	-4.37036	9.59856		Log (Concentration)		0.438302	0.915424	1.39254	1.86967	2.34679	2.82391	3.30103
	Osteoactivin	13.7174	41.1523	123.457	370.37	1111.11	3333.33	10000	0.893184	0.852392	0.838569	1.74811		Log (Signal-BKG)		0	2.48011	3.06787	3.85908	4.42548	4.61887	4.8236
	OX40 Ligand	5.48697	16.4609	49.3827	148.148	444.444	1333.33	4000	0.998874	1.43057	-0.23868	11.7771			Slope				Intercept		N	R2
	P-Cadherin	5.48697	16.4609	49.3827	148.148	444.444	1333.33	4000	1.08398	1.20826	-0.0177306	2.75211		Linear regression	116.753	1.38903			0		5	0.994094
	Periostin	5.48697	16.4609	49.3827	148.148	444.444	1333.33	4000	0.686974	0.865087	1.09798	5.16581		log-log regression	2.1441				-0.219242		5	0.888963
	PlGF-2	1.37174	4.11523	12.3457	37.037	111.111	333.333	1000	2.24696	1.29177	1.13373	91.0337			0.990184	0.990184	2.10173	0.99579	1.74789	0.302235	1.38903	1.19249
	Progranulin	137.174	411.523	1234.57	3703.7	11111.1	33333.3	100000	0.110817	1.31212	-0.658987	4.55653
	Prostasin	137.174	411.523	1234.57	3703.7	11111.1	33333.3	100000	0.812102	1.33062	-1.87009	0.425154
	Renin 1	54.8697	164.609	493.827	1481.48	4444.44	13333.3	40000	1.04338	1.20673	-0.140494	2.93054
	Testican 3	54.8697	164.609	493.827	1481.48	4444.44	13333.3	40000	0.317668	1.45031	-1.57098	1.75344		C5a		1.81883	2.29574	2.77265	3.24957	3.72648	4.20339	4.68031
	TIM-1	137.174	411.523	1234.57	3703.7	11111.1	33333.3	100000	0.775503	1.21876	-0.0528937	4.22821		Concentration (pg/ml)	0	1.37174	4.11523	12.3457	37.037	111.111	333.333	1000
	TRAIL	13.7174	41.1523	123.457	370.37	1111.11	3333.33	10000	0.91972	0.864845	0.800209	3.36082		Signal-BKG	0	8.76598	300.434	656.934	3162.57	13340	21308.3	40177.9
	Tryptase e	137.174	411.523	1234.57	3703.7	11111.1	33333.3	100000	0.0675645	1.01042	0.706425	5.08241		Log (Concentration)		0.137272	0.614394	1.09151	1.56864	2.04576	2.52288	3
														Log (Signal-BKG)		0.942801	2.47775	2.81752	3.50004	4.12516	4.32855	4.60399
															Slope				Intercept		N	R2
														Linear regression	115.829				0		5	0.99001
														log-log regression	1.54824				1.08272		5	0.941523
															0.999565	0.999565	2.08029	0.982387	1.68161	0.191536	1.17889	1.6621
														CCL6		3.31875	3.82845	4.33815	4.84785	5.35755	5.86725	6.37695
														Concentration (pg/ml)	0	54.8697	164.609	493.827	1481.48	4444.44	13333.3	40000
														Signal-BKG	0	1858.83	8236.98	24859.9	46695.3	72316.9	73708.8	76251.9
														Log (Concentration)		1.73933	2.21645	2.69357	3.1707	3.64782	4.12494	4.60206
														Log (Signal-BKG)		3.26924	3.91577	4.3955	4.66927	4.85924	4.86752	4.88225
															Slope				Intercept		N	R2
														Linear regression	50.1306				0		3	0.998683
														log-log regression	0.980848				1.65445		4	0.969188
															1.06828	1.06828	0.962347	0.975701	1.46066	0.152734	0.789637	2.1999
														CD48		1.97349	2.34622	2.71896	3.09169	3.46443	3.83716	4.2099
														Concentration (pg/ml)	0	2.74348	8.23045	24.6914	74.0741	222.222	666.667	2000
														Signal-BKG	0	35.5312	204.252	262.857	1039.81	3794.02	8486.47	19550.7
														Log (Concentration)		0.438302	0.915424	1.39254	1.86967	2.34679	2.82391	3.30103
														Log (Signal-BKG)		1.55061	2.31017	2.41972	3.01695	3.5791	3.92873	4.29116
															Slope				Intercept		N	R2
														Linear regression	10.1528				0		7	0.986226
														log-log regression	0.944516				1.24785		7	0.984262
															0.781217	0.781217	1.74575	0.979317	1.63108	0.0357864	0.897894	1.36467
														CD6		1.22637	1.59469	1.963	2.33131	2.69963	3.06794	3.43625
														Concentration (pg/ml)	0	1.37174	4.11523	12.3457	37.037	111.111	333.333	1000
														Signal-BKG	11.7404	1	65.6078	30.5589	252.785	587.73	1172.6	4583.59
														Log (Concentration)		0.137272	0.614394	1.09151	1.56864	2.04576	2.52288	3
														Log (Signal-BKG)		0	1.81696	1.48514	2.40275	2.76918	3.06915	3.66121
															Slope				Intercept		N	R2
														Linear regression	4.48868				0		7	0.992313
														log-log regression	1.10574				0.437547		7	0.89088
															0.771949	0.771949	1.18996	0.90559	1.12041	0.177844	0.858704	0.982215
														Chemerin		2.44918	2.88744	3.3257	3.76395	4.20221	4.64047	5.07873
														Concentration (pg/ml)	0	137.174	411.523	1234.57	3703.7	11111.1	33333.3	100000
														Signal-BKG	0	175.624	1009.41	2368.19	7230.02	14004.6	17412.3	19134
														Log (Concentration)		2.13727	2.61439	3.09151	3.56864	4.04576	4.52288	5
														Log (Signal-BKG)		2.24458	3.00407	3.37442	3.85914	4.14627	4.24086	4.28181
															Slope				Intercept		N	R2
														Linear regression	1.95344				0		4	0.998562
														log-log regression	0.976366				0.307247		5	0.972043
															0.918546	0.918546	0.430059	0.991449	0.485998	0.123291	0.819778	0.866051
														Clusterin		1.53849	1.93627	2.33405	2.73183	3.12961	3.52739	3.92516
														Concentration (pg/ml)	0	137.174	411.523	1234.57	3703.7	11111.1	33333.3	100000
														Signal-BKG	0	51.1599	89.8345	194.549	732.781	2099.69	3104.51	5394.1
														Log (Concentration)		2.13727	2.61439	3.09151	3.56864	4.04576	4.52288	5
														Log (Signal-BKG)		1.70893	1.95344	2.28903	2.86497	3.32216	3.49199	3.73192
															Slope				Intercept		N	R2
														Linear regression	0.189566				0		5	0.999036
														log-log regression	0.76195				0.0469404		7	0.97787
															0.833707	0.833707	-0.0508198	0.967083	-0.24337	0.0129107	0.77599	-0.0120959
														Lungkine		0.633648	1.17266	1.71167	2.25067	2.78968	3.32869	3.8677
														Concentration (pg/ml)	0	274.348	823.045	2469.14	7407.41	22222.2	66666.7	200000
														Signal-BKG	77.7738	34.4726	57.8126	1	236.523	1529.78	2859.17	10734.3
														Log (Concentration)		2.4383	2.91542	3.39254	3.86967	4.34679	4.82391	5.30103
														Log (Signal-BKG)		1.53747	1.76202	0	2.37387	3.18463	3.45624	4.03077
															Slope				Intercept		N	R2
														Linear regression	0.0527393				0		7	0.993437
														log-log regression	1.05192				-1.73556		7	0.625672
															1.12971	1.12971	-1.72598	0.688185	-2.12093	0.174866	1.34876	-3.07308
														Cystatin C		1.54752	2.01094	2.47436	2.93779	3.40121	3.86463	4.32806
														Concentration (pg/ml)	0	2.74348	8.23045	24.6914	74.0741	222.222	666.667	2000
														Signal-BKG	35.8999	1	129.75	355.42	674.035	2747.85	5720.22	7887.46
														Log (Concentration)		0.438302	0.915424	1.39254	1.86967	2.34679	2.82391	3.30103
														Log (Signal-BKG)		0	2.11311	2.55074	2.82868	3.43899	3.75741	3.89694
															Slope				Intercept		N	R2
														Linear regression	8.96779				0		6	0.979677
														log-log regression	1.37986				0.197454		6	0.84685
															0.971291	0.971291	1.15958	0.988565	1.1218	0.316312	0.87543	1.30103
														DAN		2.25723	2.88178	3.50632	4.13087	4.75542	5.37997	6.00451
														Concentration (pg/ml)	0	137.174	411.523	1234.57	3703.7	11111.1	33333.3	100000
														Signal-BKG	0	115.992	785.176	5134.53	28453.5	71744.6	100091	130823
														Log (Concentration)		2.13727	2.61439	3.09151	3.56864	4.04576	4.52288	5
														Log (Signal-BKG)		2.06443	2.89497	3.7105	4.45414	4.85579	5.00039	5.11668
															Slope				Intercept		N	R2
														Linear regression	6.54652				0		5	0.992647
														log-log regression	1.67351				-1.49343		4	0.999357
															1.30899	1.30899	-0.440074	0.999292	-0.540444	0.0169206	1.63393	-1.3648
														DLL4		1.73996	2.14814	2.55633	2.96452	3.3727	3.78089	4.18908
														Concentration (pg/ml)	0	54.8697	164.609	493.827	1481.48	4444.44	13333.3	40000
														Signal-BKG	389.662	1	243.678	135.133	608.9	2262.61	7489.28	22988.2
														Log (Concentration)		1.73933	2.21645	2.69357	3.1707	3.64782	4.12494	4.60206
														Log (Signal-BKG)		0	2.38682	2.13076	2.78455	3.35461	3.87444	4.36151
															Slope				Intercept		N	R2
														Linear regression	0.572473				0		7	0.999203
														log-log regression	1.29374				-1.40311		7	0.868242
															0.85552	0.85552	0.23383	0.926268	0.251922	0.224959	0.938638	-0.0512775
														EDAR		1.62676	2.0512	2.47564	2.90008	3.32453	3.74897	4.17341
														Concentration (pg/ml)	0	27.4348	82.3045	246.914	740.741	2222.22	6666.67	20000
														Signal-BKG	15.4505	1	131.353	219.447	789.878	2786.83	5705.33	13179.4
														Log (Concentration)		1.4383	1.91542	2.39254	2.86967	3.34679	3.82391	4.30103
														Log (Signal-BKG)		0	2.11844	2.34133	2.89756	3.44511	3.75628	4.1199
															Slope				Intercept		N	R2
														Linear regression	0.685482				0		7	0.983994
														log-log regression	1.25299				-0.927282		7	0.872011
															0.88959	0.88959	0.467842		0.347258	0.242444	0.886249	0.358439
														Endocan		2.59143	3.07235	3.55326	4.03417	4.51508	4.99599	5.47691
														Concentration (pg/ml)	0	27.4348	82.3045	246.914	740.741	2222.22	6666.67	20000
														Signal-BKG	0	282.633	1286.27	3896.31	13749.4	29977.5	33452.9	42103.5
														Log (Concentration)		1.4383	1.91542	2.39254	2.86967	3.34679	3.82391	4.30103
														Log (Signal-BKG)		2.45122	3.10933	3.59065	4.13828	4.4768	4.52443	4.62432
															Slope				Intercept		N	R2
														Linear regression	18.2447				0		4	0.997686
														log-log regression	1.06474				1.00582		5	0.989499
															1.00795	1.00795	1.10342	0.991843	1.1417	0.0625085	0.9746	1.26449
														Fetuin A		1.38949	1.85477	2.32004	2.78531	3.25058	3.71586	4.18113
														Concentration (pg/ml)	0	137.174	411.523	1234.57	3703.7	11111.1	33333.3	100000
														Signal-BKG	57.3635	1	163.595	114.608	649.055	1575.8	5014.42	16218
														Log (Concentration)		2.13727	2.61439	3.09151	3.56864	4.04576	4.52288	5
														Log (Signal-BKG)		0	2.21377	2.05922	2.81228	3.1975	3.70022	4.21
															Slope				Intercept		N	R2
														Linear regression	0.160806				0		7	0.99914
														log-log regression	1.25314				-1.873		7	0.877548
															0.975166	0.975166	-0.747785	0.947195	-0.694701	0.220126	0.915573	-0.453601
														H60		1.87156	2.31201	2.75246	3.19291	3.63336	4.07381	4.51426
														Concentration (pg/ml)	0	2.74348	8.23045	24.6914	74.0741	222.222	666.667	2000
														Signal-BKG	53.3255	1	282.289	524.344	1594.75	5558.26	12076.8	23858.5
														Log (Concentration)		0.438302	0.915424	1.39254	1.86967	2.34679	2.82391	3.30103
														Log (Signal-BKG)		0	2.45069	2.71962	3.20269	3.74494	4.08195	4.37764
															Slope				Intercept		N	R2
														Linear regression	24.6347				0		5	0.996799
														log-log regression	1.30401				0.501586		7	0.832503
															0.923143	0.923143	1.57852	0.989443	1.46694	0.29477	0.854171	1.6288
														IL-33		1.95889	2.40681	2.85473	3.30265	3.75057	4.19849	4.64641
														Concentration (pg/ml)	0	5.48697	16.4609	49.3827	148.148	444.444	1333.33	4000
														Signal-BKG	0	51.8708	302.697	624.406	2155.57	9007.89	16007	32889.2
														Log (Concentration)		0.739332	1.21645	1.69357	2.1707	2.64782	3.12494	3.60206
														Log (Signal-BKG)		1.71492	2.48101	2.79547	3.33356	3.95462	4.20431	4.51705
															Slope				Intercept		N	R2
														Linear regression	19.6156				0		5	0.990664
														log-log regression	0.974008				1.17157		7	0.980857
															0.938798	0.938798	1.46886	0.981834	1.2648	0.0559201	0.89991	1.37956
														IL-7 Ra		1.19553	1.68583	2.17613	2.66643	3.15673	3.64703	4.13733
														Concentration (pg/ml)	0	54.8697	164.609	493.827	1481.48	4444.44	13333.3	40000
														Signal-BKG	119.663	1	62.956	153.78	379.103	1774.26	3827.13	13454.2
														Log (Concentration)		1.73933	2.21645	2.69357	3.1707	3.64782	4.12494	4.60206
														Log (Signal-BKG)		0	1.79904	2.1869	2.57876	3.24902	3.58287	4.12886
															Slope				Intercept		N	R2
														Linear regression	0.332072				0		7	0.996649
														log-log regression	1.27374				-1.535		7	0.920675
															1.02762	1.02762	-0.499557	0.993186	-0.591849	0.17831	0.988505	-0.449159
														Kremen-1		1.80399	2.17076	2.53753	2.9043	3.27107	3.63784	4.00461
														Concentration (pg/ml)	0	5.48697	16.4609	49.3827	148.148	444.444	1333.33	4000
														Signal-BKG	144.236	1	289.512	343.195	666.095	2131.72	3986.9	8509.16
														Log (Concentration)		0.739332	1.21645	1.69357	2.1707	2.64782	3.12494	3.60206
														Log (Signal-BKG)		0	2.46167	2.53554	2.82354	3.32873	3.60063	3.92989
															Slope				Intercept		N	R2
														Linear regression	2.24557				0		7	0.973632
														log-log regression	1.11238				0.253921		7	0.780818
															0.768717	0.768717	1.29331	0.971306	1.23565	0.359761	0.661202	1.52033
														Limitin		1.37484	1.86637	2.3579	2.84943	3.34095	3.83248	4.32401
														Concentration (pg/ml)	0	1.37174	4.11523	12.3457	37.037	111.111	333.333	1000
														Signal-BKG	27.4635	1	130.633	402.573	491.48	2262.73	5608.39	18197.1
														Log (Concentration)		0.137272	0.614394	1.09151	1.56864	2.04576	2.52288	3
														Log (Signal-BKG)		0	2.11605	2.60484	2.69151	3.35463	3.74884	4.26
															Slope				Intercept		N	R2
														Linear regression	18.0815				0		7	0.998836
														log-log regression	1.2572				0.710186		7	0.868476
															1.0302	1.0302	1.2471	0.977842	1.23342	0.244042	0.887157	1.52605
														Lipocalin-2		3.76621	4.18495	4.60369	5.02242	5.44116	5.8599	6.27864
														Concentration (pg/ml)	0	137.174	411.523	1234.57	3703.7	11111.1	33333.3	100000
														Signal-BKG	0	5016.78	16948.7	42861.6	124805	165721	189237	207391
														Log (Concentration)		2.13727	2.61439	3.09151	3.56864	4.04576	4.52288	5
														Log (Signal-BKG)		3.70043	4.22914	4.63207	5.09623	5.21938	5.277	5.31679
															Slope				Intercept		N	R2
														Linear regression	33.8838				0		4	0.999413
														log-log regression	0.962093				1.66966		4	0.997359
															0.877634	0.877634	1.66868	0.998341	1.89047	0.0403831	0.908673	1.8433
														LOX-1		1.9056	2.3069	2.7082	3.1095	3.51081	3.91211	4.31341
														Concentration (pg/ml)	0	5.48697	16.4609	49.3827	148.148	444.444	1333.33	4000
														Signal-BKG	119.735	1	289.955	550.205	1646.07	4761.56	6899.96	12693.6
														Log (Concentration)		0.739332	1.21645	1.69357	2.1707	2.64782	3.12494	3.60206
														Log (Signal-BKG)		0	2.46233	2.74052	3.21645	3.67775	3.83885	4.10359
															Slope				Intercept		N	R2
														Linear regression	10.7645				0		5	0.998705
														log-log regression	1.19773				0.262865		7	0.784734
															0.841092	0.841092	1.45069	0.977711	1.28375	0.355667	0.716352	1.61404
														Marapsin		2.16481	2.60059	3.03636	3.47214	3.90791	4.34369	4.77947
														Concentration (pg/ml)	0	27.4348	82.3045	246.914	740.741	2222.22	6666.67	20000
														Signal-BKG	0	125.192	612.858	705.797	3103.14	12139	24957.2	42966.8
														Log (Concentration)		1.4383	1.91542	2.39254	2.86967	3.34679	3.82391	4.30103
														Log (Signal-BKG)		2.09758	2.78736	2.84868	3.4918	4.08418	4.3972	4.63313
															Slope				Intercept		N	R2
														Linear regression	5.31051				0		5	0.991204
														log-log regression	0.902874				0.886188		7	0.975685
															0.913344	0.913344	1.02741	0.962871	0.851145	0.0292236	0.866315	1.01436
														MBL-2		2.14719	2.58937	3.03156	3.47374	3.91592	4.35811	4.80029
														Concentration (pg/ml)	0	2.74348	8.23045	24.6914	74.0741	222.222	666.667	2000
														Signal-BKG	0	101.609	464.729	769.69	3150.73	12197.7	22948.2	52758.4
														Log (Concentration)		0.438302	0.915424	1.39254	1.86967	2.34679	2.82391	3.30103
														Log (Signal-BKG)		2.00693	2.6672	2.88632	3.49841	4.08628	4.36075	4.72229
															Slope				Intercept		N	R2
														Linear regression	27.5073				0		7	0.979888
														log-log regression	0.953122				1.67915		7	0.986875
															0.926774	0.926774	1.91134	0.981795	1.74098	0.0285442	0.915408	1.77365
														Meteorin		1.88638	2.50632	3.12625	3.74619	4.36613	4.98606	5.606
														Concentration (pg/ml)	0	54.8697	164.609	493.827	1481.48	4444.44	13333.3	40000
														Signal-BKG	38.6928	1	342.842	1478.31	9486.53	28473.2	44815.7	47092.6
														Log (Concentration)		1.73933	2.21645	2.69357	3.1707	3.64782	4.12494	4.60206
														Log (Signal-BKG)		0	2.53509	3.16977	3.97711	4.45444	4.65143	4.67295
															Slope				Intercept		N	R2
														Linear regression	6.36258				0		5	0.996919
														log-log regression	2.63371				-4.04531		4	0.891472
															1.29933	1.29933	-0.285271	0.995243	-0.373581	0.38301	1.51116	-0.8431
														Nope		1.78203	2.21918	2.65633	3.09348	3.53063	3.96778	4.40492
														Concentration (pg/ml)	0	13.7174	41.1523	123.457	370.37	1111.11	3333.33	10000
														Signal-BKG	37.105	1	187.861	779.488	1040.04	3947.85	8493.74	19661
														Log (Concentration)		1.13727	1.61439	2.09151	2.56864	3.04576	3.52288	4
														Log (Signal-BKG)		0	2.27384	2.89181	3.01705	3.59636	3.9291	4.29361
															Slope				Intercept		N	R2
														Linear regression	2.04265				0		7	0.986236
														log-log regression	1.26472				-0.391211		7	0.82962
															0.91622	0.91622	0.805776	0.982953	0.740043	0.296935	0.825787	1.01548
														NOV		1.9278	2.52676	3.12572	3.72469	4.32365	4.92261	5.52157
														Concentration (pg/ml)	0	54.8697	164.609	493.827	1481.48	4444.44	13333.3	40000
														Signal-BKG	25.9659	1	333.348	2310.95	15187.8	20785.5	42956	56180.5
														Log (Concentration)		1.73933	2.21645	2.69357	3.1707	3.64782	4.12494	4.60206
														Log (Signal-BKG)		0	2.5229	3.36379	4.18149	4.31776	4.63302	4.74959
															Slope				Intercept		N	R2
														Linear regression	9.59856				0		4	0.969286
														log-log regression	2.80545				-4.37036		4	0.911991
															1.25537	1.25537	-0.261587	0.999935	-0.255699	0.332208	1.73813	-1.32572
														Osteoactivin		1.81036	2.21645	2.62255	3.02865	3.43475	3.84085	4.24695
														Concentration (pg/ml)	0	13.7174	41.1523	123.457	370.37	1111.11	3333.33	10000
														Signal-BKG	0	61.9264	168.563	480.623	826.146	3058.85	7364.24	16834.3
														Log (Concentration)		1.13727	1.61439	2.09151	2.56864	3.04576	3.52288	4
														Log (Signal-BKG)		1.79188	2.22676	2.6818	2.91706	3.48556	3.86713	4.2262
															Slope				Intercept		N	R2
														Linear regression	1.74811				0		7	0.987607
														log-log regression	0.852392				0.838569		7	0.995678
															0.851143	0.851143	0.893184	0.993161	0.842374	0.00561908	0.845646	0.860191
														OX40 Ligand		1.70446	2.17929	2.65413	3.12897	3.60381	4.07865	4.55348
														Concentration (pg/ml)	0	5.48697	16.4609	49.3827	148.148	444.444	1333.33	4000
														Signal-BKG	109.711	1	159.426	278.382	915.354	4305.47	13931.6	47836.8
														Log (Concentration)		0.739332	1.21645	1.69357	2.1707	2.64782	3.12494	3.60206
														Log (Signal-BKG)		0	2.20256	2.44464	2.96159	3.63402	4.144	4.67976
															Slope				Intercept		N	R2
														Linear regression	11.7771				0		7	0.998067
														log-log regression	1.43057				-0.23868		7	0.908806
															0.995214	0.995214	0.998874	0.988057	0.968662	0.192826	1.08727	0.724924
														P-Cadherin		1.59012	2.00256	2.415	2.82744	3.23988	3.65232	4.06476
														Concentration (pg/ml)	0	5.48697	16.4609	49.3827	148.148	444.444	1333.33	4000
														Signal-BKG	25.7701	1	134.279	180.526	714.047	2359.66	3898.33	10793.7
														Log (Concentration)		0.739332	1.21645	1.69357	2.1707	2.64782	3.12494	3.60206
														Log (Signal-BKG)		0	2.12801	2.25654	2.85373	3.37285	3.59088	4.03317
															Slope				Intercept		N	R2
														Linear regression	2.75211				0		7	0.988982
														log-log regression	1.20826				-0.0177306		7	0.861762
															0.864436	0.864436	1.08398	0.978596	0.951012	0.253258	0.841232	1.01245
														Periostin		1.4302	1.91979	2.40939	2.89898	3.38857	3.87817	4.36776
														Concentration (pg/ml)	0	5.48697	16.4609	49.3827	148.148	444.444	1333.33	4000
														Signal-BKG	0	113.807	91.9008	260.699	652.802	2535.19	7322.68	20495.6
														Log (Concentration)		0.739332	1.21645	1.69357	2.1707	2.64782	3.12494	3.60206
														Log (Signal-BKG)		2.05617	1.96332	2.41614	2.81478	3.40401	3.86467	4.31166
															Slope				Intercept		N	R2
														Linear regression	5.16581				0		7	0.999288
														log-log regression	0.865087				1.09798		7	0.96019
															1.02614	1.02614	0.686974	0.997917	0.671537	0.101341	0.99864	0.723117
														PlGF-2		2.23346	2.64104	3.04862	3.4562	3.86378	4.27136	4.67894
														Concentration (pg/ml)	0	1.37174	4.11523	12.3457	37.037	111.111	333.333	1000
														Signal-BKG	23.3865	1	604.783	1097.22	4078.79	9875.1	16364.7	30161.6
														Log (Concentration)		0.137272	0.614394	1.09151	1.56864	2.04576	2.52288	3
														Log (Signal-BKG)		0	2.7816	3.04029	3.61053	3.99454	4.21391	4.47945
															Slope				Intercept		N	R2
														Linear regression	91.0337				0		5	0.992693
														log-log regression	1.29177				1.13373		7	0.765507
															0.854246	0.854246	2.24696	0.977927	2.1162	0.382116	0.742197	2.34542
														Progranulin		2.39731	2.93937	3.48143	4.02349	4.56554	5.1076	5.64966
														Concentration (pg/ml)	0	137.174	411.523	1234.57	3703.7	11111.1	33333.3	100000
														Signal-BKG	0	82.1491	822.991	2709.56	16998.3	50957.1	115423	174292
														Log (Concentration)		2.13727	2.61439	3.09151	3.56864	4.04576	4.52288	5
														Log (Signal-BKG)		1.9146	2.9154	3.4329	4.2304	4.7072	5.06229	5.24128
															Slope				Intercept		N	R2
														Linear regression	4.55653				0		5	0.997096
														log-log regression	1.31212				-0.658987		6	0.976248
															1.1361	1.1361	0.110817	0.982557	-0.0308432	0.0827705	1.16702	-0.0950322
														Prostasin		2.13792	2.44967	2.76143	3.07319	3.38494	3.6967	4.00846
														Concentration (pg/ml)	0	137.174	411.523	1234.57	3703.7	11111.1	33333.3	100000
														Signal-BKG	1.00946	1	305.452	312.163	1633.18	2855.3	5223.07	7031.4
														Log (Concentration)		2.13727	2.61439	3.09151	3.56864	4.04576	4.52288	5
														Log (Signal-BKG)		0	2.48494	2.49438	3.21303	3.45565	3.71793	3.84704
															Slope				Intercept		N	R2
														Linear regression	0.425154				0		4	0.963706
														log-log regression	1.33062				-1.87009		6	0.772314
															0.653413	0.653413	0.812102	0.93032	0.741395	0.422626	0.718315	0.509781
														Renin 1		2.45322	2.85332	3.25342	3.65353	4.05363	4.45374	4.85384
														Concentration (pg/ml)	0	54.8697	164.609	493.827	1481.48	4444.44	13333.3	40000
														Signal-BKG	0	46.9228	681.9	1632.27	5361.77	12658	14992.3	18789.3
														Log (Concentration)		1.73933	2.21645	2.69357	3.1707	3.64782	4.12494	4.60206
														Log (Signal-BKG)		1.67138	2.83372	3.21279	3.72931	4.10236	4.17587	4.27391
															Slope				Intercept		N	R2
														Linear regression	2.93054				0		5	0.991458
														log-log regression	1.20673				-0.140494		5	0.94045
															0.838579	0.838579	1.04338	0.995785	0.994648	0.201343	0.905943	0.813199
														Testican 3		1.88566	2.35998	2.83429	3.30861	3.78292	4.25723	4.73155
														Concentration (pg/ml)	0	54.8697	164.609	493.827	1481.48	4444.44	13333.3	40000
														Signal-BKG	17.1824	1	175.589	435.852	2457.09	8790.74	23080	40835.2
														Log (Concentration)		1.73933	2.21645	2.69357	3.1707	3.64782	4.12494	4.60206
														Log (Signal-BKG)		0	2.2445	2.63934	3.39042	3.94403	4.36323	4.61103
															Slope				Intercept		N	R2
														Linear regression	1.75344				0		6	0.997032
														log-log regression	1.45031				-1.57098		7	0.882456
															0.994117	0.994117	0.317668	0.978766	0.156563	0.225488	1.05142	-0.0524797
														TIM-1		2.70157	3.13343	3.5653	3.99716	4.42902	4.86089	5.29275
														Concentration (pg/ml)	0	137.174	411.523	1234.57	3703.7	11111.1	33333.3	100000
														Signal-BKG	0	268.414	1840.07	6629.92	15190.5	27384.2	31751.1	31814
														Log (Concentration)		2.13727	2.61439	3.09151	3.56864	4.04576	4.52288	5
														Log (Signal-BKG)		2.4288	3.26484	3.82151	4.18157	4.4375	4.50176	4.50262
															Slope				Intercept		N	R2
														Linear regression	4.22821				0		4	0.986916
														log-log regression	1.21876				-0.0528937		4	0.967397
															0.905145	0.905145	0.775503	0.984899	0.767025	0.167456	0.960695	0.785968
														TRAIL		1.77369	2.18885	2.604	3.01916	3.43432	3.84948	4.26463
														Concentration (pg/ml)	0	13.7174	41.1523	123.457	370.37	1111.11	3333.33	10000
														Signal-BKG	0	38.6167	239.188	353.403	1312.98	3714.69	6301.83	14136.5
														Log (Concentration)		1.13727	1.61439	2.09151	2.56864	3.04576	3.52288	4
														Log (Signal-BKG)		1.58678	2.37874	2.54827	3.11826	3.56992	3.79947	4.15034
															Slope				Intercept		N	R2
														Linear regression	3.36082				0		5	0.998318
														log-log regression	0.864845				0.800209		7	0.975917
															0.870129	0.870129	0.91972	0.981793	0.784115	0.0709015	0.782267	1.06485
														Tryptase e		2.73034	3.28025	3.83016	4.38006	4.92997	5.47987	6.02978
														Concentration (pg/ml)	0	137.174	411.523	1234.57	3703.7	11111.1	33333.3	100000
														Signal-BKG	0	601.33	3293.93	4870.51	27282.2	53764.4	59418	64646.8
														Log (Concentration)		2.13727	2.61439	3.09151	3.56864	4.04576	4.52288	5
														Log (Signal-BKG)		2.77911	3.51771	3.68757	4.43588	4.7305	4.77392	4.81055
															Slope				Intercept		N	R2
														Linear regression	5.08241				0		5	0.967795
														log-log regression	1.01042				0.706425		5	0.968329
															1.15255	1.15255	0.0675645	0.943926	0.267035	0.0667024	0.919399	1.03125

## Sheet: Protein Information
	Target	Uniprot	GeneName	GeneID	Description
	B7-1	Q00609	Cd80 B7	12519	T-lymphocyte activation antigen CD80 (Activation B7-1 antigen) (B7) (CD antigen CD80)																					m_B7-1
	BAFF R	Q9D8D0	Tnfrsf13c Baffr Bcmd Br3	72049	Tumor necrosis factor receptor superfamily member 13C (B-cell maturation defect) (B-cell-activating factor receptor) (BAFF receptor) (BAFF-R) (BLyS receptor 3) (CD antigen CD268)																					m_BAFF R
	BTC	Q05928	Btc Bcn	12223	Probetacellulin [Cleaved into: Betacellulin (BTC)]																					m_BTC
	C5a	P06684	C5 Hc	15139	Complement C5 (Hemolytic complement) [Cleaved into: Complement C5 beta chain; Complement C5 alpha chain; C5a anaphylatoxin; Complement C5 alpha' chain]																					m_C5a
	CCL6	P27784	Ccl6 C10 Scya6	20305	C-C motif chemokine 6 (Protein C10) (Small-inducible cytokine A6) [Cleaved into: CCL6(22-95); CCL6(23-95)]																					m_CCL6
	CD48	P18181	Cd48 Bcm-1	12506	CD48 antigen (BCM1 surface antigen) (BLAST-1) (HM48-1) (MRC OX-45 surface antigen) (SLAM family member 2) (SLAMF2) (Signaling lymphocytic activation molecule 2) (sgp-60) (CD antigen CD48)																					m_CD48
	CD6	Q61003	Cd6	12511	T-cell differentiation antigen CD6 (CD antigen CD6)																					m_CD6
	Chemerin	Q9DD06	Rarres2	71660	Retinoic acid receptor responder protein 2 (Chemerin)																					m_Chemerin
	Clusterin	Q06890	Clu Apoj Msgp-2	12759	Clusterin (Apolipoprotein J) (Apo-J) (Clustrin) (Sulfated glycoprotein 2) (SGP-2) [Cleaved into: Clusterin beta chain; Clusterin alpha chain]																					m_Clusterin
	Lungkine	Q9WVL7	Cxcl15 Scyb15	20309	C-X-C motif chemokine 15 (Lungkine) (Small-inducible cytokine B15)																					m_Lungkine
	Cystatin C	P21460	Cst3	13010	Cystatin-C (Cystatin-3)																					m_Cystatin C
	DAN	Q8VDG3	Parn	74108	Poly(A)-specific ribonuclease PARN (EC 3.1.13.4) (Polyadenylate-specific ribonuclease)																					m_DAN
	DLL4	Q9JI71	Dll4	54485	Delta-like protein 4 (Drosophila Delta homolog 4) (Delta4)																					m_DLL4
	EDAR	Q9R187	Edar Dl	13608	Tumor necrosis factor receptor superfamily member EDAR (Anhidrotic ectodysplasin receptor 1) (Downless) (Ectodermal dysplasia receptor) (Ectodysplasin-A receptor)																					m_EDAR
	Endocan	Q9QYY7	Esm1	71690	Endothelial cell-specific molecule 1 (ESM-1)																					m_Endocan
	Fetuin A	P29699	Ahsg Fetua	11625	Alpha-2-HS-glycoprotein (Countertrypin) (Fetuin-A)																					m_Fetuin A
	H60	Q3TDZ7	H60a H60	15101	Histocompatibility antigen 60a																					m_H60
	IL-33	Q8BVZ5	Il33	77125	Interleukin-33 (IL-33) [Cleaved into: Interleukin-33(102-266); Interleukin-33(109-266)]																					m_IL-33
	IL-7 Ra	P16872	Il7r	16197	Interleukin-7 receptor subunit alpha (IL-7 receptor subunit alpha) (IL-7R subunit alpha) (IL-7R-alpha) (IL-7RA) (CD antigen CD127)																					m_IL-7 Ra
	Kremen-1	Q99N43	Kremen1 Kremen	84035	Kremen protein 1 (Dickkopf receptor) (Kringle domain-containing transmembrane protein 1) (Kringle-containing protein marking the eye and the nose)																					m_Kremen-1
	Limitin	Q61716	Ifna11	15964	Interferon alpha-11 (IFN-alpha-11) (Limitin)																					m_Limitin
	Lipocalin-2	P11672	Lcn2	16819	Neutrophil gelatinase-associated lipocalin (NGAL) (Lipocalin-2) (SV-40-induced 24P3 protein) (Siderocalin LCN2) (p25)																					m_Lipocalin-2
	LOX-1	Q9EQ09	Olr1 Lox1	108078	Oxidized low-density lipoprotein receptor 1 (Ox-LDL receptor 1) (Lectin-like oxidized LDL receptor 1) (LOX-1) (Lectin-like oxLDL receptor 1) (Lectin-type oxidized LDL receptor 1) [Cleaved into: Oxidized low-density lipoprotein receptor 1, soluble form]																					m_LOX-1
	Marapsin	Q8BJR6	Prss27 Mpn	213171	Serine protease 27 (EC 3.4.21.-) (Marapsin) (Pancreasin)																					m_Marapsin
	MBL-2	P41317	Mbl2	17195	Mannose-binding protein C (MBP-C) (Mannan-binding protein) (RA-reactive factor P28A subunit) (RARF/P28A)																					m_MBL-2
	Meteorin	Q8C1Q4	Metrn Hyrac	70083	Meteorin (Hypoxia/reoxygenation regulatory factor)																					m_Meteorin
	Nope	Q9EQS9	Igdcc4 Ddm36 Kiaa1628 Nope	56741	Immunoglobulin superfamily DCC subclass member 4 (Neighbor of punc e11) (Protein DDM36)																					m_Nope
	NOV	Q64299	Nov Ccn3	18133	Protein NOV homolog (NovH) (CCN family member 3) (Nephroblastoma-overexpressed gene protein homolog)																					m_NOV
	Osteoactivin	Q99P91	Gpnmb Dchil Hgfin Nmb	93695	Transmembrane glycoprotein NMB (DC-HIL) (Dendritic cell-associated transmembrane protein) (Osteoactivin)																					m_Osteoactivin
	OX40 Ligand	P43488	Tnfsf4 Ox40l Txgp1l	22164	Tumor necrosis factor ligand superfamily member 4 (OX40 ligand) (OX40L) (CD antigen CD252)																					m_OX40 Ligand
	P-Cadherin	P10287	Cdh3 Cdhp	12560	Cadherin-3 (Placental cadherin) (P-cadherin)																					m_P-Cadherin
	Periostin	Q62009	Postn Osf2	50706	Periostin (PN) (Osteoblast-specific factor 2) (OSF-2)																					m_Periostin
	PlGF-2	P49764	Pgf Plgf	18654	Placenta growth factor (PlGF)																					m_PlGF-2
	Progranulin	P28798	Grn	0	Granulins (PC cell-derived growth factor) (PCDGF) (Proepithelin) (PEPI) [Cleaved into: Acrogranin (Progranulin); Granulin-1; Granulin-2; Granulin-3; Granulin-4; Granulin-5; Granulin-6; Granulin-7]																					m_Progranulin
	Prostasin	Q9ESD1	Prss8 Cap1	0	Prostasin (EC 3.4.21.-) (Channel-activating protease 1) (CAP1) (Serine protease 8) [Cleaved into: Prostasin light chain; Prostasin heavy chain]																					m_Prostasin
	Renin 1	P06281	Ren1 Ren Ren-1	19701	Renin-1 (EC 3.4.23.15) (Angiotensinogenase) (Kidney renin)																					m_Renin 1
	Testican 3	Q8BKV0	Spock3	72902	Testican-3 (SPARC/osteonectin, CWCV, and Kazal-like domains proteoglycan 3)																					m_Testican 3
	TIM-1	Q5QNS5	Havcr1 Kim1 Tim1 Timd1	171283	Hepatitis A virus cellular receptor 1 homolog (HAVcr-1) (Kidney injury molecule 1) (KIM-1) (T cell immunoglobulin and mucin domain-containing protein 1) (TIMD-1) (T cell membrane protein 1) (T-cell immunoglobulin mucin receptor 1) (TIM-1)																					m_TIM-1
	TRAIL	P50592	Tnfsf10 Trail	22035	Tumor necrosis factor ligand superfamily member 10 (TNF-related apoptosis-inducing ligand) (Protein TRAIL) (CD antigen CD253)																					m_TRAIL
	Tryptase e	Q9ER10	Prss22 Bssp4 Prss26	70835	Brain-specific serine protease 4 (BSSP-4) (EC 3.4.21.-) (Serine protease 22) (Serine protease 26) (Tryptase epsilon)																					m_Tryptase e

## Sheet: Bioinformatics
Need help making sense of your data?
RayBiotech offers affordable Biostatistics & Bioinformatics services.
	DATA CLEAN-UP				DIFFERENTIAL EXPRESSION ANALYSIS					CLUSTER ANALYSIS
	Data outliers are identified & removed from further analyses.				Identifies differentially-expressed proteins across groups using volcano plots & jitter plots.					Clusters samples based on similar expression profiles. Includes heatmaps and more!
	BIOMARKER SELECTION				PATHWAY ANALYSIS
	Uses various models to identify statistically-significant biomarkers between groups. Provides p-values.				Identifies the specific protein functions, biological pathways, and physical interactions enriched in a particular group.					Contact us at info@raybiotech.com for more information.

## Sheet: Data Statistics
	Target	LOD (pg/ml)	Best Confident Range	Maximum Value	Highest Reported Value	Lowest Reported Value	% Below LOD	% Above LOD but <3xLOD	% in Best Confidence	% Above Maximum
	B7-1	14.7013	44.1 - 1,333	4000	431.09	12.0229	25.4032	56.8548	17.7419	0
	BAFF R	5.9667	17.9 - 333	1000	51.2069	3.31645	20.1613	75.8065	4.03226	0
	BTC	9.08056	27.2 - 667	2000	14.8243	8.73562	8.87097	91.129	0	0
	C5a	4.2973	12.9 - 333	1000	256.583	3.96165	49.1935	26.2097	24.5968	0
	CCL6	0.722745	2.2 - 823	2469.14	14.0997	0	31.4516	27.8226	40.7258	0
	CD48	4	12.0 - 667	2000	91.6917	0	20.1613	13.7097	66.129	0
	CD6	2	6.0 - 333	1000	179.143	0	11.6935	5.24194	83.0645	0
	Chemerin	22.2737	66.8 - 6,173	18518.5	3945.38	60.7995	0	1.20968	98.7903	0
	Clusterin	129.634	388.9 - 18,519	55555.6	40866.4	339.018	0	0.403226	75.4032	0
	Lungkine	400	1,200.0 - 66,667	200000	27087.2	0	17.3387	4.83871	77.8226	0
	Cystatin C	3.14889	9.4 - 667	2000	2388.8	447.474	0	0	0.403226	5.64516
	DAN	362.164	1,086.5 - 33,333	100000	656.501	363.056	0	100	0	0
	DLL4	80	240.0 - 13,333	40000	8199.41	0	6.85484	8.06452	85.0806	0
	EDAR	71.8521	215.6 - 6,667	20000	691.724	58.1608	16.5323	75.4032	8.06452	0
	Endocan	32.825	98.5 - 6,667	20000	177.891	29.0438	23.3871	69.3548	7.25806	0
	Fetuin A	114.544	343.6 - 33,333	100000	98661.8	1116.07	0	0	91.9355	0
	H60	1.53058	4.6 - 370	1111.11	28.6242	0	18.9516	33.871	47.1774	0
	IL-33	14.5357	43.6 - 1,333	4000	39.2075	13.4902	10.8871	89.1129	0	0
	IL-7 Ra	80	240.0 - 13,333	40000	2596.29	0	12.5	18.5484	68.9516	0
	Kremen-1	8	24.0 - 1,333	4000	280.49	0	13.3065	9.27419	77.4194	0
	Limitin	1.93134	5.8 - 333	1000	107.986	0	1.6129	6.04839	92.3387	0
	Lipocalin-2	1.28787	3.9 - 6,173	18518.5	649.441	3.11861	0	0.806452	99.1935	0
	LOX-1	10.6272	31.9 - 1,333	4000	67.4497	9.53494	10.0806	87.9032	2.01613	0
	Marapsin	9.14801	27.4 - 3,704	11111.1	10845.8	42.4882	0	0	75	0
	MBL-2	6.38529	19.2 - 667	2000	4669.92	8.15037	0	32.6613	42.3387	15.3226
	Meteorin	7.9649	23.9 - 7,407	22222.2	70.9504	0	23.3871	41.5323	35.0806	0
	Nope	15.5021	46.5 - 3,333	10000	1375.21	12.816	0.403226	10.4839	89.1129	0
	NOV	98.7519	296.3 - 13,333	40000	912.179	102.332	0	72.9839	27.0161	0
	Osteoactivin	20	60.0 - 3,333	10000	908.819	0	13.3065	8.87097	77.8226	0
	OX40 Ligand	4.59251	13.8 - 1,333	4000	620.29	0	1.20968	4.43548	94.3548	0
	P-Cadherin	7.09317	21.3 - 1,333	4000	362.47	0	10.0806	12.5	77.4194	0
	Periostin	5.42837	16.3 - 1,333	4000	3489.97	0	7.66129	9.27419	60.4839	0
	PlGF-2	2.59211	7.8 - 333	1000	10.3728	2.31695	39.1129	59.2742	1.6129	0
	Progranulin	280.047	840.1 - 33,333	100000	1045.47	264.509	1.6129	76.6129	21.7742	0
	Prostasin	181.611	544.8 - 33,333	100000	4370.83	92.6846	44.7581	35.0806	20.1613	0
	Renin 1	32.7431	98.2 - 7,407	22222.2	1701.66	0	23.7903	27.4194	48.7903	0
	Testican 3	138.876	416.6 - 13,333	40000	1869.5	109.892	14.9194	53.2258	31.8548	0
	TIM-1	22.4905	67.5 - 6,173	18518.5	498.66	0	29.8387	20.5645	49.5968	0
	TRAIL	9.87803	29.6 - 1,852	5555.56	351.749	0	9.67742	14.5161	75.8065	0
	Tryptase e	6.85366	20.6 - 18,519	55555.6	537.813	0	7.25806	12.0968	80.6452	0

## Sheet: Result
			1: Linear
			2: Log-logit	0	Below LOD
			3: Std3	1585.64	Above MAX
			4: 4-PL
	(pg/ml)		4: Indiv_Nor	Experimental Result - Dilution factor not accounted for
248	LOD	MAX	Curve(s)	(pg/ml)	F33853 (HT)	M33854 (HT)	M33855 (HT)	M33856 (HT)	M33857 (HT)	F33873 (HT)	F33874 (HT)	F33875 (HT)	M33876 (HT)	F33877 (HT)	F33878 (HT)	F33879 (HT)	F33880 (HT)	M33881 (HT)	M33882 (HT)	M33883 (HT)	M33884 (HT)	F33885 (HT)	F33886 (HT)	F33887 (HT)	M33888 (HT)	M33889 (HT)	F33903 (HT)	F33904 (HT)	F33905 (HT)	M33906 (HT)	M33907 (HT)	M33908 (HT)	M33909 (HT)	F33910 (HT)	F33911 (HT)	F33912 (HT)	F33913 (HT)	M33914 (HT)	M33915 (HT)	M33916 (HT)	M33917 (HT)	M33927 (HT)	M33928 (HT)	F33934 (HT)	F33935 (HT)	F33936 (HT)	F33937 (HT)	M33938 (HT)	M33939 (HT)
mCYT7	14.7013	4000	4: 4-PL	B7-1	15.0838	12.0229	16.9624	13.8033	13.8706	14.9457	26.8965	17.3562	20.8013	24.9924	30.1059	25.6272	83.6619	27.9887	21.2304	20.1893	13.35	17.2749	15.843	12.1721	24.6125	20.5949	19.4821	21.0571	18.4031	19.3078	14.8334	23.194	23.9292	21.5868	23.8781	15.2881	13.3458	19.2908	21.3798	23.612	25.367	24.9983	24.141	21.3333	22.8216	21.1445	24.598	25.3554	18.0043
mCYT7	5.9667	1000	4: 4-PL	BAFF R	10.0182	3.31645	11.6874	3.31645	13.764	8.14778	15.472	13.5139	10.2456	11.7106	12.7652	16.5521	45.6702	15.0421	7.15549	12.9789	4.62967	9.8698	12.113	7.55556	9.88591	15.4677	14.5796	10.4121	6.68637	8.9544	20.6295	13.67	9.14362	7.9536	11.668	7.84832	12.3358	17.3071	11.571	15.1625	12.2129	15.5375	12.7934	12.8486	10.3743	18.4244	10.9	16.1062	9.73296
mCYT7	9.08056	2000	4: 4-PL	BTC	11.0095	9.41115	9.56685	9.60785	9.63762	9.79043	10.2141	10.5447	10.0659	11.7378	10.7334	10.8697	14.2336	10.8871	9.24321	9.64852	9.58077	10.7451	10.8518	9.29389	9.56678	9.54484	10.4339	9.75473	8.96925	9.07287	9.4611	10.7316	9.73735	10.2446	9.61017	10.2535	9.59466	10.2294	10.3742	9.84045	9.85986	9.82429	9.98442	9.74654	9.93115	9.55962	9.89919	10.6717	9.36977
mCYT7	4.2973	1000	4: 4-PL	C5a	4.18747	3.96165	3.98517	4.05488	3.96666	3.96165	4.49448	4.52084	4.18839	4.34047	4.52077	4.79012	7.00536	4.91732	3.96165	4.62976	3.96165	4.0529	4.23824	3.96165	4.11995	4.22583	4.41348	5.0698	4.16781	4.49557	3.96165	4.63656	4.7685	4.40176	4.46734	3.96165	4.35435	4.80107	4.84845	4.75453	4.47437	4.89772	4.56409	4.44822	4.56271	4.458	4.6019	5.16531	4.44111
mCYT7	0.722745	2469.14	1: Linear	CCL6	2.58754	1.55215	1.1332	0.635628	3.13416	1.37921	2.4059	4.80177	4.33195	3.85016	4.20376	6.1602	7.20982	5.04052	1.73945	3.50926	1.66965	1.66676	1.56344	0	0.866868	1.30053	2.616	2.0985	1.05217	2.23721	1.92939	1.79998	1.24808	1.79623	1.99062	1.32408	1.74839	4.37285	4.11184	4.00148	3.24804	4.06755	4.35414	3.28637	3.51802	2.74131	3.5396	4.69812	3.09498
mCYT7	4	2000	1: Linear	CD48	38.808	34.2723	26.9747	25.4231	35.1553	23.479	34.847	40.766	30.1213	56.4868	39.0021	49.176	74.0621	51.4094	29.8569	28.3155	14.4488	33.441	40.1781	15.3673	32.9038	41.7306	45.6602	60.0505	42.2794	51.5549	31.3434	43.0042	44.9442	37.2663	29.4625	40.1601	36.501	42.9102	50.5749	34.804	34.5374	42.9481	44.4778	33.2323	47.4997	32.4689	41.8051	46.9767	31.8814
mCYT7	2	1000	1: Linear	CD6	50.1064	29.3941	43.785	4.82175	31.8874	30.9649	67.2008	46.8441	66.5227	65.7494	75.3792	72.7117	179.143	71.8869	31.3531	55.7117	15.116	46.8923	55.4311	17.8946	18.8951	25.3579	43.6106	44.4623	11.9565	6.21117	39.4797	67.0772	32.6867	47.7097	33.3307	11.2636	63.6364	40.083	32.953	48.9869	34.7467	59.4523	40.6785	20.8909	43.0412	24.9098	54.2803	64.9383	34.5758
mCYT7	22.2737	18518.5	1: Linear	Chemerin	162.375	110.31	165.911	75.6152	98.7704	101.814	164.633	234.71	267.014	371.231	203.16	210.279	422.652	187.451	82.2609	118.802	65.8792	212.058	170.46	87.3819	131.156	195.862	206.295	133.001	96.9248	75.5349	130.132	202.923	83.355	140.738	63.3078	60.7995	184.816	166.355	173.633	201.659	132.632	132.176	130.191	122.919	96.8253	98.5037	141.316	210.626	110.517
mCYT7	129.634	55555.6	1: Linear	Clusterin	4084.8	1786.93	1487.77	1577.65	2045.5	2329.84	2317.1	3660.84	3432.86	4717.04	3148.9	3700.35	6068.8	3676.4	3420.02	2228.57	1339.54	2448.61	4571.02	1626.61	1452.84	2875.43	3419.88	3453.31	1531.82	3099.69	1621.61	3489.06	3406.59	2779.27	2684.08	2156.3	2377.53	2512.48	3126.91	2613.9	1273.12	2363.7	1899.08	1192.28	1884.63	1678.72	2655.23	3261.34	1577.3
mCYT7	400	200000	1: Linear	Lungkine	6737.63	1653.92	3086.79	2302.31	1882.16	2633.57	5395.85	9253.19	6855.06	8829.85	6527.49	7689.28	27087.2	6078.02	3266.9	4235.11	704.874	3776.4	7035.33	0	4188.92	4680.78	4806	6028.86	1918.66	1859.06	1748.55	8497.16	9624.77	8218.04	6034.26	3826.41	7079.82	5825.86	8502.16	6957.45	4868.7	9077.23	4599.51	4831.74	4354.7	4799.29	5339.5	11299.2	4560.29
mCYT7	3.14889	2000	1: Linear	Cystatin C	1644.88	1281.11	1641.3	1491.1	1559.56	1638.1	1286.16	1455.75	1468.86	1641.44	1655.89	1494.99	447.474	1355.03	1709.41	1245.46	1177.33	1598.09	1774.24	1365.13	1617.47	1892.67	1811.34	2015.8	1467.96	1587.64	1374.84	1361.18	1465.7	1410.26	1425.69	1301.61	1593.48	1584.98	1643.04	1514.44	1226.59	1559.31	1320.04	1252.24	1290.91	1422.12	1409.58	1630.63	1361.89
mCYT7	362.164	100000	4: 4-PL	DAN	414.433	387.949	392.228	376.736	381.458	398.225	423.909	417.748	450.077	433.806	408.046	425.73	429.163	423.011	404.11	399.115	380.928	410.244	432.517	393.045	396.57	394.363	408.735	399.855	374.541	371.438	390.819	423.122	394.546	407.116	387.671	387.143	385.978	404.426	390.887	395.279	383.411	396.241	390.48	390.634	379.175	388.211	404.383	409.385	379.548
mCYT7	80	40000	1: Linear	DLL4	1189.56	203.02	147.492	687.756	56.0652	355.723	720.114	271.92	952.348	869.798	502.468	956.019	1022.4	272.982	245.202	323.003	0	516.526	754.239	0	503.272	406.64	562.105	706.236	205.75	262.957	169.747	981.127	927.669	445.017	239.805	315.744	630.046	475.884	385.939	363.323	148.473	264.065	100.964	207.164	159.364	100.325	125.295	630.536	8.89496
mCYT7	71.8521	20000	4: 4-PL	EDAR	104.01	67.9793	109.101	58.1608	74.4174	179.759	140.722	144.524	98.1821	219.299	104.87	189.259	337.76	213.095	125.426	129.572	59.0923	148.167	103.241	81.7244	70.4263	93.7679	120.36	120.69	63.9173	58.1608	80.4618	111.636	126.753	80.1617	91.0746	83.5132	127.451	123.227	115.734	130.597	96.8215	149.396	108.173	147.015	107.237	111.046	100.75	207.458	105.678
mCYT7	32.825	20000	4: 4-PL	Endocan	36.7894	33.8183	30.2021	30.9603	29.7761	31.2721	37.8331	40.8791	40.2005	41.532	30.6153	40.3242	43.9355	45.997	33.8843	36.026	29.0438	30.4346	30.0715	37.5941	34.8522	37.5042	34.9708	68.6693	30.5307	31.6746	44.945	45.6936	44.4322	50.0873	35.0877	29.0438	44.0066	32.4293	40.9347	41.6622	35.2553	42.3762	37.9253	37.6277	35.4885	41.6107	42.0509	41.5284	37.789
mCYT7	114.544	100000	4: 4-PL	Fetuin A	4313.24	2509.68	1417.85	1570.84	1235.97	1496.2	3155.06	3526.94	4266.97	3723.56	2903.12	5016.67	9943.73	4407.76	2130.48	2605.43	1116.07	3159.86	2470.41	1552.57	3242.09	4634.06	3123.24	4833.06	1303.43	2865.2	3109.09	5849.49	4438.49	4232.33	1767.28	2063.17	6911.18	1633.03	2946.41	3376.18	1380.86	2751.23	2861.16	2192.83	1671.85	2121.97	2532.76	3771.32	1651.49
mCYT7	1.53058	1111.11	1: Linear	H60	8.44364	1.51813	5.6356	2.34189	8.13536	7.30578	9.69042	13.4705	11.0181	14.5241	9.04854	13.4071	28.6242	17.016	4.27987	8.81026	3.20863	9.07389	7.99705	3.75571	7.0006	6.55739	5.42512	5.39271	4.5046	3.91021	0.843882	6.04117	2.97389	6.88134	8.37309	2.56482	8.10127	10.1508	6.12272	10.026	4.63578	9.76806	6.53731	6.00987	7.98382	8.30358	9.89569	13.1338	9.68878
mCYT7	14.5357	4000	4: 4-PL	IL-33	23.117	19.6836	20.8519	19.63	18.0284	22.6923	18.9764	28.0365	25.6344	30.1345	24.2762	26.4728	39.2075	26.1784	24.5307	21.4892	16.5213	22.1803	30.6886	16.2363	17.7839	22.4145	24.62	22.9312	19.447	20.7798	22.8605	19.8991	24.9131	22.4526	22.1523	17.7228	31.854	16.8419	28.7031	24.6788	20.2997	27.2587	23.2037	16.9737	20.4842	22.1159	22.9219	31.0761	16.6955
mCYT7	80	40000	1: Linear	IL-7 Ra	270.694	570.721	287.058	96.9802	0	474.607	678.33	827.987	818.434	927.595	949.147	1161.74	1282.08	447.076	517.337	527.327	1.25547	667.111	503.973	0	511.729	582.94	399.188	529.905	118.277	276.256	99.7558	879.224	611.326	702.015	241.938	54.0462	805.118	247.877	448.006	703.886	285.638	669.732	410.125	578.686	426.096	441.592	501.991	805.762	218.202
mCYT7	8	4000	1: Linear	Kremen-1	22.0804	0	34.685	5.50484	43.928	42.155	78.4061	71.9784	60.7026	61.3709	74.1247	74.8174	169.633	49.5267	46.7268	41.7444	34.9115	37.6839	19.3279	0	62.5747	70.569	71.702	19.4509	18.6527	3.44342	12.9719	6.2613	44.7933	47.5824	41.4459	0	94.3666	77.4347	75.1707	104.963	94.9455	80.4017	36.4072	6.42173	84.6801	59.757	35.0105	98.3376	43.7901
mCYT7	1.93134	1000	1: Linear	Limitin	27.6727	8.26013	18.4132	11.3328	9.60411	18.9437	19.0035	21.7668	23.8218	24.5158	17.4236	20.9109	26.14	15.2515	14.0204	10.0631	8.20462	12.023	24.1075	6.70289	14.0865	12.6732	15.0109	12.69	7.13041	11.2993	13.7965	16.964	11.7736	16.891	11.9249	8.58491	14.3016	8.33199	19.3889	14.4967	12.1668	19.5317	11.6725	8.35554	10.1352	14.0144	15.6795	20.0559	5.30712
mCYT7	1.28787	18518.5	1: Linear	Lipocalin-2	22.8924	11.5846	8.60799	5.83536	7.83146	9.05303	10.9426	17.3588	16.0756	23.2981	17.1186	21.9049	41.6141	16.2558	10.2628	10.6401	4.40808	16.7305	20.5841	3.11861	8.24547	13.2815	14.8886	15.0205	7.064	14.0744	11.2015	15.8528	15.3128	15.6644	11.6744	10.9971	15.6091	11.5289	19.2626	13.3399	8.64962	12.6588	18.4276	9.34829	10.3817	10.589	15.7348	21.5082	7.43821
mCYT7	10.6272	4000	4: 4-PL	LOX-1	12.3803	11.1211	15.033	13.608	12.9442	14.6731	18.819	18.6766	15.1416	18.6461	13.6614	21.2418	13.843	16.7163	13.0371	14.5843	10.5829	14.8468	16.7406	12.4538	13.1556	13.1289	17.4705	14.0086	12.2215	11.8572	18.9397	17.3719	15.2345	24.9818	16.0554	11.2917	17.363	15.9729	17.2542	16.5671	15.9176	14.4252	14.5362	13.0482	15.3004	17.1647	17.2391	16.697	13.4238
mCYT7	9.14801	11111.1	1: Linear	Marapsin	539.402	174.538	232.69	267.177	215.139	287.119	277.811	374.925	218.249	483.321	333.293	306.636	480.056	205.442	242.975	170.964	42.4882	290.189	477.93	359.037	192.67	287.36	449.641	507.463	243.723	553.699	250.65	530.098	339.062	361.612	484.455	202.487	370.897	56.4485	532.751	274.363	155.499	189.835	221.272	143.075	123.138	169.192	267.659	387.767	124.228
mCYT7	6.38529	2000	4: 4-PL	MBL-2	36.932	14.825	19.2702	17.6877	18.2264	21.7329	21.5864	30.2458	16.2711	37.4691	28.5166	26.902	42.1042	20.0866	19.5361	14.7204	8.48666	23.7875	36.0171	24.8502	10.559	20.4257	27.9495	43.5671	18.6791	44.5694	12.8269	36.5108	23.3783	31.5941	39.308	20.6563	29.6781	13.9192	40.3468	23.3128	13.5324	16.1466	17.5996	14.7054	13.5834	15.8694	22.8443	33.2589	12.0811
mCYT7	7.9649	22222.2	1: Linear	Meteorin	28.34	0	18.7169	6.30166	14.337	33.0827	14.8477	33.7955	13.1207	44.677	39.9426	27.0795	60.5529	16.1486	17.8845	8.42254	0	13.7244	24.7109	18.3004	14.1567	13.4581	24.5358	6.96555	1.3294	0	23.144	8.72688	20.3181	62.4107	18.2048	0	21.3213	29.9219	19.694	21.9214	13.762	26.4256	23.0526	5.60751	8.38016	17.9024	29.9442	60.7865	16.3012
mCYT7	15.5021	10000	4: 4-PL	Nope	234.82	78.731	101.176	93.509	117.057	171.861	196.686	208.994	162.701	293.215	232.719	202.585	147.416	187.73	136.927	84.9641	31.6308	192.345	297.585	99.8049	100.748	122.048	242.068	173.898	73.5341	99.398	135.364	164.702	166.533	161.175	196.882	90.2975	206.726	42.8964	257.448	144.269	96.4084	144.447	117.479	91.6813	94.3655	139.05	138.987	186.958	80.202
mCYT7	98.7519	40000	4: 4-PL	NOV	184.876	131.568	121.607	115.32	122.977	134.962	170.34	132.047	139.696	155.673	141.781	164.747	174.692	134.656	130.732	124.652	103.368	147.91	137.92	133.755	121.9	129.931	175.515	164.227	133.885	148.159	155.776	192.347	136.458	176.183	151.656	130.967	148.866	128.669	136.802	136.864	124.162	133.693	138.724	161.462	132.201	146.436	142.481	164.926	119.139
mCYT7	20	10000	1: Linear	Osteoactivin	758.479	184.225	362.63	90.4383	211.36	401.77	218.012	425.721	324.727	505.216	550.785	560.632	605.514	296.194	326.753	239.624	92.9116	429.145	509.834	202.107	192.098	254.806	627	218.991	201.251	120.446	295.09	156.258	342.442	504.029	348.771	202.987	370.303	456.354	413.275	269.547	173.303	252.314	243.148	80.7989	193.83	207.681	329.149	602.663	158.731
mCYT7	4.59251	4000	1: Linear	OX40 Ligand	11.0122	30.9106	12.8741	19.2605	37.3596	24.4422	28.0903	40.9992	33.4894	56.4506	45.4976	39.9682	77.1579	68.5637	24.0817	21.6213	8.50144	34.0418	44.5392	20.3409	18.3307	38.9198	38.1485	36.2637	22.6367	12.3153	34.9887	29.7039	57.0615	19.4644	21.7341	13.9038	36.1839	11.3874	41.0428	26.139	23.5615	29.1116	27.5172	1.87468	14.8111	17.91	29.5387	47.4972	16.3892
mCYT7	7.09317	4000	1: Linear	P-Cadherin	82.8445	25.2927	45.4851	20.7902	112.396	49.1383	89.7908	80.2221	110.121	121.501	119.078	155.053	362.47	75.6536	93.2044	143.864	0	42.485	74.207	37.081	0	30.2107	71.7603	62.5058	1.1808	74.6147	41.7452	40.0294	58.8552	78.5476	50.2268	42.5674	82.2624	54.0885	65.2214	92.7145	37.6274	87.3912	75.0423	55.4775	54.4099	57.7572	84.1333	147.377	51.8072
mCYT7	5.42837	4000	1: Linear	Periostin	88.0531	12.4183	38.8154	13.3403	27.1273	37.9146	29.1931	57.4591	61.5446	86.2405	73.5406	50.0078	647.152	50.3491	46.5131	27.1178	2.88034	43.1914	59.7335	29.1275	22.98	14.2195	54.4696	52.896	16.8861	38.8556	14.2753	53.9163	36.8674	65.3746	48.3707	16.3552	53.0155	47.5868	61.4326	43.0467	33.0181	43.6867	49.9935	26.0742	27.8011	57.5726	58.3737	72.1817	35.713
mCYT7	2.59211	1000	4: 4-PL	PlGF-2	2.39003	2.31695	2.31695	2.36439	2.34238	2.31695	2.46457	2.91217	2.8763	3.3736	2.71161	2.98796	6.2407	2.4701	2.41047	2.31695	2.31695	2.60827	2.67865	2.31695	2.33828	2.36662	3.22029	3.25813	2.31695	2.56368	3.35826	2.68677	2.6321	3.15462	2.92707	2.31695	3.88519	2.5579	3.06625	2.83629	2.79018	3.2517	3.16437	2.31695	2.75887	2.88664	3.19038	2.71805	2.63627
mCYT7	280.047	100000	4: 4-PL	Progranulin	709.837	429.334	467.772	371.542	452.082	550.04	534.191	520.297	581.124	644.17	525.674	613.396	790.682	487.968	440.199	413.974	331.599	521.631	574.17	384.582	387.286	434.135	658.188	543.157	393.881	424.827	436.398	620.291	447.466	660.053	469.338	480.774	572.281	436.215	451.158	493.164	390.776	473.273	449.535	423.725	398.279	447.397	532.598	576.216	359.136
mCYT7	181.611	100000	4: 4-PL	Prostasin	101.897	92.6846	163.72	112.878	92.6846	169.982	131.95	259.094	129.845	246.687	247.833	184.488	1022.24	373	270.26	146.311	92.6846	92.6846	115.402	215.723	104.317	92.6846	243.138	247.601	92.6846	92.6846	140.609	92.6846	168.889	579.923	110.208	92.6846	228.99	465.792	157.639	232.007	189.845	280.193	286.354	212.407	185.75	140.027	192.385	393.824	219.85
mCYT7	32.7431	22222.2	1: Linear	Renin 1	73.1839	0	76.3666	24.1639	78.462	35.1366	56.6674	93.1236	54.2239	67.1475	102.349	80.0038	715.545	50.3938	73.7118	35.6564	10.4958	77.169	108.228	89.1595	0	111.91	103.055	59.1445	152.131	41.334	108.681	136.834	80.2027	67.3515	167.197	28.6071	171.578	239.306	142.662	122.521	128.466	153.985	154.11	83.1702	47.2516	150.524	90.1811	266.324	46.9607
mCYT7	138.876	40000	4: 4-PL	Testican 3	177.382	112.843	156.139	122.481	181.294	207.753	211.576	277.808	296.85	376.36	326.588	333.047	650.871	240.492	194.525	222.836	109.892	247.724	236.75	151.142	109.892	146.852	245.123	303.812	109.892	187.901	118.097	319.473	203.607	246.74	173.901	176.672	286.982	166.541	245.435	254.504	213.171	195.412	238.215	177.857	197.93	305.983	267.135	373.389	142.425
mCYT7	22.4905	18518.5	1: Linear	TIM-1	27.0855	12.2505	71.1921	41.7285	0	67.047	49.3935	32.2253	54.0712	20.1077	65.2782	115.578	34.1344	16.8832	47.8023	3.21017	0	113.378	63.9319	15.0625	53.5993	21.5752	98.953	167.225	0	7.77165	0	121.026	27.5782	129.05	150.041	43.1976	146.033	158.534	161.888	114.908	84.4992	67.2981	93.7917	96.5112	46.7543	64.4222	58.7037	125.867	104.628
mCYT7	9.87803	5555.56	1: Linear	TRAIL	61.3186	23.926	16.8104	12.3794	25.3586	29.9746	43.5893	72.8503	82.2142	62.4346	82.8723	88.203	112.296	84.6801	42.1431	25.7131	10.7416	39.3562	64.9234	40.6556	13.7484	38.8691	88.4332	103.854	0	23.9467	0	47.696	0	39.3213	38.2953	27.4023	52.3541	30.7188	44.7209	44.0556	26.2156	65.3159	50.6156	35.686	0	58.6196	34.6894	124.585	20.9461
mCYT7	6.85366	55555.6	1: Linear	Tryptase e	52.2438	7.75866	30.5447	0	5.98894	13.8392	53.825	62.5078	54.1833	49.6727	43.8405	87.0225	115.665	37.4036	36.7501	19.183	13.7559	58.3798	48.1107	14.6728	25.2373	31.9775	48.9686	65.8899	12.4266	23.9317	13.4064	80.2083	10.4739	51.2586	28.6879	14.2029	44.9709	33.9021	16.6565	36.2712	20.3708	28.7854	36.9686	26.6254	20.1141	44.6914	46.8692	73.5252	0
[truncated: 203 more columns]
