# Supplementary material for: Soy Protein Isolate Affects Blood and Brain Biomarker Expression in a Mouse Model of Fragile X
Source: Int J Mol Sci. 2025 Jun 26;26(13):6137. doi: 10.3390/ijms26136137 (PMC12250412; doi:10.3390/ijms26136137)
Supplement: Supplementary file 1 [file ijms-26-06137-s001.zip › Supplementary File S6 Array 8 Service Report.xlsx]

## Sheet: Cover Sheet
	PROPRIETARY INFORMATION
	RayBiotech Life, Inc	Form: FO-TF-028
	Service Reports; Revision 1.0
	Raybiotech Life, Inc.
	3607 Parkway Ln, Suite 200
	Peachtree Corners, GA 30092
	770-729-2992
	1-888-494-8555
	Fax: 770-206-2393
	Email: info@raybiotech.com
	Customer Contact Name:	Cara Westmark
	Customer Institution:	University of Wisconsin
	Contact Phone Number:	6082629730
	Customer Email Address:	westmark@wisc.edu	4500828256
	Purchase Order Number	314521
	Sales Order Number	S075944
	Protocol Number	121823 QAM-CAA-640 SA186; QAM-CAA-4000 SA62 University of Wisconsin S075944
	Study Director assigned:	Rose Lawson
	Service Provided
	Type of Service Provided:	Full Testing
	Sample Type and Preparation:	Brain Tissue Lysates
	Test procedure:	SOP-TF-QAH-001, SOP-TF-QAH-003
	Stability of sample and Standards or Positive Controls	Stable to conditions of test
	Protocol sign off Date:	2024-12-19
	Final Report completed date:	2024-12-19
	Storage of Records and samples	According to in house procedures
	Sign off:
	Study Director: Sunny Zhen Date:	2024-12-19
	Laboratory Manager: Mike Mao Date:	2024-12-19

## Sheet: Sample248
	Sample #	Sample ID	SA Type	Brain Region	protein conc.
	SA1	F33853 (HT)	Brain tissue lysate	hypothalamus	1ug/ml
	SA2	M33854 (HT)	Brain tissue lysate	hypothalamus	1ug/ml
	SA3	M33855 (HT)	Brain tissue lysate	hypothalamus	1ug/ml
	SA4	M33856 (HT)	Brain tissue lysate	hypothalamus	1ug/ml
	SA5	M33857 (HT)	Brain tissue lysate	hypothalamus	1ug/ml
	SA6	F33873 (HT)	Brain tissue lysate	hypothalamus	1ug/ml
	SA7	F33874 (HT)	Brain tissue lysate	hypothalamus	1ug/ml
	SA8	F33875 (HT)	Brain tissue lysate	hypothalamus	1ug/ml
	SA9	M33876 (HT)	Brain tissue lysate	hypothalamus	1ug/ml
	SA10	F33877 (HT)	Brain tissue lysate	hypothalamus	1ug/ml
	SA11	F33878 (HT)	Brain tissue lysate	hypothalamus	1ug/ml
	SA12	F33879 (HT)	Brain tissue lysate	hypothalamus	1ug/ml
	SA13	F33880 (HT)	Brain tissue lysate	hypothalamus	1ug/ml
	SA14	M33881 (HT)	Brain tissue lysate	hypothalamus	1ug/ml
	SA15	M33882 (HT)	Brain tissue lysate	hypothalamus	1ug/ml
	SA16	M33883 (HT)	Brain tissue lysate	hypothalamus	1ug/ml
	SA17	M33884 (HT)	Brain tissue lysate	hypothalamus	1ug/ml
	SA18	F33885 (HT)	Brain tissue lysate	hypothalamus	1ug/ml
	SA19	F33886 (HT)	Brain tissue lysate	hypothalamus	1ug/ml
	SA20	F33887 (HT)	Brain tissue lysate	hypothalamus	1ug/ml
	SA21	M33888 (HT)	Brain tissue lysate	hypothalamus	1ug/ml
	SA22	M33889 (HT)	Brain tissue lysate	hypothalamus	1ug/ml
	SA23	F33903 (HT)	Brain tissue lysate	hypothalamus	1ug/ml
	SA24	F33904 (HT)	Brain tissue lysate	hypothalamus	1ug/ml
	SA25	F33905 (HT)	Brain tissue lysate	hypothalamus	1ug/ml
	SA26	M33906 (HT)	Brain tissue lysate	hypothalamus	1ug/ml
	SA27	M33907 (HT)	Brain tissue lysate	hypothalamus	1ug/ml
	SA28	M33908 (HT)	Brain tissue lysate	hypothalamus	1ug/ml
	SA29	M33909 (HT)	Brain tissue lysate	hypothalamus	1ug/ml
	SA30	F33910 (HT)	Brain tissue lysate	hypothalamus	1ug/ml
	SA31	F33911 (HT)	Brain tissue lysate	hypothalamus	1ug/ml
	SA32	F33912 (HT)	Brain tissue lysate	hypothalamus	1ug/ml
	SA33	F33913 (HT)	Brain tissue lysate	hypothalamus	1ug/ml
	SA34	M33914 (HT)	Brain tissue lysate	hypothalamus	1ug/ml
	SA35	M33915 (HT)	Brain tissue lysate	hypothalamus	1ug/ml
	SA36	M33916 (HT)	Brain tissue lysate	hypothalamus	1ug/ml
	SA37	M33917 (HT)	Brain tissue lysate	hypothalamus	1ug/ml
	SA38	M33927 (HT)	Brain tissue lysate	hypothalamus	1ug/ml
	SA39	M33928 (HT)	Brain tissue lysate	hypothalamus	1ug/ml
	SA40	F33934 (HT)	Brain tissue lysate	hypothalamus	1ug/ml
	SA41	F33935 (HT)	Brain tissue lysate	hypothalamus	1ug/ml
	SA42	F33936 (HT)	Brain tissue lysate	hypothalamus	1ug/ml
	SA43	F33937 (HT)	Brain tissue lysate	hypothalamus	1ug/ml
	SA44	M33938 (HT)	Brain tissue lysate	hypothalamus	1ug/ml
	SA45	M33939 (HT)	Brain tissue lysate	hypothalamus	1ug/ml
	SA46	M33940 (HT)	Brain tissue lysate	hypothalamus	1ug/ml
	SA47	F33953 (HT)	Brain tissue lysate	hypothalamus	1ug/ml
	SA48	F33954 (HT)	Brain tissue lysate	hypothalamus	1ug/ml
	SA49	F33955 (HT)	Brain tissue lysate	hypothalamus	1ug/ml
	SA50	F33956 (HT)	Brain tissue lysate	hypothalamus	1ug/ml
	SA51	M33957 (HT)	Brain tissue lysate	hypothalamus	1ug/ml
	SA52	M33958 (HT)	Brain tissue lysate	hypothalamus	1ug/ml
	SA53	M33959 (HT)	Brain tissue lysate	hypothalamus	1ug/ml
	SA54	M33960 (HT)	Brain tissue lysate	hypothalamus	1ug/ml
	SA55	F33968 (HT)	Brain tissue lysate	hypothalamus	1ug/ml
	SA56	F33969 (HT)	Brain tissue lysate	hypothalamus	1ug/ml
	SA57	F33970 (HT)	Brain tissue lysate	hypothalamus	1ug/ml
	SA58	F33971 (HT)	Brain tissue lysate	hypothalamus	1ug/ml
	SA59	M33972 (HT)	Brain tissue lysate	hypothalamus	1ug/ml
	SA60	M33973 (HT)	Brain tissue lysate	hypothalamus	1ug/ml
	SA61	M33974 (HT)	Brain tissue lysate	hypothalamus	1ug/ml
	SA62	M33975 (HT)	Brain tissue lysate	hypothalamus	1ug/ml
	SA63	F33853 (HC)	Brain tissue lysate	Hippocampus	1ug/ml
	SA64	M33854 (HC)	Brain tissue lysate	Hippocampus	1ug/ml
	SA65	M33855 (HC)	Brain tissue lysate	Hippocampus	1ug/ml
	SA66	M33856 (HC)	Brain tissue lysate	Hippocampus	1ug/ml
	SA67	M33857 (HC)	Brain tissue lysate	Hippocampus	1ug/ml
	SA68	F33873 (HC)	Brain tissue lysate	Hippocampus	1ug/ml
	SA69	F33874 (HC)	Brain tissue lysate	Hippocampus	1ug/ml
	SA70	F33875 (HC)	Brain tissue lysate	Hippocampus	1ug/ml
	SA71	M33876 (HC)	Brain tissue lysate	Hippocampus	1ug/ml
	SA72	F33877 (HC)	Brain tissue lysate	Hippocampus	1ug/ml
	SA73	F33878 (HC)	Brain tissue lysate	Hippocampus	1ug/ml
	SA74	F33879 (HC)	Brain tissue lysate	Hippocampus	1ug/ml
	SA75	F33880 (HC)	Brain tissue lysate	Hippocampus	1ug/ml
	SA76	M33881 (HC)	Brain tissue lysate	Hippocampus	1ug/ml
	SA77	M33882 (HC)	Brain tissue lysate	Hippocampus	1ug/ml
	SA78	M33883 (HC)	Brain tissue lysate	Hippocampus	1ug/ml
	SA79	M33884 (HC)	Brain tissue lysate	Hippocampus	1ug/ml
	SA80	F33885 (HC)	Brain tissue lysate	Hippocampus	1ug/ml
	SA81	F33886 (HC)	Brain tissue lysate	Hippocampus	1ug/ml
	SA82	F33887 (HC)	Brain tissue lysate	Hippocampus	1ug/ml
	SA83	M33888 (HC)	Brain tissue lysate	Hippocampus	1ug/ml
	SA84	M33889 (HC)	Brain tissue lysate	Hippocampus	1ug/ml
	SA85	F33903 (HC)	Brain tissue lysate	Hippocampus	1ug/ml
	SA86	F33904 (HC)	Brain tissue lysate	Hippocampus	1ug/ml
	SA87	F33905 (HC)	Brain tissue lysate	Hippocampus	1ug/ml
	SA88	M33906 (HC)	Brain tissue lysate	Hippocampus	1ug/ml
	SA89	M33907 (HC)	Brain tissue lysate	Hippocampus	1ug/ml
	SA90	M33908 (HC)	Brain tissue lysate	Hippocampus	1ug/ml
	SA91	M33909 (HC)	Brain tissue lysate	Hippocampus	1ug/ml
	SA92	F33910 (HC)	Brain tissue lysate	Hippocampus	1ug/ml
	SA93	F33911 (HC)	Brain tissue lysate	Hippocampus	1ug/ml
	SA94	F33912 (HC)	Brain tissue lysate	Hippocampus	1ug/ml
	SA95	F33913 (HC)	Brain tissue lysate	Hippocampus	1ug/ml
	SA96	M33914 (HC)	Brain tissue lysate	Hippocampus	1ug/ml
	SA97	M33915 (HC)	Brain tissue lysate	Hippocampus	1ug/ml
	SA98	M33916 (HC)	Brain tissue lysate	Hippocampus	1ug/ml
	SA99	M33917 (HC)	Brain tissue lysate	Hippocampus	1ug/ml
	SA100	M33927 (HC)	Brain tissue lysate	Hippocampus	1ug/ml
	SA101	M33928 (HC)	Brain tissue lysate	Hippocampus	1ug/ml
	SA102	F33934 (HC)	Brain tissue lysate	Hippocampus	1ug/ml
	SA103	F33935 (HC)	Brain tissue lysate	Hippocampus	1ug/ml
	SA104	F33936 (HC)	Brain tissue lysate	Hippocampus	1ug/ml
	SA105	F33937 (HC)	Brain tissue lysate	Hippocampus	1ug/ml
	SA106	M33938 (HC)	Brain tissue lysate	Hippocampus	1ug/ml
	SA107	M33939 (HC)	Brain tissue lysate	Hippocampus	1ug/ml
	SA108	M33940 (HC)	Brain tissue lysate	Hippocampus	1ug/ml
	SA109	F33953 (HC)	Brain tissue lysate	Hippocampus	1ug/ml
	SA110	F33954 (HC)	Brain tissue lysate	Hippocampus	1ug/ml
	SA111	F33955 (HC)	Brain tissue lysate	Hippocampus	1ug/ml
	SA112	F33956 (HC)	Brain tissue lysate	Hippocampus	1ug/ml
	SA113	M33957 (HC)	Brain tissue lysate	Hippocampus	1ug/ml
	SA114	M33958 (HC)	Brain tissue lysate	Hippocampus	1ug/ml
	SA115	M33959 (HC)	Brain tissue lysate	Hippocampus	1ug/ml
	SA116	M33960 (HC)	Brain tissue lysate	Hippocampus	1ug/ml
	SA117	F33968 (HC)	Brain tissue lysate	Hippocampus	1ug/ml
	SA118	F33969 (HC)	Brain tissue lysate	Hippocampus	1ug/ml
	SA119	F33970 (HC)	Brain tissue lysate	Hippocampus	1ug/ml
	SA120	F33971 (HC)	Brain tissue lysate	Hippocampus	1ug/ml
	SA121	M33972 (HC)	Brain tissue lysate	Hippocampus	1ug/ml
	SA122	M33973 (HC)	Brain tissue lysate	Hippocampus	1ug/ml
	SA123	M33974 (HC)	Brain tissue lysate	Hippocampus	1ug/ml
	SA124	M33975 (HC)	Brain tissue lysate	Hippocampus	1ug/ml
	SA125	F33853 (CT)	Brain tissue lysate	Cortex	1ug/ml
	SA126	M33854 (CT)	Brain tissue lysate	Cortex	1ug/ml
	SA127	M33855 (CT)	Brain tissue lysate	Cortex	1ug/ml
	SA128	M33856 (CT)	Brain tissue lysate	Cortex	1ug/ml
	SA129	M33857 (CT)	Brain tissue lysate	Cortex	1ug/ml
	SA130	F33873 (CT)	Brain tissue lysate	Cortex	1ug/ml
	SA131	F33874 (CT)	Brain tissue lysate	Cortex	1ug/ml
	SA132	F33875 (CT)	Brain tissue lysate	Cortex	1ug/ml
	SA133	M33876 (CT)	Brain tissue lysate	Cortex	1ug/ml
	SA134	F33877 (CT)	Brain tissue lysate	Cortex	1ug/ml
	SA135	F33878 (CT)	Brain tissue lysate	Cortex	1ug/ml
	SA136	F33879 (CT)	Brain tissue lysate	Cortex	1ug/ml
	SA137	F33880 (CT)	Brain tissue lysate	Cortex	1ug/ml
	SA138	M33881 (CT)	Brain tissue lysate	Cortex	1ug/ml
	SA139	M33882 (CT)	Brain tissue lysate	Cortex	1ug/ml
	SA140	M33883 (CT)	Brain tissue lysate	Cortex	1ug/ml
	SA141	M33884 (CT)	Brain tissue lysate	Cortex	1ug/ml
	SA142	F33885 (CT)	Brain tissue lysate	Cortex	1ug/ml
	SA143	F33886 (CT)	Brain tissue lysate	Cortex	1ug/ml
	SA144	F33887 (CT)	Brain tissue lysate	Cortex	1ug/ml
	SA145	M33888 (CT)	Brain tissue lysate	Cortex	1ug/ml
	SA146	M33889 (CT)	Brain tissue lysate	Cortex	1ug/ml
	SA147	F33903 (CT)	Brain tissue lysate	Cortex	1ug/ml
	SA148	F33904 (CT)	Brain tissue lysate	Cortex	1ug/ml
	SA149	F33905 (CT)	Brain tissue lysate	Cortex	1ug/ml
	SA150	M33906 (CT)	Brain tissue lysate	Cortex	1ug/ml
	SA151	M33907 (CT)	Brain tissue lysate	Cortex	1ug/ml
	SA152	M33908 (CT)	Brain tissue lysate	Cortex	1ug/ml
	SA153	M33909 (CT)	Brain tissue lysate	Cortex	1ug/ml
	SA154	F33910 (CT)	Brain tissue lysate	Cortex	1ug/ml
	SA155	F33911 (CT)	Brain tissue lysate	Cortex	1ug/ml
	SA156	F33912 (CT)	Brain tissue lysate	Cortex	1ug/ml
	SA157	F33913 (CT)	Brain tissue lysate	Cortex	1ug/ml
	SA158	M33914 (CT)	Brain tissue lysate	Cortex	1ug/ml
	SA159	M33915 (CT)	Brain tissue lysate	Cortex	1ug/ml
	SA160	M33916 (CT)	Brain tissue lysate	Cortex	1ug/ml
	SA161	M33917 (CT)	Brain tissue lysate	Cortex	1ug/ml
	SA162	M33927 (CT)	Brain tissue lysate	Cortex	1ug/ml
	SA163	M33928 (CT)	Brain tissue lysate	Cortex	1ug/ml
	SA164	F33934 (CT)	Brain tissue lysate	Cortex	1ug/ml
	SA165	F33935 (CT)	Brain tissue lysate	Cortex	1ug/ml
	SA166	F33936 (CT)	Brain tissue lysate	Cortex	1ug/ml
	SA167	F33937 (CT)	Brain tissue lysate	Cortex	1ug/ml
	SA168	M33938 (CT)	Brain tissue lysate	Cortex	1ug/ml
	SA169	M33939 (CT)	Brain tissue lysate	Cortex	1ug/ml
	SA170	M33940 (CT)	Brain tissue lysate	Cortex	1ug/ml
	SA171	F33953 (CT)	Brain tissue lysate	Cortex	1ug/ml
	SA172	F33954 (CT)	Brain tissue lysate	Cortex	1ug/ml
	SA173	F33955 (CT)	Brain tissue lysate	Cortex	1ug/ml
	SA174	F33956 (CT)	Brain tissue lysate	Cortex	1ug/ml
	SA175	M33957 (CT)	Brain tissue lysate	Cortex	1ug/ml
	SA176	M33958 (CT)	Brain tissue lysate	Cortex	1ug/ml
	SA177	M33959 (CT)	Brain tissue lysate	Cortex	1ug/ml
	SA178	M33960 (CT)	Brain tissue lysate	Cortex	1ug/ml
	SA179	F33968 (CT)	Brain tissue lysate	Cortex	1ug/ml
	SA180	F33969 (CT)	Brain tissue lysate	Cortex	1ug/ml
	SA181	F33970 (CT)	Brain tissue lysate	Cortex	1ug/ml
	SA182	F33971 (CT)	Brain tissue lysate	Cortex	1ug/ml
	SA183	M33972 (CT)	Brain tissue lysate	Cortex	1ug/ml
	SA184	M33973 (CT)	Brain tissue lysate	Cortex	1ug/ml
	SA185	M33974 (CT)	Brain tissue lysate	Cortex	1ug/ml
	SA186	M33975 (CT)	Brain tissue lysate	Cortex	1ug/ml
	SA187	F33853 (PL)	Plasma		1ug/ml
	SA188	M33854 (PL)	Plasma		1ug/ml
	SA189	M33855 (PL)	Plasma		1ug/ml
	SA190	M33856 (PL)	Plasma		1ug/ml
	SA191	M33857 (PL)	Plasma		1ug/ml
	SA192	F33873 (PL)	Plasma		1ug/ml
	SA193	F33874 (PL)	Plasma		1ug/ml
	SA194	F33875 (PL)	Plasma		1ug/ml
	SA195	M33876 (PL)	Plasma		1ug/ml
	SA196	F33877 (PL)	Plasma		1ug/ml
	SA197	F33878 (PL)	Plasma		1ug/ml
	SA198	F33879 (PL)	Plasma		1ug/ml
	SA199	F33880 (PL)	Plasma		1ug/ml
	SA200	M33881 (PL)	Plasma		1ug/ml
	SA201	M33882 (PL)	Plasma		1ug/ml
	SA202	M33883 (PL)	Plasma		1ug/ml
	SA203	M33884 (PL)	Plasma		1ug/ml
	SA204	F33885 (PL)	Plasma		1ug/ml
	SA205	F33886 (PL)	Plasma		1ug/ml
	SA206	F33887 (PL)	Plasma		1ug/ml
	SA207	M33888 (PL)	Plasma		1ug/ml
	SA208	M33889 (PL)	Plasma		1ug/ml
	SA209	F33903 (PL)	Plasma		1ug/ml
	SA210	F33904 (PL)	Plasma		1ug/ml
	SA211	F33905 (PL)	Plasma		1ug/ml
	SA212	M33906 (PL)	Plasma		1ug/ml
	SA213	M33907 (PL)	Plasma		1ug/ml
	SA214	M33908 (PL)	Plasma		1ug/ml
	SA215	M33909 (PL)	Plasma		1ug/ml
	SA216	F33910 (PL)	Plasma		1ug/ml
	SA217	F33911 (PL)	Plasma		1ug/ml
	SA218	F33912 (PL)	Plasma		1ug/ml
	SA219	F33913 (PL)	Plasma		1ug/ml
	SA220	M33914 (PL)	Plasma		1ug/ml
	SA221	M33915 (PL)	Plasma		1ug/ml
	SA222	M33916 (PL)	Plasma		1ug/ml
	SA223	M33917 (PL)	Plasma		1ug/ml
	SA224	M33927 (PL)	Plasma		1ug/ml
	SA225	M33928 (PL)	Plasma		1ug/ml
	SA226	F33934 (PL)	Plasma		1ug/ml
	SA227	F33935 (PL)	Plasma		1ug/ml
	SA228	F33936 (PL)	Plasma		1ug/ml
	SA229	F33937 (PL)	Plasma		1ug/ml
	SA230	M33938 (PL)	Plasma		1ug/ml
	SA231	M33939 (PL)	Plasma		1ug/ml
	SA232	M33940 (PL)	Plasma		1ug/ml
	SA233	F33953 (PL)	Plasma		1ug/ml
	SA234	F33954 (PL)	Plasma		1ug/ml
	SA235	F33955 (PL)	Plasma		1ug/ml
	SA236	F33956 (PL)	Plasma		1ug/ml
	SA237	M33957 (PL)	Plasma		1ug/ml
	SA238	M33958 (PL)	Plasma		1ug/ml
	SA239	M33959 (PL)	Plasma		1ug/ml
	SA240	M33960 (PL)	Plasma		1ug/ml
	SA241	F33968 (PL)	Plasma		1ug/ml
	SA242	F33969 (PL)	Plasma		1ug/ml
	SA243	F33970 (PL)	Plasma		1ug/ml
	SA244	F33971 (PL)	Plasma		1ug/ml
	SA245	M33972 (PL)	Plasma		1ug/ml
	SA246	M33973 (PL)	Plasma		1ug/ml
	SA247	M33974 (PL)	Plasma		1ug/ml
	SA248	M33975 (PL)	Plasma		1ug/ml

## Sheet: Raw Data
	Raw_Data	0	1	4	12	37	111	333	1000	F33853 (HT)	M33854 (HT)	M33855 (HT)	M33856 (HT)	M33857 (HT)	F33873 (HT)	F33874 (HT)	F33875 (HT)	M33876 (HT)	F33877 (HT)	F33878 (HT)	F33879 (HT)	F33880 (HT)	M33881 (HT)	M33882 (HT)	M33883 (HT)	M33884 (HT)	F33885 (HT)	F33886 (HT)	F33887 (HT)	M33888 (HT)	M33889 (HT)	F33903 (HT)	F33904 (HT)	F33905 (HT)	M33906 (HT)	M33907 (HT)	M33908 (HT)	M33909 (HT)	F33910 (HT)	F33911 (HT)	F33912 (HT)	F33913 (HT)	M33914 (HT)	M33915 (HT)	M33916 (HT)	M33917 (HT)	M33927 (HT)	M33928 (HT)	F33934 (HT)
	POS1	74834.2	64230.6	72720.5	77976.4	68710.2	92250.4	84248.3	97204.8	86560.8	85080.3	92037.4	87584.1	95729.7	86962.2	93471.9	87851.4	92841.7	88371.6	93163	94693	99240.4	94720.7	91931.4	98161.4	96843.1	88286.2	88115	81898.3	72455.8	64348.8	75613.1	73798	89240.6	81069.8	96214.7	79507.9	85612.2	80501.1	95309.9	86420.8	83968.7	73348.8	84147.3	82880.9	90193.7	88018.9	87244.2	87307
	POS1	70646.9	62762.4	71944	77128	68544	92596.7	82310.7	92807.5	87337.9	89101.5	92928.1	86246.6	92170.7	80196.9	93532.4	87431.6	97583.8	92312.7	96223.7	94689.7	98866.3	95123.3	94183.4	103685	99458.4	92694	87727.2	84298.9	71485.6	66277.3	76542	75171	90514.6	82744.8	92559.4	76264.1	84952.3	95676.9	85803.3	85402.1	82041	76948.8	85365.4	83202.3	91431.3	88054.8	75951.5	87379.8
	POS1	68737	65785.4	69625.3	75295.6	66102.6	91755.5	82207.6	84150.3	87272.9	91601	93149.8	85426.1	106088	82276	91881.8	87758.6	97500.7	97406.3	96213.9	94399.8	100556	99742.2	94104.8	116190	102001	92712.1	90268.8	82323.9	76605.4	66221.6	77367.7	74634.3	83186.4	84971.7	94836.8	74505.4	87623.9	89850.8	89077.5	87604.8	82318	76596.5	89270.5	83378	92773	90014.6	79718.7	86537.6
	POS1	72901.4	65444.6	71869.2	75566.3	66797.3	93950.6	85174.4	83638.6	86314.5	90597.2	92229.2	86628.1	107884	78679.5	91536.2	82661.5	96582.7	89133.9	93180.2	92711.3	102502	97085.6	92752.7	104406	101060	91471.8	87648.3	83463.3	75601.8	68573.9	76081.3	73869.1	90656.4	85388.6	92370.8	73569.3	91859.8	84302.1	91681	88164.8	80583.8	74883.5	89948.6	81635.4	88092.2	89832.2	89041.7	87886.5
	POS2	30275.4	25500	26579.5	28202	26839.8	34174.8	30411	32989.8	35987.9	35577.8	38060.2	35254.1	41189.4	37270.5	35041	32483.6	35474.5	32774.5	35614	35293.5	37278.2	34804.8	36936.5	39157.8	38333.9	37055.1	36369.1	36395.7	31950.1	30671.3	31755.4	31098.5	33707	32425.4	37151.1	28846.1	33961.2	33147.3	37092.9	35031.3	32564.4	32553.3	33500.6	33198.3	34040.9	33936.6	34718.2	31117.5
	POS2	29779.5	25136.2	26649	29455.2	26514.5	34444.8	30280.3	32639.7	36087.6	35553.3	39201.2	36714.6	45454.2	35238.9	34681.7	34314.3	35647.4	34077.5	37082.7	35878	38987.9	35274	36258.5	36765.2	37531.8	36748.8	36847	35614.2	32746.1	30450	32029	31310.4	33261.2	31898.7	34179.6	31017.1	33921.6	33277.8	37654.5	35055.2	34093.1	33801.6	33998.8	31833.4	34171.5	34037.9	35484.4	34977.8
	POS2	29796.2	26315	26297	29498.4	26775.7	34674	31565	31878.8	37055.4	33801.5	36567.9	35968.3	41424.3	36451.2	35131.1	32983.6	35720.3	33929.8	37121	35357.4	37745.1	35367.4	36080.7	35683.6	38434.2	37146.2	36786.8	34801.8	32632.6	31003.2	33138.6	31636.1	32697.1	30899.5	34579.4	31000.3	32901.2	33549.5	36671.7	34332.4	34509.2	32997	35074.9	32665.9	34442.1	33254.2	34256.9	35487.6
	POS2	32300.6	26303	26590.6	29533.9	28732.6	35677.1	30213.9	33140.3	37593.2	37572	41520	37239.2	43710.5	37812.7	37164.6	35207.7	36248.2	33893.7	37559.7	35051.6	38984.1	35023.8	37723.7	38258.1	40506.6	35901.4	36832.7	36316.8	33813.4	31376.3	33879.9	27447.8	33427.9	32278	41269	32804.8	34391.3	36497.4	37086.8	36251.6	37766.2	32330.8	35129.7	33521.1	35403	33649.2	35169.4	37186.8
	6Ckine	205.304	275.715	364.76	447.357	803.562	1347.42	3339.19	5598.42	107.95	155.43	267.35	147.4	332.155	108.73	74.6	101.15	156.65	141.81	144.89	158.81	0	178.13	126.49	184.02	167.27	146.57	172.82	99.83	148.11	113.08	16.85	210.14	158.44	97.81	149.62	100.48	75.06	168.02	265.555	183.18	98.85	175.58	98.9	126.32	149.8	231.97	163.22	326.22
	6Ckine	225.954	283.675	270.812	497.368	1132.03	1762.87	4476.74	6812.66	167.43	81.28	229.325	120.37	417.31	150.56	138.51	119.9	184.695	141.81	105.67	133.28	0	158.94	126.77	206.25	146.2	227.86	119.85	125.59	144.27	90.24	16.85	176.465	169.42	108.98	142.255	153.17	58.81	107.34	265.555	221.5	115.26	140.62	92.6	90.35	145.495	248.92	121.98	313.65
	6Ckine	355.014	278.625	300.392	576.495	904.092	1597.35	4515.62	5868.31	131.965	130.42	191.3	142.655	332.155	129.645	106.555	116.28	212.74	108.64	135.21	160.58	0	217.42	126.21	242.19	117.31	172.63	169.49	115.5	151.95	114.43	16.85	142.79	147.46	140.31	134.89	126.825	91.31	157.18	265.555	187.54	172.53	127.56	86.3	115.445	141.19	215.02	80.74	283.32
	6Ckine	346.215	281.15	388.442	536.931	1064.14	1680.11	5073.59	7559.01	155.98	118.68	229.325	137.91	247	158.84	106.555	123.52	184.695	174.98	140.05	159.695	0	232.82	107.49	199.45	161.74	235.92	144.67	150.33	148.11	66.92	16.85	176.465	202.31	131.89	157.92	95.95	51.42	115.65	265.555	240.95	157.08	210.54	118.61	104.57	145.495	231.97	121.98	220.48
	Activin A	249.88	179.207	203.555	226.512	703.425	11284.1	59217.6	74690.3	6.33	75.145	91.14	65.83	148.17	90.915	84.84	42.495	87.565	80.84	94.47	57.39	0	27.41	78.98	112.82	96.88	104.8	96.54	98.83	107.67	79.76	74.43	41.65	154.345	43.48	8.555	27.91	25.705	97.3	0	76.94	249.845	68.98	41.045	41.945	64.24	23.515	9.555	110.66
	Activin A	221.785	173.252	198.469	249.544	419.495	9514.74	51555	87076.4	6.33	75.145	91.14	78.74	162.23	90.915	84.84	42.495	87.565	94.39	115.61	41.22	0	27.41	131.02	97.72	81.85	171.98	88.04	97.52	100.67	97.08	74.43	38.3	154.345	41.375	8.555	30.995	25.705	63.78	0	128.19	249.845	54.71	41.045	46	68.59	23.515	10.09	111.49
	Activin A	258.566	236.587	193.382	272.575	539.8	9891.02	52228.1	88593.6	6.33	75.145	91.14	69.23	111	90.915	84.84	42.495	87.565	79.09	95.23	47.73	0	27.41	88.98	127.92	66.62	138.39	88.04	98.83	121.78	117.97	74.43	45	154.345	41.375	8.555	30.995	25.705	82.22	0	102.565	223.03	68.98	41.045	37.89	59.89	23.515	9.555	109.83
	Activin A	159.43	155.657	188.652	204.235	701.43	9461.93	51168.9	78369.2	6.33	75.145	91.14	51.88	155.2	90.915	84.84	42.495	87.565	66.61	91.55	44.475	0	27.41	106.92	112.82	74.235	138.39	79.54	100.14	94.23	114.4	74.43	41.65	154.345	39.27	8.555	34.08	25.705	89.76	0	72.98	276.66	83.25	41.045	41.945	51.02	23.515	9.02	110.66
	ADAMTS1	154.315	254.187	382.642	583.777	2398.11	6937.93	10232.2	16442.6	63.97	145.95	273.73	123.05	305.61	120.56	89.22	91.54	93.21	119.61	106.54	90.38	0	123.21	112.43	167.98	63.86	177.94	173.475	87.87	95.58	166.59	83.31	77.63	151.44	146.63	222	143.21	90.81	185.61	0	120.86	313.4	136.59	101.55	47.17	81.34	88.12	32.305	135.21
	ADAMTS1	191.37	234.903	359.195	588.043	2221.32	6773.59	9911.29	16456.7	48.14	160.35	234.77	142.64	385.46	100	86.22	101.03	103.4	110.5	96.48	82.03	0	124.87	101.89	198.98	87.775	142.72	214.97	116.58	119.43	97.44	83.75	74.17	114.58	97.95	245.375	141.74	113.185	240.19	0	126.95	188.3	158.77	91.18	61.525	67.055	88.12	32.305	145.9
	ADAMTS1	172.842	204.54	318.94	595.69	2440.3	7147.83	11096.8	17094.2	46.52	108.86	214.33	146.92	517.94	79.44	92.22	72.2	69.77	88.56	86.42	103.68	0	104.97	73.43	167.98	70.42	184.36	131.98	78.23	135.285	149.575	82.87	75.9	151.44	129.45	268.75	143.55	135.56	185.61	0	114.77	250.85	114.41	111.92	75.88	52.77	88.12	32.305	125.08
	ADAMTS1	193.414	226.505	330.058	645.925	2675.66	8429.11	10817.1	18478.1	79.8	127.405	224.55	132.845	471.45	100	62.37	81.87	83.02	122.54	116.18	97.03	0	146.87	117.33	136.98	105.13	179.62	173.475	102.225	151.14	132.56	71.37	59.59	188.3	113.7	245.375	143.89	79.31	131.03	0	79.73	250.85	136.59	70.92	61.525	50.02	88.12	32.305	150.91
	Adiponectin	151.89	180.613	257.795	502.825	1582.02	4457.85	5937.57	12054.2	3269.55	4579.71	1695.79	4211.38	2021.81	3270.22	3510.51	1667.12	1946.18	3068.86	1986.19	3030.92	6746.42	2727.9	2320.79	2822.73	1164.86	2702.74	2340.11	2818.44	1528.95	3291.74	2580.92	3542.68	3196.53	6665.53	1778.42	6060.65	3394.2	2540.14	4161.86	2761.16	2738.95	2793.34	6242.29	3316.36	1713.51	2518.13	3740.23	1907.33
	Adiponectin	171.407	180.928	265.123	566.117	1708.42	4612.54	6249.81	10788.1	2663.83	4461.41	1646.81	4212.74	2644.03	3437.97	3516.85	1673.55	1818.79	3571.76	2231.47	3136.17	7802.53	2906.06	2251.18	2738.02	1203.43	2413.02	2386.02	2823.06	1790.45	3123.71	3025.64	3339.78	2889.64	6602	2039.77	6388.91	3110.98	2617.28	5311.26	2822.84	2674.71	3048.49	6449.11	3353.39	1763.73	3078.98	3602.42	1794.58
	Adiponectin	190.925	233.63	232.93	685.058	1709.42	4803.86	6869.02	10157.6	3250.56	4614.59	1568.66	4204.62	1648.11	3869.62	3723.95	1729.41	1922.37	3469.48	2476.75	3297.44	6821.9	2925.19	2276.26	2867.49	1303.17	2646.5	2354.06	2962.63	1692.37	3335.08	2757.24	3742.09	2893.76	7154.1	2014.77	6020.94	3364.98	2623.8	5142.58	2623.5	2895.89	3121.23	6527.33	3704.74	1864.94	3118	3681.3	1800.88
	Adiponectin	126.075	188.415	311.108	671.945	1718.95	5565.14	8113.95	10528.8	3231.57	5010.86	1660.42	4656.56	2465.4	3700.38	4440.28	1982.03	1945.41	3818.39	2601.84	3847.86	6959.39	3200.87	2950.87	2892.03	1429.43	2863.19	2373.97	3167.44	1908.21	3530.76	3294.05	3862.63	3128.81	7527.52	2259	6359.06	3426.09	2693.98	4973.9	3118.06	3175.17	3196.05	6397.81	3818.53	1899.33	3715.76	4001.38	1856.97
	ANG-3	266.954	596.378	287.548	572.505	894.355	1065.28	4440.94	10927.9	143.115	315.49	208.5	269.06	288.36	262.475	366.86	346.11	407.46	273.03	281.35	261.13	0	346.03	207.21	318.4	214.61	239.77	331.8	200.82	293.31	259.085	222	254.35	186.97	89.4	164.935	307.77	225.18	240.86	317.42	266.26	411.69	281.28	175.48	122.56	173.46	119.89	114.02	355.85
	ANG-3	356.356	596.378	266.635	591.868	603.675	1056.66	3455.39	12311.4	99.21	167.54	179.23	219.24	400.655	262.475	500.86	250.2	431.1	409.7	326	377.26	0	509.69	235.98	224.29	222.42	387.54	215.58	200.82	214.98	174.62	276.92	198.12	186.97	136.31	176.78	392.26	160.11	351.92	333	196.4	418.7	342.98	193.435	130.8	163.9	160.875	123.175	355.85
	ANG-3	334.33	596.378	247.85	304.27	585.32	1259.63	3495.3	11770.3	143.115	209.73	193.865	247.06	283.95	318.08	462.62	252.71	375.31	406.41	270.86	289.3	0	299.95	184.29	292.8	230.42	326.46	270.62	203.21	180.56	259.085	363.5	232.06	207.8	183.22	153.09	556.7	224.565	302.13	301.84	298.6	404.68	253.5	174.31	114.32	154.34	154.42	123.175	355.85
	ANG-3	214.407	596.378	277.091	332.363	956.082	1162.45	4565.87	11824.2	187.02	266.72	175.2	225.06	512.95	206.87	292.89	340.55	548.35	516.42	270.74	320.68	0	533.02	221.595	305.6	182.68	451.94	277.86	198.43	246.95	343.55	320.21	209.11	166.14	136.31	164.935	475.07	223.95	251.8	222	308.86	304.78	234.21	211.39	122.56	184.08	167.33	132.33	355.85
	ANGPTL3	397.241	384.88	455.185	612.247	1141.82	3004.25	4261.72	8084.55	306.03	307.34	264.05	245.77	541.235	145.17	261.92	177.64	212.44	331.125	210.08	116.57	0	431.05	196.22	270.37	217.12	239.36	228.47	240.28	145.82	253.96	166.135	226.69	268.025	280.315	219.235	200.64	362.97	230.18	377.93	205.98	276.26	302.64	312	316.63	224.37	201.56	175.11	849.49
	ANGPTL3	520.556	406.942	524.033	562.19	1053.82	2853.36	5860.27	8637.48	168.5	292.18	321.37	180.12	517.66	183.34	277.62	215.49	197.205	283.57	270.27	164.97	0	258.19	210.225	361.67	301.25	295.48	163.22	162.5	158.29	253.96	166.135	127.63	268.97	333.38	219.235	200.31	349.02	288.2	377.93	218.87	238.13	324.05	310.175	259.94	215.93	201.56	159.05	826.7
	ANGPTL3	477.82	508.835	494.805	512.132	1130.65	2691.62	4391.33	8873	300.16	352.06	297.51	290.31	440.76	206.93	269.77	180.58	181.97	378.68	197.9	186.98	0	277.58	185.98	232.74	248.95	206.65	275.22	201.39	133.35	253.96	166.135	166.21	267.08	280.315	216.47	229.71	376.92	223.31	377.93	240.965	208.29	394.9	370.39	346.95	157.4	169.06	191.17	712.98
	ANGPTL3	523.071	405.193	415.468	475.067	1119.48	2908.28	5125.8	7018.98	170.49	219.02	401.58	225.61	564.81	230.52	269.77	213.56	258.95	244.79	240.175	208.64	0	362.25	224.23	286.03	233.035	216	194.09	136.95	113.28	253.96	166.135	196.26	268.025	227.25	222	258.78	362.97	157.34	377.93	263.06	257.195	313.345	308.35	331.79	201.63	234.06	175.11	769.84
	Artemin	118.256	519.874	1076.92	3670.13	9104.34	27310.4	36968.1	40294.6	190.22	265.94	161.13	162.38	322.7	247.22	222	73.11	451.02	326.915	178.94	330.2	56.58	230.735	159.25	168.53	68.37	237.2	217.82	52.44	149.735	162.75	98.935	179.645	128.88	137.03	176.63	242.31	114.38	218.755	938.43	122.2	182.285	220.75	382.56	156.375	100.35	154.29	115.97	117.715
	Artemin	128.937	469.618	1072.63	2750.1	8843.92	26939.9	35638.6	51218.5	151.76	219.98	164.98	158.55	322.7	202.955	185.11	96.34	286.95	274.06	151.09	263.78	56.58	232.45	153.1	252.1	67.56	164.59	226.65	79.875	120.23	142.34	98.935	179.645	128.88	150.02	176.63	241.4	154.97	262.05	938.43	194.7	139	143.16	245.05	145.77	127.25	152.12	76.02	117.715
	Artemin	126.808	504.185	1034.58	2859.77	9004.17	27448.8	37787.7	43897.5	228.68	204.385	213.75	147.34	322.7	202.955	185.11	93.93	338.36	377.29	213.86	296.99	56.58	250.97	187.045	174.24	117.18	219.42	144.05	79.875	158.7	110.12	98.935	154.66	128.88	134.58	176.63	192.48	195.56	264.79	938.43	155.41	165.76	181.955	266.85	166.98	124	196.92	151.32	117.715
	Artemin	123.873	535.562	848.515	2828.1	8110.45	27504.2	42438.3	44123.4	233.88	188.79	223.61	166.21	322.7	158.69	148.22	91.52	334.02	276.54	230.98	211.68	56.58	229.02	214.84	224.08	92.775	202.44	182.86	107.31	140.77	183.16	98.935	204.63	128.88	143.525	176.63	262.2	109.84	175.46	938.43	175.055	198.81	181.955	306.95	156.375	112.175	192.2	80.62	117.715
	CCL28	84.2113	177.864	344.683	970.983	5335.6	20779.9	38641.2	70017.6	0	0	123.62	51.47	436.495	7.665	1.795	0	15.07	16.115	48.3	2.44	0	2.215	0	0	0.175	11.24	0	0.65	0	23.475	89.12	0	60.895	3.61	222	0	295.88	16.29	0	2.27	508.995	40.61	0	0.56	0	0	0	0
	CCL28	137.137	203.305	345.415	974.76	5393.16	21168.1	38310.1	68269.6	0	0	123.62	51.47	436.495	7.665	1.795	0	15.07	16.115	48.3	2.44	0	2.215	0	0	0.175	11.24	0	0.65	0	23.475	89.12	0	60.895	3.61	325.23	0	295.88	16.29	0	2.27	332.92	47.22	0	0.56	0	0	0	0
	CCL28	88.17	152.423	340.653	1061.12	5380.05	21602.9	38862	73397.6	0	0	123.62	51.47	536.77	7.665	1.795	0	15.07	16.115	48.3	2.44	0	2.215	0	0	0.175	11.24	0	0.65	0	23.475	89.12	0	60.895	3.61	325.865	0	295.88	16.29	0	2.27	661.76	40.61	0	0.56	0	0	0	0
	CCL28	112.654	140.892	381.482	1017.94	5107.03	21818.1	38462.6	66866	0	0	123.62	51.47	336.22	7.665	1.795	0	15.07	16.115	48.3	2.44	0	2.215	0	0	0.175	11.24	0	0.65	0	23.475	89.12	0	60.895	3.61	326.5	0	295.88	16.29	0	2.27	356.23	34	0	0.56	0	0	0	0
	CD36	119.812	298.23	574.438	1625.49	4492.22	15766.8	25815.2	41939.6	264.76	288.52	226.14	207.36	394.67	192.79	233.9	218.22	220.92	409.52	390.87	455.45	19.71	488.32	281.42	504.345	89.245	341.95	202.73	302.41	253.34	249.95	318.92	170.38	212.965	368.64	668.45	166.33	295.795	228.18	388.83	161.51	242.6	500.72	391.23	238.95	183.34	221.78	352.975	3.625
	CD36	119.717	230.88	552.055	935.513	4362.5	15947.3	22412.9	39412.7	231.19	438.52	276.97	266.75	394.67	192.79	149.95	211.94	140.56	360.36	306.18	377.73	13.58	424.56	325.94	431.64	73.11	307.46	229.25	276.03	233.48	272.37	361.77	147.14	225.05	426.75	522.555	163.19	395.41	294.18	344.115	167.19	278.63	490.27	441.19	282.14	169.53	265.22	352.975	3.625
	CD36	119.621	246.675	593.683	1324.29	4666.33	16014	22588.9	39123.1	213.46	296.53	217.66	237.055	385.17	192.79	214.96	197.3	200.68	480.31	411.08	394.75	19.71	363.89	367.08	577.05	105.38	346.63	223.23	216.77	269.41	228.22	397.02	167.68	200.88	389.91	522.555	198.02	301.11	328.59	239.58	155.83	181.23	445.08	468.73	338.27	176.435	315.01	352.975	3.625
	CD36	119.717	349.785	598.577	1023.09	4831.54	16030.3	22025.6	38477.7	182.79	367.525	184.38	178.84	404.17	192.79	196.02	173.25	239.7	532.44	388.2	290.97	25.84	582.39	265.94	431.33	67.93	312.81	292.02	289.22	197.68	324.09	441.94	145.98	212.965	420.9	376.66	182.175	290.48	354.44	299.4	153.08	260.615	511.17	509.39	310.205	185.95	340.52	352.975	3.625
	Chordin	442.812	210.855	179.528	267.284	503.473	1553.81	2287	8362.01	177.05	103.2	100.7	206.72	495.29	85.54	143.95	80.9	350.49	231.94	158.98	225.65	0	174.73	74.29	115.73	108.97	150.905	85.29	70.28	90.85	62.96	43.94	124.34	31.545	138.26	104.98	188.73	80.23	118.03	115.35	114.25	154.13	192.25	183.86	76.49	52.49	268.71	25.715	183.77
	Chordin	470.078	256.358	229.002	302.08	585.71	1626.09	2041.64	8015.03	170.79	83.975	77.36	224.2	259.77	98.695	143.95	51.03	331.005	186.08	163.96	178.69	0	162.42	73.58	135.89	123.175	122.98	149.61	83.77	90.85	45.02	58.05	78.09	31.545	75.08	104.865	237.29	75.44	167.43	114.615	75.6	124.88	271.245	159.87	78.48	52.49	248.275	18.52	282.92
	Chordin	497.574	320.51	242.893	267.284	528.915	1481.52	2551.16	8256.78	164.53	83.975	93.41	146.65	377.53	68.53	143.95	65.965	311.52	169.67	170.1	274.85	0	150.11	72.87	183.11	105.32	100.66	117.45	77.025	90.85	70.17	58.05	87.41	31.545	106.67	104.865	191.86	77.91	151.52	113.88	103.62	154.13	271.245	122.32	80.47	52.49	248.275	25.715	271.92
	Chordin	390.73	288.434	256.783	232.488	483.082	1323.94	3175.15	7990.57	122.03	64.75	97.055	168.15	377.53	111.85	143.95	65.965	353.07	158.91	168.94	245.91	0	141.38	50.62	196.61	137.38	178.83	117.45	66.73	90.85	55.75	72.16	111.16	31.545	106.67	104.75	199.25	76.675	102.02	114.615	113.28	183.38	350.24	116.41	51.83	52.49	227.84	32.91	277.42
	CRP	58.0538	72.7075	302.225	1152.11	3540.13	5896	7763.96	10392.9	254.56	393.02	527.67	667.92	414.34	443.34	356.52	226.24	223.8	378.17	312.14	376.09	57.515	431.28	412.68	591.22	172	369.38	259.53	285.58	212.38	474.18	413.225	252.82	303.09	518.655	507.245	632.84	708.5	274.23	559.57	235.33	442.245	448.92	528.32	355.57	315.46	346	190.05	223.805
	CRP	76.9544	92.5875	375.665	1025.06	3433.29	5998	8583.28	10379.1	152.56	370.64	495.66	401.94	414.34	393.94	414.95	158.1	156.15	401.08	359.56	370.74	57.515	424.82	340.48	629.48	136.445	533.59	267.79	310.16	182.97	593.07	413.225	237.17	355.07	518.655	507.245	601.87	639.84	379.945	400.21	299.14	474.87	607	727.85	394.89	343.73	214.82	157.1	184.05
	CRP	88.995	82.6475	375.592	1100.6	3742.8	5963	8158.77	10193.2	195.68	393.58	463.65	509.91	444.85	306.72	301.9	180.86	233.92	520.2	416.37	607.36	57.515	476.11	405.56	707.08	100.89	452.31	335.03	261.13	171.7	542.14	392.35	328.44	407.05	686.42	391.77	657.94	571.18	402.03	382.32	316.21	409.62	616.92	629.35	457.41	405.34	236.62	126.92	212.67
	CRP	64.9137	72.04	375.52	1049.09	3720.38	5980.5	8667.93	11368.8	239.48	410.14	495.66	479.72	383.83	235.38	324.56	147.82	271.31	468.98	319.05	571.84	57.515	429.19	325.06	481.55	93.61	426.33	238.14	366.58	241.79	406.22	434.1	285.92	250.97	350.89	622.72	563.89	639.84	357.86	479.89	318.45	359.85	675.73	642.75	349.19	387.28	291.29	189.95	234.94
	E-Cadherin	175.13	1092.43	2818.69	6723.02	13093.4	22369	36161.9	37980.2	141.14	160.07	141.84	242.22	399.74	113.935	61.8	33.775	220.25	208.3	111.125	311.9	1245.59	119.29	186.98	283.71	85.65	241.45	119.14	113.37	59.02	84.805	64.43	280.63	143.28	279.48	159.735	314.36	89.6	198.35	155.45	125.46	295.08	394.08	98.3	103.77	29.94	96.18	100.73	254.6
	E-Cadherin	190.347	1140.44	2696.89	6083.59	13377.5	25845	33040.4	35503.7	116.92	160.07	156.58	174.55	313.11	113.935	65.525	33.775	207.94	151.31	114	294.98	1242.85	113.52	108.84	263.12	118.22	157.39	141.415	146.23	44.95	78.48	64.43	193.08	143.28	279.48	159.735	252.79	122.245	174.45	259.6	150.86	158.44	343.7	116.55	140.83	34.5	152.14	94.035	252.97
	E-Cadherin	185.684	1296.6	2666.03	7469.59	14685.7	24563	34427.2	36370.1	125.71	177.25	109.38	204.4	313.11	113.935	65.525	33.775	200.74	123.38	140.3	221.47	1292.6	87.35	166.03	236.71	135.33	228.03	150.62	80.51	64.355	84.805	62.86	201.06	144.69	263.12	159.735	329.84	154.89	166.98	207.525	176.26	226.76	357.66	116.55	140.83	34.5	136.29	87.34	256.23
	E-Cadherin	158.42	1088.63	2733.38	7396.76	14592.2	23698	33265.4	34391.8	121.315	142.89	125.61	176.49	226.48	113.935	69.25	33.775	215.14	184.17	108.25	326.08	1331.55	116.405	142.16	221.55	74.42	190.48	132.21	113.37	69.69	91.13	66	240.845	141.87	295.84	159.735	385.14	86.9	186.4	207.525	121.47	226.76	371.62	134.8	177.89	39.06	121.8	94.035	241.78
	Epigen	253.536	292.592	577.072	1511.51	6370.02	13052.6	16783.9	24814.2	67.98	81.61	109.945	129.75	298.215	31.01	37.44	81.72	56.92	67.97	91.76	52.72	0	182.71	73.945	132.35	61.8	106.725	85.23	31.33	98.7	73.63	103.135	127.62	40.595	147.02	172.835	660.52	13.135	138.36	27.425	102.405	80.785	106.6	12.74	82.8	39.28	222.39	63.08	116.16
	Epigen	209.19	312.308	757.955	1916.61	7728.98	13898.8	17607.3	24533.5	100.38	127	109.945	96.95	298.215	31.01	53.92	93.87	52.54	117.02	81.67	61	0	179.47	98.6	126.2	53.37	106.725	92.79	38.755	73.16	65	103.135	145.57	40.595	113.06	172.835	660.52	13.135	142.89	27.425	96.19	80.785	143.905	12.74	57.63	42.83	270.67	63.08	123.35
	Epigen	183.759	316.345	662.825	2182.38	8037.18	14399.5	18649.7	24123.5	135.32	98.685	124.84	144.02	298.215	31.01	53.92	93.87	83.02	67.36	86.83	86.66	0	179.47	49.29	138.5	44.94	106.725	77.67	46.18	47.62	56.37	103.135	109.67	40.595	95.83	172.835	660.52	13.135	144.83	27.425	119.3	80.785	143.905	12.74	70.215	35.73	191.06	63.08	116.16
	Epigen	157.683	314.326	710.39	2049.49	7883.08	14149.1	18128.5	27429.3	132.78	115.76	95.05	134.02	298.215	31.01	70.4	106.02	76.77	92.495	106.26	73.83	0	176.23	73.945	158.22	53.37	106.725	114.58	38.755	73.16	65	103.135	151.81	40.595	130.04	172.835	660.52	13.135	133.83	27.425	108.62	80.785	181.21	12.74	70.215	39.28	206.725	63.08	108.97
	Epiregulin	163.451	243.962	540.165	1059.67	2136.39	3846.86	3460.29	4757.4	31.78	76.75	196.16	100.78	416.94	41.415	90.14	93.63	57.07	109.28	202.16	162	0	127.93	157.57	334.25	71.71	88.6	323.245	133.91	71.14	34.18	123.26	41.325	153.66	718.51	11	68.02	112.74	90.23	1211.62	176.075	268.56	178.6	57.84	127.155	48.78	60	86.43	177.56
	Epiregulin	126.619	222.442	519.053	1072.95	2134.93	3817.94	4453.32	4357.78	34.225	72.68	192.16	126.3	536.19	41.415	71.135	107.65	68.23	109.28	157.25	176.09	0	122.7	183.2	257.5	76.445	100.28	323.245	93.88	61.85	34.18	163.41	41.325	115.75	797.67	11	73.82	98.76	90.63	1211.62	176.075	259.91	197.45	60.43	127.155	33.06	41.66	106.45	232.71
	Epiregulin	146.626	204.468	497.02	1066.31	2381	3968.76	5129.64	4426.59	34.225	85.14	199.29	81.17	477.25	41.415	52.13	121.67	57.07	109.28	197.98	147.91	0	133.16	138.28	334.25	81.18	153.82	323.245	120.56	37.38	34.18	83.11	41.325	115.75	758.09	11	73.82	99.61	93.75	1211.62	195.26	179.43	293.06	55.25	127.155	64.5	60	99.61	179.03
	Epiregulin	126.56	297.605	588.495	747.612	2625.62	4316.05	5258.83	5834.02	36.67	57.98	193.03	106.06	447.095	41.415	71.135	107.65	45.91	109.28	177.615	187.22	0	127.93	131.1	411	55.08	143.48	323.245	127.235	43.86	34.18	123.26	41.325	77.84	758.09	11	79.62	106.175	91.03	1211.62	156.89	181.97	245.255	57.84	127.155	48.78	78.34	103.03	258.2
	Fas	158.039	887.685	2293.34	6172.39	12255.2	15696	18144.3	18908.6	103.9	243.22	78.095	127.35	166.08	52.755	45.65	63.26	114.14	228.14	233.83	223.7	0	193.03	142.66	259.31	86.83	170.89	190.28	97.96	57.78	114.52	206.79	115.41	246.16	449.82	105.49	83.23	88.21	139.16	128.68	260.52	289.19	511.99	249.94	136.955	122.74	87.73	64.36	255.085
	Fas	147.049	1036.25	2445.59	5093.16	12436.3	15369	18626	19468.5	108.86	220.22	78.095	155	159.36	44.41	45.65	78.5	159.52	243.46	196.47	265	0	148.81	151.66	278.56	78.94	186.86	174.295	99.32	62.845	182.95	219.2	86.03	205.26	449.82	105.49	69.5	127.4	162.645	155.33	214.37	520.18	390.9	252.995	136.955	149.95	73.65	64.36	199.94
	Fas	187.93	878.08	2345.64	5993.21	13753.3	16325	18455.5	17729.6	100.11	226.66	56.41	85.48	152.64	61.1	45.65	48.02	139.53	202.57	190.19	226.52	0	234.9	168.37	227.06	82.885	154.21	158.31	96.6	62.845	194.4	231.61	105.43	155.43	449.82	131.89	64.2	98.55	186.13	181.98	242.88	404.685	633.08	214.62	89.52	153.29	95.56	64.36	255.085
	Fas	156.265	790.347	2173.76	5314.36	13674	16258	19076	19602.9	102.005	259.78	99.78	123.41	122.62	52.755	45.65	63.26	141.78	242.92	177.76	198.38	0	213.965	149.03	242.54	69.09	196.47	147.87	97.96	67.91	155.52	173.54	95.73	166.63	449.82	79.09	76.365	156.25	138.5	155.33	202.65	404.685	511.99	256.05	184.39	136.345	91.645	64.36	310.23
	Galectin-7	256.485	279.315	366.228	1025.2	2280.78	11563.8	14097.1	31176.2	240.5	192.29	132.62	137.37	342.97	292.89	247.26	126.78	298.98	247.53	167.71	427	0	432.16	310.105	285.2	117.28	419.74	222.97	110.52	197.94	196.85	336.185	138.68	168.15	263.86	263.31	465.75	172.14	186.89	1595.03	337.46	266.32	575.1	188.06	88.22	133.625	273.94	290.05	179.69
	Galectin-7	302.916	311.245	392.787	740.81	2420.91	11416.1	17382.7	31562.3	175.23	211.31	142.05	206.49	324.29	149.66	273.82	94.23	287.11	402.44	164.17	359.68	0	590.19	288.09	327.51	203.38	346.6	238.75	133.24	200.72	262.86	336.185	119.95	137.62	213.54	307.19	651.68	193.625	145.75	1595.03	326.62	302.74	549.91	321.36	78.51	132.06	197.75	290.05	205.265
	Galectin-7	310.97	281.78	434.227	740.14	2715.88	11815	18664.5	31698.8	306.44	145.29	249.55	181.48	334.58	205.62	220.7	144.77	310.85	339.16	264.08	393.34	0	459.73	310.105	502.36	160.33	273.46	260.14	162.69	195.16	244.92	268.49	198.12	208.02	238.7	228.16	726.75	215.11	198.91	1595.03	332.04	339.16	525.735	228.48	83.365	158.74	268.6	290.05	230.84
	Galectin-7	314.429	321.03	439.342	1101.87	2568.4	15195.5	18023.6	36312.2	305.77	201.8	195.8	154.95	338.775	234.06	247.26	135.775	298.98	316.41	276.98	438.66	0	487.3	332.12	506.09	160.33	346.6	249.445	192.14	210.71	292.93	403.88	168.4	203.88	276.17	320.48	689.215	242.76	258.63	1595.03	390.9	302.74	501.56	274.92	83.365	135.19	263.26	290.05	273.21
	gp130	162.361	122.505	236.98	433.998	779.54	1742.76	4851.24	7783.52	186.48	223.06	386.02	193.67	1553.26	142.13	223.52	221.24	242.82	423.29	205.29	250.275	0	329.38	176.11	372.77	76.8	230.865	263.82	207.085	86.25	39.365	212.92	136.1	159.23	592.685	330.56	196.61	166.18	147.89	268.63	135.43	333.255	533.46	328.39	170.92	125.02	164.92	135.41	240.255
	gp130	132.429	119.142	208.659	476.54	762.458	1949.93	4935.56	8230.08	201.21	254.46	188.22	265.86	1553.26	210.47	196.16	138.91	190.31	428.62	293.61	239.61	0	369.47	166.36	452.89	53.25	264	290.66	207.085	76.15	37.05	159.65	105.48	159.23	592.685	280.6	233.23	252.41	212.86	344.775	221.24	373.26	384.76	274.4	213.41	146.12	212.52	128.29	206.34
	gp130	192.292	148.17	165.955	538.278	679.137	2327.85	4642.92	8611.01	162.97	262.78	287.12	246.03	1553.26	278.81	168.21	182.36	223.67	382.27	215.94	260.94	0	270.97	171.235	350.94	100.35	197.73	253.82	186.83	96.35	41.68	201.87	171.56	190.22	592.685	280.6	223.22	205.8	159.65	428.76	172.23	293.25	305.52	292.75	220.08	92.3	186.81	89.05	255.14
	gp130	118.695	117.048	180.337	461.135	707.572	2023.8	3773.01	6990.24	128.06	234.33	287.12	271.24	1553.26	210.47	263.61	174.69	233.245	312.85	239	236.12	0	313.43	164.52	412.83	76.8	230.865	297.2	227.34	64.43	39.365	207.395	189.54	128.24	592.685	230.64	189.97	229.105	207.44	420.92	225.33	276.69	488.59	310.57	216.745	135.57	238.72	88.24	225.37
	Granzyme B	104.676	131.438	173.658	321.979	872.235	2323.58	5892.98	7518.77	1.23	82.385	0	67.555	161.23	0	7.28	18.77	6.76	30.19	40.23	31.34	0	103.94	36.03	77.78	4.975	260.62	74.575	271.52	0	21.865	8.93	25.19	44.875	30.08	12.275	38.55	99.565	94.74	1023.85	122.79	121.905	285.85	0	0	51.73	0	33.55	74.32
	Granzyme B	94.9237	107.162	156.143	321.979	879.79	2465.28	6274.6	7821.01	1.23	75.92	0	67.555	155.6	0	7.28	18.77	6.76	45.915	38.79	26.2	0	97.94	39.025	87.75	4.975	234.45	96.66	172.16	0	21.865	8.93	29.355	44.875	30.08	12.275	45.62	99.565	78.13	1023.85	71.73	164.16	285.85	0	0	32.8	0	33.55	86.11
	Granzyme B	92.6537	173.35	196.355	401.728	954.632	2348.93	6583.29	7668.2	1.23	88.85	0	67.555	149.97	0	7.28	18.77	6.76	61.64	41.67	29.08	0	91.94	39.025	59.86	4.975	296.97	52.49	221.84	0	21.865	8.93	33.52	44.875	30.08	12.275	47.8	99.565	61.52	1023.85	76.52	121.905	285.85	0	0	45.62	0	33.55	62.53
	Granzyme B	98.6225	152.394	182.002	242.23	884.36	2107.87	6122.31	8632.65	1.23	82.385	0	67.555	155.6	0	7.28	18.77	6.76	45.915	40.23	27.64	0	97.94	42.02	67.81	4.975	247.535	74.575	221.84	0	21.865	8.93	29.355	44.875	30.08	12.275	42.085	99.565	78.13	1023.85	99.655	79.65	285.85	0	0	48.675	0	33.55	57.75
	Gremlin	158.831	110.947	164.127	421.123	1560.28	1746.21	6690.62	11694	84.015	8	54.135	17.51	96.76	91.18	29.495	3.875	12.445	29.34	13.52	266.06	0	115.24	6.095	79.69	13.41	48.2	102.615	7.69	66.98	25.66	12.785	86.595	68.705	37.22	5.18	217.19	3.095	18.07	0	16.685	12.395	69.81	0	23.42	36.77	6.385	43.955	74.95
	Gremlin	184.416	128.47	144.625	677.58	1500.89	1846.05	5900.75	13383.6	84.015	8	48.11	16.5	96.76	91.18	30.75	3.875	12.445	29.34	20.485	248.265	0	115.24	6.095	86.3	13.41	36.55	102.615	7.69	66.98	25.66	12.785	86.595	60.51	35.58	5.18	204.865	3.095	18.07	0	16.685	12.395	73.02	0	35.185	29.605	6.385	43.955	78.85
	Gremlin	133.246	117.71	143.455	479.877	1680.82	2401.5	5895.56	14515	84.015	8	54.135	14.08	96.76	98.39	29.495	3.875	12.445	29.34	20.485	248.265	0	115.24	6.095	82.995	13.41	48.2	102.615	7.69	66.98	25.66	12.785	86.595	76.9	42.63	5.18	192.54	3.095	18.07	0	16.685	12.395	69.81	0	46.95	33.98	6.385	43.955	82.75
	Gremlin	158.831	101.347	180.832	554.38	2080.55	2123.78	6295.69	16315.8	84.015	8	60.16	15.49	96.76	83.97	28.24	3.875	12.445	29.34	27.45	230.47	0	115.24	6.095	70.67	13.41	59.85	102.615	7.69	66.98	25.66	12.785	86.595	68.705	33.94	5.18	204.865	3.095	18.07	0	16.685	12.395	66.6	0	35.185	25.23	6.385	43.955	78.85
	IFNg R1	158.496	231.643	115.755	413.515	474.012	925.585	2787.8	3112.26	228.59	195.22	212.46	151.18	367.95	169.15	187.27	152.94	271.56	318.22	197.53	226.51	241.03	351.1	199.06	277.67	136.43	308.72	296.83	229.55	121.27	108.485	237.36	120.7	170.34	425.83	434.52	272.52	135.98	172.77	319.16	259.95	756.34	329.725	225.89	87.18	97.25	196.3	142.825	256.73
	IFNg R1	140.075	264.273	180.428	413.515	381.478	1174.49	2911.9	3070.36	317.09	187.23	206.69	200.765	380.68	169.15	181.19	164.78	218.12	337.28	199.53	242.38	195.92	287.85	205.59	374.43	114.76	325.55	411.02	160.05	97.32	108.485	267.74	160.78	170.34	425.83	243.6	314.05	111.52	167.2	297.26	345.6	584.25	380.68	270.5	71.58	101.305	208.67	162.7	287.98
	IFNg R1	164.362	199.012	190.317	413.515	337.095	958.124	2786.41	3132.79	272.84	177.56	212.46	167.16	355.22	169.15	170.84	147.97	280.21	337.28	158.3	210.64	140.48	263.85	187.67	361.61	114.76	252.35	356.42	194.8	147.11	108.485	235.06	174.51	194.71	425.83	339.06	442.84	149.15	141.8	341.06	253.52	801.84	278.77	190.79	102.78	105.36	163.72	122.95	234.95
	IFNg R1	200.574	231.643	123.26	413.515	308.775	1092.61	2759.22	3091.73	272.84	191.225	218.23	234.37	367.95	169.15	139.95	158.86	209.44	299.16	195.53	195.05	162.27	188.22	132.88	387.25	93.09	291.89	345.52	194.8	134.21	108.485	252.55	188.24	145.97	425.83	339.06	466.51	142.565	225.63	319.16	214.55	670.295	244.53	217.51	87.18	96.53	202.485	142.825	320.17
	IL-17B	241.209	293.865	428.055	627.832	1070.56	1563.94	2339.23	2479.28	122.49	263.08	122.95	192.67	257.55	48.34	163.1	109.23	164.89	154.06	187.95	259.205	0	154.12	195.14	216.98	134.13	212.95	188.67	173.71	66.8	88.63	105.83	114.86	149.66	73.515	116.39	78.47	155.29	192.67	251.42	155.45	191.26	409.115	52.8	53.18	98.955	99.79	117.78	257.44
	IL-17B	231.889	253.343	295.86	593.702	1127.53	1645.72	2456.6	2865.2	159.7	250.75	133.67	229.75	216.92	48.34	138.28	101.76	99.02	123.7	154.735	259.205	0	159.97	128.51	233.16	81.6	233.435	156.57	116.34	72.38	86.8	105.83	109.97	149.66	73.515	116.39	102.44	155.29	217.13	251.42	182.03	180.775	409.115	45.46	92.54	85.44	141.05	87.975	266.85
	IL-17B	303.745	320.9	304.758	557.89	1108.66	1889.86	2501.51	2949.93	131.86	160.55	112.23	155.59	216.92	48.34	133.33	134.52	121.11	123.14	154.735	259.205	0	157.045	193.34	200.8	142.45	253.92	172.62	189.23	66.8	84.97	105.83	118	185.37	73.515	116.39	91.105	155.29	200.2	251.42	152.81	180.775	470.47	60.14	72.86	112.47	147.05	58.17	180.08
	IL-17B	235.981	205.24	391.93	610.767	1118.1	1767.79	3128.97	2907.56	127.175	147.44	122.95	192.67	176.29	48.34	135.805	105.495	142.54	123.42	121.52	259.205	0	157.045	121.07	157.11	107.865	274.23	172.62	145.025	61.22	79.54	105.83	150.69	113.95	73.515	116.39	79.77	155.29	185.14	251.42	104.82	170.29	347.76	52.8	72.86	98.955	120.42	87.975	218.76
	IL-17B R	211.099	295.973	285.69	768.263	1134.98	3075.37	5664.17	18529.2	44.375	96.075	56.67	124.895	242.41	36.16	54.815	18.18	71.38	73.39	77.765	123.2	0	91.41	38.3	109.06	91.79	62.84	85.31	75.23	0	45.92	57.265	71.8	140.86	90.6	48.365	98.11	35.805	53.885	30.93	118.26	166.8	342.54	14.385	47.92	50.79	47.315	77.4	211.05
	IL-17B R	201.505	260.043	390.845	633.263	1127.42	3157.55	6309.81	16852	44.375	82.78	56.67	131.7	242.41	36.16	54.815	21.69	62.62	73.39	55.58	72.62	0	127.86	38.3	115.85	91.79	76.94	134.58	88.73	0	43.68	57.265	71.8	172.12	70.725	48.365	97.555	35.805	37.45	30.93	132.97	141.415	288.16	14.385	59.91	54.175	47.315	77.4	125.92
	IL-17B R	197.982	203.2	272.965	614.293	1098.43	3385.67	8083.12	17775.5	44.375	109.37	56.67	124.895	242.41	36.16	54.815	22	85.92	73.39	99.95	83.7	0	109.635	38.3	133.56	71.75	48.74	109.945	73.08	0	49.76	57.265	71.8	140.86	83.43	48.365	97	35.805	70.32	30.93	145.18	141.415	233.78	14.385	46.485	57.56	47.315	77.4	167.515
	IL-17B R	215.876	331.903	295.7	639.365	1513.18	3271.61	7196.47	22284	44.375	96.075	56.67	118.09	242.41	36.16	54.815	21.38	80.14	73.39	77.765	103.45	0	109.635	38.3	105.09	111.83	62.84	109.945	77.38	0	41.44	57.265	71.8	109.6	58.02	48.365	97.555	35.805	53.885	30.93	152.58	116.03	367.2	14.385	45.05	54.175	47.315	77.4	209.11
	IL-22	531.913	518.137	635.17	838.963	1369.05	3140.08	8069.72	19503.3	718.49	514.8	713.71	667.94	941.38	350.75	802.49	478.47	544.51	637.19	496.85	664.3	626.64	513.48	621.91	701.56	662.48	646.97	594.92	730.84	494.02	417.84	581.86	420.87	789.03	534.76	698.6	537.67	633.58	585.03	555	571.73	932.005	677.925	567.67	609.1	596.14	540.51	550.26	788.65
	IL-22	536.089	480.626	516.77	657.37	1185.46	3308.88	8184.03	18555.7	517.68	500.61	489.94	401.33	915.77	505.52	620.9	527.18	622.5	458.38	506.03	601.97	709.4	649.91	612.26	773.805	634.57	791.41	711.58	557.36	586.26	443.95	695.87	537.06	719.85	468.35	929.81	657.58	648.49	682.62	554.155	495.49	1116.63	724.91	571.66	618.72	635.09	683.8	655.61	859.65
	IL-22	481.74	443.115	549.037	716.06	1240.32	3052.55	7672.72	17290.7	694.34	520.495	556.19	470.09	868.84	408.19	607.76	555.7	583.505	646.35	446.95	605.69	773.17	647	664	771.77	550.15	781.92	660.98	542.97	568.57	460.89	827.69	679.66	618.91	672.71	814.205	595.23	577.06	464.83	553.31	536.89	747.38	630.94	645.7	599.48	660.76	708.89	604.22	775.16
	IL-22	405.145	429.478	542.895	777.511	1239.47	3234.25	7755.35	17698.9	525.35	526.19	534.89	557.79	796.71	379.47	538.47	498.66	536.25	597.2	501.44	522.51	662.38	435.39	525.27	775.84	496.9	688	518.83	591.52	576.73	373.1	638.865	608.36	671.98	550.35	814.205	649.64	542.66	576.87	502.16	633.16	932.005	465.66	538.24	427.71	575.79	463.06	409.21	556.26
	MIP-1b	113.466	258.61	219.975	1527.52	6106.81	19883	44291.4	46987.4	69.1	119.71	70.51	149.71	558.335	36.79	155.66	118.84	120.85	209.28	150.585	309.63	0	184.58	140.7	232.44	120.52	193.78	168.335	138.75	60.75	59.83	66.665	32.17	100.015	15.05	45.81	62.755	92.23	112.38	78.11	184.06	209.42	193.88	19.42	94.54	28.84	8.695	39.91	197.315
	MIP-1b	107.261	143.597	215.822	1383.47	6975.7	21982.3	45158.5	49457.3	73.24	152.02	70.51	173.21	541.56	36.79	119.75	138.88	150.15	162	150.585	309.63	0	186.56	160.485	215.24	229.83	186.84	168.335	131.87	41.67	63.145	63.87	35.34	134.11	15.05	45.81	62.755	92.23	116.15	78.11	179.86	215.35	183.87	19.42	94.54	42.585	8.695	59.015	156.63
	MIP-1b	110.444	201.104	327.575	1383.47	5900.26	22897.7	44832.7	48326.3	77.38	125.86	70.51	126.21	575.11	36.79	119.75	118.54	136.51	250.03	150.585	322.48	0	208	160.485	190.63	175.175	295.44	182.11	171.52	79.83	63.145	69.46	35.34	100.015	15.05	45.81	62.755	92.23	84.1	78.11	236.39	203.49	224.54	19.42	94.54	40.64	8.695	59.015	197.315
	MIP-1b	116.489	201.104	339.558	1239.41	8398.61	25296.2	43787	49594.7	73.24	177.45	70.51	107.13	405.78	36.79	83.84	119.14	143.33	168.53	150.585	296.78	0	182.6	180.27	249.64	175.175	244.61	154.56	135.31	60.75	66.46	66.665	38.51	65.92	15.05	45.81	62.755	92.23	98.24	78.11	221.02	209.42	203.89	19.42	94.54	44.53	8.695	78.12	238
	MMP-2	123.219	209.618	243.47	555.36	2187.35	6690.66	12877.9	18594.2	33.755	195.055	54.42	87.75	141.05	20.55	142.435	43.22	85.28	72.55	168.08	135.55	0	81.4	29.45	209.38	90.02	234.365	41.23	51.96	46.975	92.85	20.53	124.08	306.2	124.225	81.09	71.67	42.81	118.275	55.255	115.27	98.56	338.56	39.96	67.69	85.12	103.37	120	223.62
	MMP-2	113.844	133.973	255.673	646.03	2286.94	7060.93	13319.7	18809.6	33.755	195.055	84.55	99.55	192.56	20.55	108.02	43.155	85.28	84.71	164.77	116.66	0	106.83	36.3	115.15	90.02	234.365	51.605	51.96	46.975	125.22	20.53	118.905	306.2	124.225	86.855	83.1	35.665	80.32	59.45	115.27	165.38	356.13	39.96	81.8	70.67	95.77	134.27	177.535
	MMP-2	140.241	144.88	221.1	533.51	2305.65	7194.04	15349.4	19269.9	33.755	195.055	74.66	93.65	166.805	20.55	142.435	43.155	85.28	96.87	104	130.22	0	138.24	29.45	214.65	89.17	234.365	61.98	51.96	45.14	60.48	20.53	113.73	306.2	124.225	92.62	83.1	35.665	118.275	55.255	115.27	147.22	344.94	39.96	53.58	66.72	128.28	134.27	177.535
	MMP-2	131.73	196.69	226.853	736.7	2483.54	7465.94	14530.2	18456.6	33.755	195.055	79.605	93.65	166.805	20.55	176.85	43.09	85.28	100.62	134.385	140.88	0	122.535	22.6	108.33	90.87	234.365	51.605	51.96	48.81	92.85	20.53	103.98	306.2	124.225	86.855	94.53	28.52	156.23	51.06	115.27	129.06	332.18	39.96	67.69	74.62	88.17	148.54	131.45
	MMP-3	76.7869	166.442	450.409	678.972	1956.4	6632.41	16199.1	28807.8	23.28	79.78	91.195	59.94	327.09	35.165	27.66	28.15	54.275	17.24	23.59	69.95	120.195	45.05	182.56	348.915	19.115	121.425	129.955	90.31	2.365	33.19	62.72	1.065	112.05	64.77	34.225	91.23	89.87	35.23	304.335	112.38	228.215	212.56	34.02	54.565	57.03	32.685	27.555	197.77
	MMP-3	76.7869	87.9675	479.688	681.67	1895.18	6964.46	15395.5	26753.7	23.28	95.77	91.195	87.525	313.21	35.165	27.66	16.03	54.275	22.09	23.59	60.52	120.195	67.7	182.56	348.915	19.115	121.425	84.67	89.56	2.365	67.7	62.72	1.065	92.48	64.77	34.225	117.34	74.05	28.51	304.335	112.38	228.215	166.245	41.75	54.42	57.7	32.685	26.97	161.05
	MMP-3	76.7869	143.37	529.87	662.273	1922.94	6503.74	15200.9	28398.1	23.28	85.05	91.195	115.11	267.51	35.165	27.66	22.09	54.275	12.39	23.59	72.81	120.195	61.86	208.1	266.45	19.115	121.425	129.955	102.05	2.365	50.445	62.72	1.065	102.265	64.77	34.225	117.34	84.905	31.87	304.335	112.38	251.33	150.67	41.75	54.565	33.83	32.685	28.14	143.29
	MMP-3	76.7869	105.22	421.13	543.2	1845.76	6427.02	16803.4	28258.7	23.28	82.415	91.195	87.525	290.36	35.165	27.66	22.09	54.275	17.24	23.59	71.38	120.195	73.54	157.02	431.38	19.115	121.425	175.24	89.935	2.365	50.445	62.72	1.065	102.265	64.77	34.225	143.45	79.94	31.87	304.335	112.38	205.1	181.82	49.48	54.71	45.43	32.685	27.555	152.17
	MMP-10	85.7975	528.618	1746.02	6012.75	16151.4	28715.7	33580.7	36612	87.98	106.95	134.37	128.81	316.3	186.08	57.7	73.535	154.62	197.025	167.33	114.9	230.85	132.79	127.22	191.085	55.83	465.345	95.88	81.195	73.5	108.495	94.055	94.06	34.16	31.015	66.06	175.18	63.4	83.35	148.345	116.81	240.73	246.4	104.8	111.735	47.33	86.93	57.11	104.195
	MMP-10	104.196	560.758	1614.76	6160.84	16075.1	28241.5	34909.5	34314.4	108.8	72.72	110.92	199.23	327.94	193.515	48.93	75.15	109.75	176.92	154.09	146.17	341.41	167.51	120.725	171.19	40.43	351.44	95.88	102.98	80.03	108.495	86.06	82.86	34.16	34.79	72.92	139.72	61.6	65.05	106.89	153.1	224.585	222	123.02	148.38	39.87	100.62	70.055	121.8
	MMP-10	103.526	674.34	1443.44	6245.42	15754.5	28856.8	35024.8	34990.6	98.39	89.835	87.47	119.8	325.75	238.51	48.93	64.83	111.37	217.13	145.39	187.06	292	145.7	85.37	210.98	40.17	611.15	95.88	99.81	86.56	108.495	79.21	105.26	34.16	27.24	69.49	122.36	62.5	55.09	189.8	189.39	208.44	234.2	92.03	126.75	39.87	73.24	83	104.195
	MMP-10	102.856	644.085	1761.34	6689.77	16063.5	28413.1	33067.3	33189.3	80.78	89.835	110.92	171.51	306.85	200.95	40.16	71.92	132.995	160.28	149.74	166.615	321.28	195.7	114.23	143.03	48.13	579.25	95.88	62.58	80.03	108.495	102.05	70.3	34.16	31.015	69.49	191.95	62.5	74.2	148.345	113.09	224.585	173.58	127.49	96.72	32.41	69.19	70.055	86.59
	PDGF-AA	49.9812	228.52	542.955	1562.24	4104.3	7879.77	12368.3	11797.8	861.665	1608.43	800.08	377.96	354.535	2873.49	214.055	182.98	1089.66	856.02	239.965	422.46	230.82	1500.71	1538.15	865.91	625.725	1034.65	1135.99	822.4	321.02	951.785	808.21	422.755	173.82	1175.59	352.68	684.88	482.665	343.335	2051.32	433.855	877.91	3305.89	1556.97	491.255	273.25	357.275	378.6	201.54
	PDGF-AA	76.7906	186.863	650.947	1498.33	4624.54	8227.21	12446.3	12982.4	861.665	1608.43	927.64	377.96	354.535	2642.21	214.055	182.98	1021.88	856.02	259.25	597.23	199.37	1500.71	1372.27	865.91	586.5	1034.65	1135.99	856.75	321.02	951.785	669.21	422.755	173.82	872.8	352.68	684.88	482.665	343.335	2051.32	300.34	877.91	3305.89	1619.69	342.43	367.03	357.275	303.175	201.54
	PDGF-AA	54.6475	233.072	676.143	1735.78	4518.22	9352.59	13088.9	15215	861.665	1608.43	977.09	377.96	354.535	3012.51	214.055	182.98	919.03	856.02	220.68	772	199.37	1500.71	1704.03	865.91	664.95	1034.65	1135.99	1073.69	321.02	951.785	1168.23	422.755	173.82	1478.38	352.68	684.88	482.665	343.335	1365.68	567.37	877.91	3305.89	1494.24	491.255	424.35	357.275	303.175	146.38
	PDGF-AA	98.9338	222.498	809.587	1748.74	4263.86	9351.33	14023.5	15735.3	861.665	1608.43	893.44	377.96	354.535	2943	214.055	182.98	953.03	856.02	239.965	597.23	167.92	1500.71	1742.87	865.91	694.35	1034.65	1135.99	1011.16	321.02	951.785	1180.23	422.755	173.82	1175.59	352.68	684.88	482.665	343.335	2736.95	433.855	877.91	3305.89	1556.97	640.08	395.69	357.275	227.75	256.7
	Persephin	56.395	4720.47	11192.2	24590.5	41816.9	65895	97109.9	107730	122.79	130.41	188.13	74.31	457.74	29.85	4.04	12.38	18.97	65.9	53.69	68.2	263.56	219.355	110.135	109.625	84.09	111.77	124.47	118.945	54.075	62.805	120.75	42.4	170.98	31.3	102.16	123.56	96.32	52.95	89.89	119.81	158.86	215.38	17.28	98.315	62.79	135.78	2.485	123.76
	Persephin	55.0538	4618.49	10157.8	25676.3	43506.3	66369	91738	112354	99.6	147.665	188.13	107	341.75	29.85	4.04	12.38	21.055	65.9	54.3	68.2	368	176.12	96.6	109.625	85.68	100.57	178.78	118.945	68.23	60.48	90.55	42.4	170.98	26.65	102.16	123.56	126.86	57.26	127.22	124.1	174.89	199.75	17.28	98.315	62.79	78.35	2.485	186.38
	Persephin	53.2875	4441.12	13142.5	28773.5	46010.8	62587	94438.3	100744	111.195	147.665	205.2	100.95	342.64	29.85	4.04	12.38	23.14	65.9	53.69	68.2	342.05	219.355	123.67	109.625	84.885	188.86	158.815	118.945	54.075	62.805	60.35	42.4	170.98	22	102.16	123.56	126.86	55.105	108.555	121.955	166.875	245.05	17.28	96.85	62.79	107.065	2.485	177.97
	Persephin	74.5037	4850.06	9865.54	29674.8	51447.7	62147	99773.3	104335	111.195	164.92	171.06	79.03	402.79	29.85	4.04	12.38	21.055	65.9	53.08	68.2	273.82	262.59	92.6	109.625	81.48	196.5	138.85	118.945	39.92	65.13	90.55	42.4	170.98	26.65	102.16	123.56	157.4	55.105	108.555	121.955	116.29	293.31	17.28	99.78	62.79	107.065	2.485	224.2
	sFRP-3	138.888	98.935	627.37	633.493	1575.04	9833.67	51155.4	96997.5	105.16	146.855	87.86	117.72	183.79	72.695	104.415	94.87	131.43	121.425	192.51	281.43	46.67	159.95	161.97	154.435	40.595	187.56	190.8	101.1	95.19	117.13	102.275	98.13	73.92	49.415	90.195	325.09	106.37	143.825	384.17	204.75	225.355	302.94	63.98	162.94	80.32	95.935	19.485	226.8
	sFRP-3	103.926	115.124	627.37	778.925	1973.46	9974.81	50415.9	101398	149.9	173.56	86.31	132.25	267.885	72.695	104.415	90.43	131.43	112.1	177.94	240.08	47.925	153.31	190.77	203.09	48.22	251.28	177.76	101.1	95.19	88.76	76.78	139.12	124.18	49.415	94.33	360.83	73.05	134.25	384.17	133.97	263.21	223.4	76.955	160.84	98.97	95.935	19.485	386.47
	sFRP-3	124.485	115.124	627.37	633.493	2664.68	11066	53258.6	94019.5	127.53	106.57	87.085	124.985	351.98	72.695	104.415	71.855	169.28	121.425	167.3	238.83	47.16	133.85	133.27	105.78	32.97	178.05	160.23	119.48	95.19	111.945	127.77	180.11	99.05	49.415	90.195	241.06	109.35	153.4	364.6	160.73	225.355	296.57	92.69	115.22	89.645	95.935	19.485	337.92
	sFRP-3	110.083	131.312	627.37	488.06	2256.7	10939.6	47000.8	92756	127.53	120.15	87.085	100.02	267.885	72.695	104.415	53.28	93.58	130.75	156.66	317.36	48.69	146.67	147.62	154.435	40.595	315	184.28	82.72	95.19	106.76	102.275	139.12	99.05	49.415	86.06	336.17	107.86	143.825	403.74	200.16	187.5	299.755	89.93	138.03	59.3	95.935	19.485	295.83
	Shh-N	80.3106	264.892	448.064	820.592	2183.11	6934.86	10070	13674.3	414.95	695.48	264.03	269.73	330.01	290.165	164.62	427.18	523.79	930.65	413.63	786.31	0	841.5	292.08	674.67	154.33	471.13	559.77	219.67	221.06	640.58	1274.5	200.46	272.915	306.95	474.79	985.15	515.84	272.86	868.495	535.99	734.92	1077.23	868.97	260.05	233.47	411.51	360.79	276.635
	Shh-N	68.8175	203.382	482.483	856.368	2062.58	6475.55	10336.4	14295.8	317.84	628.14	325.03	327	330.01	210.89	183.6	465.17	425.71	918.37	357.52	809.11	0	869.03	394.06	516.31	185.19	432.95	658.98	317.44	214.19	587.97	1234.61	285.48	214.87	330.13	493.22	559.77	482.09	250.46	861.97	511.03	717.075	1023.45	725.83	415.88	298.8	448.65	293.065	298.91
	Shh-N	64.325	229.207	413.645	874.08	2077.15	6704.02	10154.6	14854.7	336	637.16	251.91	271.3	396	369.44	310.85	398.44	495.57	774.66	544.64	768.52	0	793.11	426.24	568.81	141.32	439.12	513.25	229.65	227.93	647.23	1298.97	205.48	269.17	378.37	538.52	730.4	536.84	255.92	875.02	522.24	598.42	1078.63	652.24	452.56	283.205	419.21	294.15	254.36
	Shh-N	91.8038	162.945	412.817	960.692	2232.77	6442.65	11262.3	15142.9	362.85	747.08	294.53	278.81	264.02	290.165	247.225	417.86	552.37	907.76	430.5	857.16	0	1021.38	409.68	655.3	141.34	503.14	679.59	281.16	195.28	747.3	1250.03	245.48	276.66	354.25	433.94	778.64	669.03	246.36	848.82	563.7	699.23	1183.42	797.4	371.79	267.61	433.93	291.98	276.635
	SLAM	185.036	212.548	506.69	1269.11	4423.6	9695.45	23466.8	27265.1	118.595	6.385	168.915	107.655	171.59	13.895	39.755	25.31	17.29	11.78	95.26	168.615	0	81.25	126.48	232.84	56.005	185.425	168.25	86.58	27.665	20.99	27.755	42.475	24.9	33.995	35.07	66.725	209.3	64.385	493.36	105.79	114.57	140.41	69.8	43.835	51.755	88.34	3.2	250.405
	SLAM	119.591	267.53	484.983	1466.05	4502.87	9790.39	18626	27235	118.595	6.385	161.19	107.655	173.53	13.895	39.755	23.26	17.29	11.78	77.615	116.58	0	81.25	126.48	232.84	46.66	209.62	116.49	72.86	27.665	18.79	26.38	42.475	24.9	33.995	35.07	84.95	209.635	58.94	624.41	141.47	114.57	141.42	69.8	43.835	58.81	88.34	3.2	210.23
	SLAM	97.095	293.473	425.58	1363.1	4504.58	9603.96	17142.2	29540.4	158.29	6.385	123.49	94.63	169.65	13.895	26.57	24.285	17.29	11.78	59.97	115.86	0	81.25	90.94	232.84	56.005	207.36	142.37	100.3	27.665	23.19	27.755	38.44	24.9	33.995	35.07	66.725	204	69.83	558.885	105.79	114.57	202.92	69.8	43.835	51.755	88.34	3.2	236.26
	SLAM	158.291	280.501	608.965	1414.57	4503.73	9742.92	28307.7	33353.3	78.9	6.385	176.64	120.68	125.33	13.895	52.94	24.285	17.29	11.78	77.615	220.65	0	81.25	162.02	232.84	65.35	163.49	142.37	72.05	27.665	20.99	29.13	46.51	24.9	33.995	35.07	48.5	209.97	64.385	558.885	70.11	114.57	223.02	69.8	43.835	44.7	88.34	3.2	264.55
	TCK-1	76.3975	126.528	151.265	466.37	932.37	2475.36	7492.77	11547.5	368.68	179.62	222.02	248.68	211.48	142.7	281.69	218.62	548.39	312.02	300.97	496.72	522.17	432.56	262.67	218.02	70.91	303.29	419.16	149.485	146.52	132.76	472.71	183.76	242.545	223.19	292.68	385.03	299.76	225	493.365	297.43	904.22	552.43	344.59	249.2	147.66	337.44	79.5	158.355
	TCK-1	51.1463	108.02	141.108	375.559	777.168	2480.89	7325.89	11768.3	367.56	197.19	201.84	275.45	294.37	110.42	258.77	177.17	568.17	416.28	357.47	760.72	604.02	416.29	204.02	240.56	88.75	333.715	366.11	149.485	159.71	137.29	472.71	261.045	242.545	212.4	195.81	488.11	261.49	274.02	447.27	277.43	915	440.82	385.57	197.1	143.41	176.48	79.5	158.355
	TCK-1	64.2725	86.525	108.56	284.748	979.777	2753.76	6960.61	11868.7	260.74	289.4	141	302.22	315.27	160.27	239.78	165.77	631.21	456.53	315.87	590.69	493.48	555.84	293.48	286.06	100.665	291.05	442.445	157.42	171.88	184.09	472.71	338.33	242.545	233.98	246.72	492.55	338.03	249.51	357.06	287.43	1011.97	514.24	264.03	312.95	145.535	317.43	79.5	158.355
	TCK-1	65.6462	86.9175	118.83	273.365	971.76	2515.99	6337.95	12447.8	304.26	311.7	176.6	206.42	273.47	151.485	332.69	150.08	619.61	388.42	379.74	610.03	401.91	388.05	231.86	231	112.58	364.14	465.73	141.55	184.05	160.69	472.71	261.045	242.545	192.49	338.64	376.14	299.76	205.08	539.46	259.42	1061.77	476.05	245.58	263.17	145.535	188.13	79.5	158.355
	TECK	113.114	81.33	264.403	1037.2	2223.47	3384.68	6893.05	8744.44	15.795	0	37.145	48.78	102.485	34.785	0.27	0	0	20.25	10.765	46.62	0	7.05	1.08	8.25	0	19.83	22.845	4.155	8.68	42.03	0	42.375	0	18.975	8.8	6.925	21.59	0	1.585	93.5	0	266.63	0	21.855	0	19.955	4.74	5.01
	TECK	113.114	95.395	232.119	824.332	2125.34	3313.29	6251.09	8468.75	15.795	0	37.145	43.57	102.485	34.785	0.27	0	0	20.25	10.765	38.005	0	7.05	1.08	8.25	0	19.83	22.845	4.155	8.68	35.46	0	55.29	0	18.975	5.83	6.925	21.59	0	1.585	50.73	0	216.98	0	16.74	0	19.955	4.74	5.01
	TECK	119.458	130.572	199.835	788.462	2136.51	3427.39	6627.63	9347.42	15.795	0	37.145	48.26	102.485	34.785	0.27	0	0	20.25	10.765	38.005	0	7.05	1.08	8.25	0	19.83	22.845	4.155	8.68	28.89	0	42.375	0	18.975	7.315	6.925	21.59	0	1.585	72.115	0	267.3	0	26.97	0	19.955	4.74	5.01
	TECK	106.77	111.93	182.942	844.575	1822.8	3394.39	6728.17	9241.22	15.795	0	37.145	48.52	102.485	34.785	0.27	0	0	20.25	10.765	29.39	0	7.05	1.08	8.25	0	19.83	22.845	4.155	8.68	35.46	0	29.46	0	18.975	7.315	6.925	21.59	0	1.585	47.6	0	256.66	0	21.855	0	19.955	4.74	5.01
	TGFb1	4246.57	3198.85	2636.44	3420.98	4459.73	5770.43	8389.2	15859.9	3341.36	3089.8	4485.32	4401.77	5149.49	5270.37	1860.57	2361.28	2390.64	1999.94	2583.83	2346.27	2379.6	2104.05	2622.32	3581.22	3240.75	2901.62	3915.61	3824.26	2880.23	3338.05	3206.38	2714.62	2343.71	2690.81	2619.2	2419.03	2599.24	2744.12	3406.08	3581.5	3712.18	3972.89	2382.26	2295.47	2725.24	3568.46	2447.83	3189.79
	TGFb1	4275.69	3162.28	2913.43	3266.24	3654.12	5509.71	8476.63	16224.3	3875.78	2670.88	4293.51	3319.66	4829.55	4149.83	1511.77	2219.61	2280.64	2014.86	2712.62	2296.64	2640.27	2538.43	2980.11	2944.49	2778.97	3206.89	3854.83	3452.03	2954.52	3145.9	2925.23	2718.85	2853.49	2846.8	2689.52	2665.45	3464.27	2834.76	2853.87	3304.03	4443.31	4111.34	2340.95	2745.03	2632.62	3367.17	3764.76	3242.23
	TGFb1	4233.95	3273.95	3419.86	3021.75	3363.69	5234.75	9022.75	14211.9	4453.41	3090.95	3968.02	3108.57	5099.56	5958.2	1750.31	2278.95	2476.58	2021.4	3859.34	2612.59	2145.64	2526.82	3112.2	3262.85	2793.02	3095.28	4069.02	3890.7	3133.7	3355.75	2870.09	2885.39	2572.75	2611.89	2872.66	2753.49	2886.97	2642.32	2885.6	3349.53	4152.63	3831.47	2419.87	2462.76	3161.05	3359.81	2410.37	3422.02
	TGFb1	5288.34	3236.4	3563.63	3343.61	5129.42	5640.07	8749.69	19707.2	4646.67	4148.7	4558.38	4493.22	4598.71	6646.03	1805.44	2320.11	2433.61	2018.13	3836.06	2479.43	2509.93	3328.77	3856.25	3691.61	3705.4	3151.09	4804.27	3957.14	3044.11	3241.16	3065.81	2802.12	2713.12	3724.1	3207.13	2709.47	3802.7	2789.44	4023.41	4349.77	4569.51	3948.19	2401.07	2603.9	3155.78	3467.82	3106.3	3332.12
	TRANCE	128.65	232.183	564.797	1312.49	3203.27	8265.36	10827.1	10688.3	68.325	15.355	240.68	128.54	134.06	3.685	43.22	40.44	57.865	45.16	68.78	162.77	0	114.595	101.28	131.29	63.805	174.6	157.995	187.68	54.47	251.23	28.235	82.56	100.71	135.46	38.41	67.47	101.58	82.14	506.73	135.05	170.92	155.25	19.695	50.62	95.67	115.98	43.645	253.22
	TRANCE	125.362	223.322	611.872	1078.05	3092.81	8144.9	11049.9	10575.7	55.02	15.355	217.63	110.78	125	3.685	58.76	44.57	68.05	63.94	94.86	127.105	0	94.33	111.16	120.14	63.805	167.86	145.85	205.02	55.335	251.23	28.235	105.62	121.85	90.3	23.33	62.21	102.4	58.43	506.73	158.33	175.19	115.37	19.695	32.63	108.45	98.45	43.645	251.77
	TRANCE	122.075	205.863	411.007	1030.18	3035.26	8212.35	10874.1	12698	81.63	15.355	165.64	169.84	129.53	3.685	56.175	36.31	47.68	73.69	81.82	163.02	0	134.86	91.4	187.44	64.78	143.27	170.14	205.27	68.7	251.23	28.235	116.73	79.57	78.56	30.87	56.95	56.66	70.86	506.73	164.13	189.8	105.77	19.695	50.55	106.49	111.06	43.645	266.06
	TRANCE	102.966	254.535	517.722	1181.86	2730.61	8081.99	10543.4	11258	52.14	15.355	170.05	149.19	158.03	3.685	53.59	40.44	57.865	80.12	81.82	91.44	0	149.89	84.98	159.365	62.83	155.565	132	128.84	56.2	251.23	28.235	122.49	100.71	112.88	30.87	54.95	79.12	86.23	506.73	145.14	122.58	135.31	19.695	41.59	104.53	113.52	43.645	254.67
	TremL1	202.192	147.055	402.678	529.24	1934.78	5564.73	10818.6	15055.2	121.15	173.78	162.19	173.43	244.24	190.38	116.965	126.69	187.74	235.265	207.11	169.41	162.16	266.065	125.59	279.22	132.52	256.81	286.62	153.14	127.56	223.23	245.78	193.05	155.255	218.56	211.43	331.42	167.74	213.665	195.45	224.32	295.33	502.2	144.86	220.53	138.52	288.99	34.075	271.81
	TremL1	223.951	182.25	333.966	703.88	1696.13	5399.81	10291.4	14987	121.15	155.62	196.84	145.23	247.42	152.855	92.85	81.49	120.33	161.18	197.92	214.425	177.22	266.065	179.32	355.73	152.085	263.67	202.68	140.22	120.84	181.27	205.55	205.015	155.255	281.455	177.38	472.905	128.71	157.45	266.48	301.75	207.38	509.48	144.86	124.11	167.1	253.78	24.6	368.05
	TremL1	223.466	178.775	327.053	604.977	1851.95	5256.94	11768.8	14318.9	121.15	183.05	116.28	257.77	264.08	152.855	141.08	123.72	147.835	167.98	270.95	262.53	192.28	220.05	168.07	311.25	163.69	253.69	318.62	206.18	118.67	221.66	171.91	196.36	139.65	281.455	215.67	505.76	89.68	207.75	303.53	228.42	167.85	690.34	144.86	172.32	137.39	324.2	43.55	319.93
	TremL1	222.981	180.512	340.88	802.783	2331.34	5739.89	11182.9	18183.5	121.15	217.2	190.64	235.33	255.75	115.33	116.965	88.46	175.34	302.55	236.22	259.44	177.22	312.08	185.67	281.21	140.48	250.57	202.86	180.87	127.46	187.97	225.665	213.67	170.86	344.35	194.405	440.05	128.71	219.58	243.33	302.94	298.11	521.12	144.86	172.32	93.94	389.61	34.075	319.93
	TWEAK	283.543	288.55	639.55	597.142	1647.07	6302.02	10025.2	17009	180.98	97.515	368.155	169.18	621.87	103.475	48.44	88.94	113.39	97.75	107.5	108.73	0	253.61	127.08	213.29	75.31	225.56	188.87	164.535	88.81	33.735	247.83	98.085	57.2	38.85	148.02	104.05	292.035	120.73	756.425	180.875	94.61	197.86	123.15	162.42	109.15	346.3	74.415	206.58
	TWEAK	386.439	250.07	617.379	508.483	1753.21	6301.44	10420.4	17864.6	175.08	97.515	298.86	165.2	476.19	103.475	42.34	98.91	103.15	150.205	107.5	191.81	0	364.98	165.89	213.29	84.86	197.02	193.92	139.41	78.23	33.735	247.83	106.77	57.2	41.57	138.42	92.86	292.035	133.67	756.425	243.5	148.66	216.345	99.345	103.34	105.39	346.3	74.415	242.695
	TWEAK	386.439	274.858	617.379	357.77	1639.41	6328.67	10339.9	18772.8	216.05	97.515	368.155	173.16	767.55	103.475	36.24	108.88	56.45	202.66	107.5	160.195	0	366.69	178.47	231.75	74.62	150.71	239.41	189.66	60.58	31.17	247.83	98.085	57.2	38.85	157.62	142.56	292.035	84.75	756.425	180.875	134.82	147.89	75.54	163.18	112.91	346.3	74.415	278.81
	TWEAK	489.335	281.704	595.207	489.795	1798.09	7074.76	12313.7	18318.7	178.03	97.515	437.45	214.75	621.87	103.475	52.9	87.22	67.63	150.205	107.5	128.58	0	309.295	144.88	194.83	80.085	168.48	216.665	121.18	69.405	36.3	247.83	89.4	57.2	36.13	101.83	123.305	292.035	107.79	756.425	118.25	120.98	234.83	99.345	138.84	109.15	346.3	74.415	164.7
	VEGF-B	205.579	265.895	408.521	633.107	1265.98	2950.96	7896.49	13700.3	280.56	247.69	373.09	300.55	402.08	224.32	469.12	268.68	691.57	493.51	428.615	519.74	243.9	489.97	248.13	435.03	259.3	328.6	339	303.05	278.82	273.72	306.835	268.13	222	310.94	229.1	524.9	405.79	316.59	599.88	246.06	319.03	254.66	250.55	223.25	235.23	491.53	206.375	399.28
	VEGF-B	229.13	259.72	365.322	538.605	1115.91	2820.36	8135.59	13248.8	238.84	306.71	270.92	274.55	299.11	159.97	376.49	226.6	525.21	425.38	386.79	440.74	281.49	461.06	248.13	453.44	210.89	386.89	334.13	262.6	271.8	273.72	302.59	325.67	244.2	302.98	255.61	417.52	408.95	292.375	337.98	268.95	424.91	320.69	388.2	277.56	202.59	492.64	190.78	590.21
	VEGF-B	209.566	242.792	451.72	426.232	1121.88	2832.99	8295.56	13112.1	282.77	323.89	374.67	243.84	384	192.145	521.65	275.73	461.91	499.77	470.44	434.73	378.89	562.45	264.55	534.78	155.94	352.14	501.775	269.03	298.89	239.76	287.11	295.45	244.2	249.59	202.59	508.38	314.33	245.17	302.29	299.67	441.32	373.04	350.92	237.35	162.94	492.085	205.3	625.08
	VEGF-B	211.871	262.808	322.357	585.856	1052.37	2916.82	9194.56	12891.6	281.665	315.3	272.52	326.55	393.04	132.42	426.16	230.63	592.26	493.52	345.38	543.92	326.92	575.55	231.71	405.67	235.095	371.78	664.55	319.73	218.18	307.68	311.08	310.56	266.4	331.93	169.98	569.9	402.63	268.16	587.09	329.71	483.98	377.03	369.56	273.05	254.85	470.93	207.45	607.645
	VEGF R2	30.3762	120.525	361.919	1451.79	3249.26	9348.07	16844	26086.7	41.97	3.56	247.56	89.82	174.135	2.745	1.335	0	7.015	0	57.075	7.135	0	570.425	1.375	49.88	58.11	61.8	62.86	26.62	14.415	32.745	0	81.02	0	96.66	26.99	148.65	25.85	49.12	112.475	40.65	84.01	239.195	0	52.395	15.445	555.03	65.51	33.575
	VEGF R2	33.0375	165.23	339.327	1248.19	3015.13	8646.9	15857.4	27467.8	55.995	3.56	185.765	57.54	174.135	2.745	1.335	0	7.015	0	57.075	7.135	0	570.425	1.375	67.805	58.11	82.14	62.86	37.27	14.415	32.745	0	76.78	0	73.65	32.81	130.36	42	49.12	112.475	48.4	84.01	239.195	0	52.395	15.445	269.16	65.51	43.42
	VEGF R2	34.0913	160.06	370.44	1248.46	2986.85	8204.32	15864.4	21516.9	70.02	3.56	123.97	71.98	143.5	2.745	1.335	0	7.015	0	49.48	7.135	0	570.425	1.375	49.69	58.11	102.48	62.86	31.945	14.415	32.745	0	106.62	0	96.66	26.99	166.94	33.925	49.12	112.475	40.65	84.01	266	0	52.395	15.445	412.095	65.51	33.575
	VEGF R2	33.5644	107.828	353.398	1018.84	3099.16	8695.75	13456	28224.7	55.995	3.56	185.765	80.9	204.77	2.745	1.335	0	7.015	0	64.67	7.135	0	570.425	1.375	85.73	58.11	82.14	62.86	31.945	14.415	32.745	0	132.22	0	119.67	21.17	148.65	33.925	49.12	112.475	32.9	84.01	212.39	0	52.395	15.445	412.095	65.51	23.73
	Average	0	1	4	12	37	111	333	1000	F33853 (HT)	M33854 (HT)	M33855 (HT)	M33856 (HT)	M33857 (HT)	F33873 (HT)	F33874 (HT)	F33875 (HT)	M33876 (HT)	F33877 (HT)	F33878 (HT)	F33879 (HT)	F33880 (HT)	M33881 (HT)	M33882 (HT)	M33883 (HT)	M33884 (HT)	F33885 (HT)	F33886 (HT)	F33887 (HT)	M33888 (HT)	M33889 (HT)	F33903 (HT)	F33904 (HT)	F33905 (HT)	M33906 (HT)	M33907 (HT)	M33908 (HT)	M33909 (HT)	F33910 (HT)	F33911 (HT)	F33912 (HT)	F33913 (HT)	M33914 (HT)	M33915 (HT)	M33916 (HT)	M33917 (HT)	M33927 (HT)	M33928 (HT)	F33934 (HT)
	POS1	71779.9	64555.7	71539.7	76491.6	67538.5	92638.3	83485.3	89450.3	86871.5	89095	92586.1	86471.2	100468	82028.6	92605.6	86425.8	96127.2	91806.1	94695.2	94123.5	100291	96668	93243.1	105611	99840.6	91291	88439.8	82996.1	74037.1	66355.4	76401	74368.1	88399.5	83543.7	93995.4	75961.7	87512.1	87582.7	90467.9	86898.1	82227.9	75444.4	87183	82774.2	90622.6	88980.1	82989	87277.7
	POS2	30537.9	25813.5	26529	29172.4	27215.6	34742.6	30617.6	32662.2	36681	35626.1	38837.3	36294	42944.6	36693.3	35504.6	33747.3	35772.6	33668.9	36844.3	35395.1	38248.8	35117.5	36749.9	37466.2	38701.6	36712.9	36708.9	35782.2	32785.6	30875.2	32700.7	30373.2	33273.3	31875.4	36794.8	30917.1	33793.8	34118	37126.5	35167.6	34733.2	32920.7	34426	32804.7	34514.4	33719.5	34907.3	34692.4
	6Ckine	283.122	279.791	331.102	514.538	975.957	1596.94	4351.28	6459.6	140.831	121.453	229.325	137.084	332.155	136.944	106.555	115.213	184.695	141.81	131.455	153.091	0	196.827	121.74	207.978	148.13	195.745	151.707	122.812	148.11	96.1675	16.85	176.465	169.408	119.748	146.171	119.106	69.15	137.048	265.555	208.293	135.93	163.575	99.1025	109.171	145.495	231.97	121.98	285.918
	Activin A	222.415	186.176	196.015	238.217	591.038	10037.9	53542.4	82182.4	6.33	75.145	91.14	66.42	144.15	90.915	84.84	42.495	87.565	80.2325	99.215	47.7037	0	27.41	101.475	112.82	79.8962	138.39	88.04	98.83	106.088	102.303	74.43	41.65	154.345	41.375	8.555	30.995	25.705	83.265	0	95.1688	249.845	68.98	41.045	41.945	60.935	23.515	9.555	110.66
	ADAMTS1	177.985	230.034	347.709	603.359	2433.85	7322.11	10514.3	17117.9	59.6075	135.641	236.845	136.364	420.115	100	82.5075	86.66	87.35	110.303	101.405	93.28	0	124.98	101.27	167.98	81.7963	171.16	173.475	96.2262	125.359	136.541	80.325	71.8225	151.44	121.932	245.375	143.098	104.716	185.61	0	110.578	250.85	136.59	93.8925	61.525	62.7963	88.12	32.305	139.275
	Adiponectin	160.074	195.896	266.739	606.486	1679.7	4859.85	6792.59	10882.2	3103.88	4666.64	1642.92	4321.32	2194.84	3569.55	3797.9	1763.03	1908.19	3482.12	2324.06	3328.1	7082.56	2940.01	2449.77	2830.07	1275.22	2656.36	2363.54	2942.89	1730	3320.32	2914.46	3621.8	3027.18	6987.29	2022.99	6207.39	3324.06	2618.8	4897.4	2831.39	2871.18	3039.78	6404.14	3548.26	1810.38	3107.72	3756.33	1839.94
	ANG-3	293.012	596.378	269.781	450.251	759.858	1136.01	3989.37	11708.5	143.115	239.87	189.199	240.105	371.479	262.475	405.808	297.392	440.555	401.39	287.238	312.093	0	422.173	212.269	285.273	212.532	351.428	273.965	200.82	233.95	259.085	295.658	223.41	186.97	136.31	164.935	432.95	208.451	286.678	293.565	267.53	384.962	277.993	188.654	122.56	168.945	150.629	123.175	355.85
	ANGPTL3	479.672	426.463	472.373	540.409	1111.44	2864.38	4909.78	8153.5	236.295	292.65	321.127	235.453	516.116	191.49	269.77	196.817	212.641	309.541	229.606	169.29	0	332.267	204.164	287.702	250.089	239.373	215.25	185.28	137.685	253.96	166.135	179.197	268.025	280.315	219.235	222.36	362.97	224.758	377.93	232.219	244.969	333.734	325.229	313.827	199.833	201.56	175.11	789.753
	Artemin	124.468	507.31	1008.16	3027.03	8765.72	27300.8	38208.2	44883.5	201.135	219.774	190.868	158.62	322.7	202.955	185.11	88.725	352.587	313.701	193.718	275.663	56.58	235.794	178.559	204.738	86.4712	205.912	192.845	79.875	142.359	149.593	98.935	179.645	128.88	141.289	176.63	234.598	143.688	230.264	938.43	161.841	171.464	181.955	300.353	156.375	115.944	173.882	105.983	117.715
	CCL28	105.543	168.621	353.058	1006.2	5303.96	21342.3	38569	69637.7	0	0	123.62	51.47	436.495	7.665	1.795	0	15.07	16.115	48.3	2.44	0	2.215	0	0	0.175	11.24	0	0.65	0	23.475	89.12	0	60.895	3.61	299.899	0	295.88	16.29	0	2.27	464.976	40.61	0	0.56	0	0	0	0
	CD36	119.717	281.392	579.688	1227.09	4588.14	15939.6	23210.7	39738.3	223.05	347.774	226.287	222.501	394.67	192.79	198.708	200.178	200.465	445.658	374.082	379.725	19.71	464.79	310.095	486.091	83.9163	327.212	236.808	271.108	238.478	268.657	379.913	157.795	212.965	401.55	522.555	177.429	320.699	301.348	317.981	159.403	240.769	486.81	452.635	292.391	178.814	285.632	352.975	3.625
	Chordin	450.298	269.039	227.051	267.284	525.295	1496.34	2513.74	8156.1	158.6	83.975	92.1313	186.43	377.53	91.1538	143.95	65.965	336.521	186.65	165.495	231.275	0	157.16	67.84	157.835	118.711	138.344	117.45	74.4513	90.85	58.475	58.05	100.25	31.545	106.67	104.865	204.282	77.5637	134.75	114.615	101.688	154.13	271.245	145.615	71.8175	52.49	248.275	25.715	254.008
	CRP	72.2292	79.9956	357.251	1081.72	3609.15	5959.38	8293.49	10583.5	210.57	391.845	495.66	514.872	414.34	344.845	349.482	178.255	221.295	442.108	351.78	481.508	57.515	440.35	370.945	602.333	125.736	445.402	275.122	305.863	202.21	503.902	413.225	276.088	329.045	518.655	507.245	614.135	639.84	353.516	455.497	292.283	421.646	587.143	632.067	389.265	362.952	272.183	166.005	213.866
	E-Cadherin	177.395	1154.53	2728.75	6918.24	13937.2	24118.8	34223.7	36061.5	126.271	160.07	133.352	199.415	313.11	113.935	65.525	33.775	211.018	166.79	118.419	288.608	1278.15	109.141	151.002	251.272	103.405	204.338	135.846	113.37	59.5037	84.805	64.43	228.904	143.28	279.48	159.735	320.533	113.409	181.545	207.525	143.512	226.76	366.765	116.55	140.83	34.5	126.603	94.035	251.395
	Epigen	201.042	308.893	677.061	1915	7504.82	13875	17792.3	25225.1	109.115	105.764	109.945	126.185	298.215	31.01	53.92	93.87	67.3125	86.2113	91.63	68.5525	0	179.47	73.945	138.817	53.37	106.725	92.5675	38.755	73.16	65	103.135	133.668	40.595	121.488	172.835	660.52	13.135	139.978	27.425	106.629	80.785	143.905	12.74	70.215	39.28	222.711	63.08	116.16
	Epiregulin	140.814	242.119	536.183	986.636	2319.49	3987.4	4575.52	4843.95	34.225	73.1375	195.16	103.578	469.369	41.415	71.135	107.65	57.07	109.28	183.751	168.305	0	127.93	152.537	334.25	71.1037	121.545	323.245	118.896	53.5575	34.18	123.26	41.325	115.75	758.09	11	73.82	104.321	91.41	1211.62	176.075	222.468	228.591	57.84	127.155	48.78	60	98.88	211.875
	Fas	162.321	898.091	2314.58	5643.28	13029.7	15912	18575.5	18927.4	103.719	237.47	78.095	122.81	150.175	52.755	45.65	63.26	138.743	229.273	199.562	228.4	0	197.676	152.93	251.868	79.4363	177.108	167.689	97.96	62.845	161.847	207.785	100.65	193.37	449.82	105.49	73.3238	117.603	156.609	155.33	230.105	404.685	511.99	243.401	136.955	140.581	87.1463	64.36	255.085
	Galectin-7	296.2	298.342	408.146	902.004	2496.49	12497.6	17042	32687.4	256.985	187.673	180.005	170.072	335.154	220.558	247.26	125.389	298.98	326.385	218.235	404.67	0	492.345	310.105	405.29	160.33	346.6	242.826	149.647	201.132	249.39	336.185	156.287	179.417	248.067	279.785	633.349	205.909	197.545	1595.03	346.755	302.74	538.076	253.205	83.365	139.904	250.887	290.05	222.251
	gp130	151.444	126.716	197.983	477.488	732.177	2011.09	4550.68	7903.71	169.68	243.657	287.12	244.2	1553.26	210.47	212.875	179.3	222.511	386.758	238.46	246.736	0	320.812	169.556	397.357	76.8	230.865	276.375	207.085	80.795	39.365	195.459	150.67	159.23	592.685	280.6	210.758	213.374	181.96	365.771	188.558	319.114	428.082	301.527	205.289	124.752	200.743	110.248	231.776
	Granzyme B	97.7191	141.086	177.039	321.979	897.754	2311.42	6218.29	7910.16	1.23	82.385	0	67.555	155.6	0	7.28	18.77	6.76	45.915	40.23	28.565	0	97.94	39.025	73.3	4.975	259.894	74.575	221.84	0	21.865	8.93	29.355	44.875	30.08	12.275	43.5137	99.565	78.13	1023.85	92.6738	121.905	285.85	0	0	44.7062	0	33.55	70.1775
	Gremlin	158.831	114.619	158.26	533.24	1705.63	2029.38	6195.65	13977.1	84.015	8	54.135	15.895	96.76	91.18	29.495	3.875	12.445	29.34	20.485	248.265	0	115.24	6.095	79.9138	13.41	48.2	102.615	7.69	66.98	25.66	12.785	86.595	68.705	37.3425	5.18	204.865	3.095	18.07	0	16.685	12.395	69.81	0	35.185	31.3962	6.385	43.955	78.85
	IFNg R1	165.877	231.643	152.44	413.515	375.34	1037.7	2811.33	3101.78	272.84	187.809	212.46	188.369	367.95	169.15	169.812	156.138	244.832	322.985	187.722	218.645	184.925	272.755	181.3	350.24	114.76	294.627	352.447	194.8	124.977	108.485	248.178	161.058	170.34	425.83	339.06	373.98	134.804	176.85	319.16	268.405	703.181	308.426	226.172	87.18	100.111	192.794	142.825	274.958
	IL-17B	253.206	268.337	355.151	597.548	1106.22	1716.83	2606.58	2800.49	135.306	205.455	122.95	192.67	216.92	48.34	142.629	112.751	131.89	131.08	154.735	259.205	0	157.045	159.515	202.013	116.511	243.634	172.62	156.076	66.8	84.985	105.83	123.38	149.66	73.515	116.39	87.9462	155.29	198.785	251.42	148.778	180.775	409.115	52.8	72.86	98.955	127.078	87.975	230.782
	IL-17B R	206.616	272.779	311.3	663.796	1218.5	3222.55	6813.39	18860.2	44.375	96.075	56.67	124.895	242.41	36.16	54.815	20.8125	75.015	73.39	77.765	95.7425	0	109.635	38.3	115.89	91.79	62.84	109.945	78.605	0	45.2	57.265	71.8	140.86	75.6937	48.365	97.555	35.805	53.885	30.93	137.248	141.415	307.92	14.385	49.8413	54.175	47.315	77.4	178.399
	IL-22	488.722	467.839	560.968	747.476	1258.58	3183.94	7920.45	18262.1	613.965	515.524	573.683	524.287	880.675	410.983	642.405	515.003	571.691	584.78	487.817	598.618	692.898	561.445	605.86	755.744	586.025	727.075	621.577	605.673	556.395	423.945	686.071	561.487	699.942	556.543	814.205	610.03	600.447	577.337	541.156	559.317	932.005	624.859	580.817	563.753	616.945	599.065	554.825	744.93
	MIP-1b	111.915	201.104	275.732	1383.47	6845.34	22514.8	44517.4	48591.4	73.24	143.76	70.51	139.065	520.196	36.79	119.75	123.85	137.71	197.46	150.585	309.63	0	190.435	160.485	221.987	175.175	230.167	168.335	144.363	60.75	63.145	66.665	35.34	100.015	15.05	45.81	62.755	92.23	102.718	78.11	205.332	209.42	201.545	19.42	94.54	39.1487	8.695	59.015	197.315
	MMP-2	127.258	171.29	236.774	617.9	2315.87	7102.89	14019.3	18782.6	33.755	195.055	73.3088	93.65	166.805	20.55	142.435	43.155	85.28	88.6875	142.809	130.827	0	112.251	29.45	161.877	90.02	234.365	51.605	51.96	46.975	92.85	20.53	115.174	306.2	124.225	86.855	83.1	35.665	118.275	55.255	115.27	135.055	342.953	39.96	67.69	74.2825	103.898	134.27	177.535
	MMP-3	76.7869	125.75	470.274	641.529	1905.07	6631.91	15899.8	28054.6	23.28	85.7537	91.195	87.525	299.543	35.165	27.66	22.09	54.275	17.24	23.59	68.665	120.195	62.0375	182.56	348.915	19.115	121.425	129.955	92.9638	2.365	50.445	62.72	1.065	102.265	64.77	34.225	117.34	82.1912	31.87	304.335	112.38	228.215	177.824	41.75	54.565	48.4975	32.685	27.555	163.57
	MMP-10	99.0941	601.95	1641.39	6277.19	16011.1	28556.8	34145.6	34776.6	93.9875	89.835	110.92	154.837	319.21	204.764	48.93	71.3588	127.184	187.839	154.137	153.686	296.385	160.425	111.886	179.071	46.14	501.796	95.88	86.6412	80.03	108.495	90.3438	88.12	34.16	31.015	69.49	157.303	62.5	69.4225	148.345	143.097	224.585	219.045	111.835	120.896	39.87	82.495	70.055	104.195
	PDGF-AA	70.0883	217.738	669.908	1636.27	4377.73	8702.73	12981.7	13932.6	861.665	1608.43	899.562	377.96	354.535	2867.8	214.055	182.98	995.9	856.02	239.965	597.23	199.37	1500.71	1589.33	865.91	642.881	1034.65	1135.99	941	321.02	951.785	956.47	422.755	173.82	1175.59	352.68	684.88	482.665	343.335	2051.32	433.855	877.91	3305.89	1556.97	491.255	365.08	357.275	303.175	201.54
	Persephin	59.81	4657.53	11089.5	27178.8	45695.4	64249.5	95764.9	106291	111.195	147.665	188.13	90.3225	386.23	29.85	4.04	12.38	21.055	65.9	53.69	68.2	311.857	219.355	105.751	109.625	84.0338	149.425	150.229	118.945	54.075	62.805	90.55	42.4	170.98	26.65	102.16	123.56	126.86	55.105	108.555	121.955	154.229	238.373	17.28	98.315	62.79	107.065	2.485	178.077
	sFRP-3	119.345	115.124	627.37	633.493	2117.47	10453.5	50457.7	96292.8	127.53	136.784	87.085	118.744	267.885	72.695	104.415	77.6088	131.43	121.425	173.602	269.425	47.6112	148.445	158.407	154.435	40.595	232.973	178.267	101.1	95.19	106.149	102.275	139.12	99.05	49.415	90.195	315.788	99.1575	143.825	384.17	174.903	225.355	280.666	80.8888	144.257	82.0588	95.935	19.485	311.755
	Shh-N	76.3142	215.107	439.252	877.933	2138.9	6639.27	10455.8	14491.9	357.91	676.965	283.875	286.71	330.01	290.165	226.574	427.163	499.36	882.86	436.572	805.275	0	881.255	380.515	603.773	155.545	461.585	602.898	261.98	214.615	655.77	1264.53	234.225	258.404	342.425	485.118	763.49	550.95	256.4	863.576	533.24	687.411	1090.68	761.11	375.07	270.771	428.325	309.996	276.635
	SLAM	140.003	263.513	506.554	1378.21	4483.69	9708.18	21885.7	29348.4	118.595	6.385	157.559	107.655	160.025	13.895	39.755	24.285	17.29	11.78	77.615	155.426	0	81.25	126.48	232.84	56.005	191.474	142.37	82.9475	27.665	20.99	27.755	42.475	24.9	33.995	35.07	66.725	208.226	64.385	558.885	105.79	114.57	176.942	69.8	43.835	51.755	88.34	3.2	240.361
	TCK-1	64.3656	101.998	129.941	350.01	915.269	2556.5	7029.31	11908.1	325.31	244.478	185.365	258.193	273.648	141.219	278.233	177.91	591.845	393.312	338.513	614.54	505.395	448.185	248.008	243.91	93.2262	323.049	423.361	149.485	165.54	153.707	472.71	261.045	242.545	215.515	268.462	435.457	299.76	238.403	459.289	280.428	973.24	495.885	309.942	255.605	145.535	254.87	79.5	158.355
	TECK	113.114	104.807	219.825	873.644	2077.03	3379.94	6624.99	8950.46	15.795	0	37.145	47.2825	102.485	34.785	0.27	0	0	20.25	10.765	38.005	0	7.05	1.08	8.25	0	19.83	22.845	4.155	8.68	35.46	0	42.375	0	18.975	7.315	6.925	21.59	0	1.585	65.9862	0	251.893	0	21.855	0	19.955	4.74	5.01
	TGFb1	4511.14	3217.87	3133.34	3263.14	4151.74	5538.74	8659.57	16500.8	4079.3	3250.08	4326.31	3830.81	4919.33	5506.11	1732.02	2294.99	2395.37	2013.58	3247.96	2433.73	2418.86	2624.52	3142.72	3370.04	3129.53	3088.72	4160.93	3781.03	3003.14	3270.22	3016.88	2780.24	2620.77	2968.4	2847.13	2636.86	3188.3	2752.66	3292.24	3646.21	4219.41	3965.97	2386.04	2526.79	2918.67	3440.81	2932.31	3296.54
	TRANCE	119.763	228.976	526.35	1150.64	3015.49	8176.15	10823.6	11305	64.2788	15.355	198.5	139.587	136.655	3.685	52.9362	40.44	57.865	65.7275	81.82	136.084	0	123.419	97.205	149.559	63.805	160.324	151.496	181.703	58.6762	251.23	28.235	106.85	100.71	104.3	30.87	60.395	84.94	74.415	506.73	150.662	164.623	127.925	19.695	43.8475	103.785	109.752	43.645	256.43
	TremL1	218.148	172.148	351.144	660.22	1953.55	5490.34	11015.4	15636.1	121.15	182.413	166.487	202.94	252.873	152.855	116.965	105.09	157.811	216.744	228.05	226.451	177.22	266.065	164.662	306.853	147.194	256.185	252.695	170.103	123.632	203.532	212.226	202.024	155.255	281.455	199.721	437.534	128.71	199.611	252.198	264.357	242.167	555.785	144.86	172.32	134.238	314.145	34.075	319.93
	TWEAK	386.439	273.795	617.379	488.298	1709.45	6501.72	10774.8	17991.3	187.535	97.515	368.155	180.572	621.87	103.475	44.98	95.9875	85.155	150.205	107.5	147.329	0	323.644	154.08	213.29	78.7188	185.442	209.716	153.696	74.2562	33.735	247.83	98.085	57.2	38.85	136.472	115.694	292.035	111.735	756.425	180.875	124.767	199.231	99.345	141.945	109.15	346.3	74.415	223.196
	VEGF-B	214.037	257.804	386.98	545.95	1139.03	2880.28	8380.55	13238.2	270.959	298.397	322.8	286.373	369.558	177.214	448.355	250.41	567.738	478.045	407.806	484.783	307.8	522.257	248.13	457.23	215.306	359.853	459.864	288.603	266.923	273.72	301.904	299.952	244.2	298.86	214.32	505.175	382.925	280.574	456.81	286.098	417.31	331.355	339.808	252.803	213.903	486.796	202.476	555.554
	VEGF R2	32.7673	138.411	356.271	1241.82	3087.6	8723.76	15505.5	25824	55.995	3.56	185.765	75.06	174.135	2.745	1.335	0	7.015	0	57.075	7.135	0	570.425	1.375	63.2763	58.11	82.14	62.86	31.945	14.415	32.745	0	99.16	0	96.66	26.99	148.65	33.925	49.12	112.475	40.65	84.01	239.195	0	52.395	15.445	412.095	65.51	33.575
	POS-Ave	86004	86004	86004	86004	86004	86004	86004	86004	86004	86004	86004	86004	86004	86004	86004	86004	86004	86004	86004	86004	86004	86004	86004	86004	86004	86004	86004	86004	86004	86004	86004	86004	86004	86004	86004	86004	86004	86004	86004	86004	86004	86004	86004	86004	86004	86004	86004	86004
	Normalization	0	1	4	12	37	111	333	1000	F33853 (HT)	M33854 (HT)	M33855 (HT)	M33856 (HT)	M33857 (HT)	F33873 (HT)	F33874 (HT)	F33875 (HT)	M33876 (HT)	F33877 (HT)	F33878 (HT)	F33879 (HT)	F33880 (HT)	M33881 (HT)	M33882 (HT)	M33883 (HT)	M33884 (HT)	F33885 (HT)	F33886 (HT)	F33887 (HT)	M33888 (HT)	M33889 (HT)	F33903 (HT)	F33904 (HT)	F33905 (HT)	M33906 (HT)	M33907 (HT)	M33908 (HT)	M33909 (HT)	F33910 (HT)	F33911 (HT)	F33912 (HT)	F33913 (HT)	M33914 (HT)	M33915 (HT)	M33916 (HT)	M33917 (HT)	M33927 (HT)	M33928 (HT)	F33934 (HT)
	POS1	71779.9	64555.7	71539.7	76491.6	67538.5	92638.3	83485.3	89450.3	86871.5	89095	92586.1	86471.2	100468	82028.6	92605.6	86425.8	96127.2	91806.1	94695.2	94123.5	100291	96668	93243.1	105611	99840.6	91291	88439.8	82996.1	74037.1	66355.4	76401	74368.1	88399.5	83543.7	93995.4	75961.7	87512.1	87582.7	90467.9	86898.1	82227.9	75444.4	87183	82774.2	90622.6	88980.1	82989	87277.7
	POS2	30537.9	25813.5	26529	29172.4	27215.6	34742.6	30617.6	32662.2	36681	35626.1	38837.3	36294	42944.6	36693.3	35504.6	33747.3	35772.6	33668.9	36844.3	35395.1	38248.8	35117.5	36749.9	37466.2	38701.6	36712.9	36708.9	35782.2	32785.6	30875.2	32700.7	30373.2	33273.3	31875.4	36794.8	30917.1	33793.8	34118	37126.5	35167.6	34733.2	32920.7	34426	32804.7	34514.4	33719.5	34907.3	34692.4
1: Linear	6Ckine	283.122	279.791	331.102	514.538	975.957	1596.94	4351.28	6459.6	140.831	121.453	229.325	137.084	332.155	136.944	106.555	115.212	184.695	141.81	131.455	153.091	0	196.827	121.74	207.977	148.13	195.745	151.707	122.812	148.11	96.1675	16.85	176.465	169.408	119.748	146.171	119.106	69.15	137.048	265.555	208.293	135.93	163.575	99.1025	109.171	145.495	231.97	121.98	285.918
4: 4-PL	Activin A	222.415	186.176	196.015	238.217	591.038	10037.9	53542.4	82182.4	6.33	75.145	91.14	66.42	144.15	90.915	84.84	42.495	87.565	80.2325	99.215	47.7037	0	27.41	101.475	112.82	79.8962	138.39	88.04	98.83	106.087	102.303	74.43	41.65	154.345	41.375	8.555	30.995	25.705	83.265	0	95.1688	249.845	68.98	41.045	41.945	60.935	23.515	9.555	110.66
4: 4-PL	ADAMTS1	177.985	230.034	347.709	603.359	2433.85	7322.11	10514.3	17117.9	59.6075	135.641	236.845	136.364	420.115	100	82.5075	86.66	87.35	110.303	101.405	93.28	0	124.98	101.27	167.98	81.7963	171.16	173.475	96.2262	125.359	136.541	80.325	71.8225	151.44	121.932	245.375	143.098	104.716	185.61	0	110.578	250.85	136.59	93.8925	61.525	62.7963	88.12	32.305	139.275
1: Linear	Adiponectin	160.074	195.896	266.739	606.486	1679.7	4859.85	6792.59	10882.2	3103.88	4666.64	1642.92	4321.32	2194.84	3569.55	3797.9	1763.03	1908.19	3482.12	2324.06	3328.1	7082.56	2940.01	2449.77	2830.07	1275.22	2656.36	2363.54	2942.89	1730	3320.32	2914.46	3621.8	3027.18	6987.29	2022.99	6207.39	3324.06	2618.8	4897.4	2831.39	2871.18	3039.78	6404.13	3548.25	1810.38	3107.72	3756.33	1839.94
1: Linear	ANG-3	293.012	596.378	269.781	450.251	759.858	1136.01	3989.37	11708.5	143.115	239.87	189.199	240.105	371.479	262.475	405.807	297.392	440.555	401.39	287.238	312.093	0	422.172	212.269	285.273	212.532	351.428	273.965	200.82	233.95	259.085	295.658	223.41	186.97	136.31	164.935	432.95	208.451	286.678	293.565	267.53	384.962	277.993	188.654	122.56	168.945	150.629	123.175	355.85
4: 4-PL	ANGPTL3	479.672	426.463	472.373	540.409	1111.44	2864.38	4909.78	8153.5	236.295	292.65	321.127	235.453	516.116	191.49	269.77	196.817	212.641	309.541	229.606	169.29	0	332.267	204.164	287.702	250.089	239.372	215.25	185.28	137.685	253.96	166.135	179.197	268.025	280.315	219.235	222.36	362.97	224.758	377.93	232.219	244.969	333.734	325.229	313.827	199.833	201.56	175.11	789.753
1: Linear	Artemin	124.468	507.31	1008.16	3027.03	8765.72	27300.8	38208.2	44883.5	201.135	219.774	190.868	158.62	322.7	202.955	185.11	88.725	352.587	313.701	193.718	275.663	56.58	235.794	178.559	204.737	86.4712	205.912	192.845	79.875	142.359	149.593	98.935	179.645	128.88	141.289	176.63	234.597	143.688	230.264	938.43	161.841	171.464	181.955	300.353	156.375	115.944	173.882	105.983	117.715
4: 4-PL	CCL28	105.543	168.621	353.058	1006.2	5303.96	21342.3	38569	69637.7	0	0	123.62	51.47	436.495	7.665	1.795	0	15.07	16.115	48.3	2.44	0	2.215	0	0	0.175	11.24	0	0.65	0	23.475	89.12	0	60.895	3.61	299.899	0	295.88	16.29	0	2.27	464.976	40.61	0	0.56	0	0	0	0
4: 4-PL	CD36	119.717	281.392	579.688	1227.09	4588.14	15939.6	23210.7	39738.3	223.05	347.774	226.287	222.501	394.67	192.79	198.708	200.178	200.465	445.658	374.082	379.725	19.71	464.79	310.095	486.091	83.9163	327.212	236.808	271.108	238.477	268.657	379.913	157.795	212.965	401.55	522.555	177.429	320.699	301.348	317.981	159.403	240.769	486.81	452.635	292.391	178.814	285.632	352.975	3.625
1: Linear	Chordin	450.298	269.039	227.051	267.284	525.295	1496.34	2513.74	8156.1	158.6	83.975	92.1313	186.43	377.53	91.1538	143.95	65.965	336.521	186.65	165.495	231.275	0	157.16	67.84	157.835	118.711	138.344	117.45	74.4513	90.85	58.475	58.05	100.25	31.545	106.67	104.865	204.282	77.5637	134.75	114.615	101.688	154.13	271.245	145.615	71.8175	52.49	248.275	25.715	254.008
1: Linear	CRP	72.2292	79.9956	357.251	1081.72	3609.15	5959.38	8293.49	10583.5	210.57	391.845	495.66	514.872	414.34	344.845	349.482	178.255	221.295	442.108	351.78	481.507	57.515	440.35	370.945	602.333	125.736	445.402	275.122	305.863	202.21	503.902	413.225	276.088	329.045	518.655	507.245	614.135	639.84	353.516	455.497	292.283	421.646	587.143	632.067	389.265	362.952	272.183	166.005	213.866
1: Linear	E-Cadherin	177.395	1154.53	2728.75	6918.24	13937.2	24118.8	34223.7	36061.5	126.271	160.07	133.352	199.415	313.11	113.935	65.525	33.775	211.018	166.79	118.419	288.608	1278.15	109.141	151.002	251.273	103.405	204.338	135.846	113.37	59.5037	84.805	64.43	228.904	143.28	279.48	159.735	320.533	113.409	181.545	207.525	143.512	226.76	366.765	116.55	140.83	34.5	126.603	94.035	251.395
4: 4-PL	Epigen	201.042	308.893	677.061	1915	7504.82	13875	17792.3	25225.1	109.115	105.764	109.945	126.185	298.215	31.01	53.92	93.87	67.3125	86.2113	91.63	68.5525	0	179.47	73.945	138.817	53.37	106.725	92.5675	38.755	73.16	65	103.135	133.668	40.595	121.488	172.835	660.52	13.135	139.978	27.425	106.629	80.785	143.905	12.74	70.215	39.28	222.711	63.08	116.16
1: Linear	Epiregulin	140.814	242.119	536.183	986.636	2319.49	3987.4	4575.52	4843.95	34.225	73.1375	195.16	103.578	469.369	41.415	71.135	107.65	57.07	109.28	183.751	168.305	0	127.93	152.537	334.25	71.1037	121.545	323.245	118.896	53.5575	34.18	123.26	41.325	115.75	758.09	11	73.82	104.321	91.41	1211.62	176.075	222.468	228.591	57.84	127.155	48.78	60	98.88	211.875
1: Linear	Fas	162.321	898.091	2314.58	5643.28	13029.7	15912	18575.5	18927.4	103.719	237.47	78.095	122.81	150.175	52.755	45.65	63.26	138.743	229.273	199.562	228.4	0	197.676	152.93	251.867	79.4363	177.108	167.689	97.96	62.845	161.847	207.785	100.65	193.37	449.82	105.49	73.3238	117.603	156.609	155.33	230.105	404.685	511.99	243.401	136.955	140.581	87.1463	64.36	255.085
4: 4-PL	Galectin-7	296.2	298.342	408.146	902.004	2496.49	12497.6	17042	32687.4	256.985	187.673	180.005	170.072	335.154	220.558	247.26	125.389	298.98	326.385	218.235	404.67	0	492.345	310.105	405.29	160.33	346.6	242.826	149.647	201.133	249.39	336.185	156.287	179.417	248.067	279.785	633.349	205.909	197.545	1595.02	346.755	302.74	538.076	253.205	83.365	139.904	250.888	290.05	222.251
1: Linear	gp130	151.444	126.716	197.983	477.488	732.177	2011.09	4550.68	7903.71	169.68	243.657	287.12	244.2	1553.26	210.47	212.875	179.3	222.511	386.758	238.46	246.736	0	320.812	169.556	397.358	76.8	230.865	276.375	207.085	80.795	39.365	195.459	150.67	159.23	592.685	280.6	210.758	213.374	181.96	365.771	188.558	319.114	428.082	301.527	205.289	124.752	200.742	110.248	231.776
1: Linear	Granzyme B	97.7191	141.086	177.039	321.979	897.754	2311.42	6218.29	7910.16	1.23	82.385	0	67.555	155.6	0	7.28	18.77	6.76	45.915	40.23	28.565	0	97.94	39.025	73.3	4.975	259.894	74.575	221.84	0	21.865	8.93	29.355	44.875	30.08	12.275	43.5137	99.565	78.13	1023.85	92.6738	121.905	285.85	0	0	44.7062	0	33.55	70.1775
1: Linear	Gremlin	158.831	114.619	158.26	533.24	1705.63	2029.38	6195.65	13977.1	84.015	8	54.135	15.895	96.76	91.18	29.495	3.875	12.445	29.34	20.485	248.265	0	115.24	6.095	79.9138	13.41	48.2	102.615	7.69	66.98	25.66	12.785	86.595	68.705	37.3425	5.18	204.865	3.095	18.07	0	16.685	12.395	69.81	0	35.185	31.3962	6.385	43.955	78.85
1: Linear	IFNg R1	165.877	231.643	152.44	413.515	375.34	1037.7	2811.33	3101.78	272.84	187.809	212.46	188.369	367.95	169.15	169.812	156.138	244.832	322.985	187.722	218.645	184.925	272.755	181.3	350.24	114.76	294.627	352.447	194.8	124.978	108.485	248.178	161.058	170.34	425.83	339.06	373.98	134.804	176.85	319.16	268.405	703.181	308.426	226.172	87.18	100.111	192.794	142.825	274.958
4: 4-PL	IL-17B	253.206	268.337	355.151	597.548	1106.22	1716.83	2606.58	2800.49	135.306	205.455	122.95	192.67	216.92	48.34	142.629	112.751	131.89	131.08	154.735	259.205	0	157.045	159.515	202.013	116.511	243.634	172.62	156.076	66.8	84.985	105.83	123.38	149.66	73.515	116.39	87.9462	155.29	198.785	251.42	148.778	180.775	409.115	52.8	72.86	98.955	127.078	87.975	230.782
1: Linear	IL-17B R	206.616	272.779	311.3	663.796	1218.5	3222.55	6813.39	18860.2	44.375	96.075	56.67	124.895	242.41	36.16	54.815	20.8125	75.015	73.39	77.765	95.7425	0	109.635	38.3	115.89	91.79	62.84	109.945	78.605	0	45.2	57.265	71.8	140.86	75.6937	48.365	97.555	35.805	53.885	30.93	137.248	141.415	307.92	14.385	49.8413	54.175	47.315	77.4	178.399
1: Linear	IL-22	488.722	467.839	560.968	747.476	1258.58	3183.94	7920.45	18262.1	613.965	515.524	573.683	524.287	880.675	410.983	642.405	515.003	571.691	584.78	487.818	598.618	692.898	561.445	605.86	755.744	586.025	727.075	621.577	605.673	556.395	423.945	686.071	561.487	699.942	556.543	814.205	610.03	600.447	577.337	541.156	559.317	932.005	624.859	580.817	563.753	616.945	599.065	554.825	744.93
1: Linear	MIP-1b	111.915	201.104	275.732	1383.47	6845.34	22514.8	44517.4	48591.4	73.24	143.76	70.51	139.065	520.196	36.79	119.75	123.85	137.71	197.46	150.585	309.63	0	190.435	160.485	221.987	175.175	230.167	168.335	144.363	60.75	63.145	66.665	35.34	100.015	15.05	45.81	62.755	92.23	102.717	78.11	205.332	209.42	201.545	19.42	94.54	39.1487	8.695	59.015	197.315
1: Linear	MMP-2	127.258	171.29	236.774	617.9	2315.87	7102.89	14019.3	18782.6	33.755	195.055	73.3088	93.65	166.805	20.55	142.435	43.155	85.28	88.6875	142.809	130.827	0	112.251	29.45	161.877	90.02	234.365	51.605	51.96	46.975	92.85	20.53	115.174	306.2	124.225	86.855	83.1	35.665	118.275	55.255	115.27	135.055	342.953	39.96	67.69	74.2825	103.897	134.27	177.535
1: Linear	MMP-3	76.7869	125.75	470.274	641.529	1905.07	6631.91	15899.8	28054.6	23.28	85.7537	91.195	87.525	299.543	35.165	27.66	22.09	54.275	17.24	23.59	68.665	120.195	62.0375	182.56	348.915	19.115	121.425	129.955	92.9638	2.365	50.445	62.72	1.065	102.265	64.77	34.225	117.34	82.1912	31.87	304.335	112.38	228.215	177.824	41.75	54.565	48.4975	32.685	27.555	163.57
1: Linear	MMP-10	99.0941	601.95	1641.39	6277.19	16011.1	28556.8	34145.6	34776.6	93.9875	89.835	110.92	154.837	319.21	204.764	48.93	71.3588	127.184	187.839	154.137	153.686	296.385	160.425	111.886	179.071	46.14	501.796	95.88	86.6412	80.03	108.495	90.3438	88.12	34.16	31.015	69.49	157.303	62.5	69.4225	148.345	143.097	224.585	219.045	111.835	120.896	39.87	82.495	70.055	104.195
1: Linear	PDGF-AA	70.0883	217.738	669.908	1636.27	4377.73	8702.73	12981.7	13932.6	861.665	1608.44	899.562	377.96	354.535	2867.8	214.055	182.98	995.9	856.02	239.965	597.23	199.37	1500.71	1589.33	865.91	642.881	1034.65	1135.99	941	321.02	951.785	956.47	422.755	173.82	1175.59	352.68	684.88	482.665	343.335	2051.32	433.855	877.91	3305.89	1556.97	491.255	365.08	357.275	303.175	201.54
1: Linear	Persephin	59.81	4657.53	11089.5	27178.8	45695.4	64249.5	95764.9	106291	111.195	147.665	188.13	90.3225	386.23	29.85	4.04	12.38	21.055	65.9	53.69	68.2	311.857	219.355	105.751	109.625	84.0338	149.425	150.229	118.945	54.075	62.805	90.55	42.4	170.98	26.65	102.16	123.56	126.86	55.105	108.555	121.955	154.229	238.372	17.28	98.315	62.79	107.065	2.485	178.077
1: Linear	sFRP-3	119.345	115.124	627.37	633.493	2117.47	10453.5	50457.7	96292.8	127.53	136.784	87.085	118.744	267.885	72.695	104.415	77.6088	131.43	121.425	173.602	269.425	47.6112	148.445	158.407	154.435	40.595	232.972	178.267	101.1	95.19	106.149	102.275	139.12	99.05	49.415	90.195	315.788	99.1575	143.825	384.17	174.903	225.355	280.666	80.8888	144.257	82.0588	95.935	19.485	311.755
1: Linear	Shh-N	76.3142	215.107	439.252	877.933	2138.9	6639.27	10455.8	14491.9	357.91	676.965	283.875	286.71	330.01	290.165	226.574	427.162	499.36	882.86	436.572	805.275	0	881.255	380.515	603.773	155.545	461.585	602.898	261.98	214.615	655.77	1264.53	234.225	258.404	342.425	485.118	763.49	550.95	256.4	863.576	533.24	687.411	1090.68	761.11	375.07	270.771	428.325	309.996	276.635
1: Linear	SLAM	140.003	263.513	506.554	1378.21	4483.69	9708.18	21885.7	29348.4	118.595	6.385	157.559	107.655	160.025	13.895	39.755	24.285	17.29	11.78	77.615	155.426	0	81.25	126.48	232.84	56.005	191.474	142.37	82.9475	27.665	20.99	27.755	42.475	24.9	33.995	35.07	66.725	208.226	64.385	558.885	105.79	114.57	176.942	69.8	43.835	51.755	88.34	3.2	240.361
1: Linear	TCK-1	64.3656	101.998	129.941	350.01	915.269	2556.5	7029.31	11908.1	325.31	244.477	185.365	258.193	273.648	141.219	278.233	177.91	591.845	393.312	338.513	614.54	505.395	448.185	248.008	243.91	93.2262	323.049	423.361	149.485	165.54	153.707	472.71	261.045	242.545	215.515	268.462	435.457	299.76	238.403	459.289	280.428	973.24	495.885	309.942	255.605	145.535	254.87	79.5	158.355
4: 4-PL	TECK	113.114	104.807	219.825	873.644	2077.03	3379.94	6624.99	8950.46	15.795	0	37.145	47.2825	102.485	34.785	0.27	0	0	20.25	10.765	38.005	0	7.05	1.08	8.25	0	19.83	22.845	4.155	8.68	35.46	0	42.375	0	18.975	7.315	6.925	21.59	0	1.585	65.9862	0	251.893	0	21.855	0	19.955	4.74	5.01
1: Linear	TGFb1	4511.14	3217.87	3133.34	3263.14	4151.74	5538.74	8659.57	16500.8	4079.3	3250.08	4326.31	3830.81	4919.33	5506.11	1732.02	2294.99	2395.37	2013.58	3247.96	2433.73	2418.86	2624.52	3142.72	3370.04	3129.53	3088.72	4160.93	3781.03	3003.14	3270.22	3016.88	2780.24	2620.77	2968.4	2847.13	2636.86	3188.3	2752.66	3292.24	3646.21	4219.41	3965.97	2386.04	2526.79	2918.67	3440.81	2932.31	3296.54
1: Linear	TRANCE	119.763	228.976	526.35	1150.64	3015.49	8176.15	10823.6	11305	64.2788	15.355	198.5	139.587	136.655	3.685	52.9362	40.44	57.865	65.7275	81.82	136.084	0	123.419	97.205	149.559	63.805	160.324	151.496	181.703	58.6763	251.23	28.235	106.85	100.71	104.3	30.87	60.395	84.94	74.415	506.73	150.662	164.623	127.925	19.695	43.8475	103.785	109.752	43.645	256.43
1: Linear	TremL1	218.148	172.148	351.144	660.22	1953.55	5490.34	11015.4	15636.1	121.15	182.413	166.487	202.94	252.872	152.855	116.965	105.09	157.811	216.744	228.05	226.451	177.22	266.065	164.662	306.853	147.194	256.185	252.695	170.103	123.632	203.532	212.226	202.024	155.255	281.455	199.721	437.534	128.71	199.611	252.198	264.357	242.167	555.785	144.86	172.32	134.238	314.145	34.075	319.93
4: 4-PL	TWEAK	386.439	273.795	617.379	488.297	1709.45	6501.72	10774.8	17991.3	187.535	97.515	368.155	180.572	621.87	103.475	44.98	95.9875	85.155	150.205	107.5	147.329	0	323.644	154.08	213.29	78.7188	185.442	209.716	153.696	74.2562	33.735	247.83	98.085	57.2	38.85	136.472	115.694	292.035	111.735	756.425	180.875	124.767	199.231	99.345	141.945	109.15	346.3	74.415	223.196
1: Linear	VEGF-B	214.037	257.804	386.98	545.95	1139.03	2880.28	8380.55	13238.2	270.959	298.397	322.8	286.373	369.558	177.214	448.355	250.41	567.738	478.045	407.806	484.783	307.8	522.257	248.13	457.23	215.306	359.853	459.864	288.603	266.923	273.72	301.904	299.952	244.2	298.86	214.32	505.175	382.925	280.574	456.81	286.098	417.31	331.355	339.808	252.803	213.903	486.796	202.476	555.554
4: 4-PL	VEGF R2	32.7673	138.411	356.271	1241.82	3087.6	8723.76	15505.5	25824	55.995	3.56	185.765	75.06	174.135	2.745	1.335	0	7.015	0	57.075	7.135	0	570.425	1.375	63.2763	58.11	82.14	62.86	31.945	14.415	32.745	0	99.16	0	96.66	26.99	148.65	33.925	49.12	112.475	40.65	84.01	239.195	0	52.395	15.445	412.095	65.51	33.575
	POS-Ave	86004	86004	86004	86004	86004	86004	86004	86004	86004	86004	86004	86004	86004	86004	86004	86004	86004	86004	86004	86004	86004	86004	86004	86004	86004	86004	86004	86004	86004	86004	86004	86004	86004	86004	86004	86004	86004	86004	86004	86004	86004	86004	86004	86004	86004	86004	86004	86004
[truncated: 208 more columns]

## Sheet: Standard Curves
	POS1	0.00137174	0.00411523	0.0123457	0.037037	0.111111	0.333333	1						Standard Cytokine Data				3	4	5	6	7			Linear Regression Curve								Log-log Regression Curve								4-PL Regression Curve
	POS2	0.00137174	0.00411523	0.0123457	0.037037	0.111111	0.333333	1	Std3 Intercept	Slope	Intercept	Linear
	6Ckine	27.4348	82.3045	246.914	740.741	2222.22	6666.67	20000	0.301746	1.19175	-0.92794	0.612965		6Ckine		1.50612	1.90784	2.30956	2.71128	3.113	3.51472	3.91644
	Activin A	5.48697	16.4609	49.3827	148.148	444.444	1333.33	4000	1.07463	2.00779	-1.53979	37.7915		Concentration (pg/ml)	0	27.4348	82.3045	246.914	740.741	2222.22	6666.67	20000
	ADAMTS1	54.8697	164.609	493.827	1481.48	4444.44	13333.3	40000	0.784567	1.13151	-0.291359	1.59008		Signal-BKG	3.33031	1	51.3106	234.747	696.166	1317.15	4071.49	6179.81
	Adiponectin	13.7174	41.1523	123.457	370.37	1111.11	3333.33	10000	1.19333	1.1296	0.254562	4.20832		Log (Concentration)		1.4383	1.91542	2.39254	2.86967	3.34679	3.82391	4.30103
	ANG-3	54.8697	164.609	493.827	1481.48	4444.44	13333.3	40000	-0.315219	0.932326	-0.38081	0.284347		Log (Signal-BKG)		0	1.71021	2.3706	2.84271	3.11963	3.60975	3.79097
	ANGPTL3	137.174	411.523	1234.57	3703.7	11111.1	33333.3	100000	-0.0735617	1.66578	-3.16153	0.214453			Slope				Intercept		N	R2
	Artemin	5.48697	16.4609	49.3827	148.148	444.444	1333.33	4000	2.07829	0.983528	1.8069	60.8345		Linear regression	0.612965				0		6	0.995769
	CCL28	137.174	411.523	1234.57	3703.7	11111.1	33333.3	100000	-0.00804219	1.22686	-0.789528	1.84639		log-log regression	1.19175				-0.92794		7	0.879803
	CD36	274.348	823.045	2469.14	7407.41	22222.2	66666.7	200000	0.479768	0.877592	0.136352	0.69807			0.841968	0.841968	0.301746	0.972705	0.295115	0.226899	0.862208	0.227375
	Chordin	13.7174	41.1523	123.457	370.37	1111.11	3333.33	10000	0.527847	1.12623	-0.597969	0.786126
	CRP	5.48697	16.4609	49.3827	148.148	444.444	1333.33	4000	1.44162	1.78664	-0.125131	23.4358
	E-Cadherin	13.7174	41.1523	123.457	370.37	1111.11	3333.33	10000	1.6081	0.735711	2.20989	55.5152
	Epigen	27.4348	82.3045	246.914	740.741	2222.22	6666.67	20000	0.992372	1.26772	0.221357	9.51983		Activin A		1.24063	1.7666	2.29256	2.81853	3.34449	3.87046	4.39642
	Epiregulin	274.348	823.045	2469.14	7407.41	22222.2	66666.7	200000	0.240027	0.817418	0.117508	0.301041		Concentration (pg/ml)	0	5.48697	16.4609	49.3827	148.148	444.444	1333.33	4000
	Fas	13.7174	41.1523	123.457	370.37	1111.11	3333.33	10000	1.45874	0.86649	1.90643	35.9113		Signal-BKG	36.2391	1	9.83844	52.0403	404.861	9851.77	53356.2	81996.2
	Galectin-7	137.174	411.523	1234.57	3703.7	11111.1	33333.3	100000	0.430137	1.84533	-3.18663	0.579627		Log (Concentration)		0.739332	1.21645	1.69357	2.1707	2.64782	3.12494	3.60206
	gp130	13.7174	41.1523	123.457	370.37	1111.11	3333.33	10000	0.670913	1.19679	-0.503871	1.36887		Log (Signal-BKG)		0	0.992926	1.71634	2.60731	3.99351	4.72719	4.91379
	Granzyme B	27.4348	82.3045	246.914	740.741	2222.22	6666.67	20000	0.360341	0.863517	0.352722	0.927579			Slope				Intercept		N	R2
	Gremlin	137.174	411.523	1234.57	3703.7	11111.1	33333.3	100000	-0.307195	2.21892	-4.46463	0.143703		Linear regression	37.7915				0		6	0.974599
	IFNg R1	2.74348	8.23045	24.6914	74.0741	222.222	666.667	2000	1.03123	0.905181	0.665487	3.98502		log-log regression	2.00779				-1.53979		6	0.992351
	IL-17B	274.348	823.045	2469.14	7407.41	22222.2	66666.7	200000	-0.0396687	1.21183	-1.65804	0.117579			1.10237	1.10237	1.07463	0.987795	0.425611	0.0121533	2.0426	-1.62642
	IL-17B R	137.174	411.523	1234.57	3703.7	11111.1	33333.3	100000	-0.146885	0.881026	-0.133219	0.188752
	IL-22	54.8697	164.609	493.827	1481.48	4444.44	13333.3	40000	0.632676	1.31328	-1.46827	0.458076
	MIP-1b	5.48697	16.4609	49.3827	148.148	444.444	1333.33	4000	1.18947	1.23463	0.963693	49.5925
	MMP-2	27.4348	82.3045	246.914	740.741	2222.22	6666.67	20000	0.781969	1.11123	0.0263172	3.10577		ADAMTS1		1.95351	2.35497	2.75644	3.1579	3.55936	3.96083	4.36229
	MMP-3	13.7174	41.1523	123.457	370.37	1111.11	3333.33	10000	0.94951	0.938986	0.839713	4.86324		Concentration (pg/ml)	0	54.8697	164.609	493.827	1481.48	4444.44	13333.3	40000
	MMP-10	1.37174	4.11523	12.3457	37.037	111.111	333.333	1000	2.62454	1.06965	2.55818	435.94		Signal-BKG	0	52.0484	169.723	425.373	2255.86	7144.13	10336.3	16939.9
	PDGF-AA	5.48697	16.4609	49.3827	148.148	444.444	1333.33	4000	1.85671	0.92011	1.58422	29.4154		Log (Concentration)		1.73933	2.21645	2.69357	3.1707	3.64782	4.12494	4.60206
	Persephin	5.48697	16.4609	49.3827	148.148	444.444	1333.33	4000	2.71834	0.708623	3.16836	564.289		Log (Signal-BKG)		1.71641	2.22974	2.62877	3.35331	3.85395	4.01437	4.22891
	sFRP-3	27.4348	82.3045	246.914	740.741	2222.22	6666.67	20000	0.360828	1.51459	-1.14277	7.20491			Slope				Intercept		N	R2
	Shh-N	13.7174	41.1523	123.457	370.37	1111.11	3333.33	10000	1.06844	0.811492	1.23481	5.88387		Linear regression	1.59008	1.17311			0		5	0.997712
	SLAM	137.174	411.523	1234.57	3703.7	11111.1	33333.3	100000	0.410814	0.959535	0.088789	0.679164		log-log regression	1.13151				-0.291359		5	0.992638
	TCK-1	274.348	823.045	2469.14	7407.41	22222.2	66666.7	200000	-0.100965	0.934691	-0.746801	0.105357			0.84143	0.84143	0.784567	0.988843	0.489982	0.0255312	1.17311	-0.423279
	TECK	274.348	823.045	2469.14	7407.41	22222.2	66666.7	200000	-0.519748	2.2447	-5.01936	0.268999
	TGFb1	137.174	411.523	1234.57	3703.7	11111.1	33333.3	100000	-0.421536	1.14899	-1.48635	0.137923
	TRANCE	54.8697	164.609	493.827	1481.48	4444.44	13333.3	40000	0.873691	0.961672	0.41537	1.83055
	TremL1	54.8697	164.609	493.827	1481.48	4444.44	13333.3	40000	0.540299	1.50647	-1.75833	1.19459		Adiponectin		1.84055	2.22885	2.61714	3.00544	3.39374	3.78204	4.17033
	TWEAK	27.4348	82.3045	246.914	740.741	2222.22	6666.67	20000	0.797829	1.28588	-0.820248	2.69727		Concentration (pg/ml)	0	13.7174	41.1523	123.457	370.37	1111.11	3333.33	10000
	VEGF-B	13.7174	41.1523	123.457	370.37	1111.11	3333.33	10000	0.842148	0.873838	0.729559	2.44604		Signal-BKG	0	35.8219	106.664	446.412	1519.63	4699.77	6632.51	10722.1
	VEGF R2	13.7174	41.1523	123.457	370.37	1111.11	3333.33	10000	1.38632	0.929308	1.03961	7.88565		Log (Concentration)		1.13727	1.61439	2.09151	2.56864	3.04576	3.52288	4
														Log (Signal-BKG)		1.55415	2.02802	2.64974	3.18174	3.67208	3.82168	4.03028
															Slope				Intercept		N	R2
														Linear regression	4.20832				0		5	0.999729
														log-log regression	1.1296				0.254562		5	0.998286
															0.813835	0.813835	1.19333	0.997041	0.914996	0.00972005	1.14524	0.214401
														ANG-3		1.23342	1.65888	2.08434	2.5098	2.93526	3.36073	3.78619
														Concentration (pg/ml)	0	54.8697	164.609	493.827	1481.48	4444.44	13333.3	40000
														Signal-BKG	23.2309	326.597	1	180.47	490.077	866.225	3719.59	11438.7
														Log (Concentration)		1.73933	2.21645	2.69357	3.1707	3.64782	4.12494	4.60206
														Log (Signal-BKG)		2.51401	0	2.25641	2.69026	2.93763	3.5705	4.05838
															Slope				Intercept		N	R2
														Linear regression	0.284347				0		7	0.997506
														log-log regression	0.932326				-0.38081		7	0.550089
															0.891725	0.891725	-0.315219	0.850452	-0.317585	0.314702	1.46603	-2.41253
														ANGPTL3		1.17204	1.58015	1.98826	2.39637	2.80448	3.21259	3.6207
														Concentration (pg/ml)	0	137.174	411.523	1234.57	3703.7	11111.1	33333.3	100000
														Signal-BKG	53.2097	1	45.91	113.947	684.979	2437.92	4483.32	7727.04
														Log (Concentration)		2.13727	2.61439	3.09151	3.56864	4.04576	4.52288	5
														Log (Signal-BKG)		0	1.66191	2.0567	2.83568	3.38702	3.6516	3.88801
															Slope				Intercept		N	R2
														Linear regression	0.214453				0		5	0.993262
														log-log regression	1.66578				-3.16153		5	0.937343
															0.85536	0.85536	-0.0735617	0.98618	-0.656098	0.202792	1.24797	-1.67049
														Artemin		2.62353	3.04805	3.47257	3.89709	4.32161	4.74613	5.17065
														Concentration (pg/ml)	0	5.48697	16.4609	49.3827	148.148	444.444	1333.33	4000
														Signal-BKG	0	382.841	883.693	2902.56	8641.25	27176.3	38083.7	44759
														Log (Concentration)		0.739332	1.21645	1.69357	2.1707	2.64782	3.12494	3.60206
														Log (Signal-BKG)		2.58302	2.9463	3.46278	3.93658	4.43419	4.58074	4.65088
															Slope				Intercept		N	R2
														Linear regression	60.8345				0		5	0.999742
														log-log regression	0.983528				1.8069		5	0.997145
															0.889753	0.889753	2.07829	0.999746	1.96571	0.0359564	1.03484	1.6955
														CCL28		2.05495	2.56619	3.07744	3.58869	4.09993	4.61118	5.12243
														Concentration (pg/ml)	0	137.174	411.523	1234.57	3703.7	11111.1	33333.3	100000
														Signal-BKG	0	63.0778	247.515	900.656	5198.42	21236.7	38463.4	69532.1
														Log (Concentration)		2.13727	2.61439	3.09151	3.56864	4.04576	4.52288	5
														Log (Signal-BKG)		1.79988	2.3936	2.95456	3.71587	4.32709	4.58505	4.84219
															Slope				Intercept		N	R2
														Linear regression	1.84639				0		5	0.990985
														log-log regression	1.22686				-0.789528		6	0.987803
															1.07152	1.07152	-0.00804219	0.978787	-0.235195	0.0119611	1.20628	-0.709543
														CD36		2.31801	2.72627	3.13453	3.5428	3.95106	4.35932	4.76758
														Concentration (pg/ml)	0	274.348	823.045	2469.14	7407.41	22222.2	66666.7	200000
														Signal-BKG	0	161.676	459.971	1107.38	4468.43	15819.9	23090.9	39618.6
														Log (Concentration)		2.4383	2.91542	3.39254	3.86967	4.34679	4.82391	5.30103
														Log (Signal-BKG)		2.20864	2.66273	3.0443	3.65015	4.1992	4.36344	4.5979
															Slope				Intercept		N	R2
														Linear regression	0.69807				0		5	0.996601
														log-log regression	0.877592				0.136352		7	0.975707
															0.855675	0.855675	0.479768	0.961933	0.23162	0.0231859	0.84928	0.263921
														Chordin		1.1556	1.55909	1.96258	2.36607	2.76956	3.17304	3.57653
														Concentration (pg/ml)	0	13.7174	41.1523	123.457	370.37	1111.11	3333.33	10000
														Signal-BKG	223.247	41.9878	1	40.2325	298.244	1269.29	2286.69	7929.05
														Log (Concentration)		1.13727	1.61439	2.09151	2.56864	3.04576	3.52288	4
														Log (Signal-BKG)		1.62312	0	1.60458	2.47457	3.10356	3.35921	3.89922
															Slope				Intercept		N	R2
														Linear regression	0.786126				0		7	0.993944
														log-log regression	1.12623				-0.597969		7	0.763633
															0.845673	0.845673	0.527847	0.915301	0.193842	0.210611	1.52037	-1.86111
														CRP		2.03612	2.45566	2.8752	3.29475	3.71429	4.13383	4.55338
														Concentration (pg/ml)	0	5.48697	16.4609	49.3827	148.148	444.444	1333.33	4000
														Signal-BKG	0	7.76641	285.021	1009.49	3536.92	5887.15	8221.26	10511.3
														Log (Concentration)		0.739332	1.21645	1.69357	2.1707	2.64782	3.12494	3.60206
														Log (Signal-BKG)		0.89022	2.45488	3.0041	3.54863	3.7699	3.91494	4.02166
															Slope				Intercept		N	R2
														Linear regression	23.4358				0		4	0.997713
														log-log regression	1.78664				-0.125131		4	0.921094
															0.879323	0.879323	1.44162	0.999994	1.386	0.308823	1.14619	1.06137
														E-Cadherin		2.88046	3.31455	3.74864	4.18273	4.61682	5.0509	5.48499
														Concentration (pg/ml)	0	13.7174	41.1523	123.457	370.37	1111.11	3333.33	10000
														Signal-BKG	0	977.132	2551.35	6740.85	13759.8	23941.4	34046.3	35884.1
														Log (Concentration)		1.13727	1.61439	2.09151	2.56864	3.04576	3.52288	4
														Log (Signal-BKG)		2.98995	3.40677	3.82871	4.13861	4.37915	4.53207	4.5549
															Slope				Intercept		N	R2
														Linear regression	55.5152				0		3	0.997487
														log-log regression	0.735711				2.20989		5	0.986914
															0.909807	0.909807	1.6081	0.984276	1.84577	0.0594464	0.676355	2.36235
														Epigen		2.20143	2.64957	3.09771	3.54586	3.994	4.44215	4.89029
														Concentration (pg/ml)	0	27.4348	82.3045	246.914	740.741	2222.22	6666.67	20000
														Signal-BKG	0	107.851	476.019	1713.96	7303.78	13673.9	17591.3	25024.1
														Log (Concentration)		1.4383	1.91542	2.39254	2.86967	3.34679	3.82391	4.30103
														Log (Signal-BKG)		2.03282	2.67762	3.234	3.86355	4.13589	4.2453	4.39836
															Slope				Intercept		N	R2
														Linear regression	9.51983				0		4	0.990745
														log-log regression	1.26772				0.221357		4	0.999255
															0.939265	0.939265	0.992372	0.998733	0.85048	0.0140415	1.24279	0.284959
														Epiregulin		2.2088	2.57596	2.94313	3.3103	3.67746	4.04463	4.4118
														Concentration (pg/ml)	0	274.348	823.045	2469.14	7407.41	22222.2	66666.7	200000
														Signal-BKG	0	101.305	395.369	845.822	2178.67	3846.59	4434.71	4703.13
														Log (Concentration)		2.4383	2.91542	3.39254	3.86967	4.34679	4.82391	5.30103
														Log (Signal-BKG)		2.00563	2.597	2.92728	3.33819	3.58508	3.64686	3.67239
															Slope				Intercept		N	R2
														Linear regression	0.301041				0		4	0.993729
														log-log regression	0.817418				0.117508		5	0.979214
															0.769545	0.769545	0.240027		0.332415	0.102043	0.707395	0.543261
														Fas		2.87629	3.30529	3.73428	4.16328	4.59227	5.02126	5.45026
														Concentration (pg/ml)	0	13.7174	41.1523	123.457	370.37	1111.11	3333.33	10000
														Signal-BKG	0	735.77	2152.26	5480.96	12867.4	15749.7	18413.1	18765.1
														Log (Concentration)		1.13727	1.61439	2.09151	2.56864	3.04576	3.52288	4
														Log (Signal-BKG)		2.86674	3.33289	3.73886	4.10949	4.19727	4.26513	4.27335
															Slope				Intercept		N	R2
														Linear regression	35.9113				0		4	0.990696
														log-log regression	0.86649				1.90643		4	0.997302
															0.899131	0.899131	1.45874	0.999311	1.85373	0.044316	0.813835	2.02493
														Galectin-7		1.86906	2.30025	2.73144	3.16263	3.59382	4.02501	4.4562
														Concentration (pg/ml)	0	137.174	411.523	1234.57	3703.7	11111.1	33333.3	100000
														Signal-BKG	0	2.1425	111.946	605.804	2200.29	12201.4	16745.8	32391.2
														Log (Concentration)		2.13727	2.61439	3.09151	3.56864	4.04576	4.52288	5
														Log (Signal-BKG)		0.330921	2.04901	2.78233	3.34248	4.08641	4.22391	4.51043
															Slope				Intercept		N	R2
														Linear regression	0.579627				0		4	0.995813
														log-log regression	1.84533				-3.18663		5	0.94387
															0.90373	0.90373	0.430137	0.997134	-0.0624547	0.194824	1.39846	-1.59192
														gp130		1.56658	1.97454	2.3825	2.79046	3.19842	3.60638	4.01434
														Concentration (pg/ml)	0	13.7174	41.1523	123.457	370.37	1111.11	3333.33	10000
														Signal-BKG	24.728	1	71.2666	350.771	605.461	1884.37	4423.96	7777
														Log (Concentration)		1.13727	1.61439	2.09151	2.56864	3.04576	3.52288	4
														Log (Signal-BKG)		0	1.85289	2.54502	2.78209	3.27517	3.64581	3.89081
															Slope				Intercept		N	R2
														Linear regression	1.36887				0		6	0.991191
														log-log regression	1.19679				-0.503871		7	0.864227
															0.855043	0.855043	0.670913	0.978068	0.594165	0.249802	0.837467	0.647695
														Granzyme B		1.54068	1.96619	2.39171	2.81722	3.24273	3.66824	4.09376
														Concentration (pg/ml)	0	27.4348	82.3045	246.914	740.741	2222.22	6666.67	20000
														Signal-BKG	0	43.3669	79.3203	224.26	800.035	2213.7	6120.57	7812.44
														Log (Concentration)		1.4383	1.91542	2.39254	2.86967	3.34679	3.82391	4.30103
														Log (Signal-BKG)		1.63716	1.89938	2.35075	2.90311	3.34512	3.78679	3.89279
															Slope				Intercept		N	R2
														Linear regression	0.927579				0		6	0.99898
														log-log regression	0.863517				0.352722		7	0.983169
															0.891834	0.891834	0.360341	0.975411	0.257954	0.0144181	0.881306	0.290358
														Gremlin		0.913209	1.3365	1.75979	2.18308	2.60638	3.02967	3.45296
														Concentration (pg/ml)	0	137.174	411.523	1234.57	3703.7	11111.1	33333.3	100000
														Signal-BKG	44.2125	1	43.6412	418.621	1591.01	1914.77	6081.04	13862.5
														Log (Concentration)		2.13727	2.61439	3.09151	3.56864	4.04576	4.52288	5
														Log (Signal-BKG)		0	1.6399	2.62182	3.20167	3.28212	3.78398	4.14184
															Slope				Intercept		N	R2
														Linear regression	0.143703				0		7	0.986332
														log-log regression	2.21892				-4.46463		4	0.951736
															0.887179	0.887179	-0.307195	0.978385	-0.982934	0.213569	1.63667	-2.57198
														IFNg R1		1.17596	1.56546	1.95497	2.34448	2.73399	3.12349	3.513
														Concentration (pg/ml)	0	2.74348	8.23045	24.6914	74.0741	222.222	666.667	2000
														Signal-BKG	13.4369	79.2025	1	261.075	222.9	885.263	2658.89	2949.34
														Log (Concentration)		0.438302	0.915424	1.39254	1.86967	2.34679	2.82391	3.30103
														Log (Signal-BKG)		1.89874	0	2.41677	2.34811	2.94707	3.4247	3.46973
															Slope				Intercept		N	R2
														Linear regression	3.98502				0		6	0.993964
														log-log regression	0.905181				0.665487		7	0.614754
															0.81637	0.81637	1.03123	0.761605	0.81814	0.229472	1.25583	-0.213177
														IL-17B		1.52314	1.87495	2.22675	2.57856	2.93036	3.28217	3.63397
														Concentration (pg/ml)	0	274.348	823.045	2469.14	7407.41	22222.2	66666.7	200000
														Signal-BKG	0	15.1309	101.945	344.342	853.01	1463.62	2353.37	2547.29
														Log (Concentration)		2.4383	2.91542	3.39254	3.86967	4.34679	4.82391	5.30103
														Log (Signal-BKG)		1.17987	2.00836	2.53699	2.93095	3.16543	3.37169	3.40608
															Slope				Intercept		N	R2
														Linear regression	0.117579				0		4	0.993409
														log-log regression	1.21183				-1.65804		4	0.971763
															0.737349	0.737349	-0.0396687	0.992949	-0.274734	0.159034	0.966829	-0.787908
														IL-17B R		1.72058	2.14823	2.57589	3.00354	3.4312	3.85885	4.28651
														Concentration (pg/ml)	0	137.174	411.523	1234.57	3703.7	11111.1	33333.3	100000
														Signal-BKG	0	66.1638	104.684	457.18	1011.89	3015.93	6606.78	18653.5
														Log (Concentration)		2.13727	2.61439	3.09151	3.56864	4.04576	4.52288	5
														Log (Signal-BKG)		1.82062	2.01988	2.66009	3.00513	3.47942	3.81999	4.27076
															Slope				Intercept		N	R2
														Linear regression	0.188752				0		7	0.997561
														log-log regression	0.881026				-0.133219		7	0.992817
															0.896323	0.896323	-0.146885	0.992066	-0.195109	0.0234401	0.910724	-0.258091
														IL-22		1.91116	2.27755	2.64395	3.01035	3.37674	3.74314	4.10953
														Concentration (pg/ml)	0	54.8697	164.609	493.827	1481.48	4444.44	13333.3	40000
														Signal-BKG	20.8825	1	93.1291	279.637	790.737	2716.1	7452.62	17794.3
														Log (Concentration)		1.73933	2.21645	2.69357	3.1707	3.64782	4.12494	4.60206
														Log (Signal-BKG)		0	1.96909	2.44659	2.89803	3.43395	3.87231	4.25028
															Slope				Intercept		N	R2
														Linear regression	0.458076				0		7	0.992339
														log-log regression	1.31328				-1.46827		7	0.897866
															0.76793	0.76793	0.632676	0.997957	0.575472	0.211735	0.971244	-0.166178
														MIP-1b		1.93501	2.50457	3.07413	3.6437	4.21326	4.78282	5.35239
														Concentration (pg/ml)	0	5.48697	16.4609	49.3827	148.148	444.444	1333.33	4000
														Signal-BKG	0	89.1887	163.817	1271.55	6733.43	22402.9	44405.5	48479.5
														Log (Concentration)		0.739332	1.21645	1.69357	2.1707	2.64782	3.12494	3.60206
														Log (Signal-BKG)		1.95031	2.21436	3.10433	3.82824	4.3503	4.64744	4.68556
															Slope				Intercept		N	R2
														Linear regression	49.5925				0		5	0.997256
														log-log regression	1.23463				0.963693		6	0.976003
															1.19375	1.19375	1.18947	0.96441	1.05243	0.0260916	1.28104	0.848182
														MMP-2		1.90578	2.34225	2.77872	3.21518	3.65165	4.08812	4.52458
														Concentration (pg/ml)	0	27.4348	82.3045	246.914	740.741	2222.22	6666.67	20000
														Signal-BKG	0	44.0316	109.515	490.642	2188.61	6975.63	13892	18655.3
														Log (Concentration)		1.4383	1.91542	2.39254	2.86967	3.34679	3.82391	4.30103
														Log (Signal-BKG)		1.64376	2.03947	2.69076	3.34017	3.84358	4.14277	4.2708
															Slope				Intercept		N	R2
														Linear regression	3.10577				0		5	0.998548
														log-log regression	1.11123				0.0263172		6	0.988625
															0.914792	0.914792	0.781969	0.980933	0.590035	0.00762411	1.12328	-0.0120836
														MMP-3		1.90312	2.35225	2.80138	3.25051	3.69963	4.14876	4.59789
														Concentration (pg/ml)	0	13.7174	41.1523	123.457	370.37	1111.11	3333.33	10000
														Signal-BKG	0	48.9631	393.487	564.742	1828.28	6555.12	15823	27977.8
														Log (Concentration)		1.13727	1.61439	2.09151	2.56864	3.04576	3.52288	4
														Log (Signal-BKG)		1.68987	2.59493	2.75185	3.26204	3.81658	4.19929	4.44681
															Slope				Intercept		N	R2
														Linear regression	4.86324				0		6	0.993491
														log-log regression	0.938986				0.839713		7	0.974685
															0.941332	0.941332	0.94951	0.980318	0.832565	0.0722394	0.847719	1.1322
														MMP-10		2.78865	3.21537	3.64209	4.06882	4.49554	4.92226	5.34899
														Concentration (pg/ml)	0	1.37174	4.11523	12.3457	37.037	111.111	333.333	1000
														Signal-BKG	0	502.856	1542.3	6178.1	15912	28457.7	34046.5	34677.5
														Log (Concentration)		0.137272	0.614394	1.09151	1.56864	2.04576	2.52288	3
														Log (Signal-BKG)		2.70144	3.18817	3.79085	4.20173	4.4542	4.53207	4.54005
															Slope				Intercept		N	R2
														Linear regression	435.94				0		4	0.995799
														log-log regression	1.06965				2.55818		4	0.995281
															0.89437	0.89437	2.62454	0.988202	2.66588	0.00496972	1.06216	2.56755
														PDGF-AA		2.39309	2.76779	3.1425	3.5172	3.8919	4.2666	4.6413
														Concentration (pg/ml)	0	5.48697	16.4609	49.3827	148.148	444.444	1333.33	4000
														Signal-BKG	0	147.65	599.82	1566.18	4307.64	8632.64	12911.6	13862.5
														Log (Concentration)		0.739332	1.21645	1.69357	2.1707	2.64782	3.12494	3.60206
														Log (Signal-BKG)		2.16923	2.77802	3.19484	3.63424	3.93614	4.11098	4.14184
															Slope				Intercept		N	R2
														Linear regression	29.4154				0		4	0.998414
														log-log regression	0.92011				1.58422		5	0.98605
															0.785337	0.785337	1.85671	0.994052	1.81247	0.0811139	0.820287	1.80091
														Persephin		3.65392	4.03037	4.40682	4.78327	5.15972	5.53616	5.91261
														Concentration (pg/ml)	0	5.48697	16.4609	49.3827	148.148	444.444	1333.33	4000
														Signal-BKG	0	4597.72	11029.7	27119	45635.6	64189.7	95705.1	106231
														Log (Concentration)		0.739332	1.21645	1.69357	2.1707	2.64782	3.12494	3.60206
														Log (Signal-BKG)		3.66254	4.04256	4.43327	4.6593	4.80747	4.98093	5.02625
															Slope				Intercept		N	R2
														Linear regression	564.289				0		3	0.993028
														log-log regression	0.708623				3.16836		4	0.987106
															0.788999	0.788999	2.71834	0.976786	3.07059	0.0650354	0.646314	3.2838
														sFRP-3		1.91182	2.43268	2.95355	3.47441	3.99527	4.51614	5.037
														Concentration (pg/ml)	0	27.4348	82.3045	246.914	740.741	2222.22	6666.67	20000
														Signal-BKG	4.22156	1	512.246	518.369	2002.34	10338.4	50342.6	96177.7
														Log (Concentration)		1.4383	1.91542	2.39254	2.86967	3.34679	3.82391	4.30103
														Log (Signal-BKG)		0	2.70948	2.71464	3.30154	4.01445	4.70194	4.98307
															Slope				Intercept		N	R2
														Linear regression	7.20491				0		6	0.982219
														log-log regression	1.51459				-1.14277		7	0.869062
															1.09168	1.09168	0.360828	0.958604	0.34165	0.236587	1.08045	0.379221
														Shh-N		2.02749	2.45807	2.88865	3.31923	3.74981	4.18039	4.61097
														Concentration (pg/ml)	0	13.7174	41.1523	123.457	370.37	1111.11	3333.33	10000
														Signal-BKG	0	138.793	362.938	801.619	2062.59	6562.95	10379.5	14415.6
														Log (Concentration)		1.13727	1.61439	2.09151	2.56864	3.04576	3.52288	4
														Log (Signal-BKG)		2.14237	2.55983	2.90397	3.31441	3.8171	4.01618	4.15883
															Slope				Intercept		N	R2
														Linear regression	5.88387				0		5	0.999013
														log-log regression	0.811492				1.23481		6	0.992616
															0.902455	0.902455	1.06844	0.987171	1.00115	0.00844727	0.801855	1.26262
														SLAM		2.24997	2.67099	3.09201	3.51302	3.93404	4.35505	4.77607
														Concentration (pg/ml)	0	137.174	411.523	1234.57	3703.7	11111.1	33333.3	100000
														Signal-BKG	0	123.509	366.551	1238.2	4343.69	9568.17	21745.7	29208.4
														Log (Concentration)		2.13727	2.61439	3.09151	3.56864	4.04576	4.52288	5
														Log (Signal-BKG)		2.0917	2.56413	3.09279	3.63786	3.98083	4.33737	4.46551
															Slope				Intercept		N	R2
														Linear regression	0.679164				0		6	0.984466
														log-log regression	0.959535				0.088789		6	0.992202
															0.88241	0.88241	0.410814	0.987936	0.364023	0.022538	0.929431	0.205795
														TCK-1		1.78048	2.16439	2.54829	2.9322	3.3161	3.7	4.08391
														Concentration (pg/ml)	0	274.348	823.045	2469.14	7407.41	22222.2	66666.7	200000
														Signal-BKG	0	37.6319	65.575	285.645	850.903	2492.13	6964.94	11843.7
														Log (Concentration)		2.4383	2.91542	3.39254	3.86967	4.34679	4.82391	5.30103
														Log (Signal-BKG)		1.57556	1.81674	2.45583	2.92988	3.39657	3.84292	4.07349
															Slope				Intercept		N	R2
														Linear regression	0.105357				0		6	0.999331
														log-log regression	0.934691				-0.746801		7	0.988702
															0.804625	0.804625	-0.100965	0.983646	-0.181436	0.0135986	0.95284	-0.828581
														TECK		1.68719	2.13009	2.57299	3.01588	3.45878	3.90167	4.34457
														Concentration (pg/ml)	0	274.348	823.045	2469.14	7407.41	22222.2	66666.7	200000
														Signal-BKG	8.30687	1	115.018	768.837	1972.22	3275.13	6520.18	8845.65
														Log (Concentration)		2.4383	2.91542	3.39254	3.86967	4.34679	4.82391	5.30103
														Log (Signal-BKG)		0	2.06077	2.88583	3.29496	3.51523	3.81426	3.94673
															Slope				Intercept		N	R2
														Linear regression	0.268999				0		4	0.991027
														log-log regression	2.2447				-5.01936		4	0.88907
															0.928266	0.928266	-0.519748	0.96352	-0.5762	0.380258	1.29337	-1.64064
														TGFb1		1.30451	1.75297	2.20143	2.64989	3.09835	3.54681	3.99527
														Concentration (pg/ml)	0	137.174	411.523	1234.57	3703.7	11111.1	33333.3	100000
														Signal-BKG	1377.8	84.5328	1	129.805	1018.4	2405.4	5526.23	13367.5
														Log (Concentration)		2.13727	2.61439	3.09151	3.56864	4.04576	4.52288	5
														Log (Signal-BKG)		1.92703	0	2.11329	3.00792	3.38119	3.74243	4.12605
															Slope				Intercept		N	R2
														Linear regression	0.137923				0		7	0.984779
														log-log regression	1.14899				-1.48635		7	0.709577
															0.939929	0.939929	-0.421536	0.846825	-0.704374	0.21031	1.55043	-3.1743
														TRANCE		2.21244	2.60907	3.00571	3.40234	3.79897	4.19561	4.59224
														Concentration (pg/ml)	0	54.8697	164.609	493.827	1481.48	4444.44	13333.3	40000
														Signal-BKG	0	109.212	406.587	1030.88	2895.73	8056.39	10703.9	11185.2
														Log (Concentration)		1.73933	2.21645	2.69357	3.1707	3.64782	4.12494	4.60206
														Log (Signal-BKG)		2.03827	2.60915	3.01321	3.46176	3.90614	4.02954	4.04865
															Slope				Intercept		N	R2
														Linear regression	1.83055				0		5	0.999224
														log-log regression	0.961672				0.41537		5	0.99682
															0.831305	0.831305	0.873691	0.999443	0.766523	0.0394161	0.909519	0.58073
														TremL1		1.94066	2.35731	2.77396	3.1906	3.60725	4.0239	4.44054
														Concentration (pg/ml)	0	54.8697	164.609	493.827	1481.48	4444.44	13333.3	40000
														Signal-BKG	45.9997	1	178.996	488.072	1781.4	5318.2	10843.3	15464
														Log (Concentration)		1.73933	2.21645	2.69357	3.1707	3.64782	4.12494	4.60206
														Log (Signal-BKG)		0	2.25284	2.68848	3.25076	3.72576	4.03516	4.18932
															Slope				Intercept		N	R2
														Linear regression	1.19459				0		5	0.999362
														log-log regression	1.50647				-1.75833		6	0.851466
															0.873252	0.873252	0.540299	0.992014	0.421785	0.310173	0.964517	0.132413
														TWEAK		1.84317	2.27036	2.69755	3.12473	3.55192	3.9791	4.40629
														Concentration (pg/ml)	0	27.4348	82.3045	246.914	740.741	2222.22	6666.67	20000
														Signal-BKG	112.643	1	343.583	214.502	1435.65	6227.93	10501	17717.5
														Log (Concentration)		1.4383	1.91542	2.39254	2.86967	3.34679	3.82391	4.30103
														Log (Signal-BKG)		0	2.53603	2.33143	3.15705	3.79434	4.02123	4.2484
															Slope				Intercept		N	R2
														Linear regression	2.69727				0		5	0.9826
														log-log regression	1.28588				-0.820248		7	0.823345
															0.895341	0.895341	0.797829	0.911067	0.555404	0.285069	0.854442	0.692281
														VEGF-B		1.77207	2.17681	2.58156	2.98631	3.39106	3.7958	4.20055
														Concentration (pg/ml)	0	13.7174	41.1523	123.457	370.37	1111.11	3333.33	10000
														Signal-BKG	0	43.7672	172.944	331.914	924.998	2666.25	8166.51	13024.2
														Log (Concentration)		1.13727	1.61439	2.09151	2.56864	3.04576	3.52288	4
														Log (Signal-BKG)		1.64115	2.2379	2.52103	2.96614	3.4259	3.91204	4.11475
															Slope				Intercept		N	R2
														Linear regression	2.44604				0		6	0.999855
														log-log regression	0.873838				0.729559		7	0.991477
															0.848312	0.848312	0.842148	0.989695	0.807304	0.0284435	0.83938	0.839987
														VEGF R2		2.22699	2.62688	3.02677	3.42666	3.82655	4.22644	4.62634
														Concentration (pg/ml)	0	13.7174	41.1523	123.457	370.37	1111.11	3333.33	10000
														Signal-BKG	0	105.643	323.504	1209.05	3054.83	8690.99	15472.7	25791.3
														Log (Concentration)		1.13727	1.61439	2.09151	2.56864	3.04576	3.52288	4
														Log (Signal-BKG)		2.02384	2.50988	3.08244	3.48499	3.93907	4.18957	4.41147
															Slope				Intercept		N	R2
														Linear regression	7.88565				0		5	0.998996
														log-log regression	0.929308				1.03961		6	0.988642
															0.838135	0.838135	1.38632	0.98425	1.2738	0.0356296	0.883632	1.17146

## Sheet: Protein Information
	Target	Uniprot	GeneName	GeneID	Description
	6Ckine	P86792	Ccl21b Scya21 Scya21b	1.00042e+58	C-C motif chemokine 21b (6Ckine) (Beta-chemokine exodus-2) (Small-inducible cytokine A21b) (Thymus-derived chemotactic agent 4) (TCA4)																					m_6Ckine
	Activin A	Q04998	Inhba	16323	Inhibin beta A chain (Activin beta-A chain)																					m_Activin A
	ADAMTS1	P97857	Adamts1	11504	A disintegrin and metalloproteinase with thrombospondin motifs 1 (ADAM-TS 1) (ADAM-TS1) (ADAMTS-1) (EC 3.4.24.-)																					m_ADAMTS1
	Adiponectin	Q60994	Adipoq Acdc Acrp30 Apm1	11450	Adiponectin (30 kDa adipocyte complement-related protein) (Adipocyte complement-related 30 kDa protein) (ACRP30) (Adipocyte, C1q and collagen domain-containing protein) (Adipocyte-specific protein AdipoQ)																					m_Adiponectin
	ANG-3	Q9WVH6	Angpt4 Agpt4 Ang3	11602	Angiopoietin-4 (ANG-4) (Angiopoietin-3) (ANG-3)																					m_ANG-3
	ANGPTL3	Q9R182	Angptl3	30924	Angiopoietin-related protein 3 (Angiopoietin-like protein 3) [Cleaved into: ANGPTL3(17-224)]																					m_ANGPTL3
	Artemin	Q9Z0L2	Artn	11876	Artemin																					m_Artemin
	CCL28	Q9JIL2	Ccl28 Scya28	56838	C-C motif chemokine 28 (Small-inducible cytokine A28)																					m_CCL28
	CD36	Q08857	Cd36	12491	Platelet glycoprotein 4 (Glycoprotein IIIb) (GPIIIB) (PAS IV) (PAS-4) (Platelet glycoprotein IV) (GPIV) (CD antigen CD36)																					m_CD36
	Chordin	Q9Z0E2	Chrd	12667	Chordin																					m_Chordin
	CRP	P14847	Crp Ptx1	12944	C-reactive protein																					m_CRP
	E-Cadherin	P09803	Cdh1	12550	Cadherin-1 (ARC-1) (Epithelial cadherin) (E-cadherin) (Uvomorulin) (CD antigen CD324) [Cleaved into: E-Cad/CTF1; E-Cad/CTF2; E-Cad/CTF3]																					m_E-Cadherin
	Epigen	Q924X1	Epgn	71920	Epigen (Epithelial mitogen) (EPG)																					m_Epigen
	Epiregulin	Q61521	Ereg	13874	Proepiregulin [Cleaved into: Epiregulin (EPR)]																					m_Epiregulin
	Fas	P25446	Fas Apt1 Tnfrsf6	14102	Tumor necrosis factor receptor superfamily member 6 (Apo-1 antigen) (Apoptosis-mediating surface antigen FAS) (FASLG receptor) (CD antigen CD95)																					m_Fas
	Galectin-7	O54974	Lgals7	0	Galectin-7 (Gal-7)																					m_Galectin-7
	gp130	Q00560	Il6st	16195	Interleukin-6 receptor subunit beta (IL-6 receptor subunit beta) (IL-6R subunit beta) (IL-6R-beta) (IL-6RB) (Interleukin-6 signal transducer) (Membrane glycoprotein 130) (gp130) (Oncostatin-M receptor subunit alpha) (CD antigen CD130)																					m_gp130
	Granzyme B	P04187	Gzmb Ctla-1 Ctla1	14939	Granzyme B(G,H) (EC 3.4.21.79) (CTLA-1) (Cytotoxic cell protease 1) (CCP1) (Fragmentin-2)																					m_Granzyme B
	Gremlin	O70326	Grem1 Cktsf1b1 Drm	23892	Gremlin-1 (Cysteine knot superfamily 1, BMP antagonist 1) (Down-regulated in Mos-transformed cells protein)																					m_Gremlin
	IFNg R1	P15261	Ifngr1 Ifngr	15979	Interferon gamma receptor 1 (IFN-gamma receptor 1) (IFN-gamma-R1) (Interferon gamma receptor alpha-chain) (IFN-gamma-R-alpha) (CD antigen CD119)																					m_IFNg R1
	IL-17B	Q9QXT6	Il17b Nirf Zcyto7	56069	Interleukin-17B (IL-17B) (Cytokine CX1) (Cytokine-like protein ZCYTO7) (Neuronal interleukin-17-related factor)																					m_IL-17B
	IL-17B R	Q9JIP3	Il17rb Evi27 Il17br	50905	Interleukin-17 receptor B (IL-17 receptor B) (IL-17RB) (IL-17 receptor homolog 1) (IL-17ER) (IL-17Rh1) (IL17Rh1) (Interleukin-17B receptor) (IL-17B receptor)																					m_IL-17B R
	IL-22	Q9JJY9	Il22 Il22a Iltif Iltifa	50929	Interleukin-22 (IL-22) (IL-10-related T-cell-derived-inducible factor) (IL-TIF) (IL-TIF alpha) (Interleukin-22a) (IL-22a)																					m_IL-22
	MIP-1b	P14097	Ccl4 Mip1b Scya4	20303	C-C motif chemokine 4 (Immune activation protein 2) (ACT-2) (ACT2) (Macrophage inflammatory protein 1-beta) (MIP-1-beta) (Protein H400) (SIS-gamma) (Small-inducible cytokine A4)																					m_MIP-1b
	MMP-2	P33434	Mmp2	17390	72 kDa type IV collagenase (EC 3.4.24.24) (72 kDa gelatinase) (Gelatinase A) (Matrix metalloproteinase-2) (MMP-2) [Cleaved into: PEX]																					m_MMP-2
	MMP-3	P28862	Mmp3	17392	Stromelysin-1 (SL-1) (EC 3.4.24.17) (EMS-2) (Matrix metalloproteinase-3) (MMP-3) (Transin-1)																					m_MMP-3
	MMP-10	O55123	Mmp10	17384	Stromelysin-2 (SL-2) (EC 3.4.24.22) (Matrix metalloproteinase-10) (MMP-10) (Transin-2)																					m_MMP-10
	PDGF-AA	P20033	Pdgfa	18590	Platelet-derived growth factor subunit A (PDGF subunit A) (PDGF-1) (Platelet-derived growth factor A chain) (Platelet-derived growth factor alpha polypeptide)																					m_PDGF-AA
	Persephin	O70300	Pspn	0	Persephin (PSP)																					m_Persephin
	sFRP-3	P97401	Frzb Fiz Fre Frzb1 Sfrp3	20378	Secreted frizzled-related protein 3 (sFRP-3) (Frezzled) (Fritz) (Frizzled-related protein 1) (FrzB-1)																					m_sFRP-3
	Shh-N	Q62226	Shh Hhg1	20423	Sonic hedgehog protein (SHH) (HHG-1) (Shh unprocessed N-terminal signaling and C-terminal autoprocessing domains) (ShhNC) [Cleaved into: Sonic hedgehog protein N-product (ShhN) (Shh N-terminal processed signaling domains) (ShhNp) (Sonic hedgehog protein 19 kDa product)]																					m_Shh-N
	SLAM	Q9QUM4	Slamf1 Slam	27218	Signaling lymphocytic activation molecule (SLAM family member 1) (CD antigen CD150)																					m_SLAM
	TCK-1	Q9EQI5	Ppbp Cxcl7 mCG_1702	57349	Chemokine (C-X-C motif) ligand 7, isoform CRA_b (Chemokine subfamily B Cys-X-Cys) (Platelet basic protein) (Pro-platelet basic protein) (Thymus chemokine 1)																					m_TCK-1
	TECK	O35903	Ccl25 Scya25 Teck	20300	C-C motif chemokine 25 (Chemokine TECK) (Small-inducible cytokine A25) (Thymus-expressed chemokine)																					m_TECK
	TGFb1	P04202	Tgfb1	21803	Transforming growth factor beta-1 (TGF-beta-1) [Cleaved into: Latency-associated peptide (LAP)]																					m_TGFb1
	TRANCE	O35235	Tnfsf11 Opgl Rankl Trance	21943	Tumor necrosis factor ligand superfamily member 11 (Osteoclast differentiation factor) (ODF) (Osteoprotegerin ligand) (OPGL) (Receptor activator of nuclear factor kappa-B ligand) (RANKL) (TNF-related activation-induced cytokine) (TRANCE) (CD antigen CD254) [Cleaved into: Tumor necrosis factor ligand superfamily member 11, membrane form; Tumor necrosis factor ligand superfamily member 11, soluble …																					m_TRANCE
	TremL1	Q8K558	Treml1 Tlt1	71326	Trem-like transcript 1 protein (TLT-1) (Triggering receptor expressed on myeloid cells-like protein 1)																					m_TremL1
	TWEAK	O54907	Tnfsf12	21944	Tumor necrosis factor ligand superfamily member 12 (TNF-related weak inducer of apoptosis) (TWEAK) [Cleaved into: Tumor necrosis factor ligand superfamily member 12, membrane form; Tumor necrosis factor ligand superfamily member 12, secreted form]																					m_TWEAK
	VEGF-B	P49766	Vegfb Vrf	22340	Vascular endothelial growth factor B (VEGF-B) (VEGF-related factor) (VRF)																					m_VEGF-B
	VEGF R2	P35918	Kdr Flk-1 Flk1	0	Vascular endothelial growth factor receptor 2 (VEGFR-2) (EC 2.7.10.1) (Fetal liver kinase 1) (FLK-1) (Kinase NYK) (Protein-tyrosine kinase receptor flk-1) (CD antigen CD309)																					m_VEGF R2

## Sheet: Bioinformatics
Need help making sense of your data?
RayBiotech offers affordable Biostatistics & Bioinformatics services.
	DATA CLEAN-UP				DIFFERENTIAL EXPRESSION ANALYSIS					CLUSTER ANALYSIS
	Data outliers are identified & removed from further analyses.				Identifies differentially-expressed proteins across groups using volcano plots & jitter plots.					Clusters samples based on similar expression profiles. Includes heatmaps and more!
	BIOMARKER SELECTION				PATHWAY ANALYSIS
	Uses various models to identify statistically-significant biomarkers between groups. Provides p-values.				Identifies the specific protein functions, biological pathways, and physical interactions enriched in a particular group.					Contact us at info@raybiotech.com for more information.

## Sheet: Data Statistics
	Target	LOD (pg/ml)	Best Confident Range	Maximum Value	Highest Reported Value	Lowest Reported Value	% Below LOD	% Above LOD but <3xLOD	% in Best Confidence	% Above Maximum
	6Ckine	40	120.0 - 6,667	20000	4230.86	0	83.871	4.43548	11.6935	0
	Activin A	64.3942	193.2 - 1,333	4000	188.282	58.992	82.6613	17.3387	0	0
	ADAMTS1	143.543	430.6 - 13,333	40000	506.985	135.591	85.4839	13.7097	0.806452	0
	Adiponectin	5.70564	17.1 - 1,852	5555.56	5609.92	9.7285	0	0.403226	74.5968	0.806452
	ANG-3	80	240.0 - 13,333	40000	7372.94	0	35.4839	8.87097	55.6452	0
	ANGPTL3	610.476	1,831.4 - 33,333	100000	7981.77	410.171	50.8065	36.2903	12.9032	0
	Artemin	0.306903	0.9 - 741	2222.22	18.3197	0	30.6452	14.5161	54.8387	0
	CCL28	451.267	1,353.8 - 33,333	100000	1644.63	445.734	82.2581	17.3387	0.403226	0
	CD36	648.704	1,946.1 - 66,667	200000	6841.52	636.757	52.4194	47.1774	0.403226	0
	Chordin	20	60.0 - 3,333	10000	3493.94	0	33.4677	5.24194	60.8871	0
	CRP	0.4623	1.4 - 247	740.741	623.695	0	12.5	2.01613	61.6935	0
	E-Cadherin	0.479316	1.4 - 206	617.284	139.556	0	37.9032	9.67742	52.4194	0
	Epigen	50.5115	151.5 - 6,667	20000	211.348	49.1408	79.8387	19.7581	0.403226	0
	Epiregulin	70.1635	210.5 - 12,346	37037	3563.29	0	69.7581	6.85484	23.3871	0
	Fas	0.678006	2.0 - 617	1851.85	25.6335	0	67.7419	13.3065	18.9516	0
	Galectin-7	444.118	1,332.4 - 33,333	100000	1611.69	423.25	56.8548	42.7419	0.403226	0
	gp130	13.8855	41.7 - 3,333	10000	2372.56	0	20.5645	7.25806	72.1774	0
	Granzyme B	15.8023	47.4 - 6,667	20000	5118.83	0	74.5968	4.43548	20.9677	0
	Gremlin	119.642	358.9 - 33,333	100000	57810.6	0	87.9032	1.20968	10.4839	0
	IFNg R1	4	12.0 - 667	2000	1482.63	0	21.371	9.27419	68.5484	0
	IL-17B	321.278	963.8 - 66,667	200000	9923.18	55.5019	85.4839	8.87097	5.64516	0
	IL-17B R	164.196	492.6 - 33,333	100000	17101.4	0	68.9516	8.46774	22.5806	0
	IL-22	80	240.0 - 13,333	40000	5379.8	0	9.67742	11.2903	79.0323	0
	MIP-1b	0.338504	1.0 - 741	2222.22	152.781	0	47.5806	16.5323	35.8871	0
	MMP-2	6.14623	18.4 - 3,704	11111.1	765.28	0	55.2419	7.66129	37.0968	0
	MMP-3	2.36839	7.1 - 3,333	10000	806.059	0	60.8871	8.87097	30.2419	0
	MMP-10	0.0340967	0.1 - 62	185.185	6.57298	0	30.6452	6.04839	63.3065	0
	PDGF-AA	0.357406	1.1 - 247	740.741	110.004	0	11.6935	6.85484	81.4516	0
	Persephin	0.0158988	0.0 - 82	246.914	3.83645	0	41.129	6.85484	52.0161	0
	sFRP-3	2.39678	7.2 - 6,667	20000	2562.91	0	51.2097	12.9032	35.8871	0
	Shh-N	1.94551	5.8 - 1,852	5555.56	231.641	0	24.5968	4.83871	70.5645	0
	SLAM	30.9211	92.8 - 33,333	100000	1341.68	0	78.629	6.85484	14.5161	0
	TCK-1	91.6395	274.9 - 66,667	200000	133909	0	0.403226	2.01613	95.9677	0
	TECK	276.768	830.3 - 66,667	200000	6005.23	240.283	81.0484	15.7258	3.22581	0
	TGFb1	200	600.0 - 33,333	100000	48930.6	0	58.0645	1.6129	39.9194	0
	TRANCE	9.81374	29.4 - 7,407	22222.2	4434.47	0	62.9032	14.9194	22.1774	0
	TremL1	21.6159	64.8 - 7,407	22222.2	4885.75	0	31.8548	17.3387	50.8065	0
	TWEAK	84.58	253.7 - 6,667	20000	5037.6	74.1161	83.4677	14.9194	1.6129	0
	VEGF-B	13.1255	39.4 - 3,333	10000	1199.51	0	9.67742	17.3387	72.9839	0
	VEGF R2	19.5699	58.7 - 3,333	10000	336.92	19.2711	61.6935	36.2903	2.01613	0

## Sheet: Result
			1: Linear
			2: Log-logit	0	Below LOD
			3: Std3	1585.64	Above MAX
			4: 4-PL
	(pg/ml)		4: Indiv_Nor	Experimental Result - Dilution factor not accounted for
248	LOD	MAX	Curve(s)	(pg/ml)	F33853 (HT)	M33854 (HT)	M33855 (HT)	M33856 (HT)	M33857 (HT)	F33873 (HT)	F33874 (HT)	F33875 (HT)	M33876 (HT)	F33877 (HT)	F33878 (HT)	F33879 (HT)	F33880 (HT)	M33881 (HT)	M33882 (HT)	M33883 (HT)	M33884 (HT)	F33885 (HT)	F33886 (HT)	F33887 (HT)	M33888 (HT)	M33889 (HT)	F33903 (HT)	F33904 (HT)	F33905 (HT)	M33906 (HT)	M33907 (HT)	M33908 (HT)	M33909 (HT)	F33910 (HT)	F33911 (HT)	F33912 (HT)	F33913 (HT)	M33914 (HT)	M33915 (HT)	M33916 (HT)	M33917 (HT)	M33927 (HT)	M33928 (HT)	F33934 (HT)	F33935 (HT)	F33936 (HT)	F33937 (HT)	M33938 (HT)	M33939 (HT)
mCYT8	40	20000	1: Linear	6Ckine	0	0	0	0	85.427	0	0	0	0	0	0	0	0	0	0	0	0	0	0	0	0	0	0	0	0	0	0	0	0	0	0	0	0	0	0	0	0	0	0	9.99446	0	0	0	0	0
mCYT8	64.3942	4000	4: 4-PL	Activin A	58.992	58.992	58.992	58.992	58.992	58.992	58.992	58.992	58.992	58.992	58.992	58.992	58.992	58.992	58.992	58.992	58.992	58.992	58.992	58.992	58.992	58.992	58.992	58.992	58.992	58.992	58.992	58.992	58.992	58.992	58.992	58.992	72.4429	58.992	58.992	58.992	58.992	58.992	58.992	58.992	58.992	58.992	58.992	74.705	58.992
mCYT8	143.543	40000	4: 4-PL	ADAMTS1	135.591	135.591	153.293	135.591	212.254	135.591	135.591	135.591	135.591	135.591	135.591	135.591	135.591	135.591	135.591	135.591	135.591	135.591	135.591	135.591	135.591	135.591	135.591	135.591	135.591	135.591	155.91	135.591	135.591	137.848	135.591	135.591	157.597	135.591	135.591	135.591	135.591	135.591	135.591	135.591	135.591	135.591	135.591	147.047	135.591
mCYT8	5.70564	5555.56	1: Linear	Adiponectin	699.52	1070.87	352.361	988.815	483.51	810.174	864.436	380.901	415.395	789.4	514.217	752.8	1644.95	660.58	544.089	634.456	264.987	593.179	523.598	661.266	373.052	750.953	654.511	822.59	681.296	1622.31	442.674	1436.99	751.841	584.254	1125.7	634.77	644.225	684.288	1483.74	805.115	392.153	700.432	854.559	399.177	1252.05	775.755	479.555	1477.4	474.805
mCYT8	80	40000	1: Linear	ANG-3	0	0	0	0	357.654	0	478.382	97.1052	600.583	462.847	61.3918	148.803	0	535.935	0	54.4812	0	287.137	14.7146	0	0	0	91.0035	0	0	0	0	573.838	0	59.4223	83.6445	0	405.074	28.8787	0	0	0	0	0	302.69	348.198	610.817	0	1415.38	0
mCYT8	610.476	100000	4: 4-PL	ANGPTL3	410.171	410.171	410.171	410.171	693.994	410.171	410.171	410.171	410.171	410.171	410.171	410.171	410.171	410.171	410.171	410.171	410.171	410.171	410.171	410.171	410.171	410.171	410.171	410.171	410.171	410.171	410.171	410.171	410.171	410.171	410.171	410.171	410.171	410.171	410.171	410.171	410.171	410.171	410.171	1669.65	410.171	410.171	410.171	410.171	410.171
mCYT8	0.306903	2222.22	1: Linear	Artemin	1.26025	1.56663	1.09147	0.561385	3.25854	1.29017	0.996829	0	3.74983	3.11062	1.13832	2.48534	0	1.82997	0.889139	1.31947	0	1.33878	1.12398	0	0.294082	0.412991	0	0.906995	0.0725175	0.276493	0.857434	1.81031	0.315924	1.73907	13.3799	0.614336	0.772511	0.944967	2.89119	0.524482	0	0.812271	0	0	3.18325	1.61449	0	2.93352	0
mCYT8	451.267	100000	4: 4-PL	CCL28	445.734	445.734	452.053	445.734	563.725	445.734	445.734	445.734	445.734	445.734	445.734	445.734	445.734	445.734	445.734	445.734	445.734	445.734	445.734	445.734	445.734	445.734	445.734	445.734	445.734	445.734	514.447	445.734	513.01	445.734	445.734	445.734	574.097	445.734	445.734	445.734	445.734	445.734	445.734	445.734	445.734	445.734	445.734	462.193	445.734
mCYT8	648.704	200000	4: 4-PL	CD36	706.425	793.422	708.644	706.049	826.933	685.794	689.814	690.813	691.009	863.854	812.169	816.207	636.757	877.838	766.812	893.489	636.757	778.866	715.867	739.575	717.016	737.874	816.341	662.17	699.528	831.886	920.481	675.393	774.272	760.674	772.358	663.25	718.593	894.018	868.946	754.406	676.329	749.687	797.118	636.757	959.364	816.314	768.502	1240.31	679.222
mCYT8	20	10000	1: Linear	Chordin	0	0	0	0	191.418	0	0	0	139.253	0	0	5.37287	0	0	0	0	0	0	0	0	0	0	0	0	0	0	0	0	0	0	0	0	0	56.2172	0	0	0	26.9979	0	34.29	0	0	0	0	0
mCYT8	0.4623	740.741	1: Linear	CRP	5.90297	13.6379	18.0677	18.8875	14.5978	11.6324	11.8303	4.52409	6.3606	15.7826	11.9284	17.4638	0	15.7076	12.7461	22.6194	2.28313	15.9232	8.6574	9.96907	5.54625	18.4194	14.5502	8.69858	10.9583	19.0489	18.562	23.123	24.2198	12.0024	16.354	9.38962	14.9095	21.9712	23.8882	13.5278	12.4051	8.53196	4.00139	6.04362	25.7121	20.0257	8.89582	68.4827	16.1335
mCYT8	0.479316	617.284	1: Linear	E-Cadherin	0	0	0	0.396643	2.44464	0	0	0	0.605639	0	0	2.00327	19.8279	0	0	1.33076	0	0.485312	0	0	0	0	0	0.927826	0	1.83886	0	2.57834	0	0.0747487	0.542729	0	0.88921	3.41113	0	0	0	0	0	1.33296	0	4.37184	0	2.30729	0
mCYT8	50.5115	20000	4: 4-PL	Epigen	49.1408	49.1408	49.1408	49.1408	53.6085	49.1408	49.1408	49.1408	49.1408	49.1408	49.1408	49.1408	49.1408	49.1408	49.1408	49.1408	49.1408	49.1408	49.1408	49.1408	49.1408	49.1408	49.1408	49.1408	49.1408	49.1408	49.1408	71.5502	49.1408	49.1408	49.1408	49.1408	49.1408	49.1408	49.1408	49.1408	49.1408	50.1243	49.1408	49.1408	58.8291	49.1408	49.1408	49.1408	49.1408
mCYT8	70.1635	37037	1: Linear	Epiregulin	0	0	180.527	0	1091.39	0	0	0	0	0	142.629	91.3195	0	0	38.943	642.557	0	0	606	0	0	0	0	0	0	2050.47	0	0	0	0	3557.03	117.13	271.237	291.579	0	0	0	0	0	236.051	0	0	0	134.084	238.608
mCYT8	0.678006	1851.85	1: Linear	Fas	0	2.09264	0	0	0	0	0	0	0	1.86437	1.03705	1.84007	0	0.984526	0	2.49356	0	0.411761	0.149483	0	0	0	1.26602	0	0.864613	8.00582	0	0	0	0	0	1.88755	6.74897	9.73703	2.2578	0	0	0	0	2.58315	1.8918	4.33765	1.36839	10.5931	0
mCYT8	444.118	100000	4: 4-PL	Galectin-7	423.25	423.25	423.25	423.25	441.525	423.25	423.25	423.25	424.544	437.386	423.25	474.861	423.25	518.203	429.74	475.162	423.25	446.951	423.25	423.25	423.25	423.25	442.013	423.25	423.25	423.25	423.25	590.884	423.25	423.25	1178.3	447.025	426.298	541.376	423.25	423.25	423.25	423.25	423.25	423.25	547.848	423.25	423.25	503.336	423.25
mCYT8	13.8855	10000	1: Linear	gp130	31.3864	85.4293	117.18	85.8256	1042.14	61.1848	62.9417	38.4141	69.9813	189.968	81.6324	87.6784	0	141.793	31.296	197.712	0	76.084	109.33	58.7119	0	0	50.2186	17.499	23.7523	340.405	112.417	61.3948	63.3061	40.3573	174.637	45.177	140.553	220.158	127.705	57.3997	0	54.0785	0	76.7497	160.208	201.692	78.0509	445.809	86.0229
mCYT8	15.8023	20000	1: Linear	Granzyme B	0	0	0	0	62.4	0	0	0	0	0	0	0	0	0.238187	0	0	0	174.836	0	133.812	0	0	0	0	0	0	0	0	1.99006	0	998.439	0	26.0743	202.819	0	0	0	0	0	0	0	91.6711	0	14.7383	0
mCYT8	119.642	100000	1: Linear	Gremlin	0	0	0	0	0	0	0	0	0	0	0	930.02	0	4.32317	0	0	0	0	0	0	0	0	0	0	0	0	0	628.007	0	0	0	0	0	0	0	0	0	0	0	0	0	0	0	0	0
mCYT8	4	2000	1: Linear	IFNg R1	30.2132	8.87544	15.0614	9.01596	54.0801	4.19321	4.35946	0.927851	23.185	42.7966	8.85379	16.6135	8.15179	30.1919	7.24213	49.6359	0	35.6805	50.1899	10.6298	0	0	24.0244	2.16248	4.49183	68.6045	46.8304	55.5933	0	6.12545	41.8367	29.1003	138.203	39.1432	18.5024	0	0	10.1264	0	30.7446	47.3066	61.831	0	113.927	25.6351
mCYT8	321.278	200000	4: 4-PL	IL-17B	55.5019	55.5019	55.5019	55.5019	55.5019	55.5019	55.5019	55.5019	55.5019	55.5019	55.5019	97.8229	55.5019	55.5019	55.5019	55.5019	55.5019	55.5019	55.5019	55.5019	55.5019	55.5019	55.5019	55.5019	55.5019	55.5019	55.5019	55.5019	55.5019	55.5019	55.5019	55.5019	55.5019	1165.74	55.5019	55.5019	55.5019	55.5019	55.5019	55.5019	55.5019	55.5019	55.5019	55.5019	55.5019
mCYT8	164.196	100000	1: Linear	IL-17B R	0	0	0	0	189.638	0	0	0	0	0	0	0	0	0	0	0	0	0	0	0	0	0	0	0	0	0	0	0	0	0	0	0	0	536.707	0	0	0	0	0	0	0	511.065	0	0	0
mCYT8	80	40000	1: Linear	IL-22	318.999	104.098	231.061	123.229	901.239	0	381.085	102.96	226.714	255.287	43.6138	285.495	491.313	204.346	301.306	628.509	258.005	565.924	335.618	300.897	193.322	0	476.411	204.439	506.692	193.644	756.132	310.409	289.49	239.04	160.055	199.701	1013.29	342.781	246.637	209.383	325.505	286.472	189.894	604.902	374.956	410.382	233.746	425.319	746.314
mCYT8	0.338504	2222.22	1: Linear	MIP-1b	0	0.642134	0	0.547462	8.23273	0	0.157988	0.240662	0.52014	1.72496	0.779756	3.9868	0	1.58331	0.979383	2.21954	1.2756	2.38449	1.13767	0.654283	0	0	0	0	0	0	0	0	0	0	0	1.8837	1.96613	1.80733	0	0	0	0	0	1.72204	0	0	0	0	0
mCYT8	6.14623	11111.1	1: Linear	MMP-2	0	21.8292	0	0	12.7333	0	4.88657	0	0	0	5.00692	1.14917	0	0	0	11.1467	0	34.4863	0	0	0	0	0	0	57.6159	0	0	0	0	0	0	0	2.51035	69.4495	0	0	0	0	2.25759	16.1881	0	39.9681	0	37.5484	0
mCYT8	2.36839	10000	1: Linear	MMP-3	0	1.84381	2.96266	2.20802	45.8039	0	0	0	0	0	0	0	8.92576	0	21.7495	55.9561	0	9.17868	10.9327	3.32636	0	0	0	0	5.23892	0	0	8.3387	1.11127	0	46.7894	7.31881	31.1373	20.7756	0	0	0	0	0	17.8447	14.7691	13.0974	0.167198	10.947	9.46552
mCYT8	0.0340967	185.185	1: Linear	MMP-10	0	0	0.0271274	0.12787	0.504923	0.242395	0	0	0.0644348	0.203571	0.126264	0.125229	0.452564	0.140687	0.0293439	0.183459	0	0.923756	0	0	0	0.0215648	0	0	0	0	0	0.133524	0	0	0.112976	0.100939	0.287863	0.275155	0.0292264	0.0500119	0	0	0	0.011701	0.168282	0.16538	0	0.224397	0
mCYT8	0.357406	740.741	1: Linear	PDGF-AA	26.9103	52.2973	28.1987	10.4663	9.67	95.1106	4.89427	3.83785	31.4737	26.7184	5.7751	17.9206	4.39504	48.6351	51.6479	27.0546	19.4726	32.7911	36.2364	29.6074	8.53063	29.974	30.1333	11.9892	3.52644	37.5824	9.60694	20.9003	14.0259	9.28924	67.3534	12.3665	27.4626	110.004	50.5476	14.3179	10.0285	9.76315	7.92397	4.46881	20.8687	7.23488	22.3555	27.5526	29.1241
mCYT8	0.0158988	246.914	1: Linear	Persephin	0.0910614	0.155691	0.227401	0.0540724	0.578462	0	0	0	0	0.0107923	0	0.0148683	0.446664	0.282736	0.0814144	0.0882792	0.0429279	0.15881	0.160235	0.104796	0	0.00530756	0.0544756	0	0.197009	0	0.0750502	0.112974	0.118822	0	0.086383	0.11013	0.167323	0.316438	0	0.0682363	0.00528098	0.0837425	0	0.209587	0.324771	0.197381	0.159422	0.126112	0.0204682
mCYT8	2.39678	20000	1: Linear	sFRP-3	1.72192	3.00628	0	0.502435	21.2024	0	0	0	2.26321	0.874577	8.11651	21.4161	0	4.6248	6.00754	5.45618	0	16.3567	8.76399	0	0	0	0	3.33054	0	0	0	27.851	0	3.98357	37.3421	8.29695	15.2995	22.9763	0	4.0436	0	0	0	27.2913	18.0032	5.54084	1.28263	11.9094	73.8859
mCYT8	1.94551	5555.56	1: Linear	Shh-N	47.859	102.084	35.2763	35.7581	43.1172	36.3453	25.5376	59.6289	71.8993	137.078	61.2282	123.891	0	136.805	51.7008	89.6449	13.4658	65.4792	89.4962	31.5551	23.5051	98.4822	201.944	26.8379	30.9473	45.2272	69.4787	116.79	80.6673	30.6067	133.8	77.6574	103.86	172.398	116.385	50.7754	33.0492	59.8265	39.7157	34.0458	65.7926	81.586	47.5586	128.601	16.6907
mCYT8	30.9211	100000	1: Linear	SLAM	0	0	25.8484	0	29.4797	0	0	0	0	0	0	22.7085	0	0	0	136.693	0	75.7849	3.48453	0	0	0	0	0	0	0	0	0	100.451	0	616.761	0	0	54.3891	0	0	0	0	0	147.767	0	13.2244	0	0	0
mCYT8	91.6395	200000	1: Linear	TCK-1	2476.77	1709.54	1148.47	1839.72	1986.41	729.456	2029.93	1077.71	5006.6	3122.22	2602.08	5222.01	4186.06	3643.05	1743.05	1704.16	273.932	2455.31	3407.43	807.916	960.303	847.994	3875.83	1866.79	1691.2	1434.64	1937.2	3522.24	2234.26	1651.88	3748.44	2050.76	8626.64	4095.79	2330.91	1815.16	770.424	1808.18	143.649	892.106	2946.98	3195.04	933.608	3218.25	738.485
mCYT8	276.768	200000	4: 4-PL	TECK	240.283	240.283	240.283	240.283	240.283	240.283	240.283	240.283	240.283	240.283	240.283	240.283	240.283	240.283	240.283	240.283	240.283	240.283	240.283	240.283	240.283	240.283	240.283	240.283	240.283	240.283	240.283	240.283	240.283	240.283	240.283	240.283	240.283	615.089	240.283	240.283	240.283	240.283	240.283	240.283	240.283	240.283	240.283	240.283	240.283
mCYT8	200	100000	1: Linear	TGFb1	6858.68	846.453	8649.56	5056.95	12949.2	17203.6	0	0	0	0	831.082	0	0	0	68.0273	1716.22	0	0	7450.52	4696.08	0	992.422	0	0	0	0	0	0	398.466	0	1152.11	3718.53	7874.49	6036.97	0	0	0	2229.34	0	1183.3	3378.36	3936.67	0	2313.05	1332.99
mCYT8	9.81374	22222.2	1: Linear	TRANCE	0	0	43.0126	10.8296	9.22761	0	0	0	0	0	0	8.91554	0	1.99684	0	16.2767	0	22.1575	17.3352	33.8364	0	71.8182	0	0	0	0	0	0	0	0	211.394	16.8797	24.5058	4.45854	0	0	0	0	0	74.6589	0	9.31638	8.83974	19.1427	12.8358
mCYT8	21.6159	22222.2	1: Linear	TremL1	0	8.59236	0	25.776	67.5748	0	0	0	0	37.3312	46.7957	45.4574	4.24569	78.6183	0	112.762	0	70.3477	67.4262	0	0	26.272	33.5496	25.009	0	91.5013	23.0816	222.156	0	22.9895	67.0097	77.1889	58.6135	321.144	0	0.143877	0	118.866	0	123.709	13.8996	14.9857	0	99.7227	144.967
mCYT8	84.58	20000	4: 4-PL	TWEAK	74.1161	74.1161	98.4014	74.1161	167.429	74.1161	74.1161	74.1161	74.1161	74.1161	74.1161	74.1161	74.1161	86.8385	74.1161	74.1161	74.1161	74.1161	74.1161	74.1161	74.1161	74.1161	74.1161	74.1161	74.1161	74.1161	74.1161	74.1161	78.7422	74.1161	205.902	74.1161	74.1161	74.1161	74.1161	74.1161	74.1161	92.7011	74.1161	74.1161	74.1161	74.1161	74.1161	74.1161	74.1161
mCYT8	13.1255	10000	1: Linear	VEGF-B	23.2711	34.4887	44.465	29.5726	63.5806	0	95.7949	14.8703	144.601	107.933	79.2176	110.687	38.3327	126.008	13.9382	99.4232	0.519078	59.613	100.5	30.4843	21.621	24.4	35.9222	35.1245	12.3315	34.6778	0.115876	119.024	69.0456	27.202	99.2515	29.4602	83.103	47.9625	51.4181	15.8484	0	111.511	0	139.62	79.5717	106.431	33.8499	164.198	105.01
mCYT8	19.5699	10000	4: 4-PL	VEGF R2	20.6918	19.2711	29.0025	21.874	28.2335	19.2711	19.2711	19.2711	19.2711	19.2711	20.7584	19.2711	19.2711	56.7011	19.2711	21.1416	20.8223	22.3165	21.1159	19.2711	19.2711	19.2711	19.2711	23.3881	19.2711	23.2301	19.2711	26.5643	19.3414	20.2691	24.234	19.7508	22.4337	32.5925	19.2711	20.4702	19.2711	44.8034	21.28	19.3201	19.2711	32.0021	19.2711	22.4074	21.3818
[truncated: 203 more columns]
