# Supplementary material for: Soy Protein Isolate Affects Blood and Brain Biomarker Expression in a Mouse Model of Fragile X
Source: Int J Mol Sci. 2025 Jun 26;26(13):6137. doi: 10.3390/ijms26136137 (PMC12250412; doi:10.3390/ijms26136137)
Supplement: Supplementary file 1 [file ijms-26-06137-s001.zip › Supplementary File S7 Array 9 Service Report.xlsx]

## Sheet: Cover Sheet
	PROPRIETARY INFORMATION
	RayBiotech Life, Inc	Form: FO-TF-028
	Service Reports; Revision 1.0
	Raybiotech Life, Inc.
	3607 Parkway Ln, Suite 200
	Peachtree Corners, GA 30092
	770-729-2992
	1-888-494-8555
	Fax: 770-206-2393
	Email: info@raybiotech.com
	Customer Contact Name:	Cara Westmark
	Customer Institution:	University of Wisconsin
	Contact Phone Number:	6082629730
	Customer Email Address:	westmark@wisc.edu	4500828256
	Purchase Order Number	314521
	Sales Order Number	S075944
	Protocol Number	121823 QAM-CAA-640 SA186; QAM-CAA-4000 SA62 University of Wisconsin S075944
	Study Director assigned:	Rose Lawson
	Service Provided
	Type of Service Provided:	Full Testing
	Sample Type and Preparation:	Brain Tissue Lysates
	Test procedure:	SOP-TF-QAH-001, SOP-TF-QAH-003
	Stability of sample and Standards or Positive Controls	Stable to conditions of test
	Protocol sign off Date:	2024-12-19
	Final Report completed date:	2024-12-19
	Storage of Records and samples	According to in house procedures
	Sign off:
	Study Director: Sunny Zhen Date:	2024-12-19
	Laboratory Manager: Mike Mao Date:	2024-12-19

## Sheet: Sample186
	Sample #	Sample ID	SA Type	Brain Region	protein conc.
	SA1	F33853 (HC)	Brain tissue lysate	Hippocampus	1ug/ml
	SA2	M33854 (HC)	Brain tissue lysate	Hippocampus	1ug/ml
	SA3	M33855 (HC)	Brain tissue lysate	Hippocampus	1ug/ml
	SA4	M33856 (HC)	Brain tissue lysate	Hippocampus	1ug/ml
	SA5	M33857 (HC)	Brain tissue lysate	Hippocampus	1ug/ml
	SA6	F33873 (HC)	Brain tissue lysate	Hippocampus	1ug/ml
	SA7	F33874 (HC)	Brain tissue lysate	Hippocampus	1ug/ml
	SA8	F33875 (HC)	Brain tissue lysate	Hippocampus	1ug/ml
	SA9	M33876 (HC)	Brain tissue lysate	Hippocampus	1ug/ml
	SA10	F33877 (HC)	Brain tissue lysate	Hippocampus	1ug/ml
	SA11	F33878 (HC)	Brain tissue lysate	Hippocampus	1ug/ml
	SA12	F33879 (HC)	Brain tissue lysate	Hippocampus	1ug/ml
	SA13	F33880 (HC)	Brain tissue lysate	Hippocampus	1ug/ml
	SA14	M33881 (HC)	Brain tissue lysate	Hippocampus	1ug/ml
	SA15	M33882 (HC)	Brain tissue lysate	Hippocampus	1ug/ml
	SA16	M33883 (HC)	Brain tissue lysate	Hippocampus	1ug/ml
	SA17	M33884 (HC)	Brain tissue lysate	Hippocampus	1ug/ml
	SA18	F33885 (HC)	Brain tissue lysate	Hippocampus	1ug/ml
	SA19	F33886 (HC)	Brain tissue lysate	Hippocampus	1ug/ml
	SA20	F33887 (HC)	Brain tissue lysate	Hippocampus	1ug/ml
	SA21	M33888 (HC)	Brain tissue lysate	Hippocampus	1ug/ml
	SA22	M33889 (HC)	Brain tissue lysate	Hippocampus	1ug/ml
	SA23	F33903 (HC)	Brain tissue lysate	Hippocampus	1ug/ml
	SA24	F33904 (HC)	Brain tissue lysate	Hippocampus	1ug/ml
	SA25	F33905 (HC)	Brain tissue lysate	Hippocampus	1ug/ml
	SA26	M33906 (HC)	Brain tissue lysate	Hippocampus	1ug/ml
	SA27	M33907 (HC)	Brain tissue lysate	Hippocampus	1ug/ml
	SA28	M33908 (HC)	Brain tissue lysate	Hippocampus	1ug/ml
	SA29	M33909 (HC)	Brain tissue lysate	Hippocampus	1ug/ml
	SA30	F33910 (HC)	Brain tissue lysate	Hippocampus	1ug/ml
	SA31	F33911 (HC)	Brain tissue lysate	Hippocampus	1ug/ml
	SA32	F33912 (HC)	Brain tissue lysate	Hippocampus	1ug/ml
	SA33	F33913 (HC)	Brain tissue lysate	Hippocampus	1ug/ml
	SA34	M33914 (HC)	Brain tissue lysate	Hippocampus	1ug/ml
	SA35	M33915 (HC)	Brain tissue lysate	Hippocampus	1ug/ml
	SA36	M33916 (HC)	Brain tissue lysate	Hippocampus	1ug/ml
	SA37	M33917 (HC)	Brain tissue lysate	Hippocampus	1ug/ml
	SA38	M33927 (HC)	Brain tissue lysate	Hippocampus	1ug/ml
	SA39	M33928 (HC)	Brain tissue lysate	Hippocampus	1ug/ml
	SA40	F33934 (HC)	Brain tissue lysate	Hippocampus	1ug/ml
	SA41	F33935 (HC)	Brain tissue lysate	Hippocampus	1ug/ml
	SA42	F33936 (HC)	Brain tissue lysate	Hippocampus	1ug/ml
	SA43	F33937 (HC)	Brain tissue lysate	Hippocampus	1ug/ml
	SA44	M33938 (HC)	Brain tissue lysate	Hippocampus	1ug/ml
	SA45	M33939 (HC)	Brain tissue lysate	Hippocampus	1ug/ml
	SA46	M33940 (HC)	Brain tissue lysate	Hippocampus	1ug/ml
	SA47	F33953 (HC)	Brain tissue lysate	Hippocampus	1ug/ml
	SA48	F33954 (HC)	Brain tissue lysate	Hippocampus	1ug/ml
	SA49	F33955 (HC)	Brain tissue lysate	Hippocampus	1ug/ml
	SA50	F33956 (HC)	Brain tissue lysate	Hippocampus	1ug/ml
	SA51	M33957 (HC)	Brain tissue lysate	Hippocampus	1ug/ml
	SA52	M33958 (HC)	Brain tissue lysate	Hippocampus	1ug/ml
	SA53	M33959 (HC)	Brain tissue lysate	Hippocampus	1ug/ml
	SA54	M33960 (HC)	Brain tissue lysate	Hippocampus	1ug/ml
	SA55	F33968 (HC)	Brain tissue lysate	Hippocampus	1ug/ml
	SA56	F33969 (HC)	Brain tissue lysate	Hippocampus	1ug/ml
	SA57	F33970 (HC)	Brain tissue lysate	Hippocampus	1ug/ml
	SA58	F33971 (HC)	Brain tissue lysate	Hippocampus	1ug/ml
	SA59	M33972 (HC)	Brain tissue lysate	Hippocampus	1ug/ml
	SA60	M33973 (HC)	Brain tissue lysate	Hippocampus	1ug/ml
	SA61	M33974 (HC)	Brain tissue lysate	Hippocampus	1ug/ml
	SA62	M33975 (HC)	Brain tissue lysate	Hippocampus	1ug/ml
	SA63	F33853 (CT)	Brain tissue lysate	Cortex	1ug/ml
	SA64	M33854 (CT)	Brain tissue lysate	Cortex	1ug/ml
	SA65	M33855 (CT)	Brain tissue lysate	Cortex	1ug/ml
	SA66	M33856 (CT)	Brain tissue lysate	Cortex	1ug/ml
	SA67	M33857 (CT)	Brain tissue lysate	Cortex	1ug/ml
	SA68	F33873 (CT)	Brain tissue lysate	Cortex	1ug/ml
	SA69	F33874 (CT)	Brain tissue lysate	Cortex	1ug/ml
	SA70	F33875 (CT)	Brain tissue lysate	Cortex	1ug/ml
	SA71	M33876 (CT)	Brain tissue lysate	Cortex	1ug/ml
	SA72	F33877 (CT)	Brain tissue lysate	Cortex	1ug/ml
	SA73	F33878 (CT)	Brain tissue lysate	Cortex	1ug/ml
	SA74	F33879 (CT)	Brain tissue lysate	Cortex	1ug/ml
	SA75	F33880 (CT)	Brain tissue lysate	Cortex	1ug/ml
	SA76	M33881 (CT)	Brain tissue lysate	Cortex	1ug/ml
	SA77	M33882 (CT)	Brain tissue lysate	Cortex	1ug/ml
	SA78	M33883 (CT)	Brain tissue lysate	Cortex	1ug/ml
	SA79	M33884 (CT)	Brain tissue lysate	Cortex	1ug/ml
	SA80	F33885 (CT)	Brain tissue lysate	Cortex	1ug/ml
	SA81	F33886 (CT)	Brain tissue lysate	Cortex	1ug/ml
	SA82	F33887 (CT)	Brain tissue lysate	Cortex	1ug/ml
	SA83	M33888 (CT)	Brain tissue lysate	Cortex	1ug/ml
	SA84	M33889 (CT)	Brain tissue lysate	Cortex	1ug/ml
	SA85	F33903 (CT)	Brain tissue lysate	Cortex	1ug/ml
	SA86	F33904 (CT)	Brain tissue lysate	Cortex	1ug/ml
	SA87	F33905 (CT)	Brain tissue lysate	Cortex	1ug/ml
	SA88	M33906 (CT)	Brain tissue lysate	Cortex	1ug/ml
	SA89	M33907 (CT)	Brain tissue lysate	Cortex	1ug/ml
	SA90	M33908 (CT)	Brain tissue lysate	Cortex	1ug/ml
	SA91	M33909 (CT)	Brain tissue lysate	Cortex	1ug/ml
	SA92	F33910 (CT)	Brain tissue lysate	Cortex	1ug/ml
	SA93	F33911 (CT)	Brain tissue lysate	Cortex	1ug/ml
	SA94	F33912 (CT)	Brain tissue lysate	Cortex	1ug/ml
	SA95	F33913 (CT)	Brain tissue lysate	Cortex	1ug/ml
	SA96	M33914 (CT)	Brain tissue lysate	Cortex	1ug/ml
	SA97	M33915 (CT)	Brain tissue lysate	Cortex	1ug/ml
	SA98	M33916 (CT)	Brain tissue lysate	Cortex	1ug/ml
	SA99	M33917 (CT)	Brain tissue lysate	Cortex	1ug/ml
	SA100	M33927 (CT)	Brain tissue lysate	Cortex	1ug/ml
	SA101	M33928 (CT)	Brain tissue lysate	Cortex	1ug/ml
	SA102	F33934 (CT)	Brain tissue lysate	Cortex	1ug/ml
	SA103	F33935 (CT)	Brain tissue lysate	Cortex	1ug/ml
	SA104	F33936 (CT)	Brain tissue lysate	Cortex	1ug/ml
	SA105	F33937 (CT)	Brain tissue lysate	Cortex	1ug/ml
	SA106	M33938 (CT)	Brain tissue lysate	Cortex	1ug/ml
	SA107	M33939 (CT)	Brain tissue lysate	Cortex	1ug/ml
	SA108	M33940 (CT)	Brain tissue lysate	Cortex	1ug/ml
	SA109	F33953 (CT)	Brain tissue lysate	Cortex	1ug/ml
	SA110	F33954 (CT)	Brain tissue lysate	Cortex	1ug/ml
	SA111	F33955 (CT)	Brain tissue lysate	Cortex	1ug/ml
	SA112	F33956 (CT)	Brain tissue lysate	Cortex	1ug/ml
	SA113	M33957 (CT)	Brain tissue lysate	Cortex	1ug/ml
	SA114	M33958 (CT)	Brain tissue lysate	Cortex	1ug/ml
	SA115	M33959 (CT)	Brain tissue lysate	Cortex	1ug/ml
	SA116	M33960 (CT)	Brain tissue lysate	Cortex	1ug/ml
	SA117	F33968 (CT)	Brain tissue lysate	Cortex	1ug/ml
	SA118	F33969 (CT)	Brain tissue lysate	Cortex	1ug/ml
	SA119	F33970 (CT)	Brain tissue lysate	Cortex	1ug/ml
	SA120	F33971 (CT)	Brain tissue lysate	Cortex	1ug/ml
	SA121	M33972 (CT)	Brain tissue lysate	Cortex	1ug/ml
	SA122	M33973 (CT)	Brain tissue lysate	Cortex	1ug/ml
	SA123	M33974 (CT)	Brain tissue lysate	Cortex	1ug/ml
	SA124	M33975 (CT)	Brain tissue lysate	Cortex	1ug/ml
	SA125	F33853 (PL)	Plasma		1ug/ml
	SA126	M33854 (PL)	Plasma		1ug/ml
	SA127	M33855 (PL)	Plasma		1ug/ml
	SA128	M33856 (PL)	Plasma		1ug/ml
	SA129	M33857 (PL)	Plasma		1ug/ml
	SA130	F33873 (PL)	Plasma		1ug/ml
	SA131	F33874 (PL)	Plasma		1ug/ml
	SA132	F33875 (PL)	Plasma		1ug/ml
	SA133	M33876 (PL)	Plasma		1ug/ml
	SA134	F33877 (PL)	Plasma		1ug/ml
	SA135	F33878 (PL)	Plasma		1ug/ml
	SA136	F33879 (PL)	Plasma		1ug/ml
	SA137	F33880 (PL)	Plasma		1ug/ml
	SA138	M33881 (PL)	Plasma		1ug/ml
	SA139	M33882 (PL)	Plasma		1ug/ml
	SA140	M33883 (PL)	Plasma		1ug/ml
	SA141	M33884 (PL)	Plasma		1ug/ml
	SA142	F33885 (PL)	Plasma		1ug/ml
	SA143	F33886 (PL)	Plasma		1ug/ml
	SA144	F33887 (PL)	Plasma		1ug/ml
	SA145	M33888 (PL)	Plasma		1ug/ml
	SA146	M33889 (PL)	Plasma		1ug/ml
	SA147	F33903 (PL)	Plasma		1ug/ml
	SA148	F33904 (PL)	Plasma		1ug/ml
	SA149	F33905 (PL)	Plasma		1ug/ml
	SA150	M33906 (PL)	Plasma		1ug/ml
	SA151	M33907 (PL)	Plasma		1ug/ml
	SA152	M33908 (PL)	Plasma		1ug/ml
	SA153	M33909 (PL)	Plasma		1ug/ml
	SA154	F33910 (PL)	Plasma		1ug/ml
	SA155	F33911 (PL)	Plasma		1ug/ml
	SA156	F33912 (PL)	Plasma		1ug/ml
	SA157	F33913 (PL)	Plasma		1ug/ml
	SA158	M33914 (PL)	Plasma		1ug/ml
	SA159	M33915 (PL)	Plasma		1ug/ml
	SA160	M33916 (PL)	Plasma		1ug/ml
	SA161	M33917 (PL)	Plasma		1ug/ml
	SA162	M33927 (PL)	Plasma		1ug/ml
	SA163	M33928 (PL)	Plasma		1ug/ml
	SA164	F33934 (PL)	Plasma		1ug/ml
	SA165	F33935 (PL)	Plasma		1ug/ml
	SA166	F33936 (PL)	Plasma		1ug/ml
	SA167	F33937 (PL)	Plasma		1ug/ml
	SA168	M33938 (PL)	Plasma		1ug/ml
	SA169	M33939 (PL)	Plasma		1ug/ml
	SA170	M33940 (PL)	Plasma		1ug/ml
	SA171	F33953 (PL)	Plasma		1ug/ml
	SA172	F33954 (PL)	Plasma		1ug/ml
	SA173	F33955 (PL)	Plasma		1ug/ml
	SA174	F33956 (PL)	Plasma		1ug/ml
	SA175	M33957 (PL)	Plasma		1ug/ml
	SA176	M33958 (PL)	Plasma		1ug/ml
	SA177	M33959 (PL)	Plasma		1ug/ml
	SA178	M33960 (PL)	Plasma		1ug/ml
	SA179	F33968 (PL)	Plasma		1ug/ml
	SA180	F33969 (PL)	Plasma		1ug/ml
	SA181	F33970 (PL)	Plasma		1ug/ml
	SA182	F33971 (PL)	Plasma		1ug/ml
	SA183	M33972 (PL)	Plasma		1ug/ml
	SA184	M33973 (PL)	Plasma		1ug/ml
	SA185	M33974 (PL)	Plasma		1ug/ml
	SA186	M33975 (PL)	Plasma		1ug/ml

## Sheet: Raw Data
	Raw_Data	0	1	4	12	37	111	333	1000	F33853 (HC)	M33854 (HC)	M33855 (HC)	M33856 (HC)	M33857 (HC)	F33873 (HC)	F33874 (HC)	F33875 (HC)	M33876 (HC)	F33877 (HC)	F33878 (HC)	F33879 (HC)	F33880 (HC)	M33881 (HC)	M33882 (HC)	M33883 (HC)	M33884 (HC)	F33885 (HC)	F33886 (HC)	F33887 (HC)	M33888 (HC)	M33889 (HC)	F33903 (HC)	F33904 (HC)	F33905 (HC)	M33906 (HC)	M33907 (HC)	M33908 (HC)	M33909 (HC)	F33910 (HC)	F33911 (HC)	F33912 (HC)	F33913 (HC)	M33914 (HC)	M33915 (HC)	M33916 (HC)	M33917 (HC)	M33927 (HC)	M33928 (HC)	F33934 (HC)
	POS1	210841	189687	173315	193299	179470	194893	208464	190833	162823	170123	193676	159937	140720	168890	244763	185327	263571	183998	185088	172572	199771	170369	186441	197004	187026	174636	214068	179176	198363	173286	198247	173867	218946	188256	224840	189085	226308	191979	191979	182450	182450	194949	177223	158060	184873	189011	203204	178630
	POS1	207070	188510	170995	187665	169423	194578	225275	177539	147387	173425	182544	158376	166245	171375	233340	175053	204836	182869	185617	168781	214860	172681	177830	194813	188736	178454	202367	173615	206772	166679	189048	173116	203815	177342	209501	181364	217558	175099	175099	180891	180891	176794	190503	166630	183054	186004	211863	183120
	POS1	222276	191762	175785	181597	170153	193423	193207	176869	181326	183774	189775	153500	174117	155277	221885	176518	227663	179773	201328	169014	203010	167109	177707	202896	192929	176234	192400	179639	196785	165014	184256	164503	200740	176401	200885	180460	224179	180293	180293	209825	209825	173302	196694	159425	188606	168963	207586	184873
	POS1	216514	203431	171678	187849	177261	197716	206724	177649	173793	134225	195308	148243	196619	150022	246162	177864	245509	182316	203957	173218	206766	164331	183748	198457	194458	177547	194526	180050	200293	164029	189774	162400	198242	169732	207616	174299	223743	174318	174318	213774	213774	174741	187118	165029	187982	174582	199628	199888
	POS2	53862.3	51917.6	46010.1	49628.6	50034.3	50576	51543.7	48096.3	46267	38526.6	48770.7	39826	55524.7	38888.7	59696.8	45588.2	64214.5	44959.5	57167	44406.9	53235	44520.8	48643.7	51758.1	48592.3	45877.6	48859	45955.3	49724.3	46322.8	49704.8	47259.9	51002.8	43147.8	51586.1	46324.2	51382.2	46749.5	53530	54065.4	59748.2	52292.6	47082	44071.6	50353.3	42039.9	49794.6	46750.9
	POS2	55904.7	52973	46256	52683.6	49570.6	50925.1	51016.9	53637.5	51366.9	35753.4	49667.6	40137.1	57562	39043.6	59183.8	46394.4	61648.1	47187.8	56614.2	43994.9	55702.2	43223.2	49843.4	52827.3	47589.9	46526.2	52773.3	46607.5	51042	45321.1	51821.6	48152.6	53187.7	45440	53855.2	45551.6	53400	45785.1	52744.7	53765.5	64029.7	50714.3	49057.3	43472.3	45245.4	45804	52139.6	51610.8
	POS2	53494.2	53311	45916.2	54288.7	47818.8	52280.1	53206.5	49686.7	47788.3	28368	46593.8	39644.5	54861.7	39541.5	53561.3	46075.6	58277.7	51009.9	53982.1	43698.3	58067.8	45581.2	50396.8	55716.6	53562.7	45557.2	50521.2	46787	51701	44704	52267.9	44478.4	55304.1	44373.4	52601.3	47666	56345.6	45541.4	53695.6	53911.5	58806.5	50649.1	46872.8	45956.7	51197.1	43416.2	63682.6	44620.4
	POS2	53228.6	53335.8	44636.4	51625.4	48057.8	52362.2	50889.3	48038	51571.7	23747.1	49425.1	38067.8	54339.6	36709.3	59805.9	48161.3	54730.1	47568.8	53211	45166.8	54993.4	45197.5	48354.3	53695.5	52692.2	47545.8	51624.5	45306.8	50727	44955.7	50255.5	44178.1	54020.2	44558.7	56198.1	46774.3	50074.2	43860.4	55817.7	49519.3	76984.3	48472.2	49046.4	43572.1	57716.3	41477.7	60463.9	43312.3
	2B4	173.37	132.287	237.793	492.337	916.567	2383.71	3718.67	8780.7	99.05	20.145	0.305	84.37	1	0	0	31.795	152.86	16.8	13.405	0	36.145	12.775	15.465	107.06	8.825	98.85	232.58	222.06	50.9	130.11	162.18	264.92	205.4	168.88	374.26	0	434.84	0	387.42	123.26	242.555	323.22	182.24	152.47	373.4	344.73	303.86	194.77
	2B4	211.727	128.49	163.867	440.863	773.9	2138.17	3721.97	8369.16	99.05	20.145	0.305	84.37	1	0	0	31.795	152.86	21.19	13.405	0	42.8	12.775	15.465	107.06	8.825	98.85	210.055	213.9	42.045	124.22	158.26	130.69	196.43	153.75	400.37	0	366.38	0	284.8	186.26	180.81	294.88	105.5	213.955	382.21	266.9	431.16	194.77
	2B4	167.245	130.388	232.077	367.19	580.747	2147.11	2963.11	6314.66	99.05	20.145	0.305	84.37	1	0	0	31.795	152.86	21.19	13.405	0	29.49	12.775	15.465	107.06	8.825	98.85	187.53	230.22	33.19	136	154.34	197.805	234.06	186.25	297.04	0	297.92	0	349.47	154.76	304.3	184.88	111	213.955	656.18	422.56	398.79	194.77
	2B4	133.02	98.8133	192.317	352.423	668.873	2112.4	4425	6318.26	99.05	20.145	0.305	84.37	1	0	0	31.795	152.86	25.58	13.405	0	36.145	12.775	15.465	107.06	8.825	98.85	210.055	222.06	32.98	130.11	158.26	197.805	268.69	203.62	335.65	0	366.38	0	317.135	111	242.555	203.33	146.62	275.44	693.78	344.73	414.975	194.77
	4-1BB Ligand	425.177	315.787	328.75	521.783	461.637	688	1025	1596.27	1104.28	620.25	623.93	522.02	687.61	532.38	694.46	797.28	856.13	593.71	691.67	545.92	649.46	491.42	601.18	821.63	681	547.86	599.21	512.32	877.04	620.75	742.1	649.16	867.94	1693.41	767.77	857.17	846.15	835.32	1013.9	634.23	1284	867.75	672.86	658.26	701.06	989.65	1134.12	855.63
	4-1BB Ligand	453.51	510.14	480.213	494.15	491.773	757.123	1036	1366.14	1052.67	566.19	623.98	585.66	585.45	445.52	928.94	669.2	675.76	573.69	544.54	610.44	814.39	561.45	513.65	778.94	629.48	416.62	773.86	706.92	712.77	622.88	813.96	749.48	938.66	1503.37	868.62	793.64	840.39	634.94	899.13	727.4	997.46	712.4	680.71	700.4	657.88	1184.69	1251.84	653.16
	4-1BB Ligand	388.518	355.713	475.93	506.4	476.61	754.887	842.18	1414.62	961.345	484.13	442.56	625.18	636.53	555	872.84	592.29	840.78	463.86	576.32	500.5	822.43	430.82	645.02	777.84	509.06	693.08	560.54	739.56	683.84	614.47	711.9	534.52	1014.73	1092	799.24	669.56	871.8	623.48	701.37	727.8	1255.82	554.02	668.02	600.64	710.41	1006.37	1126.42	768.79
	4-1BB Ligand	404.662	550.43	478.003	515.357	567.157	812.082	1052.52	1574.25	870.02	713.86	623.88	604.53	440.77	555	1004.4	733.24	848.455	624.86	633.995	575.33	818.41	696.16	646.2	961.19	830.35	613.33	883.5	824.27	783.58	792.02	910.08	581.88	983.86	1297.68	947.08	854.31	965.33	735.13	747.04	727.6	1387.84	849.9	848.88	812.9	705.735	1057.92	1600.1	957.33
	Activin RIB	488.333	624.96	557.6	662.62	668	812.441	998	1233	608.2	356.78	471.53	381.56	806.66	316.14	623.47	539.83	603.57	426.92	521.74	437.75	595.23	483.46	530	508.78	587.65	493.73	647.205	558.15	847.06	759.73	893.2	634.24	825.35	738.88	893.1	589.02	886.64	507.76	813.63	886.6	1011.51	970.56	479.74	436.86	761.62	706.02	1012.06	715.86
	Activin RIB	584.095	630.257	546.457	704.68	698	816.842	968	1233.38	504.76	392.12	548.33	435.23	783.64	272.84	537.82	494.54	680.94	386.94	526.32	418.43	516.52	433.68	487.77	539.27	593.82	523.58	608.8	625.9	878.04	760.9	780.9	674.58	749.5	791.63	843.23	609.53	888.92	432.02	822.58	814.26	973.98	937.81	542.73	529.76	568.52	559.14	1279.84	530.78
	Activin RIB	609.437	582.167	502	596.187	623	826.335	1021	898.35	702.265	358.24	336.31	457.66	821.11	310.35	592.46	495.52	501.59	453.49	512.5	434.775	410.98	425.8	522.62	501.19	602.55	460.69	685.61	613.21	830.58	774.1	838.3	757.17	814.2	669.16	907.14	626.38	866.92	399.6	694.38	726.98	1083.29	820.32	527.82	496.59	677.98	573.35	744.96	663.65
	Activin RIB	773.537	597.703	544.927	726.273	572.973	838.35	929.59	1366	796.33	331.8	465.71	307.83	843.54	302.84	600.35	426.31	526.2	472.08	579.12	431.8	378.13	427.96	512.7	583.88	503.9	424.86	598.5	511.82	857.16	785.16	653.41	839.76	811.88	647.16	875.68	611.42	844.78	418.94	859.36	906.62	812.2	763.13	507.56	617.76	594.34	447.85	1000.56	645.88
	Ameloblastin	784.902	721.987	645.153	816.497	998	1122.97	2025	2026.82	726.72	537.92	573.04	542.31	444.84	525.63	657.52	571.19	639.08	510.73	694.35	582.12	635.02	528.76	632.04	703.4	639.12	512.98	760.08	678.21	742.82	837.59	776.94	797.02	1108.96	951.68	805.06	757.71	857.48	637.28	916.18	973.84	842.5	1053.64	560.82	688.25	703.04	685.71	925.8	776.16
	Ameloblastin	838.793	695.46	664.683	751.317	997	1151.51	2033.98	2343.28	645.42	438.33	592.12	550.82	894.62	618.46	655.06	568.48	744.41	570.29	624.25	616.69	673.03	557.27	792.4	469.19	555.45	547.88	824.08	685.17	770.96	1010.54	972.79	780.13	891.94	747.92	942.16	652.78	782.37	873.39	781.57	995.76	911.71	1183.29	567.1	756.8	643.2	610.39	871.35	804.68
	Ameloblastin	790.565	710.073	696.667	978.95	726.433	1247.48	2720.78	2222.34	532.94	608.94	628.54	507.18	669.73	468.24	777.22	514.06	888.21	605.94	818.25	549.35	663.6	644.45	626.44	560.82	576.28	574.82	723.27	638.89	940.98	845.08	917.44	891.98	1010.92	886.44	1003.35	609.43	896.73	831.88	787.82	1038.7	935.16	1000.22	707.68	776.46	896.71	645.82	849.5	848.65
	Ameloblastin	846.032	764.02	806.453	1027.01	974.153	1609.01	2042.97	2697.38	911.77	496.14	610.33	498.98	669.73	638.14	717.37	569.835	894.72	626.63	823.28	576.94	682.46	644.1	750.83	754.32	754.08	698.69	916.08	765.13	1075.46	1000.4	1215.64	844.5	1018.24	950.39	1028.57	767.71	931.25	724.46	917.92	1017.23	1053.48	1133.22	637.39	943.56	799.875	737.67	864.6	579.16
	ANGPTL7	591.062	673.73	591.99	680.303	891.923	1853.14	3107.01	5215.06	1544.13	1027.39	662.54	875.46	1339.06	891.58	1055.81	1069.02	1124.55	743.08	915.1	686.83	1169.58	679.1	1103.67	736	962.12	692.14	523.325	925.06	943.69	752.36	1180.76	986.63	1109.24	1981.34	981.06	1264.52	896.98	1081.27	1292.5	1041.71	1534.54	1128.65	796.325	856.29	1003.22	1437.55	1537.06	1208.23
	ANGPTL7	619.972	589.087	613.473	676.65	940.56	1801.01	2774.23	4991.37	967.78	1099.38	711.35	894.42	1043.45	958.14	1010.02	929.78	858.35	705.38	955.32	722.1	1131.32	641	976.62	916.84	1037.1	771.14	534.09	933.22	904.64	918.19	1111.67	1012.98	1122.27	1483.8	1008.73	1064.45	1066.8	1379.02	1250.92	1347.7	1407.48	1109.2	687.15	905.18	931.42	1187.53	1646.35	1081.21
	ANGPTL7	700.513	624.38	587.437	583.787	931.763	1804.18	2876.93	4308.96	1031.86	863.38	777.78	879.1	1041.02	665.94	1054.4	788.65	1299.28	625.71	956.95	771.47	1182.41	811.76	927.92	1063.4	1093.16	898.65	512.56	1060.71	827.08	705.06	940.92	920.6	991.45	1606.07	1021.08	1127.96	1034.94	1025.96	866.25	1171.17	1760.85	1001.44	734.85	825.18	667.32	937.52	1019.96	842.04
	ANGPTL7	630.368	613.943	552.947	769.487	949.357	1819.53	2591.14	4746.67	1425.52	739.25	645	886.76	1004.38	772.61	796.06	925.14	1468.14	955.33	934.24	694.74	1116.33	728.59	1011.2	1016.66	1130.14	1001.73	615.06	929.14	1084.3	934.29	1285.38	985.85	1010.42	1530.53	1047.96	974.59	950.49	1271.26	901.82	1112.14	1548.59	1148.1	857.8	809.84	668.84	1187.53	1314.12	811.82
	B7-2	201.857	198.513	186.247	225.805	419.3	1147.13	2090.51	4619.97	540	303.04	643.215	548.3	864.82	286.28	478.35	963.36	779.13	151.96	433.76	298.48	705	350.08	473.04	694.67	545.32	346.445	376.82	488.8	147.86	301.12	420.555	182.37	757.675	1085.22	427.61	113.84	298.14	1301.42	241.02	497.635	1359.48	1426.43	539.36	959.895	579.75	1401.78	1648.34	316.74
	B7-2	135.662	240.73	190.907	170.657	477.717	1071.9	2124.15	4516.85	593	424.92	574.43	513.55	1007.22	556.82	581.7	771.26	562.9	215.275	471.3	349.92	597.4	352.1	579.82	652.06	520.28	289.41	358.22	502.38	121.64	325.63	439.63	163.82	839.13	1142.48	427.61	113.84	366.94	1077.3	250.3	546.29	959.68	1903	469.39	994.57	616.86	1307.25	1685.65	340.88
	B7-2	103.873	240.253	218.047	211.933	476.493	997.939	2157.8	4491.08	505.31	396.72	428.16	436.22	707.5	413.94	610.48	845.19	618.29	278.59	301.73	276.26	714.61	328.06	472.38	722.27	568.76	403.48	300.28	502.38	134.75	368.345	401.48	158.58	676.22	880.61	502	113.84	359.11	1061.6	259.58	409.41	1570.1	1742.1	402.43	975.44	598.305	1496.32	1611.02	303.31
	B7-2	166.398	241.207	163.987	239.677	424.907	1020.37	2027.54	5406.04	522.33	349.88	712	530.925	906.74	427.58	665.71	933.25	694.89	279.36	396.22	304.4	437.61	351.09	595.2	589.1	512.88	286.53	481.45	515.96	134.75	411.06	335.8	173.095	757.675	803.04	353.22	113.84	398	1371.8	235.16	448.98	1356.17	1822.55	289.56	944.35	598.305	1654.62	1928.46	386.28
	B7-H2	274.29	260.753	295.903	485.24	1008.44	4948.72	12887.9	29100.1	109.67	0	10.34	69.44	43.455	0	143.955	51.29	172.91	129.64	69.6	111.42	180.78	49.92	115.1	14.7	89.72	47.45	102.18	215.78	94.34	139.265	85.71	161.08	217.77	50.75	342.36	0	241.16	0	258.63	69.7	143.91	246.94	29.47	43.97	107.71	104.64	198.27	147.42
	B7-H2	263.06	329.807	229.447	338.033	784.923	4748.19	15839	26430.1	123.585	0	10.34	69.44	43.455	0	141.29	54.64	172.91	105.06	100.48	56.27	107.58	56.57	110.805	14.7	89.72	64.87	95.96	306.08	94.34	109.18	136.33	119.92	303.55	58.01	407.98	0	206.61	0	220.88	69.7	117.82	308.29	29.47	58.59	89.96	118.89	254.55	192.85
	B7-H2	237.697	247.97	264.16	427.043	881.663	4911.07	14743.2	21869.5	123.585	0	10.34	69.44	43.455	0	98.27	52.965	206.98	89.27	85.04	79.61	172.65	63.22	106.51	14.7	89.72	64.87	99.07	306.08	94.34	139.265	67.1	177.19	260.66	65.27	383.14	0	211.94	0	205.15	69.7	117.82	185.59	29.47	29.35	125.46	133.14	226.41	206.33
	B7-H2	269.497	247.577	266.65	433.42	945.053	5519.68	15291.1	28325.5	137.5	0	10.34	69.44	43.455	0	146.62	52.965	138.84	117.35	85.04	90.35	140.115	56.57	130.61	14.7	89.72	82.29	99.07	396.38	94.34	169.35	116.76	193.3	260.66	58.01	362.75	0	226.55	0	205.67	69.7	91.73	246.94	29.47	43.97	107.71	118.89	226.41	199.59
	B7-H3	198.253	264.6	363.457	700.213	1758.29	4452.68	7672.24	12556.5	43.71	26.145	411.655	11.335	8.645	30.11	112.33	102.18	134.5	209.87	5.18	10.01	16.57	74.22	0	21.81	68.32	88.57	98.76	283.2	351.62	256.76	160.595	203.83	236.9	54.075	272.63	37.835	257.12	0	511.29	201.52	252.2	58.52	58.77	0	103.125	56.52	164.675	187.86
	B7-H3	257.517	293.473	370.35	709.357	2017.24	4437.29	7399.64	12310.7	54.34	26.145	450.39	11.335	8.645	30.11	95.48	90.94	84.06	206.92	5.18	10.01	16.57	88.73	0	21.81	68.32	73.02	83.47	252.1	334.56	243.57	209.63	228.62	147.48	54.075	281.21	26.22	307.56	0	472.66	200.38	298.92	58.52	58.77	0	103.125	56.52	164.675	219.02
	B7-H3	218.777	310.003	411.253	561.523	2051.71	4194.42	7341.65	11832	43.71	26.145	372.92	11.335	8.645	30.11	81.02	77.835	81.8	185.04	5.18	10.01	16.57	81.475	0	21.81	80.17	78.275	80.81	299.41	409.38	284.3	203.69	138.72	211.48	54.075	287.02	49.45	241.77	0	388.92	221.24	300.56	58.52	58.77	0	103.125	50.02	164.675	274.85
	B7-H3	261.635	255.66	412.413	696.963	1924.53	3990.87	7482.65	10994.1	33.08	26.145	411.655	11.335	8.645	30.11	129.18	64.73	109.28	163.16	5.18	10.01	16.57	81.475	0	21.81	56.47	83.53	82.14	315.62	343.09	230.38	117.5	168.41	230.87	54.075	335.73	37.835	260.35	0	308.88	158.38	250.71	58.52	58.77	0	103.125	63.02	164.675	258.52
	B7-H4	172.587	150.64	195.853	266.558	383.23	916.987	2376.97	8287.04	983.7	101.935	171	183.08	217.98	0.175	154.04	165.73	45.84	59.38	88.63	140.43	217.54	124.16	38.225	23.74	189.04	96.85	144.02	441	119.96	237.1	151.04	158.56	201.61	337.12	297.84	0	360.37	37.275	309.585	110.82	396.55	427.02	268.44	227.795	135.42	250.73	77.325	190.18
	B7-H4	300.318	164.03	181.59	349.987	379.323	1009.7	1791.84	9225	640.94	115.15	166.4	176.08	266.695	0.175	175.28	140.76	45.84	78.83	77.86	112.83	215.045	123.08	38.225	23.74	124.14	119	118.47	343.96	103.44	197.5	165.365	131.79	186.6	670.35	304.16	0	367.53	27.53	367.79	110.82	517.725	556.82	140.24	189.04	135.42	217.645	100.43	210.99
	B7-H4	295.452	182.077	206.587	179.56	357.07	890.382	1643.5	8331.45	812.32	88.72	136.115	211.64	315.41	0.175	178.64	132.2	30.78	58.4	83.245	85.23	215.045	105.37	47.35	23.74	157.31	96.85	101.58	423.1	167.88	197.5	165.365	165.48	201.61	503.735	200.92	0	345.96	47.02	215.98	110.82	638.9	538.24	204.34	266.55	135.42	170.27	54.22	231.8
	B7-H4	205.543	200.123	250.397	183.13	298.68	927.483	1734.8	8034.23	812.32	101.935	105.83	179.58	266.695	0.175	131.94	153.245	60.9	98.28	69.12	112.83	212.55	122	29.1	23.74	131.82	74.7	137.53	430.31	166.63	157.9	179.69	199.06	216.62	503.735	251.47	0	294.47	37.275	251.38	110.82	517.725	564.12	204.34	293.96	135.42	184.56	77.325	210.99
	BAFF	226.965	163.523	271.12	360.92	538.903	1267.92	1780.69	4167.7	53.94	0	233.175	0	163.4	81.945	57.685	128.09	0	45.5	3.56	0	0	1.97	9.385	154.53	5.92	172.575	85.96	0	32.305	113.22	139.51	90.65	256.605	118.11	162.56	0	216.66	0	193.64	94.51	141.025	163.525	228.44	7.5	331	39.8	0	294.29
	BAFF	290.533	213.397	232.177	424.04	548.03	1203.06	1827.54	3899.44	53.94	0	189.39	0	163.4	81.945	64.69	128.09	0	45.5	3.56	0	0	1.97	9.385	154.53	5.92	172.575	85.96	0	32.305	190.26	153.46	64.5	256.605	118.11	167	0	189.46	0	318.64	94.51	141.025	166.87	198.07	7.5	422.78	51.78	0	282.025
	BAFF	201.582	188.323	167.823	339.563	546.227	1162.92	1934.94	4007.48	53.94	0	276.96	0	163.4	81.945	57.685	128.09	0	45.5	3.56	0	0	1.97	9.385	154.53	5.92	172.575	85.96	0	32.305	156.06	167.41	89.33	260.27	118.11	206.44	0	203.06	0	294.19	94.51	141.025	163.525	196.47	7.5	576.6	51.78	0	269.76
	BAFF	217.37	227.83	238.787	421.527	547.128	1117.23	1865.88	3548.49	53.94	0	233.175	0	163.4	81.945	50.68	128.09	0	45.5	3.56	0	0	1.97	9.385	154.53	5.92	172.575	85.96	0	32.305	173.16	153.46	89.99	252.94	118.11	186.72	0	259.28	0	180.12	94.51	141.025	160.18	199.67	7.5	499.69	63.76	0	282.025
	C1q R1	339.073	343.583	376.523	433.467	358.59	620.887	1033.55	3361.12	742.55	577.17	842.47	1571.66	780.45	1316.19	2278.28	2288.14	3321.1	256.65	609.84	781.08	1586.75	715.2	1107.92	2327.33	934.27	731.8	243.06	706.81	425.8	378.12	1067.58	494.81	1349.47	1620.44	583.38	863.96	494.63	1044.5	581.12	430.83	1281.57	844.805	429.835	710.48	564.5	2166.96	4299.76	580.16
	C1q R1	408.902	455.89	295.667	407.02	418.717	735.586	1509.47	3946.4	782	596.34	690.49	1633.36	776.06	1250.94	2304.36	1994.27	2664.76	344.12	627.63	634.92	1966.2	939.74	1045.33	2040.53	929.57	608.14	251.5	683.58	385.76	278.86	1008.91	389.92	1072.58	1313.61	387.17	858.65	545.52	1236	570.59	449.96	1300.54	843.55	417.49	495.7	399.53	1960.02	3163.88	550.23
	C1q R1	379.45	382.923	350.833	402.82	428.09	555.718	1207.03	3420.79	664.6	579.62	432.49	1849.78	650.16	1086.04	2116.38	1758	2560.84	169.18	603.55	504.47	1352.31	962.23	1012.69	2357.85	922.41	459.76	247.28	407.33	398.25	274.8	571.28	442.365	990.49	1327.52	514.48	689.36	502.17	853	450.15	518.46	1008.33	846.06	382.98	654.12	522.645	2596.49	3760.33	463.04
	C1q R1	328.65	333.527	323.25	391.6	351.72	545.662	1063.51	2888.71	789.77	613.06	609.88	1195.48	503.2	921.13	2319.82	2256.92	3076.12	256.65	418.46	556.75	1459.86	563.78	997.8	1684.68	925.99	491.74	214.96	547	412.025	377.08	651.34	442.365	1249.35	1216.39	516.2	774.005	498.4	1044.5	599.53	471.62	1646.24	651.32	442.18	806.3	480.79	2373.9	3086.74	532.21
	Cathepsin H	365.285	389.507	442.987	528.173	527.943	1568.66	2816.54	5046.89	1154.78	756.14	674.28	948.12	1046.92	717.22	871.94	936.9	867.41	598.57	896.85	647.88	810.25	665.44	798.22	986.71	1009.69	704.6	617.58	960.4	598.38	615.31	786.71	629.08	1301.52	1709.19	776.16	384.46	953.37	1742.94	753.58	1079.88	2009.12	1837.71	836.065	805.5	836.14	1073.86	1277.13	1189.23
	Cathepsin H	464.162	394.617	390.39	489.423	655.473	1574.7	2602.72	4390.05	1382.33	738.14	854.17	935.73	901.37	881.59	872.71	695.04	925.64	488.58	807.31	717.49	810.25	783.38	938.16	854.14	1059.34	694.98	518.36	1210.92	545.12	448.9	1087.34	451.22	1010.62	2134.85	694.83	378.88	910.25	1718.96	668.29	836.53	1853.92	1911.48	750.38	1009.75	649.65	938.42	1612.32	1091.48
	Cathepsin H	537.853	348.297	425.937	538.86	667.607	1633.34	2435.7	4433.76	1238.69	885.37	643.32	1093.41	887.52	703.79	1075.26	792.92	1122.83	534.08	938.82	743.56	810.25	689.52	793.9	785.57	1136.04	680.69	716.8	1253.86	314.83	676.785	1275.15	669.27	1605.94	1760.76	691.88	735.35	947.2	1340.14	657.12	1248.83	2145.73	2114.14	921.75	1270.56	836.14	1209.29	941.94	1543.02
	Cathepsin H	462.352	289.277	404.65	695.033	569.327	1787.55	2597.04	4986.52	1139.65	1053.8	690.51	1328.47	1192.47	899.76	1265.69	864.91	1024.23	720.65	917.835	940.6	810.25	736.45	1118.29	947.4	1423.62	840.08	617.58	1002.06	406.58	738.26	1185.76	591.19	1592.41	2508.94	802.42	559.905	1205.92	1730.95	701.96	1381.67	2077.43	2012.81	836.065	1140.15	1022.63	1073.86	1277.13	1286.98
	CD117	156.958	123.768	161.15	121.917	614.757	1793.99	3332.84	12979.4	767.4	1080.78	408.69	1075.04	993.86	1114.65	2209.33	1866.8	2114.72	643.415	1300.33	1480.31	1636	1243.26	1262.92	1375.66	1201.7	709.6	410.79	780.4	99.175	306.18	1056.98	494.92	1652.86	2420.65	417.85	957.27	387.35	2401.3	283.31	1087.62	2171.48	2689.66	1383.96	2532.98	1106.27	2755.02	3778.58	1144.3
	CD117	153.808	102.993	123.237	163.683	553.547	1774.27	2994.65	10169.4	1153.02	1118.7	607.87	1416.5	1242.88	1059.6	2047.64	1819.19	2364.94	740.47	1458.62	1859.02	1586.37	1244.63	950.81	1531.55	1247.98	711.34	526.195	932.86	99.175	331.84	936.18	503.92	1621	1947.98	365.365	1111.17	351	2846.04	307.41	874.29	2006.48	2084.36	1576.82	2238.63	1107.44	2187.06	3964.6	1427
	CD117	175.053	144.543	140.13	209.573	539.863	1754.01	3535.81	9368.36	715.84	780.7	703.76	1107.02	710.38	1087.12	2184.67	1541.53	2396.73	546.36	1083.56	1309.51	1586.37	1217.04	1060.17	942.09	1155.41	583.68	641.6	1251.53	99.175	286.63	907.74	457.65	1555.45	1692.12	312.88	843.08	369.175	3476.45	202.31	1320.38	1346.82	2143.27	1324.27	2486.81	1590.17	2776.27	4454.1	1276.73
	CD117	155.383	89.5867	176.497	193.743	503.963	1849.59	3265.69	9397.03	960.21	930.74	596.73	1725.98	744.84	978.53	1833.98	1400.67	2380.84	502.92	1379.47	1068.02	1536.73	1440.26	1281.78	1219.77	954.12	707.86	688	979.05	99.175	319.01	1176.29	485.92	1489.9	1419.33	365.365	1029.48	256.41	2607.22	259.21	1204	1676.65	2481.48	1304.88	1917.61	1348.81	2955.8	5012.88	1127.66
	CD157	84.08	133.387	220.207	280.687	1080.11	2017.8	4473.47	6245.71	137.61	0	22.86	0	0	0	0	0	0	33.81	0	0	0	0	0	0	0	56.165	2.75	0.905	200.24	0	0	150.06	11.805	0	214.53	0	116.92	0	332.71	33.44	4.415	0	0	0	0	0	0	145.77
	CD157	99.9817	127.303	220.77	344.953	1141.69	1989.22	4220.5	6335.65	137.61	0	22.86	0	0	0	0	0	0	33.81	0	0	0	0	0	0	0	59.55	2.75	0.905	233.69	0	0	112.36	11.805	0	240.53	0	151.29	0	224.66	33.9	4.415	0	0	0	0	0	0	123.22
	CD157	113.325	174.563	254.107	372.78	1024.99	1988.59	4020.16	5488.35	137.61	0	22.86	0	0	0	0	0	0	33.81	0	0	0	0	0	0	0	56.165	2.75	0.905	166.79	0	0	105.9	11.805	0	214.53	0	120.69	0	290.3	32.98	4.415	0	0	0	0	0	0	123.22
	CD157	126.668	139.47	278.663	264.67	1187	1832.86	3331.44	4955.88	137.61	0	22.86	0	0	0	0	0	0	33.81	0	0	0	0	0	0	0	52.78	2.75	0.905	200.24	0	0	118.82	11.805	0	188.53	0	117.63	0	257.48	33.44	4.415	0	0	0	0	0	0	100.67
	CD200	563.628	463.757	508.48	980.423	736.577	1293.71	2219.34	4117.97	5968.6	5813.39	3861.94	6605.61	4031.23	4682.9	12257.5	8516.43	10574.1	1878.1	772.08	1382.96	7616.84	4035.76	6223.08	5985.29	4345.44	2597.06	820.11	6525.51	648.71	882.78	6304.1	2429.2	6065.27	6947.73	1405.91	1853.92	749.04	6819.54	793.96	4564.15	7653.63	5645.52	5722.38	8375.28	5627.24	11744.1	9731.32	3388.82
	CD200	601.037	508.337	503.477	924.8	640.627	1371.53	2017.88	4156.18	5978.18	5653.11	4693.7	5493.98	4759.77	4859.41	11945.6	8356.49	11088	1004.57	807.97	1170.46	6504.51	3817.58	6091.98	5845.64	4003.06	2146.2	827.4	6352.2	531.98	973.035	6331.92	2428.18	6370.04	7185.12	1375	1867.33	837.84	7118.98	856.48	4094.14	7777.04	5636.45	5300.5	7452.74	5306.99	10553.9	12415	3693.72
	CD200	730.822	551.543	439.357	742.62	618.367	1327.24	2193.25	4338.44	4766.25	7134.18	5368.81	5109.94	5488.31	4506.4	11368.2	7673.85	10725.1	1441.34	771.52	1299.82	7011.73	3592.81	5249.73	6714.98	4274.27	2443.62	794.76	5870.46	488.72	973.035	6545.55	2610.96	6436.7	6801.63	1405.91	1733.86	795.76	6935	771.08	4056.53	7800.42	6696.31	6002.92	6727.4	6323.12	10192.4	13051.1	3686.08
	CD200	614.95	594.75	531.633	891.38	746.65	1419.97	2704.47	4092.78	3571.82	6515.4	5003.82	5408.36	5945.06	4454.38	11540.3	7226	11517.6	1441.34	843.86	1268.1	7502.12	3677.88	5699.63	6394.65	4210.33	2336.47	812.82	6856.16	464.74	1063.29	5978.53	2426.4	6305.2	6928.57	1436.82	1584.06	816.8	7130.31	708.28	4253.85	7940.96	6860.59	5385.56	8872.24	6960.53	8612.38	12592.6	2928.64
	CD229	754.05	807.747	674.36	833.667	730.9	2222.48	4432.2	11347	507.14	318.82	370.14	416.75	575.92	364.79	717.31	436.92	608.92	547.56	438.73	519.16	715.98	616.06	636.57	588.36	640.86	491.94	497.15	402.37	640.61	730.67	751.94	807.94	992.02	836.77	809.83	503.49	754.35	694.27	735.43	583.96	1022.6	639.78	470.31	577.04	733.42	603.03	697.05	798
	CD229	705.782	689.79	603.007	844.287	751.327	2399.17	4659.67	12046	819.65	390.525	371.42	526.69	538.37	365.29	569.88	665.41	982.8	437.2	495.78	650.54	883.02	496.72	469.4	554.08	629.06	599.31	609.08	531.63	684.58	764.92	694.96	658.47	726.67	820.08	709.34	391.92	763.37	556.37	775.59	531.32	970.53	732.38	566.92	601.96	707.23	576.2	689.86	755.62
	CD229	749.17	672.933	613.583	754.747	655.867	2338.68	5065.3	12759.8	685.73	413.54	463.25	454.27	685.42	541.24	760.3	591.78	932.45	591.19	494.33	554.27	669.03	632.54	590.26	462.12	566.31	465.02	465.24	555.15	627.15	852.16	743.6	665.2	767.55	955.12	714.46	501.1	719.69	832.17	739.44	795.78	1102.52	736.72	511.54	736.02	719.88	697.75	704.24	742.98
	CD229	628.728	633.663	524.53	724.16	743.407	2505.98	6297.7	14844.7	548.94	367.51	543.85	566.83	632.92	533.94	764.39	475.56	690.44	557.04	507.42	666.02	622.08	623.48	624.96	519.8	503.56	627.04	602.94	543.39	633.52	800.18	822.17	767.12	961.47	1102.27	925.98	454.52	877.96	694.27	917.9	689.87	921.88	907.98	554.04	815.27	746.96	645.17	608.53	750.63
	CD28	252.485	269.42	238.2	204.107	274.043	724.835	1158.92	3117.58	1671.15	1649.24	436.24	1685.14	1393.12	1736.29	2091.72	1909.1	2535.67	1439.62	1917.65	1663.45	1873.19	1377.59	1428.88	1978.24	1730.37	890.94	700.38	944.25	288.61	252.015	1307.6	1009.33	1762.56	2647.28	874.24	1817.94	1056.45	2573.08	865.8	1277.86	2799.8	3132.84	1237.64	1651.24	1666.74	1858.02	2905.8	1776.71
	CD28	221.017	171.55	218.513	133.053	262.793	698.866	1167.7	2698.48	2200.44	1557.8	670.68	1564.88	1362.16	1319.25	2104.6	1947.5	2086.04	2222.94	2131.33	1507.22	2065.25	1218.43	1268.29	1881.12	1823.88	815.69	677.9	766.53	356.16	252.015	1222.2	754.75	2293.27	2897.07	1074.23	1813.8	1073.84	3108.63	888.78	1340.63	2695.98	3086.98	883.46	1693.92	1555.57	2683.98	2685.21	1931.75
	CD28	264.947	194.947	245.127	155.49	251.543	758.195	1156.72	2874	1420.87	1071.74	691.74	1536.82	1174.44	1268.81	1699.12	1588.72	1967.88	1514.92	2028.71	1553.55	2041.62	1354.64	1379.9	1567.19	1734.61	901	734.96	1210.25	221.06	252.015	860.8	662.72	2027.91	2786.54	874.24	2010.24	1091.22	3078.75	764.82	1551.71	2870.21	3011.62	861.75	1711.14	1506.06	2481.33	1926.9	1519.2
	CD28	258.716	250.89	233.523	180.547	250.503	673.51	1029.79	2692.87	1608.9	1578.02	649.62	1064.94	1372.43	1048.71	2281.02	1800.82	1966.62	1836.7	2442.67	1747	1752.12	1388.92	1442.1	1451.64	1650.33	1154.86	664.66	1426.78	217.18	252.015	1082.12	753.28	1642.78	2508.02	674.25	1809.65	1073.84	2797.27	842.82	1421.81	2837.76	2822.46	1312.78	1608.55	1605.08	2118.6	2189.26	1286.31
	CD300b	742.935	706.14	660.127	585.44	1028.53	2419.85	4734.29	8024.24	273.24	252.25	390.96	327.88	297.45	143.3	686.7	339.15	551.8	523.9	419.96	479.58	453.82	429.98	350.78	418.885	481.47	481.61	380.36	259.25	618.995	189.545	774.74	591.18	701.32	646.54	880.33	444.31	787.62	273.48	819.04	663.2	795.76	437.51	277.77	317.5	349.3	591.96	664.39	512.13
	CD300b	741.617	872.967	672.623	629.713	1013.46	2463.27	4817.39	10591.2	204.24	213.55	409.105	229.42	342.52	176.56	591.96	316.12	341.61	420.61	498.12	502.92	368.15	438.24	325.76	378.58	438.29	502.27	334.59	207.98	620.14	189.545	644.19	721.73	666.81	589.62	757.9	357.055	815.4	298.77	815.9	517.99	830.9	484.14	344.7	329.33	261.31	510.84	546.22	470.47
	CD300b	728.578	652.097	693.767	717.893	1131.35	2664.62	4851.89	7869.82	326.69	263.76	427.25	378.56	319.985	209.82	590.45	336.38	452.1	435.35	440.4	472.19	352.78	407.66	316.16	459.19	400.64	488.29	452.3	153.7	575.9	128.51	688.31	820.42	631.79	594.39	806.59	357.055	787.4	248.19	808.88	372.78	859.22	416.04	352.62	341.14	351.66	560.37	872.27	562.08
	CD300b	741.272	734.27	721.23	745.403	1234.17	3050.65	5360.45	11215.5	364.06	336.51	525.37	282.02	319.985	214.02	625.58	288.98	490.56	473.25	562.86	589.46	446.14	490.46	338.27	518.26	460.83	339.29	416.33	206.4	617.85	250.58	679.44	683.02	726.26	476.64	794.41	269.8	770.37	273.48	830.48	517.99	904.54	577.33	348.66	335.235	350.48	461.31	782.56	537.105
	CD39	118.421	166.097	163.163	180.083	406.943	1272.39	2549.52	8202.94	0	0	0	0	0	0	0	0	0	0	0	0	0	0	0	0	0	0	0	0	0	34.16	0	26.39	0	0	133.825	0	134.27	0	125.45	0	55.765	0	0	0	0	0	0	9.36
	CD39	105.605	102.56	135.123	199.087	512.643	1253.16	2757.68	7382.84	0	0	0	0	0	0	0	0	0	0	0	0	0	0	0	0	0	0	0	0	0	34.16	0	26.39	0	0	175.62	0	118.605	0	134.345	0	55.765	0	0	0	0	0	0	9.36
	CD39	126.258	126.923	148.487	172.477	428.14	1196.35	2776.67	8037.47	0	0	0	0	0	0	0	0	0	0	0	0	0	0	0	0	0	0	0	0	0	27.14	0	26.39	0	0	126.2	0	102.94	0	99.54	0	55.765	0	0	0	0	0	0	9.36
	CD39	110.583	179.503	188.297	194.46	582.173	1667.75	3255.49	7606.6	0	0	0	0	0	0	0	0	0	0	0	0	0	0	0	0	0	0	0	0	0	41.18	0	26.39	0	0	141.45	0	118.605	0	143.24	0	55.765	0	0	0	0	0	0	9.36
	CD44	977.142	1194.88	1274.26	1587.01	4347.58	11662.5	15496.6	15621.9	5481.22	5018.1	3179.71	4403.82	4511.96	5004.98	8771.1	7390.12	9611.98	2017.06	2476.8	2758.59	4800.2	4461.41	5246.06	4955.92	3690.47	2709.94	1522.6	4363.4	793.625	1047.97	4415.66	1726.44	5304.2	5437.36	1910.76	2544.67	1482.71	5988.59	2604.18	2686.91	5261.92	5705.61	4982.33	8204.9	4184.86	15179.2	7608.84	4767.08
	CD44	954.093	1307.2	1228.2	1668.72	4112.36	10850.6	13256.9	15698	5778.5	5118.92	2762.78	4295.61	4150.86	4833.49	9875.3	6711.1	7493.04	2307.98	2586.47	2431.1	4514.04	4091.04	4849.52	4238.04	3748.42	2662.34	1255.68	3485.68	826.33	1163.73	4013.66	2286.7	4299.94	5259.53	2028.98	2138.2	1530.28	5613.44	1846.88	2882.82	6878.9	5122.17	5459.22	7497.85	4223.39	11433	6344.52	6467.39
	CD44	954.852	1253.9	1230.78	1505.29	3877.13	11206.6	14268.3	16687.3	5871.29	3927.04	3057.94	4512.02	5103.94	4609.68	7218.56	6451.57	7845	2056.56	3103.44	2588.22	4159.06	3865.02	4824.04	4090.8	3647.88	2493.19	1399.22	3899.9	760.92	932.22	4215.88	1956.4	3984.59	5166.4	1836.22	2247.14	1888.88	5298.34	2099.75	3132.71	9576.45	5461.24	4952.15	8370.05	3863.82	17504.4	6414	5448.46
	CD44	958.178	1077.21	1357.03	1503.77	3577.25	11027.9	13879.8	16223.6	4768.34	3090.34	3378.12	4231.37	5010.5	4153.17	9396.81	5554.69	7865.08	1783.1	3081.84	2597.96	3553.28	4395.63	5649.14	4330.98	3957.38	2428.63	935.18	4508.24	733.47	1047.97	4025.13	1749.27	3669.25	5615.2	1659.41	2020.84	1282.21	5213.1	1968.67	2510.58	8841.77	5811.14	4056.32	9381.65	4024.34	13141.4	8485.1	4183.12
	CD45	230.377	153.767	294.33	498.883	837.553	5792.1	13288.5	19666.3	0.205	0.76	144.83	0	0	0	0	0	29.47	0	15.505	11.6	0	25.25	0	0	11.94	47.475	0	0	44.09	507.695	4.12	134.335	335.1	102.325	270.9	0	305.45	0	230.81	0	445.97	24.56	30.74	112.12	0	22.55	0	355.475
	CD45	190.195	200.653	288.213	516.117	713.41	5795.34	13331	16480.6	0.205	0.76	110.875	0	0	0	0	0	29.47	0	16.5	11.6	0	25.25	0	0	11.94	47.475	0	0	44.09	571.39	4.12	89.47	278.35	102.325	252.48	0	315.64	0	229.33	0	347.48	24.56	30.74	112.12	0	22.55	0	355.475
	CD45	210.322	190.197	292.993	470.713	592.4	5745.33	12575.2	16211.3	0.205	0.76	76.92	0	0	0	0	0	29.47	0	14.51	11.6	0	25.25	0	0	11.94	47.475	0	0	44.09	444	4.12	179.2	278.35	102.325	234.06	0	384.65	0	219.21	0	385.9	24.56	30.74	112.12	0	22.55	0	250.35
	CD45	190.267	180.207	295.667	591.873	755.17	5892.22	14771.9	18583.3	0.205	0.76	110.875	0	0	0	0	0	29.47	0	15.505	11.6	0	25.25	0	0	11.94	47.475	0	0	44.09	385.64	4.12	134.335	221.6	102.325	184.53	0	295.26	0	257.23	0	309.06	24.56	30.74	112.12	0	22.55	0	460.6
	CD69	491.835	405.183	434.193	598.347	542.52	948.388	1494.53	2946.73	1015.86	540.265	488.54	274.75	484.48	458.18	835.12	764.67	978.12	770.14	563.86	659.9	625.64	424.62	415.88	708.18	645.28	446.86	472.41	403.46	630.39	347.43	583.1	486.49	578.52	1311.33	687.46	365.96	606.78	1294.32	639.14	359.445	1509.46	1047.88	583.69	602.12	979.38	587.5	966.095	808.5
	CD69	621.833	464.667	507.643	623.323	636.92	902.486	1411.53	2992.24	794.55	540.265	597.51	274.75	552.06	560.67	793.26	624.23	899.82	585.52	527.27	605.84	936.43	528.84	491.6	662.51	716.24	431.18	427.1	399.61	498.06	387.5	676	522.2	898.12	1257	510.72	207.45	642.3	981.73	475.92	243.1	1498.35	945.35	416.38	639.29	922.8	543.18	924.15	672.86
	CD69	489.965	501.533	495.393	673.727	652.63	910.195	1638.41	4439.01	657.74	540.265	794.32	206.67	888	554.735	844.8	544.1	900.34	682.72	474.04	696.67	814.62	428.04	371.43	800	680.76	523.6	568	403.46	486.35	426.13	616.73	564.78	752.02	1474.34	579.26	244.2	507.5	1282.92	520.88	475.79	1445.42	1206.88	485.67	743.35	1182.71	566.06	1008.04	679.42
	CD69	536.337	431.317	499.11	720.94	569.333	919.226	1649.75	3715.62	905.205	540.265	764.71	342.83	786.88	548.8	839.96	546.06	1069.73	563.79	600.45	574.48	917.58	478.44	523.75	743.78	630.42	608.55	621	407.31	358.78	464.76	548.02	628.48	954.31	909.24	626.78	299.61	512.45	1288.62	444.84	359.445	1412.67	1222.04	534.68	479.29	848.47	576.78	1019.14	885.65
	CD99-L2	325.227	244.013	283.91	231.517	281.973	637.977	1352.22	2390.77	7131.96	9445.96	8520.55	8477.87	7650.49	9956.26	17351.5	11378	15746.1	3683.6	7211.57	5233.23	10150	6303.04	8041.53	9179.24	7487.26	7331.22	5982.31	9184.82	912.245	4029.43	9331.57	4226.78	9425	8826	1804.46	8564.34	1770.22	10107.3	1349.35	7080.74	13106.5	11117.6	10135.7	12486	8812.67	20489.9	10293.6	13866.9
	CD99-L2	238.688	226.85	248.987	228.567	293.047	634.387	1190.99	2319.48	7974.02	9189.41	8043.49	9547.82	7949.14	9435.65	17724.1	11924.3	12729.2	4148.65	5015.85	5347.13	9926.08	6291	8314.69	9872.24	6732.02	6351.83	6099.71	7127.21	849.18	3872.4	9287.44	4279.58	9101.82	8544.71	1956.9	7316.8	1520.73	8084.02	1053.51	7027.9	12302	10375.5	10132.3	12144	10581.6	18883.7	10430.5	11854.4
	CD99-L2	218.973	161.16	206.09	157.71	270.9	641.567	1044.49	2239.29	8551.94	8333.65	7289.65	8859.33	8235.06	8529.62	14206	11754.5	11558.2	4455.2	6760.58	4879.88	9231.27	6442.14	7729.02	8730.41	7050.75	6350.35	6141.12	9185.94	975.31	4524.61	8659.1	4177.59	8589.98	8985.58	1919.1	6302.28	1494.41	8326.41	1335.54	7289.29	15570.2	9799.48	8626.62	10414.9	8528.55	14539.8	10459.3	13535.9
	CD99-L2	302.063	209.687	262.1	183.92	264.25	619.696	1050.77	2191.61	6972.9	9113.55	8088.06	10860.8	8448.57	9284.33	14642	11091.6	11956	3740.62	7581.42	6271.63	8850.61	5764.16	8085.63	9923.86	7313.56	6840.12	6323.49	8314.56	774.12	5381.49	9076.23	3964.22	9101.6	8436.9	2048.31	6763.86	1677.83	8979.81	1323.2	7485.36	17290.2	10253.6	8338.69	8358.5	9945.7	14756.2	11527.8	12196.9
	CHL-1	329.587	326.967	380.177	306.123	339.67	1590.31	5229.41	10973.9	2233.1	1316.97	1407.27	1636.5	2263.84	1452.57	2862.02	2207.76	4659.98	725.77	1838.42	1552.5	1775.1	1302.34	2449.24	1874.42	2235.65	1492.04	542.28	1579.59	780.73	718.4	2013.18	1006.34	1598.36	3600.16	882.82	1389.79	825.41	2226.61	700.72	1360.31	3506.78	2233.67	1898.72	1145.41	1535.27	5271.48	6732.92	1760.78
	CHL-1	431.913	284.433	344.817	326.677	409.33	1734.61	5964.66	10061.6	2907.06	1395.31	1053.65	1458.08	2271.75	1838.1	3392.12	1736.44	4865.72	797.96	1669.76	1544.86	2189.98	1334.04	2659.1	1990.2	2408.18	1248	764.16	1573.71	587.45	584.02	1921.08	749.39	2221.78	2617.76	745.31	1842.85	741.12	2364.24	600.4	1552.71	3692.18	2419.2	1646.72	1291.86	1788.82	4502.58	4454.56	1881.58
	CHL-1	330.143	311.523	286.847	387.04	316.017	1752.91	5187.49	13006.2	2027.09	1238.63	1747.33	1880.77	2103.59	1378.02	3593.27	2304.76	6204.14	850.75	1552.04	1612.73	2732.7	1632.04	2215.53	1758.64	2228.14	1736.08	737.4	1585.46	583.61	718.4	1669.22	990.04	2588.84	3675.78	743.85	1944.16	936.18	1889.26	611.58	1403.34	3251.22	2465.57	2808.75	1877.39	2699.59	6629.84	5120.53	1845.13
	CHL-1	294.052	293.22	309.457	360.083	457.607	2023.99	6682.89	14149.7	3082.1	1553.1	1577.3	2119.56	2267.8	2177.9	3909.27	2256.26	5666.83	824.355	1905.83	1582.62	2589.38	1925.5	2079.25	1874.42	2885.13	1492.04	976.76	1704.48	593.49	852.78	2497.35	998.19	2405.31	4709.25	956.27	2407.47	948.59	3076.11	856.5	1658.78	3669.82	2442.39	3093.35	1584.62	2485.92	6040.37	6449.08	1863.36
	CHRDL2	510.713	533.16	506.24	678.64	659.877	992.905	1918.29	4741.54	394.59	116.49	241.54	225.44	319.23	255.21	337.15	137.15	324.71	337.43	541.41	444.76	308.79	328.6	341.34	503.27	490.18	265.53	304.02	359.92	637.07	511.16	544.4	578.6	600.42	1031.92	567.11	514.22	826.44	659.96	658.41	440.61	1005.3	605.22	495.38	362.24	520.67	852.66	816.48	664.08
	CHRDL2	576.378	518.15	482.95	712.96	668.183	1016.3	2055.78	5334.44	445.02	228.8	255.88	211.88	284.41	314.02	423.58	178	411	368.06	498.895	319.83	364.65	279.98	380.96	329.1	474.02	303.02	359.59	323.23	611.38	694.74	523.76	593.2	659.59	764.33	698.92	555.78	650.49	651.71	626.14	426.18	943.94	885.73	503.74	423	489.685	783.37	801.76	502.98
	CHRDL2	529.223	546.127	493.173	612.113	601.453	1014.78	1912.28	4589.87	495.88	172.645	389.2	198.32	313.25	354.24	394.48	272.38	419.31	387.58	472.57	428.29	387.13	225.48	373.18	472.78	422.275	227.71	396.28	286.54	556.46	824.27	590.98	564	534.57	747.32	630.92	599.19	547.46	760.92	743.29	455.04	890.64	844.82	512.1	479.85	458.7	669.91	757.94	662.51
	CHRDL2	608.393	523.163	499.847	704.407	617.213	1033.89	2140.88	4888.42	470.45	172.645	322.54	211.88	305.37	347.88	442.66	237.3	260.33	364.96	525.22	501.04	424.76	304.29	457.42	392.88	370.53	373.41	457.25	409.22	586.94	537.44	659.37	384.33	707.73	933.39	644.54	472.66	637.92	891.46	639.26	440.61	974.62	862.18	503.74	537.84	375.18	556.45	787.04	620.46
	COCO	572.428	518.757	633.317	633.977	631.11	3227.49	7196.84	15995.1	1266.69	870.48	841.77	1113.44	1048.12	1000.12	1670.13	1337.92	1381.14	897.42	1365.87	1025.08	1370.59	1024.6	1104.45	1933.5	849.75	990.67	914.56	798.46	875.92	1463.51	1639.9	1189.14	1541.02	2549.88	1339.1	2053.33	1447.71	1912.84	1202.47	1175.64	1934.67	2044.82	1157.25	1346.73	1443.34	2425.55	1967.98	1406.58
	COCO	596.665	635.653	536.23	618.167	686.01	3146.38	7183.84	15514.8	1249.12	1038.52	1012.39	1911.88	982.77	1195.63	1786.96	1268.83	1354.39	815.46	1499.17	1150.39	1715.42	639.48	1200.02	1367.18	975.31	1021.78	897.87	1009.08	909.8	1710.53	1665.71	1089.57	1752.48	2353.16	1438.31	2384.88	1420.42	2301.66	1169.2	1106.31	2023.26	1856.29	1107.2	1626.25	1481.51	1827.36	1893.94	1524.23
	COCO	624.102	573.533	551.437	618.633	696.553	3165.98	6947.44	18672.8	1578.57	1357.73	1130.02	1635.85	1138.73	1103.42	1824.5	1303.38	1507.16	1040.8	1155.92	1044.72	1437.59	840.6	1373.54	1519.96	1073.56	1043.31	894.4	842.38	920.39	1216.48	1539.92	939.06	1764	1789.22	1537.52	1803.16	1469.16	2140.08	1355.08	1162.65	2136.27	1761.24	1170.71	1002.84	1526.16	2122.05	1555.08	1154.04
	COCO	628.448	614.07	573.727	617.62	726.117	3856.05	8584.85	17490.9	1902.18	1198.12	1071.2	1721.16	1093.42	1070.14	2353.04	1303.38	1444.15	969.11	1432.52	1097.56	1576.51	932.6	1286.78	1726.73	1024.43	1371.12	906.215	925.73	842.66	1788.49	1902.43	1309.75	2011.94	2924.4	1586.96	2062.57	1616.23	2542.04	1455.35	1543.6	2424.38	2334.31	1374.63	1986.92	1503.84	2416.73	1869.21	1537.6
	CRACC	135.348	93.7733	199.84	287.133	2363.37	6940.79	11587.9	15486.6	119.03	610.54	44.49	158.53	172.45	90.89	163.78	363.46	150.025	0	67.105	66.35	89.18	55.04	127.18	0	229.22	58.395	20.035	0	89.46	297.535	171.77	89.96	178.245	587.53	273.1	124.325	103.215	589.98	215.22	185.895	401.08	690.92	215.96	183.045	91.275	233.57	38.665	163.82
	CRACC	89.8067	62.1567	184.25	371.523	2895.48	6560.71	10885.1	14575.2	94.84	610.54	44.49	117.29	194.06	99.98	210.84	253.78	157.46	0	79.31	63.75	79.38	61.29	131.745	0	247.25	58.395	22.44	0	100.85	384	203.69	97.3	185.63	666.63	265.14	161.06	97.9	547.72	188.47	185.895	520.56	625.94	198.1	183.045	91.275	233.57	38.665	156.69
	CRACC	122.255	61.91	222.187	406.093	2781.5	6560.24	11008	15051.3	143.22	610.54	44.49	199.77	147.735	81.8	257.9	308.62	142.59	0	54.9	68.95	98.98	48.79	131.745	0	238.235	58.395	20.035	0	112	367.27	187.73	167.77	178.245	578.33	210.39	124.325	108.53	408.21	228.25	185.895	281.6	846.79	198.1	183.045	91.275	233.57	38.665	136.355
	CRACC	163.578	77.965	178.067	330.377	2416.37	6259.34	11018.3	13687.4	119.03	610.54	44.49	158.53	123.02	90.89	210.84	308.62	150.025	0	67.105	63.56	89.18	55.04	136.31	0	238.235	58.395	17.63	0	95.155	227.8	187.73	153.53	170.86	479.24	155.64	87.59	103.215	536.38	177.88	185.895	265.08	639.02	180.24	183.045	91.275	233.57	38.665	116.02
	CXADR	262.667	131.347	204.053	261.69	283.503	650.159	892.23	2400.59	949.84	478.94	391.4	729.4	1160.2	416.44	1089.32	773.36	1194.75	79.52	2.665	14.29	618.7	169.985	489.57	476.98	174.105	129.58	10.295	475.01	29.72	149.63	866.5	272.54	1009.77	407.41	166.25	0	145.47	1051.25	193.81	274.345	1205.68	443.425	460.82	891.42	1201.04	2645.65	2477.08	272.2
	CXADR	216.322	191.897	217.353	204.79	275.957	455.325	830.073	2145.2	875.11	556.58	477.36	754.32	953.1	457.25	876.58	548.39	1159.75	75.97	2.665	14.56	808.47	226.92	575.9	412.41	175.37	129.58	10.295	477.08	29.72	162.65	651.16	222.78	719.67	506.98	138.67	0	217.5	893.67	179.16	193.96	685.78	464.48	560.89	979.34	1100.88	3241.46	2925.88	257.14
	CXADR	163.002	124.593	258.363	169.98	236.513	459.095	873.353	1947.39	912.475	560.08	583.57	430.88	1055.1	570.2	943.86	761.37	1464.1	72.42	2.665	19.71	696.35	212.28	442.775	290.87	145.78	129.58	10.295	472.94	29.72	190.76	675.56	263.47	819.16	373.54	203.82	0	135.4	677.44	168.2	274.345	926.43	533.86	750.71	1059.38	844.15	2329.06	3291.04	208.78
	CXADR	221.202	161.622	213.72	276.967	279.73	512.998	913.277	2127.41	1107.53	714.77	448.33	559.58	1059.76	436.845	1110.64	785.35	1345.84	99.26	2.665	24.86	611.38	127.69	395.98	557.38	172.84	129.58	10.295	508.92	29.72	175.67	771.03	293.37	792.24	502.06	185.035	0	208.82	718.08	190.12	354.73	901	422.37	655.8	935.38	1067.82	2046.53	3108.5	264.67
	DcTRAIL R1	536.587	546.447	560.317	749.643	1438.43	3953.02	9687.47	22583.9	1504.08	835.06	560.22	1005.67	617.585	1357.22	768.3	662.56	650.22	750.88	844.14	700.84	843.4	470.79	608.445	493.9	736.62	607.32	372.06	475.32	574.71	887.66	899.88	840.78	970.3	1228.02	750.75	1511.92	816.53	1139.98	1073.04	588.47	1104.83	1757.09	1082.94	900.37	834.555	1634.92	861.415	1022.78
	DcTRAIL R1	503.32	530.413	520.457	769.093	1264.38	4105.16	9797.29	22150.6	1567.26	673.56	706	1072.57	746.56	1009.51	828.46	787.215	520.92	914.04	1383.83	654.66	709.06	429.16	608.445	491.35	549.395	721.98	399.89	317.31	553.895	1022.82	1253.25	825.65	922.44	1309.55	736.47	1310.02	714.32	849.76	1044.7	582.92	1071.92	1751.42	917.1	892.145	834.555	1733.5	861.415	874.635
	DcTRAIL R1	475.697	487.193	505.963	859.973	1384.97	3961.67	9351.71	22218.8	1651.38	673.56	774.92	672.4	488.61	1151.14	605.06	865.8	694.06	1028.34	1268.33	608.48	1040.16	512.42	459.73	492.625	362.17	753.57	468.73	317.36	519.78	752.5	957	433.61	773.46	1077.04	615.59	1309.08	647.08	660.92	1072.52	456.14	896.15	1762.75	831.52	883.92	973.15	1517.4	1107.43	726.49
	DcTRAIL R1	487.31	473.133	598.643	755.83	1358.01	3787.08	9829.7	21819.3	1103.38	512.06	843.84	839.035	402.12	888.84	708.14	708.63	606.38	818.78	1273.67	731.54	1013.56	470.79	757.16	490.94	549.395	677.08	537.57	396.34	533.08	1120.27	843.12	479.06	890.06	837.34	722.19	1034.9	765.425	864.24	840.04	594.02	1137.74	1757.09	874.31	597.86	695.96	1197.8	615.4	589.8
	Dectin-2	512.152	568.067	562.947	529.867	892.24	1340.92	1891.82	3569.93	586.84	381.17	324.25	218.385	237.27	181.095	305.4	525.1	411.88	255.82	163.04	456.57	192.78	430.14	136.87	161.46	295.8	182.205	178.7	39.03	441.04	779.92	614.08	406.63	409.55	204.13	514.28	148.29	520.51	93.02	772.54	321.73	821.815	304.55	491.57	295.835	392.81	434.41	0	914.51
	Dectin-2	454.307	472.797	450.817	610.42	985.98	1317.49	1860.92	3367.28	563.89	351.86	259.24	207.42	198.435	235.09	218.02	507.74	398.49	274.86	228.35	518.09	201.085	589.51	125.7	161.46	289.88	182.5	251.52	39.03	558.45	587.105	513.16	391.12	371.83	288.08	618.23	156.69	578.73	106.82	706.59	425.24	936.14	361.72	527.18	295.835	379.4	378.36	0	731.18
	Dectin-2	466.942	383.573	572.393	514.147	1126.21	1290.41	1920.36	3034.08	667	216.82	246.66	229.35	159.6	127.1	346.88	501.84	385.1	255.69	229.92	540.12	201.26	509.825	148.04	161.46	337.18	181.91	199.21	39.03	512.66	394.29	492.04	370	555.92	246.105	554.76	171.78	699.88	74.57	498.22	405.24	707.49	325.9	342.88	265.69	283.02	322.31	0	740.84
	Dectin-2	504.41	456.173	509.147	730.727	1085.38	1251.72	1654.1	2955.55	540.94	241.3	213.29	218.385	198.435	181.095	263.92	439.2	398.49	265.34	231.49	487.33	200.91	416.24	136.87	161.46	283.96	141.67	263.2	39.03	318.62	587.105	619.12	454.79	557.18	313.56	454.38	186.87	722.04	99.92	643.08	371.54	989.21	397.54	417.225	325.98	406.22	253.43	0	901.2
	DNAM-1	320.705	226.77	285.55	419.292	474.708	1118.2	1976.69	3623.07	151.35	214.72	141.01	78.855	289.405	99.875	187.1	131.12	113.57	197.15	144.15	83.81	144.73	71.455	130.32	191.65	206.62	167.96	149.91	98.58	21.4	246.2	338.22	205.96	520.94	599.08	307.76	43.45	314.56	1297.32	303	277.8	709.12	1410.37	289.5	445.88	416.045	311.98	674.7	228.9
	DNAM-1	290.4	204.505	252.633	454.143	503.813	1106.57	1553.65	3258.48	151.35	193.84	141.01	78.855	315.16	99.875	178.92	165.1	71.85	187.74	159.48	83.81	212.14	90.26	101.21	252.56	164	154.9	149.91	85.48	21.4	182.88	304.48	256.19	374.9	748.5	273.94	43.45	296.04	1675.39	269.06	308.9	718.87	1188.98	331.76	322.58	465.61	413.755	653.84	238.62
	DNAM-1	261.97	224.143	273.767	325.837	417.41	1148.29	1764.06	3474.76	151.35	214.72	141.01	78.855	268.4	99.875	154.94	165.1	87.77	178.33	128.82	83.81	279.55	87.58	174.83	222.105	185.31	141.84	149.91	72.38	21.4	152.29	354.64	315.06	372.49	649.66	301.46	48.57	382.39	1839	271.21	380.69	713.995	1452.38	414.55	445.88	366.48	349.41	695.56	201
	DNAM-1	248.038	184.867	261.983	384.44	445.603	1177.1	1842.46	3262.77	151.35	235.6	141.01	78.855	310.41	99.875	195.28	199.08	100.67	187.74	144.15	83.81	137.98	55.33	157.22	222.105	185.31	204.32	149.91	85.48	21.4	214.54	451.37	306.42	447.92	937.78	314.06	38.33	409.25	1863.04	351.5	344.795	768.9	1373.92	373.155	569.18	545.18	478.1	674.7	233.76
	DNER	637.805	696.793	550.173	500.32	765.943	1246.66	2068.81	4517.69	971.31	750.405	714.85	1532.84	1139.32	882.13	1216.28	1116.53	1264.31	621.38	836.16	759.02	556.375	746.8	875.71	704.45	694.88	584.89	597.73	773.1	804.54	542.29	1252.44	794.22	1040.86	1117.6	817.17	899.52	775.63	1118.24	1116.78	836.47	1232.29	1575.38	968.47	945.76	1113.31	1908.58	1624.39	817.815
	DNER	603.933	580.293	594.797	542.66	600.6	1288.44	2195.17	4187.82	1181.46	704.71	868.54	1298.39	1028.2	985.27	929.78	1209.88	1093.43	726.35	667.58	625.19	695.75	824.78	894.38	884.59	667.56	481.83	549.78	770.06	785.64	597.08	1255.41	853.82	875.71	1362.12	1102.16	867.04	884.1	894.92	978.08	893.84	1095.27	1395.94	790.6	1159.8	830.17	1308.78	1420	868.65
	DNER	627.642	685.65	536.31	591.783	685.33	1265.57	1828.52	4306.24	1076.38	677.74	820.39	1125.34	1054.5	936.44	1067.08	931.6	1051.64	689.22	810.7	973.83	417	541.84	975.18	734.8	742.48	487.86	383.22	731.4	851.5	569.685	792.73	889.08	943.04	1074.44	945.39	814.88	777.6	996.39	893.58	886.02	1159.92	1239.21	758.88	1149.44	1003.12	1443.08	1352.81	728.39
	DNER	615.168	697.393	721.533	620.017	846.557	1405.06	2170.53	4060.59	1076.38	796.1	848.02	1211.87	1016.3	805.78	806.47	1041.49	1051.06	591.46	805.62	886.3	556.375	659	877.74	899.47	640.08	486.35	625.88	543.33	739.56	413.35	1075.1	869.84	1094.69	1369.18	900.56	795.69	843.46	1145.48	1079.34	934.15	1345.33	1026.1	851.67	871.85	1396.14	1592.98	1363.78	766.98
	Endoglycan	532.665	386.21	464.917	439.44	1057.22	2130.97	6060.1	10442.3	628.46	307.61	448.73	511.13	464.53	202.7	574.84	578.6	620.63	252.695	303.45	273.12	420.98	218.58	385.46	398.62	187.06	261.88	107.19	133.41	314.54	281.45	490.42	371.69	622.39	684.78	373.04	132.39	430.86	457.17	352.565	339.4	666.69	580.23	430.7	379.86	714	1469.47	1136.41	481.22
	Endoglycan	425.227	413.923	420.9	410.73	1037.91	2113.87	6083.33	10533.2	500.53	212.56	451.44	586.86	426.16	210.9	541.32	464.46	630.15	224.82	310.39	272.59	537.4	253.03	407.65	385.12	229.04	245.12	113.52	153.96	290.48	281.45	564.59	339.12	531.35	650.41	352.96	122.305	483.28	419.46	368.75	420.33	790.42	554.96	344.96	388.02	595.83	1376.77	1199.92	608.88
	Endoglycan	387.265	358.497	427.967	432.683	1085.48	2031.41	5933.36	10110.1	578.26	311.56	311.82	605.62	513.24	210.88	508.63	518.35	561.47	252.695	317.33	298.25	419.02	269.42	276.44	375.06	272.68	260.51	112.92	174.9	483.43	282.98	538.65	275.15	440.31	460.54	384.55	100.41	601.98	494.88	328.88	456.02	678.42	444.02	280.24	395	438.66	1373.56	1133.64	731.38
	Endoglycan	393.435	352.653	440.363	520.663	947.317	1950.56	5702.3	10024.1	685.6	303.66	331.06	525.63	380.49	168.52	526.35	491.405	654.76	280.57	275.86	267.31	422.94	236.64	330.95	331.92	250.86	193.82	114.12	164.43	398.985	279.92	549.41	368.29	416.22	550.19	301.76	112.22	505.29	457.17	336.38	378.33	721.78	546.51	309.28	348.08	477.66	1439.02	1316.65	661.43
	EphA8	763.263	675.55	753.033	1011.82	1072.09	1328.65	2180.96	4824.52	678.46	532.69	514	716.12	737.27	549.96	884.06	562.96	701.24	702.37	726.63	595.24	777	557.98	693.36	693.1	542.63	658.14	689.33	604.86	1126.48	857.24	1095.4	822.12	1031.48	958.92	868	888.47	983.48	1121.84	1156.31	978.56	1084.2	990.08	969.54	694.73	1156.68	971.1	794.65	950.92
	EphA8	832.24	649.423	747.787	973.957	742.747	1294.2	1706.01	4331.32	731.18	625.31	565.69	620.6	554.74	427.33	821.42	552.12	847.04	609.1	666.04	609.8	851.25	641.63	808.2	546.73	684.66	578.64	593.16	637.04	1024.82	895.14	1155.51	838.64	1130	998.8	966.71	822.98	913.66	1301.56	940.57	1032.54	1291.96	805.8	714.52	708.72	1375.9	895.71	992.94	890.02
	EphA8	789.167	737.02	719.577	947.653	668.53	1359.27	2196.05	4460.81	815.06	501.06	592.96	452.53	796.67	607.18	807.84	565.52	831.06	519.48	649.88	685.82	673.29	704.92	854.04	702.12	779	650.46	743.96	595.72	846.51	1002.28	935.43	825.52	1293.67	805.73	957.04	913.06	928.8	1838.38	1044.19	1171.8	1358.4	1166.58	768.96	736.34	1141.27	685.33	1110.76	896.56
	EphA8	910.19	824.53	879.483	1082.9	933.737	1667.46	2829.42	5634.59	850.35	525.96	662.02	591.56	793.31	646.04	1035.02	701.41	915.67	663.82	800.21	594.37	708.54	781.27	733.57	719.16	788.4	705.52	878.94	620.95	960.48	979.23	1144.28	1023.82	1032.89	979.06	1115.72	735.42	1121.26	1652	1015.55	921.71	1424.85	1328.1	855.76	726.42	1313.89	841.64	1228.59	969.73
	EphB2	785.522	757.327	575.787	686.273	656.907	3402.7	9699.09	16048.5	421.22	416.96	408.82	322.035	400.47	376.04	429.465	559.78	459.42	564.3	697.67	545.13	550.94	456.22	521.9	694.6	331.14	513.71	583.45	415.19	1089.18	876.78	479.65	959.54	1236.88	811.85	658.54	852.73	1195.24	570.66	1503.4	695.83	1263.9	862.84	387.74	688.22	344.755	470.9	379.33	763.87
	EphB2	766.53	668.953	615.99	592.937	806.517	3078.06	9212.81	18726.9	392.35	503.65	366.8	345.61	486.31	376.04	429.465	526.94	455.62	377.12	706	406.1	376.9	426.78	520.22	705.56	342.52	486.14	438.64	427.02	989.78	877.24	481.59	803.9	780.71	1030.34	828.21	916.56	1239.22	466.995	1190.28	696.35	1239.6	981.24	387.74	768.35	344.755	567.72	356.35	829
	EphB2	704.523	749.253	503.087	713.897	753.777	3446.37	9991.46	23188.8	517.66	420.61	432.96	231.8	523.92	341.88	429.465	491.02	423.82	582.46	593.97	483.68	489.94	573.2	493.34	668.9	403.67	474.46	658.82	421.105	806.18	800.12	493.53	1027.33	1033.68	1190.79	777.1	986.62	1011.88	363.33	1133.69	754.6	964.53	620.76	381.19	633.965	344.755	495.98	333.37	764.875
	EphB2	696.395	720.803	543.397	627.71	780.147	3845.59	12072.9	22072.2	517.74	415.58	481.42	298.46	314.63	410.2	429.465	592.62	404.33	482.69	598.68	568.71	332.58	486.04	521.72	681.75	365.11	451.94	517.59	421.105	1053.11	877.7	505.47	1014.78	933.18	909.29	838.84	813.29	1281.9	466.995	870.94	675.06	1021.08	802.12	394.29	579.71	344.755	703.74	310.86	765.88
	EphB4	426.578	418.39	367.833	473.197	460.21	882.808	1679.82	3112.86	53.48	186.47	99.18	63.705	52.02	0	289.88	186.665	87.705	481.64	190.17	188.27	296.28	274.06	156.52	208.08	138.79	92.62	136.765	124.81	294.51	422.44	34.61	209.995	246.33	294.105	443.67	202.29	710.47	27.9	655.94	449.2	500.71	427.65	219.06	223.52	81.9	171.31	93.6	448.94
	EphB4	459.747	342.62	384.133	430.91	378.803	843.534	1603.32	3097.98	49.885	243.32	200.74	63.705	66.9	0	243.24	186.665	87.705	429.045	227.49	142.08	248.7	159.78	159.82	165.51	140.42	92.62	99.71	109.14	256.92	437	34.61	232.85	222.98	363.96	391.67	211.15	582.2	27.9	971.3	439.465	399.12	513.04	219.06	183.69	81.9	171.31	122.19	509.29
	EphB4	397.893	313.947	381.583	504.813	482.293	815.936	1496.41	3171.83	46.29	129.62	149.96	63.705	50.27	0	254.5	186.665	87.705	489	183.51	234.46	236.48	216.92	82.4	172.33	137.16	92.62	173.82	140.48	332.1	347.16	34.61	187.14	271.21	224.25	363.71	139.33	541.9	27.9	1286.66	526.22	449.915	353.85	219.06	240.43	81.9	171.31	150.78	555.71
	EphB4	340.125	274.857	253.473	482.353	327.213	762.943	1338.28	2859.05	61.02	128.06	149.96	63.705	59.46	0	227.49	186.665	87.705	376.45	196.83	188.27	242.59	216.92	119.46	225.7	138.79	92.62	136.765	99.27	294.51	407.88	34.61	177.73	234.655	206.88	556.24	170.81	482.82	27.9	971.3	429.73	361.48	470.345	219.06	234.19	81.9	171.31	122.19	479.115
	EphB6	285.385	173.577	265.133	271.663	316.107	846.955	1260.82	3074.81	301.78	240.78	332.015	175.96	733.42	263.115	237.46	123.735	421	200.46	197.36	121.14	259.6	75.66	80.48	347.02	264.1	309.98	274.21	152.935	10.39	350.92	293.935	393.52	282.995	273.32	246.175	0	281.94	97.73	365.78	248.09	473.34	439.66	149.75	381	345.33	1332.14	1547.4	431.12
	EphB6	271.777	195.6	336.49	307.567	388.54	826.014	1234.05	3215.76	265.2	174.8	374.29	159.65	464.44	287.8	237.46	123.735	338.02	202.79	245.98	130.42	333.24	97.125	115.235	394.9	274.62	309.98	364	152.935	10.39	316.29	345.32	415.02	226.79	326.43	246.175	0	329.96	130.365	467.82	248.09	385.53	375.8	149.75	337.08	520.24	953.48	1510.57	610.06
	EphB6	225.625	204.567	328.727	300.123	372.657	759.705	1092.62	2598	295.61	240.3	332.015	159.65	579.04	250.56	237.46	123.735	421	202.79	294.6	121.14	364.88	118.59	142.35	446.31	314.98	243.67	217.22	152.935	10.39	281.66	293.935	269.96	339.2	220.21	264.98	0	224.84	163	421.26	236.98	375.67	491.96	149.75	467.16	478.34	822.94	1697.21	351.96
	EphB6	302.533	200.083	290.72	289.247	372.63	819.987	1287.58	2670.16	298.695	239.82	289.74	143.34	601.31	275.67	237.46	123.735	503.98	205.12	314.26	111.86	193.52	97.125	88.12	361.26	294.8	376.29	331.2	152.935	10.39	316.29	242.55	444.54	282.995	273.32	227.37	0	278.04	130.365	374.7	259.2	429.435	311.94	149.75	382.46	562.14	1104.46	1561.02	545.55
	Ephrin-A2	138.522	245.953	235.537	281.497	435.583	1436.18	2213.54	4842.32	94.78	184.12	68.725	181.46	0	11.41	319.245	0	0	87.175	85.04	40.86	362.63	130.75	26.08	297.52	67.13	333.12	262.79	30.195	353.25	150.32	257.85	413.08	245.04	124.56	463.635	19.59	299.71	192.11	299.98	456.12	480.8	281.27	537.34	512.5	583.1	230.1	126.47	353.97
	Ephrin-A2	266.34	270.107	245.837	278.663	715.81	1067.91	2245.81	4468.84	118.52	169.04	68.725	159.98	0	11.41	319.245	0	0	98.49	82.86	47.82	304.92	130.75	26.08	361.04	67.13	330.08	250.76	20.43	368.31	175.78	256.44	453.06	234.47	119.155	470.7	19.59	399.525	267.995	487.59	408.02	507.37	327.49	513.71	511.41	557.93	126.33	126.47	353.97
	Ephrin-A2	227.375	228.303	215.57	254.51	564.35	1044.68	2301.27	4652.87	111	192.32	68.725	202.94	0	11.41	319.245	0	0	75.86	93.33	44.34	360.28	130.75	26.08	360.16	67.13	343.06	274.82	39.96	418.59	124.86	155.63	446.2	178.02	129.5	593.85	19.59	403.56	343.88	324.6	336.52	488.75	327.49	455.435	467.86	532.76	178.215	126.47	353.97
	Ephrin-A2	181.365	237.128	293.227	357.543	513.627	1081.29	2271.64	4780.3	126.04	188.22	68.725	181.46	0	11.41	319.245	0	0	110.5	65.5	44.34	352.9	130.75	26.08	234.88	67.13	364.04	290.25	30.195	314.44	150.32	151.21	368.24	206.245	113.75	456.57	19.59	395.49	267.995	464.7	445.73	410.12	373.71	397.16	513.59	494.42	178.215	126.47	353.97
	Ephrin-A4	604.375	711.333	739.3	847.533	771.925	1453.54	1953.46	5607.31	673.45	446.84	254.94	634.18	610.42	786.88	971.27	988.08	1199.74	839.5	1452.75	762.16	1594.42	1039.41	1144.65	1408.29	1070.67	1048.52	535.82	1271.52	944.98	939.49	982.58	1191.35	864.45	1761.5	986.62	792.51	1356.13	970.08	1078.91	605.21	1574.88	1564.54	1183.12	853.55	1570.35	917.29	1608.86	838.22
	Ephrin-A4	763.66	574.97	685.353	795.99	699.667	1750.74	2144.6	5349.76	564.39	839	179.96	862.11	466.895	588.34	1204.54	1025.4	1291.68	994.5	1283.5	646.94	1550.76	707.72	949.73	1263.4	996.1	1118.72	585.26	1828.14	1033.26	1010.94	1088.43	1013.84	849.02	2009.62	952.1	824.66	1165.65	1038.14	1216.39	730.13	1399.17	1724.39	1128.92	775.3	1575.02	1025.22	1185.78	1491.62
	Ephrin-A4	696.337	758.347	480.627	929.813	716.783	1530.39	2264.54	4232.19	599.86	767.2	217.45	845.06	466.895	580.1	790.88	860.16	974.24	940.98	1145.5	901.57	1175.42	1133	858.355	1220	1007.18	1120.3	547.71	1485.81	1121.54	904.88	1087.44	989.62	871.68	1938.09	953.69	733.21	924.29	1368.2	888.96	769.04	1431.31	1673.63	807.08	603.47	1268.71	911.92	1407.86	995.52
	Ephrin-A4	769.665	669.25	768.41	858.843	827.067	1510.04	2176.69	3983.94	636.655	510.14	217.45	553.39	323.37	508.69	1033.98	834.92	1383.62	902.14	1316.14	704.55	1001.49	992.69	766.98	1503.2	1227.77	1127.29	503.96	1126.46	1033.26	880.92	1024.82	928.2	965.64	1773.39	970.155	995.75	815.84	1043.29	937.96	1009.53	1458.37	1140.8	1265.27	586.22	1290.39	971.255	1153.13	1370.48
	FGF-21	228.563	160.263	295.667	375.757	664.58	1717.14	3288.07	4352.96	47	213.1	149.665	13.04	21.275	22.17	124.04	4.44	233.91	15.37	102.88	0	162.215	0	0	191.81	246.145	394.945	219.98	0	0	351.3	232.12	220.94	208.985	27.44	236.9	0	195.2	158.63	320.385	288.12	205.94	114.435	103.66	300.87	461.16	418.03	361.17	366.04
	FGF-21	211.11	190.127	260.71	378.193	590.467	1603.42	3338.55	4904.71	44	213.1	149.665	13.04	21.275	22.17	122.18	4.44	233.91	13.185	102.88	0	174.04	0	0	206.4	236.72	394.945	311.96	0	0	313.62	207.2	230.92	159.56	30.44	214.49	0	215.78	158.63	362.67	238.45	99.83	114.435	128.04	383.58	461.46	356.98	361.17	366.04
	FGF-21	195.615	237.663	247.803	299.643	567.907	1638.03	4052.79	4759.98	41	213.1	149.665	13.04	21.275	22.17	123.11	4.44	233.91	11	125.58	0	155.23	0	0	177.22	255.57	483.63	265.97	0	0	351.3	228.55	330.76	258.41	27.44	260.5	0	242.31	158.63	337.62	238.45	152.885	106.83	87.98	299.46	319.37	418.03	361.17	366.04
	FGF-21	288.475	203.757	301.463	364.657	613.7	1624.62	3016.34	4326.38	44	213.1	149.665	13.04	21.275	22.17	123.11	4.44	233.91	13.185	80.18	0	169.2	0	0	191.81	221.51	306.26	265.97	0	0	313.62	273.4	337.53	208.985	24.44	171.94	0	268.84	158.63	303.15	188.78	152.885	122.04	115.85	334.31	460.86	479.08	361.17	366.04
	Average	0	1	4	12	37	111	333	1000	F33853 (HC)	M33854 (HC)	M33855 (HC)	M33856 (HC)	M33857 (HC)	F33873 (HC)	F33874 (HC)	F33875 (HC)	M33876 (HC)	F33877 (HC)	F33878 (HC)	F33879 (HC)	F33880 (HC)	M33881 (HC)	M33882 (HC)	M33883 (HC)	M33884 (HC)	F33885 (HC)	F33886 (HC)	F33887 (HC)	M33888 (HC)	M33889 (HC)	F33903 (HC)	F33904 (HC)	F33905 (HC)	M33906 (HC)	M33907 (HC)	M33908 (HC)	M33909 (HC)	F33910 (HC)	F33911 (HC)	F33912 (HC)	F33913 (HC)	M33914 (HC)	M33915 (HC)	M33916 (HC)	M33917 (HC)	M33927 (HC)	M33928 (HC)	F33934 (HC)
	POS1	214175	193348	172943	187602	174077	195153	208418	180722	166332	165387	190326	155014	169425	161391	236538	178691	235395	182239	193997	170896	206102	168623	181432	198292	190787	176718	200840	178120	200553	167252	190331	168471	205436	177932	210710	181302	222947	180422	180422	196735	196735	179947	187885	162286	186129	179640	205570	186628
	POS2	54122.4	52884.4	45704.7	52056.6	48870.4	51535.8	51664.1	49864.6	49248.5	31598.8	48614.3	39418.9	55572	38545.7	58061.9	46554.9	59717.6	47681.5	55243.6	44316.7	55499.6	44630.7	49309.6	53499.4	50609.3	46376.7	50944.5	46164.2	50798.6	45325.9	51012.4	46017.3	53378.7	44380	53560.2	46579	52800.5	45484.1	53947	52815.4	64892.2	50532.1	48014.6	44268.2	51128	43184.5	56520.2	46573.6
	2B4	171.34	122.495	206.513	413.203	735.022	2195.35	3707.19	7445.69	99.05	20.145	0.305	84.37	1	0	0	31.795	152.86	21.19	13.405	0	36.145	12.775	15.465	107.06	8.825	98.85	210.055	222.06	39.7787	130.11	158.26	197.805	226.145	178.125	351.83	0	366.38	0	334.706	143.82	242.555	251.578	136.34	213.955	526.392	344.73	387.196	194.77
	4-1BB Ligand	417.967	433.018	440.724	509.423	499.294	753.023	988.926	1487.82	997.079	596.108	578.587	584.347	587.59	521.975	875.16	698.003	805.281	564.03	611.631	558.048	776.172	544.962	601.513	834.9	662.472	567.722	704.278	695.767	764.308	662.53	794.51	628.76	951.298	1396.62	845.678	793.67	880.918	707.218	840.36	704.258	1231.28	746.018	717.618	693.05	693.771	1059.66	1278.12	808.727
	Activin RIB	613.85	608.772	537.746	672.44	640.493	823.492	979.148	1182.68	652.889	359.735	455.47	395.57	813.737	300.543	588.525	489.05	578.075	434.857	534.92	430.689	475.215	442.725	513.273	533.28	571.98	475.715	635.029	577.27	853.21	769.972	791.452	726.438	800.233	711.707	879.787	609.087	871.815	439.58	797.488	833.615	970.245	872.955	514.462	520.243	650.615	571.59	1009.35	639.043
	Ameloblastin	815.073	722.885	703.239	893.442	923.897	1282.74	2205.68	2322.45	704.212	520.332	601.007	524.822	669.73	562.618	701.793	555.891	791.605	578.398	740.033	581.275	663.528	593.645	700.428	621.933	631.233	583.593	805.878	691.85	882.555	923.403	970.703	828.408	1007.52	884.107	944.785	696.908	866.957	766.753	850.873	1006.38	935.712	1092.59	618.247	791.268	760.706	669.898	877.812	752.162
	ANGPTL7	635.479	625.285	586.462	677.557	928.401	1819.47	2837.33	4815.51	1242.32	932.35	699.168	883.935	1106.98	822.067	979.072	928.147	1187.58	757.375	940.402	718.785	1149.91	715.112	1004.85	933.225	1055.63	840.915	546.259	962.032	939.928	827.475	1129.68	976.515	1058.35	1650.43	1014.71	1107.88	987.303	1189.38	1077.87	1168.18	1562.87	1096.85	769.031	849.122	817.7	1187.53	1379.37	985.825
	B7-2	151.947	230.176	189.797	212.018	449.604	1059.34	2100	4758.49	540.16	368.64	589.451	507.249	871.57	421.155	584.06	878.265	663.803	231.296	400.752	307.265	613.655	345.332	530.11	664.525	536.81	331.466	379.192	502.38	134.75	351.539	399.366	169.466	757.675	977.837	427.61	113.84	355.548	1203.03	246.515	475.579	1311.36	1723.52	425.185	968.564	598.305	1464.99	1718.37	336.803
	B7-H2	261.136	271.527	264.04	420.934	905.021	5031.92	14690.3	26431.3	123.585	0	10.34	69.44	43.455	0	132.534	52.965	172.91	110.33	85.04	84.4125	150.281	56.57	115.756	14.7	89.72	64.87	99.07	306.08	94.34	139.265	101.475	162.873	260.66	58.01	374.058	0	221.565	0	222.582	69.7	117.82	246.94	29.47	43.97	107.71	118.89	226.41	186.548
	B7-H3	234.045	280.934	389.368	667.014	1937.94	4268.82	7474.04	11923.3	43.71	26.145	411.655	11.335	8.645	30.11	104.502	83.9213	102.41	191.247	5.18	10.01	16.57	81.475	0	21.81	68.32	80.8487	86.295	287.582	359.663	253.752	172.854	184.895	206.683	54.075	294.147	37.835	266.7	0	420.438	195.38	275.598	58.52	58.77	0	103.125	56.52	164.675	235.062
	B7-H4	243.475	174.217	208.607	244.809	354.576	936.139	1886.78	8469.43	812.32	101.935	144.836	187.595	266.695	0.175	159.975	147.984	45.84	73.7225	79.7138	112.83	215.045	118.653	38.225	23.74	150.577	96.85	125.4	409.592	139.477	197.5	165.365	163.723	201.61	503.735	263.597	0	342.082	37.275	286.184	110.82	517.725	521.55	204.34	244.336	135.42	205.801	77.325	210.99
	BAFF	234.113	198.268	227.477	386.512	545.072	1187.78	1852.26	3905.78	53.94	0	233.175	0	163.4	81.945	57.685	128.09	0	45.5	3.56	0	0	1.97	9.385	154.53	5.92	172.575	85.96	0	32.305	158.175	153.46	83.6175	256.605	118.11	180.68	0	217.115	0	246.648	94.51	141.025	163.525	205.662	7.5	457.518	51.78	0	282.025
	C1q R1	364.019	378.981	336.568	408.727	389.279	614.463	1203.39	3404.25	744.73	591.547	643.832	1562.57	677.467	1143.57	2254.71	2074.33	2905.7	256.65	564.87	619.305	1591.28	795.237	1040.93	2102.6	928.06	572.86	239.2	586.18	405.459	327.215	824.777	442.365	1165.47	1369.49	500.308	796.494	510.18	1044.5	550.348	467.717	1309.17	796.434	418.121	666.65	491.866	2274.34	3577.68	531.41
	Cathepsin H	457.413	355.424	415.991	562.872	605.087	1641.06	2613	4714.31	1228.86	858.362	715.57	1076.43	1007.07	800.59	1021.4	822.442	985.029	585.47	890.204	762.382	810.25	718.697	912.143	893.455	1157.17	730.087	617.58	1106.81	466.227	619.814	1083.74	585.19	1377.62	2028.43	741.322	514.649	1004.18	1633.25	695.237	1136.73	2021.55	1969.03	836.065	1056.49	836.14	1073.86	1277.13	1277.68
	CD117	160.301	115.223	150.253	172.229	553.032	1792.96	3282.25	10478.5	899.118	977.73	579.263	1331.13	922.99	1059.98	2068.91	1657.05	2314.31	608.291	1305.5	1429.22	1586.36	1286.3	1138.92	1267.27	1139.8	678.12	566.646	985.96	99.175	310.915	1019.3	485.603	1579.8	1870.02	365.365	985.25	340.984	2832.75	263.06	1121.57	1800.36	2349.69	1397.48	2294.01	1288.17	2668.54	4302.54	1243.92
	CD157	106.014	143.681	243.437	315.773	1108.45	1957.12	4011.39	5756.4	137.61	0	22.86	0	0	0	0	0	0	33.81	0	0	0	0	0	0	0	56.165	2.75	0.905	200.24	0	0	121.785	11.805	0	214.53	0	126.632	0	276.288	33.44	4.415	0	0	0	0	0	0	123.22
	CD200	627.609	529.597	495.737	884.806	685.555	1353.11	2283.74	4176.34	5071.21	6279.02	4732.07	5654.47	5056.09	4625.77	11777.9	7943.19	10976.2	1441.34	798.858	1280.34	7158.8	3781.01	5816.11	6235.14	4208.27	2380.84	813.773	6401.08	533.538	973.035	6290.02	2473.68	6294.3	6965.76	1405.91	1759.79	799.86	7000.96	782.45	4242.17	7793.01	6209.72	5602.84	7856.91	6054.47	10275.7	11947.5	3424.31
	CD229	709.433	701.033	603.87	789.215	720.375	2366.58	5113.72	12749.3	640.365	372.599	437.165	491.135	608.158	451.315	702.97	542.418	803.653	533.247	484.065	597.497	722.527	592.2	580.298	531.09	584.947	545.827	543.602	508.135	646.465	786.982	753.168	724.683	861.928	928.56	789.903	462.758	778.842	694.27	792.09	650.233	1004.38	754.215	525.702	682.572	726.873	630.538	674.92	761.808
	CD28	249.291	221.702	233.841	168.299	259.721	713.852	1128.28	2845.73	1725.34	1464.2	612.07	1462.95	1325.54	1343.27	2044.11	1811.53	2139.05	1753.54	2130.09	1617.81	1933.04	1334.89	1379.79	1719.55	1734.8	940.622	694.475	1086.95	270.752	252.015	1118.18	795.02	1931.63	2709.73	874.24	1862.91	1073.84	2889.43	840.555	1398	2800.94	3013.47	1073.91	1666.21	1583.36	2285.48	2426.79	1628.49
	CD300b	738.6	741.368	686.937	669.612	1101.88	2649.6	4941.01	9425.19	292.058	266.517	438.171	304.47	319.985	185.925	623.673	320.158	459.017	463.278	480.335	511.038	405.222	441.585	332.743	443.729	445.308	452.865	395.895	206.833	608.221	189.545	696.67	704.087	681.545	576.797	809.808	357.055	790.197	273.48	818.575	517.99	847.605	478.755	330.938	330.801	328.188	531.12	716.36	520.446
	CD39	115.217	143.771	158.767	186.527	482.475	1347.41	2834.84	7807.46	0	0	0	0	0	0	0	0	0	0	0	0	0	0	0	0	0	0	0	0	0	34.16	0	26.39	0	0	144.274	0	118.605	0	125.644	0	55.765	0	0	0	0	0	0	9.36
	CD44	961.066	1208.3	1272.57	1566.2	3978.58	11186.9	14225.4	16057.7	5474.84	4288.6	3094.64	4360.7	4694.31	4650.33	8815.44	6526.87	8203.77	2041.18	2812.14	2593.97	4256.64	4203.28	5142.19	4403.93	3761.04	2573.53	1278.17	4064.3	778.586	1047.97	4167.58	1929.7	4314.5	5369.62	1858.84	2237.71	1546.02	5528.37	2129.87	2803.25	7639.76	5525.04	4862.51	8363.61	4074.1	14314.5	7213.11	5216.51
	CD45	205.29	181.206	292.801	519.397	724.633	5806.25	13491.7	17735.4	0.205	0.76	110.875	0	0	0	0	0	29.47	0	15.505	11.6	0	25.25	0	0	11.94	47.475	0	0	44.09	477.181	4.12	134.335	278.35	102.325	235.493	0	325.25	0	234.145	0	372.102	24.56	30.74	112.12	0	22.55	0	355.475
	CD69	534.992	450.675	484.085	654.084	600.351	920.074	1548.55	3523.4	843.339	540.265	661.27	274.75	677.855	530.596	828.285	619.765	962.003	650.543	541.405	634.222	823.567	464.985	450.665	728.618	668.175	502.547	522.128	403.46	493.395	406.455	605.962	550.487	795.742	1237.98	601.055	279.305	567.257	1211.9	520.195	359.445	1466.47	1105.54	505.105	616.012	983.34	568.38	979.356	761.608
	CD99-L2	271.238	210.427	250.272	200.428	277.543	633.407	1159.62	2285.29	7657.7	9020.64	7985.44	9436.45	8070.82	9301.47	15980.9	11537.1	12997.4	4007.02	6642.35	5432.97	9539.49	6200.09	8042.72	9426.44	7145.9	6718.38	6136.66	8453.13	877.714	4451.98	9088.58	4162.04	9054.6	8698.3	1932.19	7236.82	1615.8	8874.38	1265.4	7220.82	14567.2	10386.5	9308.34	10850.8	9467.13	17167.4	10677.8	12863.5
	CHL-1	346.424	304.036	330.324	344.981	380.656	1775.46	5766.11	12047.8	2562.34	1376	1446.39	1773.73	2226.74	1711.65	3439.17	2126.31	5349.17	799.709	1741.51	1573.18	2321.79	1548.48	2350.78	1874.42	2439.27	1492.04	755.15	1610.81	636.32	718.4	2025.21	935.99	2203.57	3650.74	832.062	1896.07	862.825	2389.06	692.3	1493.78	3530	2390.21	2361.89	1474.82	2127.4	5611.07	5689.27	1837.71
	CHRDL2	556.177	530.15	495.553	677.03	636.682	1014.47	2006.81	4888.57	451.485	172.645	302.29	211.88	305.565	317.837	399.468	206.207	353.837	364.507	509.524	423.48	371.333	284.588	388.225	424.508	439.251	292.418	379.285	344.728	597.963	641.903	579.627	530.033	625.577	869.24	635.372	535.462	665.577	741.013	666.775	440.61	953.625	799.487	503.74	450.733	461.059	715.598	790.805	612.507
	COCO	605.411	585.503	573.677	622.099	684.947	3348.97	7478.24	16918.4	1499.14	1116.21	1013.85	1595.58	1065.76	1092.33	1908.66	1303.38	1421.71	930.697	1363.37	1079.44	1525.03	859.32	1241.2	1636.84	980.764	1106.72	903.261	893.913	887.192	1544.75	1686.99	1131.88	1767.36	2404.16	1475.47	2075.99	1488.38	2224.15	1295.53	1247.05	2129.65	1999.16	1202.45	1490.68	1488.71	2197.92	1821.55	1405.61
	CRACC	127.747	73.9513	196.086	348.782	2614.18	6580.27	11124.8	14700.1	119.03	610.54	44.49	158.53	159.316	90.89	210.84	308.62	150.025	0	67.105	65.6525	89.18	55.04	131.745	0	238.235	58.395	20.035	0	99.3663	319.151	187.73	127.14	178.245	577.932	226.067	124.325	103.215	520.572	202.455	185.895	367.08	700.668	198.1	183.045	91.275	233.57	38.665	143.221
	CXADR	215.798	152.365	223.373	228.357	268.926	519.394	877.233	2155.15	961.239	577.592	475.165	618.545	1057.04	470.184	1005.1	717.117	1291.11	81.7925	2.665	18.355	683.725	184.219	476.056	434.41	167.024	129.58	10.295	483.488	29.72	169.677	741.062	263.04	835.21	447.498	173.444	0	176.798	835.11	182.823	274.345	929.722	466.034	607.055	966.38	1053.47	2565.68	2950.62	250.697
	DcTRAIL R1	500.728	509.297	546.345	783.635	1361.45	3951.73	9666.54	22193.1	1456.53	673.56	721.245	897.419	563.719	1101.68	727.49	756.051	617.895	878.01	1192.49	673.88	901.545	470.79	608.445	492.204	549.395	689.988	444.562	376.582	545.366	945.812	988.312	644.775	889.065	1112.99	706.25	1291.48	735.839	878.725	1007.57	555.387	1052.66	1757.09	926.467	818.574	834.555	1520.9	861.415	803.426
	Dectin-2	484.453	470.152	523.826	596.29	1022.45	1300.14	1831.8	3231.71	589.668	297.787	260.86	218.385	198.435	181.095	283.555	493.47	398.49	262.928	213.2	500.528	199.009	486.429	136.87	161.46	301.705	172.071	223.158	39.03	457.692	587.105	559.6	405.635	473.62	262.969	535.413	165.907	630.29	93.5825	655.108	380.938	863.664	347.428	444.714	295.835	365.363	347.127	0	821.933
	DNAM-1	280.278	210.071	268.483	395.928	460.384	1137.54	1784.21	3404.77	151.35	214.72	141.01	78.855	295.844	99.875	179.06	165.1	93.465	187.74	144.15	83.81	193.6	76.1562	140.895	222.105	185.31	167.255	149.91	85.48	21.4	198.977	362.178	270.908	429.062	733.755	299.305	43.45	350.56	1668.69	298.692	328.046	727.721	1356.41	352.241	445.88	448.329	388.311	674.7	225.57
	DNER	621.137	665.033	600.703	563.695	724.608	1301.43	2065.76	4268.09	1076.38	732.239	812.95	1292.11	1059.58	902.405	1004.9	1074.88	1115.11	657.102	780.015	811.085	556.375	693.105	905.753	805.828	686.25	510.232	539.153	704.472	795.31	530.601	1093.92	851.74	988.575	1230.84	941.32	844.283	820.197	1038.76	1016.94	887.62	1208.2	1309.16	842.405	1031.71	1085.68	1563.36	1440.25	795.459
	Endoglycan	434.648	377.821	438.537	450.879	1031.98	2056.7	5944.77	10277.5	598.212	283.848	385.762	557.31	446.105	198.25	537.785	513.204	616.753	252.695	301.757	277.817	450.085	244.417	350.125	372.68	234.91	240.332	111.938	156.675	371.859	281.45	535.767	338.562	502.567	586.48	353.077	116.831	505.352	457.17	346.644	398.52	714.328	531.43	341.295	377.74	556.538	1414.7	1196.66	620.727
	EphA8	823.715	721.631	774.97	1004.08	854.276	1412.4	2228.11	4812.81	768.762	546.255	583.668	595.202	720.497	557.627	887.085	595.502	823.753	623.692	710.69	621.308	752.52	671.45	772.293	665.277	698.673	648.19	726.348	614.643	989.573	933.472	1082.65	877.525	1122.01	935.627	976.868	839.983	986.8	1478.44	1039.15	1026.15	1289.85	1072.64	827.195	716.553	1246.93	848.445	1031.74	926.808
	EphB2	738.242	724.084	559.565	655.204	749.337	3443.18	10244.1	20009.1	462.243	439.2	422.5	299.476	431.332	376.04	429.465	542.59	435.797	501.643	649.08	500.905	437.59	485.56	514.295	687.702	360.61	481.562	549.625	421.105	984.562	857.96	490.06	951.388	996.113	985.567	775.673	892.3	1182.06	466.995	1174.58	705.46	1122.28	816.74	387.74	667.561	344.755	559.585	344.978	780.906
	EphB4	406.086	337.453	346.756	472.818	412.13	826.305	1529.46	3060.43	52.6688	171.868	149.96	63.705	57.1625	0	253.778	186.665	87.705	444.034	199.5	188.27	256.012	216.92	129.55	192.905	138.79	92.62	136.765	118.425	294.51	403.62	34.61	201.929	243.794	272.299	438.822	180.895	579.348	27.9	971.3	461.154	427.806	441.221	219.06	220.458	81.9	171.31	122.19	498.264
	EphB6	271.33	193.457	305.268	292.15	362.483	813.165	1218.77	2889.68	290.321	223.925	332.015	159.65	594.553	269.286	237.46	123.735	421	202.79	263.05	121.14	287.81	97.125	106.546	387.373	287.125	309.98	296.658	152.935	10.39	316.29	293.935	380.76	282.995	273.32	246.175	0	278.695	130.365	407.39	248.09	415.994	404.84	149.75	391.925	476.512	1053.26	1579.05	484.672
	Ephrin-A2	203.4	245.373	247.543	293.053	557.342	1157.51	2258.07	4686.08	112.585	183.425	68.725	181.46	0	11.41	319.245	0	0	93.0062	81.6825	44.34	345.183	130.75	26.08	313.4	67.13	342.575	269.655	30.195	363.647	150.32	205.282	420.145	215.944	121.741	496.189	19.59	374.571	267.995	394.218	411.597	471.76	327.49	475.911	501.34	542.053	178.215	126.47	353.97
	Ephrin-A4	708.509	678.475	668.423	858.045	753.86	1561.18	2134.82	4793.3	618.589	640.795	217.45	723.685	466.895	616.003	1000.17	927.14	1212.32	919.28	1299.47	753.805	1330.52	968.205	929.929	1348.72	1075.43	1103.71	543.188	1427.98	1033.26	934.058	1045.82	1030.75	887.697	1870.65	965.641	836.533	1065.48	1104.93	1030.56	778.477	1465.93	1525.84	1096.1	704.635	1426.12	956.421	1338.91	1173.96
	FGF-21	230.941	197.952	276.411	354.563	609.163	1645.81	3423.94	4586.01	44	213.1	149.665	13.04	21.275	22.17	123.11	4.44	233.91	13.185	102.88	0	165.171	0	0	191.81	239.986	394.945	265.97	0	0	332.46	235.317	280.038	208.985	27.44	220.957	0	230.532	158.63	330.956	238.45	152.885	114.435	108.882	329.555	425.712	418.03	361.17	366.04
	POS-Ave	214175	201312	176904	196801	183734	199546	206432	189024	180610	145215	191352	155502	194668	156963	233151	181460	235856	185463	206305	173134	212863	172618	188281	205001	195530	180121	201220	180401	200788	173309	196100	175286	208334	176777	211330	182813	215946	180207	196952	202869	226764	189957	188945	168733	194227	175266	214617	185465
	Normalization	0	1	4	12	37	111	333	1000	F33853 (HC)	M33854 (HC)	M33855 (HC)	M33856 (HC)	M33857 (HC)	F33873 (HC)	F33874 (HC)	F33875 (HC)	M33876 (HC)	F33877 (HC)	F33878 (HC)	F33879 (HC)	F33880 (HC)	M33881 (HC)	M33882 (HC)	M33883 (HC)	M33884 (HC)	F33885 (HC)	F33886 (HC)	F33887 (HC)	M33888 (HC)	M33889 (HC)	F33903 (HC)	F33904 (HC)	F33905 (HC)	M33906 (HC)	M33907 (HC)	M33908 (HC)	M33909 (HC)	F33910 (HC)	F33911 (HC)	F33912 (HC)	F33913 (HC)	M33914 (HC)	M33915 (HC)	M33916 (HC)	M33917 (HC)	M33927 (HC)	M33928 (HC)	F33934 (HC)
	POS1	195991	188237	191603	186830	185690	191676	197876	187383	180497	223216	194940	195376	170577	201520	198838	193000	195608	192584	184299	193458	189765	191454	188862	189577	191237	192288	195621	193513	195762	189142	190226	188371	193265	197272	195416	194371	202346	196225	179542	190065	170037	185663	194891	188503	187819	200883	187730	197220
	POS2	49527.3	51486.6	50636.1	51842.3	52130.5	50617.7	49051	51702.5	53442.6	42647.6	49792.9	49682.7	55949.6	48130	48807.9	50283	49624.1	50388.2	52481.9	50167.4	51100.5	50673.7	51328.9	51148	50728.6	50463	49620.7	50153.5	49585.1	51258.1	50984.2	51452.8	50216.3	49203.6	49672.5	49936.7	47921.5	49468.1	53683.9	51024.8	56085.9	52137.3	49805.2	51419.5	51592.4	48291.1	51615	49216.8
1: Linear	2B4	156.793	119.257	228.795	411.502	784.055	2156.24	3519.68	7720.12	107.485	27.1889	0.312395	106.338	1.00679	0	0	34.3412	127.023	22.3929	12.7349	0	33.28	14.5048	16.0983	102.355	8.84581	107.56	204.597	241.25	38.8285	147.139	158.172	221.17	212.747	197.485	326.293	0	332.525	0	333.074	138.944	209.639	259.569	141.424	248.519	531.173	385.495	353.593	205.824
1: Linear	4-1BB Ligand	382.48	421.573	488.277	507.325	532.602	739.608	938.906	1542.66	1081.99	804.542	592.615	736.499	591.582	651.762	735.676	753.899	669.172	596.048	581.055	631.721	714.65	618.751	626.146	798.206	664.034	617.745	685.977	755.893	746.05	749.241	794.07	703.029	894.937	1548.41	784.295	850.882	799.517	769.163	836.262	680.38	1064.19	769.715	744.379	805.01	700.072	1184.96	1167.2	854.625
1: Linear	Activin RIB	561.732	592.682	595.767	669.672	683.221	808.822	929.623	1226.27	708.49	485.52	466.513	498.568	819.266	375.271	494.725	528.213	480.368	459.543	508.178	487.548	437.548	502.671	534.292	509.842	573.329	517.63	618.528	627.156	832.829	870.746	791.014	812.244	752.822	789.063	815.929	652.993	791.255	478.083	793.599	805.352	838.577	900.685	533.648	604.286	656.524	639.182	921.756	675.31
1: Linear	Ameloblastin	745.87	703.779	779.116	889.765	985.53	1259.89	2094.12	2408.05	764.185	702.272	615.579	661.475	674.28	702.51	589.94	600.407	657.807	611.231	703.037	658.015	610.934	674.026	729.112	594.598	632.721	635.013	784.937	751.637	861.473	1044.26	970.165	926.259	947.824	980.201	876.209	747.144	786.847	833.913	846.723	972.262	808.731	1127.3	641.303	919.094	767.615	749.114	801.63	794.85
4: 4-PL	ANGPTL7	581.524	608.759	649.739	674.767	990.334	1787.05	2693.82	4993	1348.12	1258.35	716.118	1114.09	1114.5	1026.47	823.026	1002.47	986.854	800.368	893.39	813.679	1058.76	811.94	1046	892.209	1058.12	915.008	532.064	1045.17	917.475	935.774	1129.06	1091.86	995.643	1829.82	941.056	1187.74	896.071	1293.56	1072.62	1128.57	1350.77	1131.69	797.71	986.295	825.126	1327.96	1259.66	1041.77
1: Linear	B7-2	139.047	224.092	210.275	211.145	479.597	1040.46	1993.78	4933.87	586.161	497.538	603.742	639.325	877.492	525.874	490.972	948.597	551.606	244.426	380.718	347.83	565.015	392.091	551.819	635.319	538.076	360.672	369.339	545.794	131.531	397.548	399.145	189.484	712.786	1084.12	396.572	122.046	322.693	1308.4	245.313	459.455	1133.4	1778.27	441.041	1125.03	603.739	1638.23	1569.23	355.917
4: 4-PL	B7-H2	238.965	264.35	292.529	419.201	965.395	4942.27	13947.3	27405.5	134.11	0	10.5907	87.5207	43.7503	0	111.41	57.2065	143.685	116.593	80.7887	95.5566	138.369	64.2297	120.497	14.0539	89.9315	70.5857	96.4957	332.53	92.0864	157.492	101.419	182.111	245.217	64.3151	346.907	0	201.091	0	221.497	67.3369	101.831	254.784	30.569	51.0732	108.688	132.949	206.761	197.135
4: 4-PL	B7-H3	214.174	273.509	431.38	664.268	2067.22	4192.77	7096.01	12362.8	47.4325	35.2868	421.635	14.2864	8.70374	37.5967	87.8467	90.6417	85.1006	202.104	4.92104	11.3315	15.2566	92.5069	0	20.8514	68.4811	87.9724	84.0526	312.434	351.071	286.963	172.758	206.735	194.437	59.9524	272.797	40.5623	242.056	0	418.387	188.756	238.197	60.3789	60.9617	0	104.062	63.2036	150.383	248.403
1: Linear	B7-H4	222.803	169.613	231.115	243.801	378.23	919.462	1791.34	8781.59	881.499	137.578	148.348	236.441	268.507	0.218513	134.478	159.834	38.0921	77.9074	75.7287	127.726	198	134.718	39.7904	22.6966	150.933	105.383	122.141	444.988	136.146	223.349	165.273	183.061	189.666	558.486	244.465	0	310.473	40.5399	284.788	107.063	447.467	538.117	211.96	283.808	136.65	230.138	70.6142	222.964
1: Linear	BAFF	214.236	193.028	252.021	384.921	581.434	1166.62	1758.58	4049.73	58.5337	0	238.828	0	164.51	102.32	48.4911	138.348	0	48.0829	3.38203	0	0	2.23674	9.76934	147.738	5.93396	187.781	83.7263	0	31.5333	178.877	153.375	93.4944	241.402	130.947	167.566	0	197.053	0	245.445	91.3057	121.887	168.72	213.332	8.7116	461.673	57.9031	0	298.031
1: Linear	C1q R1	333.112	368.965	372.883	407.044	415.248	603.517	1142.52	3529.72	808.153	798.388	659.442	1969.43	682.071	1427.92	1895.35	2240.45	2414.58	271.219	536.631	701.065	1465.15	902.914	1083.56	2010.19	930.248	623.335	232.984	636.836	395.773	370.041	824.321	494.617	1096.42	1518.34	463.993	853.909	463.037	1135.99	547.664	451.86	1131.51	821.733	433.714	774.345	496.333	2543.29	3267.18	561.569
4: 4-PL	Cathepsin H	418.577	346.03	460.875	560.555	645.453	1611.83	2480.83	4888.06	1333.52	1158.5	732.918	1356.71	1013.91	999.654	858.608	888.304	818.538	618.705	845.701	863.032	746.027	816.011	949.497	854.187	1159.9	794.416	601.532	1202.46	455.09	700.934	1083.14	654.313	1296	2248.91	687.514	551.747	911.394	1776.3	691.847	1098.19	1747.21	2031.58	867.244	1227.16	843.734	1200.84	1166.29	1350.19
1: Linear	CD117	146.691	112.178	166.465	171.52	589.925	1761.02	3116.23	10864.7	975.689	1319.6	593.306	1677.73	929.261	1323.54	1739.16	1789.75	1923.14	642.822	1240.23	1617.9	1460.62	1460.46	1185.56	1211.57	1142.49	737.869	551.922	1071.16	96.8059	351.607	1018.73	542.962	1486.21	2073.27	338.845	1056.27	309.475	3080.88	261.777	1083.55	1556.04	2424.33	1449.6	2664.6	1299.87	2984.1	3929.14	1314.52
4: 4-PL	CD157	97.0128	139.883	269.703	314.473	1182.39	1922.25	3808.5	5968.56	149.329	0	23.4142	0	0	0	0	0	0	35.7293	0	0	0	0	0	0	0	61.1137	2.67854	0.983207	195.457	0	0	136.17	11.1056	0	198.959	0	114.931	0	274.94	32.3063	3.81586	0	0	0	0	0	0	130.213
1: Linear	CD200	574.323	515.6	549.225	881.163	731.288	1329.01	2168.23	4330.27	5503.09	8474.54	4846.79	7126.78	5090.45	5775.96	9900.73	8579.29	9121.02	1523.15	758.921	1449.36	6591.37	4292.96	6054.29	5961.1	4218.2	2590.61	792.627	6954.24	520.792	1100.38	6286.54	2765.88	5921.39	7722.87	1303.86	1886.65	725.949	7614.18	778.634	4098.34	6735.45	6406.97	5811.78	9126.17	6109.46	11490.8	10910.6	3618.66
1: Linear	CD229	649.199	682.505	669.026	785.966	768.431	2324.42	4855.07	13219.3	694.9	502.881	447.764	619.016	612.29	563.533	590.929	585.855	667.818	563.518	459.866	676.379	665.258	672.385	604.062	507.748	586.327	593.921	529.477	552.046	631.022	889.982	752.75	810.282	810.862	1029.49	732.568	496.115	706.874	755.082	788.227	628.187	868.082	778.173	545.307	792.84	733.474	705.1	616.346	805.042
1: Linear	CD28	228.125	215.842	259.071	167.606	277.047	701.134	1071.21	2950.62	1872.27	1976.17	626.909	1843.86	1334.54	1677.26	1718.32	1956.6	1777.51	1853.09	2023.6	1831.39	1779.83	1515.64	1436.3	1643.97	1738.89	1023.5	676.429	1180.88	264.285	284.998	1117.56	888.928	1817.19	3004.25	810.784	1997.19	974.608	3142.52	836.456	1350.6	2420.83	3109.2	1113.96	1935.38	1597.74	2555.75	2216.18	1720.91
1: Linear	CD300b	675.891	721.774	761.055	666.856	1175.38	2602.39	4691.09	9772.58	316.93	359.708	448.794	383.747	322.159	232.155	524.271	345.796	381.434	489.576	456.322	578.504	373.103	501.376	346.369	424.227	446.357	492.767	385.608	224.706	593.692	214.352	696.284	787.254	641.167	639.49	751.029	382.793	717.18	297.434	814.583	500.428	732.58	493.963	343.279	384.241	331.168	593.926	654.189	549.983
1: Linear	CD39	105.435	139.971	175.898	185.759	514.661	1323.41	2691.46	8095.22	0	0	0	0	0	0	0	0	0	0	0	0	0	0	0	0	0	0	0	0	0	38.6308	0	29.5072	0	0	133.802	0	107.645	0	125.031	0	48.1974	0	0	0	0	0	0	9.89121
1: Linear	CD44	879.468	1176.36	1409.87	1559.75	4243.99	10987.6	13505.9	16649.5	5941.09	5788.15	3169.66	5496.14	4726.21	5806.62	7410.42	7049.55	6817.16	2157.04	2671.55	2936.42	3919.25	4772.41	5352.77	4210.38	3769.9	2800.28	1244.96	4415.53	759.988	1185.13	4165.27	2157.64	4058.88	5953.25	1723.92	2399.02	1403.16	6012.6	2119.48	2708.21	6603	5700.55	5043.84	9714.72	4111.1	16007.2	6587.11	5512.57
4: 4-PL	CD45	187.86	176.417	324.393	517.259	772.974	5702.81	12809.3	18389.1	0.222458	1.02574	113.563	0	0	0	0	0	24.4889	0	14.7299	13.1314	0	28.6689	0	0	11.9682	51.658	0	0	43.0368	539.634	4.11772	150.203	261.859	113.447	218.4	0	295.195	0	233.003	0	321.606	25.3402	31.8864	130.233	0	25.2166	0	375.649
1: Linear	CD69	489.57	438.764	536.316	651.392	640.4	903.683	1470.23	3653.26	915.16	729.174	677.302	346.289	682.461	662.527	696.272	669.396	799.404	687.471	514.339	717.952	758.289	527.945	469.121	696.594	669.75	546.827	508.56	438.326	481.609	459.651	605.627	615.511	748.598	1372.53	557.428	299.439	514.84	1318.05	517.658	347.258	1267.47	1140.66	523.941	715.527	992.271	635.592	894.361	804.831
1: Linear	CD99-L2	248.209	204.866	277.275	199.603	296.057	622.123	1100.96	2369.52	8309.86	12174.8	8179.04	11893.5	8125.65	11614.2	13433.8	12461	10800.6	4234.48	6310.29	6150.22	8783.36	7039.59	8372.09	9012.14	7162.75	7310.34	5977.2	9183.62	856.747	5034.65	9083.55	4653.66	8518.16	9643.71	1791.95	7758.48	1466.49	9651.69	1259.23	6976.01	12590.4	10716.5	9655.46	12603.7	9553.11	19197.5	9751.1	13593.6
1: Linear	CHL-1	317.011	296	365.965	343.561	406.049	1743.83	5474.47	12491.9	2780.55	1857.13	1481.45	2235.57	2241.87	2137.24	2891.03	2296.58	4445.05	845.105	1654.45	1780.87	2137.76	1758.15	2447.05	1792.04	2445.03	1623.5	735.527	1750.01	621.12	812.424	2024.09	1046.55	2073.02	4047.54	771.668	2032.75	783.096	2598.31	688.924	1443.14	3050.96	2466.13	2449.96	1713.07	2146.72	6274.59	5195.52	1942.01
1: Linear	CHRDL2	508.956	516.138	549.021	674.243	679.155	996.397	1905.3	5068.74	489.935	233.012	309.619	267.049	307.641	396.867	335.8	222.721	294.032	385.199	484.052	479.388	341.899	323.121	404.124	405.85	440.287	318.182	369.429	374.518	583.678	725.914	579.307	592.64	588.515	963.718	589.255	574.061	604.075	805.918	663.524	425.672	824.212	824.884	522.526	523.547	465.246	800.218	722.174	647.269
4: 4-PL	COCO	554.009	570.029	635.575	619.538	730.64	3289.31	7099.99	17542	1626.81	1506.51	1038.43	2011.04	1073	1363.93	1604.45	1407.75	1181.41	983.529	1295.21	1221.94	1404.15	975.674	1292.03	1564.9	983.076	1204.23	879.79	971.161	865.999	1746.93	1686.06	1265.58	1662.65	2665.47	1368.38	2225.63	1350.85	2418.97	1289.21	1204.77	1840.64	2062.67	1247.29	1731.5	1502.23	2457.83	1663.47	1485.39
4: 4-PL	CRACC	116.901	71.9967	217.243	347.346	2788.57	6463.05	10562.1	15241.9	129.167	824.021	45.5686	199.808	160.399	113.489	177.236	333.335	124.668	0	63.7503	74.3199	82.1113	62.4925	137.14	0	238.797	63.5402	19.5144	0	96.9926	360.921	187.626	142.158	167.685	640.748	209.659	133.287	93.6775	566.17	201.468	179.592	317.265	722.925	205.488	212.615	92.104	261.19	35.3094	151.349
1: Linear	CXADR	197.476	148.338	247.474	227.417	286.866	510.141	832.863	2234.58	1043.1	779.553	486.685	779.601	1064.22	587.093	844.905	774.545	1072.89	86.4355	2.53177	20.7782	629.531	209.162	495.552	415.317	167.418	140.997	10.0275	525.269	29.0101	191.885	740.652	294.11	785.728	496.136	160.855	0	160.461	908.258	181.931	265.044	803.554	480.838	629.693	1122.5	1063.04	2869.07	2694.55	264.925
4: 4-PL	DcTRAIL R1	458.215	495.836	605.294	780.409	1452.27	3881.33	9177.61	23011.1	1580.57	909.077	738.731	1131.09	567.549	1375.61	611.541	816.596	513.458	927.851	1132.88	762.845	830.086	534.536	633.362	470.571	550.69	750.783	433.011	409.126	532.339	1069.6	987.765	720.936	836.392	1233.96	654.988	1384.58	667.844	955.693	1002.66	536.558	909.808	1812.9	961.018	950.811	842.134	1700.76	786.656	849.023
1: Linear	Dectin-2	443.321	457.727	580.345	593.835	1090.66	1276.97	1739.15	3350.82	639.885	401.912	267.184	275.248	199.783	226.124	238.362	532.987	331.137	277.853	202.542	566.607	183.235	552.292	142.475	154.364	302.416	187.232	217.359	42.4028	446.759	663.945	559.29	453.549	445.56	291.551	496.55	177.867	572.048	101.779	651.913	368.022	746.459	358.464	461.298	343.626	368.681	388.176	0	868.58
4: 4-PL	DNAM-1	256.482	204.519	297.452	394.298	491.096	1117.28	1693.97	3530.26	164.239	289.799	144.429	99.3871	297.854	124.709	150.521	178.321	77.6674	198.397	136.944	94.8745	178.255	86.468	146.665	212.343	185.747	181.992	146.015	92.8669	20.8888	225.019	361.977	302.907	403.642	813.507	277.58	46.5821	318.167	1814.85	297.236	316.924	628.965	1399.5	365.377	517.91	452.4	434.23	616.145	238.372
1: Linear	DNER	568.4	647.456	665.517	561.374	772.946	1278.25	1961.27	4425.39	1168.05	988.273	832.659	1628.55	1066.78	1126.78	844.739	1160.95	926.633	694.404	741.021	918.164	512.275	786.953	942.845	770.411	687.868	555.189	525.143	765.351	776.312	600.046	1093.31	952.348	930.006	1364.61	872.995	905.142	744.407	1129.74	1011.99	857.526	1044.24	1350.74	873.82	1198.38	1095.55	1748.22	1315.25	840.603
1: Linear	Endoglycan	397.745	367.835	485.853	449.023	1100.83	2020.06	5644.09	10656.3	649.158	383.097	395.115	702.421	449.136	247.544	452.072	554.301	512.508	267.039	286.672	314.495	414.41	277.512	364.463	356.301	235.464	261.508	109.029	170.214	362.976	318.286	535.471	378.554	472.793	650.224	327.45	125.253	458.656	497.214	344.953	385.009	617.389	548.311	354.023	438.763	561.592	1582	1092.8	655.956
1: Linear	EphA8	753.779	702.558	858.587	999.95	911.265	1387.23	2115.41	4990.2	834.232	737.258	597.818	750.18	725.393	696.28	745.7	643.191	684.521	659.097	675.161	703.332	692.873	762.366	803.92	636.038	700.32	705.302	707.473	667.758	965.934	1055.64	1082.06	981.178	1055.54	1037.32	905.963	900.532	895.615	1607.94	1034.09	991.362	1114.81	1106.71	858.043	832.309	1258.26	948.775	942.195	979.407
1: Linear	EphB2	675.563	704.947	619.94	652.507	799.325	3381.84	9725.92	20746.6	501.608	592.77	432.743	377.453	434.263	469.541	361.016	586.041	362.139	530.119	616.631	567.034	402.905	551.306	535.357	657.478	361.46	523.993	535.343	457.496	961.043	970.249	489.789	1063.77	937.097	1092.69	719.371	956.621	1072.83	507.899	1168.85	681.542	969.978	842.684	402.2	775.403	347.886	625.757	315.038	825.225
1: Linear	EphB4	371.608	328.535	384.17	470.872	439.623	811.585	1452.1	3173.23	57.1542	231.963	153.596	80.2924	57.5509	0	213.33	201.613	72.881	469.24	189.527	213.125	235.72	246.291	134.855	184.427	139.117	100.781	133.211	128.659	287.475	456.445	34.5908	225.781	229.35	301.895	406.971	193.935	525.813	30.3438	966.564	445.519	369.75	455.237	227.229	256.072	82.6438	191.568	111.586	526.542
1: Linear	EphB6	248.293	188.344	338.205	290.947	386.665	798.679	1157.12	2996.19	315.046	302.222	340.064	201.219	598.592	336.243	199.613	133.644	349.842	214.302	249.9	137.133	264.997	110.276	110.91	370.347	287.802	337.292	288.949	166.151	10.1418	357.686	293.772	425.735	266.229	303.027	228.307	0	252.942	141.784	405.403	239.679	359.541	417.7	155.335	455.239	480.84	1177.8	1442.01	512.179
1: Linear	Ephrin-A2	186.131	238.888	274.252	291.847	594.523	1136.89	2143.85	4858.8	122.173	247.561	70.3912	228.708	0	14.2471	268.363	0	0	98.2858	77.5991	50.1937	317.822	148.454	27.148	299.626	67.2883	372.759	262.648	32.8044	354.961	169.994	205.169	469.773	203.15	134.973	460.173	21.0021	339.959	291.469	392.295	397.643	407.739	337.893	493.659	582.33	546.975	199.289	115.494	374.059
1: Linear	Ephrin-A4	648.354	660.543	740.543	854.513	804.15	1533.37	2026.84	4969.97	671.269	864.855	222.722	912.117	470.067	769.169	840.759	1001.39	1007.41	971.464	1234.51	853.322	1225.06	1099.3	968.012	1289.45	1077.97	1200.96	529.073	1551.38	1008.58	1056.31	1045.24	1152.51	835.105	2073.97	895.551	896.834	967.022	1201.71	1025.53	752.084	1267	1574.31	1136.97	818.466	1439.07	1069.52	1222.71	1240.59
1: Linear	FGF-21	211.333	192.721	306.235	353.103	649.801	1616.49	3250.76	4755.04	47.7472	287.612	153.294	16.4353	21.4196	27.6825	103.489	4.79556	194.374	13.9335	97.7369	0	152.079	0	0	183.38	240.552	429.744	259.059	0	0	375.972	235.187	313.116	196.604	30.4225	204.92	0	209.23	172.525	329.342	230.366	132.138	118.07	112.943	382.793	429.579	467.463	329.825	386.814
	POS-Ave	195991	195991	195991	195991	195991	195991	195991	195991	195991	195991	195991	195991	195991	195991	195991	195991	195991	195991	195991	195991	195991	195991	195991	195991	195991	195991	195991	195991	195991	195991	195991	195991	195991	195991	195991	195991	195991	195991	195991	195991	195991	195991	195991	195991	195991	195991	195991	195991
[truncated: 146 more columns]

## Sheet: Standard Curves
	POS1	0.00137174	0.00411523	0.0123457	0.037037	0.111111	0.333333	1						Standard Cytokine Data				3	4	5	6	7			Linear Regression Curve								Log-log Regression Curve								4-PL Regression Curve
	POS2	0.00137174	0.00411523	0.0123457	0.037037	0.111111	0.333333	1	Std3 Intercept	Slope	Intercept	Linear
	2B4	27.4348	82.3045	246.914	740.741	2222.22	6666.67	20000	#N/A	1.15797	-0.7445	0.918063		2B4		0.98241	1.5349	2.08739	2.63988	3.19238	3.74487	4.29736
	4-1BB Ligand	13.7174	41.1523	123.457	370.37	1111.11	3333.33	10000	#N/A	0.472745	1.10742	0.123815		Concentration (pg/ml)	0	27.4348	82.3045	246.914	740.741	2222.22	6666.67	20000
	Activin RIB	1.37174	4.11523	12.3457	37.037	111.111	333.333	1000	#N/A	0.480776	1.37746	8.8482		Signal-BKG	37.5359	1	109.538	292.245	664.798	2036.98	3400.42	7600.86
	Ameloblastin	5.48697	16.4609	49.3827	148.148	444.444	1333.33	4000	#N/A	0.950831	0.181202	1.07656		Log (Concentration)		1.4383	1.91542	2.39254	2.86967	3.34679	3.82391	4.30103
	ANGPTL7	27.4348	82.3045	246.914	740.741	2222.22	6666.67	20000	#N/A	0.802559	0.254158	0.542017		Log (Signal-BKG)		0	2.03957	2.46575	2.82269	3.30899	3.53153	3.88086
	B7-2	5.48697	16.4609	49.3827	148.148	444.444	1333.33	4000	#N/A	0.687278	1.09047	1.22825			Slope				Intercept		N	R2
	B7-H2	10.9739	32.9218	98.7654	296.296	888.889	2666.67	8000	#N/A	1.14684	0.0930266	5.12143		Linear regression	0.918063				0		5	0.998204
	B7-H3	54.8697	164.609	493.827	1481.48	4444.44	13333.3	40000	#N/A	0.814538	0.496394	0.931028		log-log regression	1.15797				-0.7445		7	0.842103
	B7-H4	54.8697	164.609	493.827	1481.48	4444.44	13333.3	40000	#N/A	1.17162	-1.42933	0.205439			1.15797	#N/A	#N/A	0.991993	-0.683099	0.282913	0.771899	0.608992
	BAFF	1.37174	4.11523	12.3457	37.037	111.111	333.333	1000	#N/A	1.07128	0.664174	4.00332
	C1q R1	0.137174	0.411523	1.23457	3.7037	11.1111	33.3333	100	#N/A	0.675998	1.87022	31.1167
	Cathepsin H	54.8697	164.609	493.827	1481.48	4444.44	13333.3	40000	#N/A	1.069	-0.967053	0.120189
	CD117	5.48697	16.4609	49.3827	148.148	444.444	1333.33	4000	#N/A	1.27434	-0.34996	2.65684		4-1BB Ligand		1.64506	1.87062	2.09618	2.32174	2.54729	2.77285	2.99841
	CD157	5.48697	16.4609	49.3827	148.148	444.444	1333.33	4000	#N/A	0.748408	1.21001	2.96725		Concentration (pg/ml)	0	13.7174	41.1523	123.457	370.37	1111.11	3333.33	10000
	CD200	5.48697	16.4609	49.3827	148.148	444.444	1333.33	4000	#N/A	1.08349	-0.04715	0.993015		Signal-BKG	0	39.0931	105.797	124.846	150.122	357.128	556.426	1160.18
	CD229	27.4348	82.3045	246.914	740.741	2222.22	6666.67	20000	#N/A	1.00841	-0.325317	0.629528		Log (Concentration)		1.13727	1.61439	2.09151	2.56864	3.04576	3.52288	4
	CD28	27.4348	82.3045	246.914	740.741	2222.22	6666.67	20000	#N/A	0.74854	-0.0321376	0.139911		Log (Signal-BKG)		1.5921	2.02447	2.09637	2.17644	2.55282	2.74541	3.06452
	CD300b	54.8697	164.609	493.827	1481.48	4444.44	13333.3	40000	#N/A	0.988583	-0.667228	0.237367			Slope				Intercept		N	R2
	CD39	137.174	411.523	1234.57	3703.7	11111.1	33333.3	100000	#N/A	0.853549	-0.43117	0.0800321		Linear regression	0.123815				0		7	0.96054
	CD44	13.7174	41.1523	123.457	370.37	1111.11	3333.33	10000	#N/A	0.681245	1.65879	9.06299		log-log regression	0.472745				1.10742		7	0.964299
	CD45	27.4348	82.3045	246.914	740.741	2222.22	6666.67	20000	#N/A	1.33641	-1.03752	1.94076			0.472745	#N/A	#N/A	0.944516	1.10742	0.0340067	0.450544	1.17858
	CD69	5.48697	16.4609	49.3827	148.148	444.444	1333.33	4000	#N/A	0.966326	0.160882	0.804549
	CD99-L2	0.274348	0.823045	2.46914	7.40741	22.2222	66.6667	200	#N/A	0.943217	1.11014	11.2055
	CHL-1	13.7174	41.1523	123.457	370.37	1111.11	3333.33	10000	#N/A	1.3085	-1.00037	1.25225
	CHRDL2	13.7174	41.1523	123.457	370.37	1111.11	3333.33	10000	#N/A	0.89541	0.0428902	0.452259		Activin RIB		1.44346	1.67285	1.90224	2.13163	2.36101	2.5904	2.81979
	COCO	27.4348	82.3045	246.914	740.741	2222.22	6666.67	20000	#N/A	1.08583	-0.449852	0.865848		Concentration (pg/ml)	0	1.37174	4.11523	12.3457	37.037	111.111	333.333	1000
	CRACC	54.8697	164.609	493.827	1481.48	4444.44	13333.3	40000	#N/A	1.8618	-2.64659	1.46654		Signal-BKG	0	30.9496	34.0344	107.939	121.488	247.089	367.89	664.541
	CXADR	2.74348	8.23045	24.6914	74.0741	222.222	666.667	2000	#N/A	0.920463	0.386051	1.04939		Log (Concentration)		0.137272	0.614394	1.09151	1.56864	2.04576	2.52288	3
	DcTRAIL R1	27.4348	82.3045	246.914	740.741	2222.22	6666.67	20000	#N/A	0.966023	0.238783	1.15027		Log (Signal-BKG)		1.49066	1.53192	2.03318	2.08453	2.39285	2.56572	2.82252
	Dectin-2	0.548697	1.64609	4.93827	14.8148	44.4444	133.333	400	#N/A	0.719334	1.69803	7.68553			Slope				Intercept		N	R2
	DNAM-1	1.37174	4.11523	12.3457	37.037	111.111	333.333	1000	#N/A	1.02231	0.733352	3.49954		Linear regression	8.8482	0.552095			0		3	0.959578
	DNER	1.37174	4.11523	12.3457	37.037	111.111	333.333	1000	#N/A	0.753684	1.0844	3.92773		log-log regression	0.480776				1.37746		7	0.971589
	Endoglycan	13.7174	41.1523	123.457	370.37	1111.11	3333.33	10000	#N/A	1.24604	-0.657876	1.57678			0.480776	#N/A	#N/A	0.962467	1.37746	0.0285095	0.500559	1.33385
	EphA8	13.7174	41.1523	123.457	370.37	1111.11	3333.33	10000	#N/A	0.986018	-0.16074	0.430819
	EphB2	1.37174	4.11523	12.3457	37.037	111.111	333.333	1000	#N/A	1.27027	0.493168	20.8676
	EphB4	1.37174	4.11523	12.3457	37.037	111.111	333.333	1000	#N/A	1.01077	0.576321	2.91466
	EphB6	2.74348	8.23045	24.6914	74.0741	222.222	666.667	2000	#N/A	0.953681	0.460419	1.4257		Ameloblastin		0.943128	1.39679	1.85045	2.30411	2.75777	3.21144	3.6651
	Ephrin-A2	2.74348	8.23045	24.6914	74.0741	222.222	666.667	2000	#N/A	0.710297	1.27798	2.42122		Concentration (pg/ml)	0	5.48697	16.4609	49.3827	148.148	444.444	1333.33	4000
	Ephrin-A4	274.348	823.045	2469.14	7407.41	22222.2	66666.7	200000	#N/A	0.795788	-0.610951	0.0217251		Signal-BKG	42.0911	1	75.3369	185.985	281.75	556.113	1390.34	1704.27
	FGF-21	1.37174	4.11523	12.3457	37.037	111.111	333.333	1000	#N/A	1.10683	0.723533	12.7855		Log (Concentration)		0.739332	1.21645	1.69357	2.1707	2.64782	3.12494	3.60206
														Log (Signal-BKG)		0	1.87701	2.26948	2.44986	2.74516	3.14312	3.23154
															Slope				Intercept		N	R2
														Linear regression	1.07656				0		6	0.988571
														log-log regression	0.950831				0.181202		7	0.795062
															0.950831	#N/A	#N/A	0.980921	0.240148	0.342353	0.580199	1.22151
														ANGPTL7		1.40848	1.7914	2.17432	2.55724	2.94015	3.32307	3.70599
														Concentration (pg/ml)	0	27.4348	82.3045	246.914	740.741	2222.22	6666.67	20000
														Signal-BKG	0	27.2345	68.2145	93.243	408.81	1205.53	2112.29	4411.47
														Log (Concentration)		1.4383	1.91542	2.39254	2.86967	3.34679	3.82391	4.30103
														Log (Signal-BKG)		1.43512	1.83388	1.96962	2.61152	3.08118	3.32475	3.64458
															Slope				Intercept		N	R2
														Linear regression	0.542017				0		5	0.997796
														log-log regression	0.802559				0.254158		7	0.982994
															0.802559	#N/A	#N/A	0.974257	0.254158	0.00977023	0.813726	0.215011
														B7-2		1.57653	1.90444	2.23236	2.56027	2.88819	3.2161	3.54402
														Concentration (pg/ml)	0	5.48697	16.4609	49.3827	148.148	444.444	1333.33	4000
														Signal-BKG	0	85.0457	71.2285	72.0985	340.551	901.417	1854.74	4794.82
														Log (Concentration)		0.739332	1.21645	1.69357	2.1707	2.64782	3.12494	3.60206
														Log (Signal-BKG)		1.92965	1.85265	1.85793	2.53218	2.95493	3.26828	3.68077
															Slope				Intercept		N	R2
														Linear regression	1.22825				0		7	0.993371
														log-log regression	0.687278				1.09047		7	0.911911
															0.687278	#N/A	#N/A	0.969246	1.0684	0.129683	0.82605	0.700957
														B7-H2		1.28616	1.83334	2.38052	2.9277	3.47489	4.02207	4.56925
														Concentration (pg/ml)	0	10.9739	32.9218	98.7654	296.296	888.889	2666.67	8000
														Signal-BKG	0	25.3858	53.5645	180.237	726.43	4703.31	13708.3	27166.5
														Log (Concentration)		1.04036	1.51748	1.9946	2.47173	2.94885	3.42597	3.90309
														Log (Signal-BKG)		1.40459	1.72888	2.25584	2.86119	3.6724	4.13698	4.43403
															Slope				Intercept		N	R2
														Linear regression	5.12143				0		6	0.996515
														log-log regression	1.14684				0.0930266		7	0.986421
															1.14684	#N/A	#N/A	0.984596	0.0930266	0.0299612	1.19649	-0.0612649
														B7-H3		1.91315	2.30178	2.69041	3.07905	3.46768	3.85631	4.24495
														Concentration (pg/ml)	0	54.8697	164.609	493.827	1481.48	4444.44	13333.3	40000
														Signal-BKG	0	59.335	217.206	450.094	1853.05	3978.59	6881.84	12148.6
														Log (Concentration)		1.73933	2.21645	2.69357	3.1707	3.64782	4.12494	4.60206
														Log (Signal-BKG)		1.77331	2.33687	2.6533	3.26789	3.59973	3.8377	4.08453
															Slope				Intercept		N	R2
														Linear regression	0.931028				0		5	0.982289
														log-log regression	0.814538				0.496394		7	0.976597
															0.814538	#N/A	#N/A	0.972305	0.496394	0.0527847	0.755922	0.719539
														B7-H4		0.608504	1.16751	1.72651	2.28552	2.84452	3.40353	3.96253
														Concentration (pg/ml)	0	54.8697	164.609	493.827	1481.48	4444.44	13333.3	40000
														Signal-BKG	53.1902	1	61.5016	74.188	208.617	749.849	1621.73	8611.97
														Log (Concentration)		1.73933	2.21645	2.69357	3.1707	3.64782	4.12494	4.60206
														Log (Signal-BKG)		0	1.78889	1.87033	2.31935	2.87497	3.20998	3.9351
															Slope				Intercept		N	R2
														Linear regression	0.205439				0		7	0.978802
														log-log regression	1.17162				-1.42933		7	0.914565
															1.17162	#N/A	#N/A	0.963668	-1.42933	0.172748	0.916547	-0.458306
														BAFF		0.865314	1.37645	1.88758	2.39871	2.90984	3.42098	3.93211
														Concentration (pg/ml)	0	1.37174	4.11523	12.3457	37.037	111.111	333.333	1000
														Signal-BKG	21.2074	1	58.9925	191.893	388.406	973.596	1565.55	3856.7
														Log (Concentration)		0.137272	0.614394	1.09151	1.56864	2.04576	2.52288	3
														Log (Signal-BKG)		0	1.7708	2.28306	2.58929	2.98838	3.19467	3.58622
															Slope				Intercept		N	R2
														Linear regression	4.00332				0		7	0.979633
														log-log regression	1.07128				0.664174		7	0.853706
															1.07128	#N/A	#N/A	0.988351	0.718256	0.266798	0.731232	1.41392
														C1q R1		1.28702	1.60955	1.93208	2.25462	2.57715	2.89968	3.22221
														Concentration (pg/ml)	0	0.137174	0.411523	1.23457	3.7037	11.1111	33.3333	100
														Signal-BKG	0	35.8522	39.7706	73.9318	82.1357	270.405	809.411	3196.61
														Log (Concentration)		-0.862728	-0.385606	0.091515	0.568636	1.04576	1.52288	2
														Log (Signal-BKG)		1.55452	1.59956	1.86883	1.91453	2.43201	2.90817	3.50469
															Slope				Intercept		N	R2
														Linear regression	31.1167				0		7	0.992311
														log-log regression	0.675998				1.87022		7	0.908817
															0.675998	#N/A	#N/A	0.939741	1.87022	0.108307	0.788127	1.73513
														Cathepsin H		0.951771	1.46181	1.97185	2.48189	2.99193	3.50197	4.01201
														Concentration (pg/ml)	0	54.8697	164.609	493.827	1481.48	4444.44	13333.3	40000
														Signal-BKG	72.5466	1	114.844	214.525	299.422	1265.8	2134.8	4542.03
														Log (Concentration)		1.73933	2.21645	2.69357	3.1707	3.64782	4.12494	4.60206
														Log (Signal-BKG)		0	2.06011	2.33148	2.47628	3.10236	3.32936	3.65725
															Slope				Intercept		N	R2
														Linear regression	0.120189				0		7	0.966014
														log-log regression	1.069				-0.967053		7	0.825824
															1.069	#N/A	#N/A	0.974632	-0.907568	0.299868	0.694967	0.45682
														CD117		0.592199	1.20021	1.80822	2.41624	3.02425	3.63226	4.24028
														Concentration (pg/ml)	0	5.48697	16.4609	49.3827	148.148	444.444	1333.33	4000
														Signal-BKG	34.5131	1	54.2876	59.3426	477.748	1648.85	3004.05	10752.6
														Log (Concentration)		0.739332	1.21645	1.69357	2.1707	2.64782	3.12494	3.60206
														Log (Signal-BKG)		0	1.7347	1.77337	2.6792	3.21718	3.47771	4.03151
															Slope				Intercept		N	R2
														Linear regression	2.65684				0		7	0.994378
														log-log regression	1.27434				-0.34996		7	0.927307
															1.27434	#N/A	#N/A	0.963966	-0.34996	0.152607	1.0261	0.34681
														CD157		1.76333	2.12041	2.47749	2.83457	3.19165	3.54874	3.90582
														Concentration (pg/ml)	0	5.48697	16.4609	49.3827	148.148	444.444	1333.33	4000
														Signal-BKG	0	42.8706	172.69	217.46	1085.38	1825.24	3711.49	5871.55
														Log (Concentration)		0.739332	1.21645	1.69357	2.1707	2.64782	3.12494	3.60206
														Log (Signal-BKG)		1.63216	2.23727	2.33738	3.03558	3.26132	3.56955	3.76875
															Slope				Intercept		N	R2
														Linear regression	2.96725				0		6	0.955565
														log-log regression	0.748408				1.21001		7	0.968802
															0.748408	#N/A	#N/A		1.21001	0.05393	0.693425	1.36434
														CD200		0.753907	1.27086	1.78782	2.30477	2.82173	3.33868	3.85564
														Concentration (pg/ml)	0	5.48697	16.4609	49.3827	148.148	444.444	1333.33	4000
														Signal-BKG	58.7234	1	33.6254	365.564	215.689	813.406	1652.63	3814.67
														Log (Concentration)		0.739332	1.21645	1.69357	2.1707	2.64782	3.12494	3.60206
														Log (Signal-BKG)		0	1.52667	2.56296	2.33383	2.91031	3.21817	3.58146
															Slope				Intercept		N	R2
														Linear regression	0.993015				0		7	0.98235
														log-log regression	1.08349				-0.04715		7	0.848789
															1.08349	#N/A	#N/A	0.896093	-0.04715	0.241457	0.767464	0.839882
														CD229		1.12508	1.60622	2.08735	2.56849	3.04962	3.53075	4.01189
														Concentration (pg/ml)	0	27.4348	82.3045	246.914	740.741	2222.22	6666.67	20000
														Signal-BKG	0	33.306	19.8263	136.767	119.232	1675.22	4205.87	12570.1
														Log (Concentration)		1.4383	1.91542	2.39254	2.86967	3.34679	3.82391	4.30103
														Log (Signal-BKG)		1.52252	1.29724	2.13598	2.07639	3.22407	3.62386	4.09934
															Slope				Intercept		N	R2
														Linear regression	0.629528				0		7	0.998538
														log-log regression	1.00841				-0.325317		7	0.922479
															1.00841	#N/A	#N/A	0.95655	-0.325317	0.107907	1.17501	-0.909385
														CD28		1.0019	1.35904	1.71619	2.07333	2.43047	2.78762	3.14476
														Concentration (pg/ml)	0	27.4348	82.3045	246.914	740.741	2222.22	6666.67	20000
														Signal-BKG	60.519	48.2358	91.4651	1	109.44	533.528	903.606	2783.01
														Log (Concentration)		1.4383	1.91542	2.39254	2.86967	3.34679	3.82391	4.30103
														Log (Signal-BKG)		1.68337	1.96126	0	2.03918	2.72716	2.95598	3.44452
															Slope				Intercept		N	R2
														Linear regression	0.139911				0		7	0.992852
														log-log regression	0.74854				-0.0321376		7	0.473762
															0.74854	#N/A	#N/A	0.562154	-0.0747297	0.214595	1.01635	-0.971021
														CD300b		1.00642	1.47809	1.94976	2.42144	2.89311	3.36478	3.83646
														Concentration (pg/ml)	0	54.8697	164.609	493.827	1481.48	4444.44	13333.3	40000
														Signal-BKG	9.03476	54.9183	94.1989	1	508.529	1935.54	4024.24	9105.72
														Log (Concentration)		1.73933	2.21645	2.69357	3.1707	3.64782	4.12494	4.60206
														Log (Signal-BKG)		1.73972	1.97405	0	2.70632	3.2868	3.60468	3.95931
															Slope				Intercept		N	R2
														Linear regression	0.237367				0		7	0.981513
														log-log regression	0.988583				-0.667228		7	0.560762
															0.988583	#N/A	#N/A	0.618998	-0.713059	0.179902	1.27676	-1.76427
														CD39		1.3931	1.80034	2.20759	2.61484	3.02208	3.42933	3.83658
														Concentration (pg/ml)	0	137.174	411.523	1234.57	3703.7	11111.1	33333.3	100000
														Signal-BKG	0	34.5364	70.4634	80.3242	409.226	1217.97	2586.02	7989.79
														Log (Concentration)		2.13727	2.61439	3.09151	3.56864	4.04576	4.52288	5
														Log (Signal-BKG)		1.53828	1.84796	1.90485	2.61196	3.08564	3.41263	3.90254
															Slope				Intercept		N	R2
														Linear regression	0.0800321				0		7	0.998024
														log-log regression	0.853549				-0.43117		7	0.974058
															0.853549	#N/A	#N/A	0.975308	-0.43117	0.0486802	0.914406	-0.68706
														CD44		2.43355	2.75858	3.08362	3.40866	3.73369	4.05873	4.38377
														Concentration (pg/ml)	0	13.7174	41.1523	123.457	370.37	1111.11	3333.33	10000
														Signal-BKG	0	296.895	530.404	680.28	3364.52	10108.1	12626.4	15770.1
														Log (Concentration)		1.13727	1.61439	2.09151	2.56864	3.04576	3.52288	4
														Log (Signal-BKG)		2.4726	2.72461	2.83269	3.52692	4.00467	4.10128	4.19783
															Slope				Intercept		N	R2
														Linear regression	9.06299				0		5	0.996783
														log-log regression	0.681245				1.65879		7	0.939813
															0.681245	#N/A	#N/A	0.912205	1.65879	0.0167906	0.697616	1.60632
														CD45		0.943618	1.58125	2.21888	2.85651	3.49414	4.13177	4.7694
														Concentration (pg/ml)	0	27.4348	82.3045	246.914	740.741	2222.22	6666.67	20000
														Signal-BKG	11.4436	1	147.976	340.842	596.557	5526.39	12632.8	18212.7
														Log (Concentration)		1.4383	1.91542	2.39254	2.86967	3.34679	3.82391	4.30103
														Log (Signal-BKG)		0	2.17019	2.53255	2.77565	3.74244	4.1015	4.26037
															Slope				Intercept		N	R2
														Linear regression	1.94076				0		6	0.983344
														log-log regression	1.33641				-1.03752		7	0.87411
															1.33641	#N/A	#N/A	0.954099	-0.978543	0.227814	0.965585	0.262529
														CD69		0.933672	1.39473	1.85578	2.31684	2.77789	3.23895	3.7
														Concentration (pg/ml)	0	5.48697	16.4609	49.3827	148.148	444.444	1333.33	4000
														Signal-BKG	50.806	1	97.5524	212.628	201.636	464.919	1031.46	3214.5
														Log (Concentration)		0.739332	1.21645	1.69357	2.1707	2.64782	3.12494	3.60206
														Log (Signal-BKG)		0	1.98924	2.32762	2.30457	2.66738	3.01345	3.50711
															Slope				Intercept		N	R2
														Linear regression	0.804549				0		7	0.996845
														log-log regression	0.966326				0.160882		7	0.796105
															0.966326	#N/A	#N/A	0.938256	0.219236	0.331408	0.59941	1.19076
														CD99-L2		0.580339	1.03037	1.4804	1.93043	2.38046	2.83048	3.28051
														Concentration (pg/ml)	0	0.274348	0.823045	2.46914	7.40741	22.2222	66.6667	200
														Signal-BKG	48.6056	5.26273	77.6719	1	96.4541	422.52	901.361	2169.91
														Log (Concentration)		-0.561698	-0.0845763	0.392545	0.869666	1.34679	1.82391	2.30103
														Log (Signal-BKG)		0.721211	1.89026	0	1.98432	2.62585	2.9549	3.33644
															Slope				Intercept		N	R2
														Linear regression	11.2055				0		7	0.988703
														log-log regression	0.943217				1.11014		7	0.651561
															0.943217	#N/A	#N/A	0.571909	1.11014	0.0429251	1.00227	1.02122
														CHL-1		0.487754	1.11207	1.73638	2.36069	2.985	3.60932	4.23363
														Concentration (pg/ml)	0	13.7174	41.1523	123.457	370.37	1111.11	3333.33	10000
														Signal-BKG	21.0109	1	69.9648	47.5604	110.049	1447.83	5178.47	12195.9
														Log (Concentration)		1.13727	1.61439	2.09151	2.56864	3.04576	3.52288	4
														Log (Signal-BKG)		0	1.84488	1.67725	2.04159	3.16072	3.7142	4.08621
															Slope				Intercept		N	R2
														Linear regression	1.25225				0		7	0.99061
														log-log regression	1.3085				-1.00037		7	0.920399
															1.3085	#N/A	#N/A	0.906684	-1.00037	0.119851	1.10404	-0.345123
														CHRDL2		1.06121	1.48843	1.91565	2.34287	2.77009	3.19731	3.62453
														Concentration (pg/ml)	0	13.7174	41.1523	123.457	370.37	1111.11	3333.33	10000
														Signal-BKG	0	7.18256	40.0652	165.287	170.199	487.441	1396.35	4559.79
														Log (Concentration)		1.13727	1.61439	2.09151	2.56864	3.04576	3.52288	4
														Log (Signal-BKG)		0.856279	1.60277	2.21824	2.23096	2.68792	3.14499	3.65894
															Slope				Intercept		N	R2
														Linear regression	0.452259				0		7	0.998485
														log-log regression	0.89541				0.0428902		7	0.967837
															0.89541	#N/A	#N/A	0.966162	0.0428902	0.0712576	0.809505	0.318199
														COCO		1.1119	1.62997	2.14804	2.66611	3.18418	3.70225	4.22032
														Concentration (pg/ml)	0	27.4348	82.3045	246.914	740.741	2222.22	6666.67	20000
														Signal-BKG	0	16.0193	81.566	65.5288	176.631	2735.3	6545.98	16987.9
														Log (Concentration)		1.4383	1.91542	2.39254	2.86967	3.34679	3.82391	4.30103
														Log (Signal-BKG)		1.20464	1.91151	1.81643	2.24707	3.43701	3.81597	4.23014
															Slope				Intercept		N	R2
														Linear regression	0.865848				0		7	0.993877
														log-log regression	1.08583				-0.449852		7	0.943459
															1.08583	#N/A	#N/A	0.920653	-0.449852	0.0248724	1.12471	-0.58615
														CRACC		0.887556	1.77586	2.66417	3.55247	4.44078	5.32909	6.21739
														Concentration (pg/ml)	0	54.8697	164.609	493.827	1481.48	4444.44	13333.3	40000
														Signal-BKG	44.9042	1	145.246	275.349	2716.58	6391.05	10490.1	15169.9
														Log (Concentration)		1.73933	2.21645	2.69357	3.1707	3.64782	4.12494	4.60206
														Log (Signal-BKG)		0	2.1621	2.43988	3.43402	3.80557	4.02078	4.18098
															Slope				Intercept		N	R2
														Linear regression	1.46654				0		5	0.98413
														log-log regression	1.8618				-2.64659		5	0.890819
															1.8618	#N/A	#N/A	0.950273	-2.35074	0.282556	1.24173	-0.680515
														CXADR		0.842124	1.2813	1.72047	2.15964	2.59881	3.03799	3.47716
														Concentration (pg/ml)	0	2.74348	8.23045	24.6914	74.0741	222.222	666.667	2000
														Signal-BKG	49.1383	1	99.136	79.079	138.528	361.804	684.526	2086.24
														Log (Concentration)		0.438302	0.915424	1.39254	1.86967	2.34679	2.82391	3.30103
														Log (Signal-BKG)		0	1.99623	1.89806	2.14154	2.55847	2.83539	3.31936
															Slope				Intercept		N	R2
														Linear regression	1.04939				0		7	0.996147
														log-log regression	0.920463				0.386051		7	0.80594
															0.920463	#N/A	#N/A	0.910039	0.438683	0.30995	0.589523	1.21533
														DcTRAIL R1		1.62822	2.08913	2.55004	3.01095	3.47186	3.93277	4.39368
														Concentration (pg/ml)	0	27.4348	82.3045	246.914	740.741	2222.22	6666.67	20000
														Signal-BKG	0	37.6213	147.079	322.194	994.056	3423.12	8719.4	22552.9
														Log (Concentration)		1.4383	1.91542	2.39254	2.86967	3.34679	3.82391	4.30103
														Log (Signal-BKG)		1.57543	2.16755	2.50812	2.99741	3.53442	3.94049	4.3532
															Slope				Intercept		N	R2
														Linear regression	1.15027				0		7	0.996308
														log-log regression	0.966023				0.238783		7	0.997236
															0.966023	#N/A	#N/A	0.99683	0.238783	0.0163828	0.943898	0.316351
														Dectin-2		1.51053	1.85374	2.19695	2.54016	2.88337	3.22658	3.56978
														Concentration (pg/ml)	0	0.548697	1.64609	4.93827	14.8148	44.4444	133.333	400
														Signal-BKG	0	14.4057	137.024	150.514	647.339	833.653	1295.83	2907.5
														Log (Concentration)		-0.260668	0.216454	0.693575	1.1707	1.64782	2.12494	2.60206
														Log (Signal-BKG)		1.15853	2.1368	2.17758	2.81113	2.92099	3.11255	3.46352
															Slope				Intercept		N	R2
														Linear regression	7.68553				0		7	0.95002
														log-log regression	0.719334				1.69803		7	0.915725
															0.719334	#N/A	#N/A	0.947439	1.69803	0.161616	0.571785	1.96463
														DNAM-1		0.931933	1.4197	1.90747	2.39524	2.883	3.37077	3.85854
														Concentration (pg/ml)	0	1.37174	4.11523	12.3457	37.037	111.111	333.333	1000
														Signal-BKG	51.9626	1	92.9327	189.779	286.577	912.756	1489.45	3325.74
														Log (Concentration)		0.137272	0.614394	1.09151	1.56864	2.04576	2.52288	3
														Log (Signal-BKG)		0	1.96817	2.27825	2.45724	2.96035	3.17303	3.52189
															Slope				Intercept		N	R2
														Linear regression	3.49954				0		7	0.971614
														log-log regression	1.02231				0.733352		7	0.821721
															1.02231	#N/A	#N/A	0.988227	0.791598	0.308588	0.656081	1.54082
														DNER		1.13805	1.49765	1.85725	2.21685	2.57645	2.93605	3.29565
														Concentration (pg/ml)	0	1.37174	4.11523	12.3457	37.037	111.111	333.333	1000
														Signal-BKG	7.02595	86.0814	104.143	1	211.572	716.872	1399.9	3864.02
														Log (Concentration)		0.137272	0.614394	1.09151	1.56864	2.04576	2.52288	3
														Log (Signal-BKG)		1.93491	2.01763	0	2.32546	2.85544	3.1461	3.58704
															Slope				Intercept		N	R2
														Linear regression	3.92773				0		7	0.994344
														log-log regression	0.753684				1.0844		7	0.442806
															0.753684	#N/A	#N/A	0.563355	1.03459	0.243261	1.06683	0.393964
														Endoglycan		0.809828	1.40434	1.99886	2.59337	3.18788	3.7824	4.37691
														Concentration (pg/ml)	0	13.7174	41.1523	123.457	370.37	1111.11	3333.33	10000
														Signal-BKG	29.9097	1	118.018	81.1879	732.99	1652.23	5276.25	10288.4
														Log (Concentration)		1.13727	1.61439	2.09151	2.56864	3.04576	3.52288	4
														Log (Signal-BKG)		0	2.07195	1.90949	2.8651	3.21807	3.72233	4.01235
															Slope				Intercept		N	R2
														Linear regression	1.57678				0		6	0.997773
														log-log regression	1.24604				-0.657876		7	0.883668
															1.24604	#N/A	#N/A	0.937946	-0.607262	0.20704	0.927795	0.362044
														EphA8		1.02467	1.49512	1.96557	2.43602	2.90647	3.37692	3.84737
														Concentration (pg/ml)	0	13.7174	41.1523	123.457	370.37	1111.11	3333.33	10000
														Signal-BKG	51.2204	1	156.028	297.392	208.706	684.676	1412.85	4287.64
														Log (Concentration)		1.13727	1.61439	2.09151	2.56864	3.04576	3.52288	4
														Log (Signal-BKG)		0	2.1932	2.47333	2.31954	2.83549	3.1501	3.63222
															Slope				Intercept		N	R2
														Linear regression	0.430819				0		7	0.995993
														log-log regression	0.986018				-0.16074		7	0.766983
															0.986018	#N/A	#N/A	0.894348	-0.0966974	0.36287	0.58334	1.12976
														EphB2		0.583413	1.18949	1.79556	2.40163	3.00771	3.61378	4.21985
														Concentration (pg/ml)	0	1.37174	4.11523	12.3457	37.037	111.111	333.333	1000
														Signal-BKG	55.623	85.0067	1	32.5667	179.385	2761.9	9105.98	20126.6
														Log (Concentration)		0.137272	0.614394	1.09151	1.56864	2.04576	2.52288	3
														Log (Signal-BKG)		1.92945	0	1.51277	2.25379	3.44121	3.95933	4.30377
															Slope				Intercept		N	R2
														Linear regression	20.8676				0		7	0.98466
														log-log regression	1.27027				0.493168		7	0.741084
															1.27027	#N/A	#N/A	0.954071	0.40904	0.243712	1.79924	-0.673102
														EphB4		0.762744	1.245	1.72726	2.20952	2.69178	3.17404	3.6563
														Concentration (pg/ml)	0	1.37174	4.11523	12.3457	37.037	111.111	333.333	1000
														Signal-BKG	43.0732	1	55.6351	142.337	111.089	483.05	1123.57	2844.69
														Log (Concentration)		0.137272	0.614394	1.09151	1.56864	2.04576	2.52288	3
														Log (Signal-BKG)		0	1.74535	2.15332	2.04567	2.68399	3.0506	3.45404
															Slope				Intercept		N	R2
														Linear regression	2.91466				0		7	0.994512
														log-log regression	1.01077				0.576321		7	0.857657
															1.01077	#N/A	#N/A	0.940982	0.623993	0.246198	0.711026	1.2372
														EphB6		0.936981	1.392	1.84702	2.30205	2.75707	3.21209	3.66711
														Concentration (pg/ml)	0	2.74348	8.23045	24.6914	74.0741	222.222	666.667	2000
														Signal-BKG	59.9495	1	149.861	102.604	198.321	610.335	968.779	2807.84
														Log (Concentration)		0.438302	0.915424	1.39254	1.86967	2.34679	2.82391	3.30103
														Log (Signal-BKG)		0	2.17569	2.01116	2.29737	2.78557	2.98622	3.44837
															Slope				Intercept		N	R2
														Linear regression	1.4257				0		7	0.990525
														log-log regression	0.953681				0.460419		7	0.784262
															0.953681	#N/A	#N/A	0.898434	0.518981	0.338329	0.585464	1.38311
														Ephrin-A2		1.5893	1.9282	2.2671	2.60599	2.94489	3.28379	3.62269
														Concentration (pg/ml)	0	2.74348	8.23045	24.6914	74.0741	222.222	666.667	2000
														Signal-BKG	0	52.7568	88.1205	105.716	408.392	950.761	1957.72	4672.67
														Log (Concentration)		0.438302	0.915424	1.39254	1.86967	2.34679	2.82391	3.30103
														Log (Signal-BKG)		1.72228	1.94508	2.02414	2.61108	2.97807	3.29175	3.66956
															Slope				Intercept		N	R2
														Linear regression	2.42122				0		7	0.98797
														log-log regression	0.710297				1.27798		7	0.975614
															0.710297	#N/A	#N/A	0.980137	1.27798	0.053396	0.766039	1.1383
														Ephrin-A4		1.32942	1.70911	2.0888	2.46849	2.84817	3.22786	3.60755
														Concentration (pg/ml)	0	274.348	823.045	2469.14	7407.41	22222.2	66666.7	200000
														Signal-BKG	0	12.1888	92.1887	206.158	155.796	885.013	1378.49	4321.61
														Log (Concentration)		2.4383	2.91542	3.39254	3.86967	4.34679	4.82391	5.30103
														Log (Signal-BKG)		1.08596	1.96468	2.3142	2.19256	2.94695	3.1394	3.63565
															Slope				Intercept		N	R2
														Linear regression	0.0217251				0		7	0.990273
														log-log regression	0.795788				-0.610951		7	0.937326
															0.795788	#N/A	#N/A	0.923305	-0.610951	0.0968944	0.693734	-0.151112
														FGF-21		0.933835	1.46193	1.99002	2.51812	3.04621	3.5743	4.1024
														Concentration (pg/ml)	0	1.37174	4.11523	12.3457	37.037	111.111	333.333	1000
														Signal-BKG	18.6125	1	113.514	160.382	457.08	1423.76	3058.04	4562.32
														Log (Concentration)		0.137272	0.614394	1.09151	1.56864	2.04576	2.52288	3
														Log (Signal-BKG)		0	2.05505	2.20516	2.65999	3.15344	3.48544	3.65919
															Slope				Intercept		N	R2
														Linear regression	12.7855				0		5	0.997352
														log-log regression	1.10683				0.723533		7	0.840465
															1.10683	#N/A	#N/A	0.976914	0.781898	0.281038	0.739853	1.53265

## Sheet: Protein Information
	Target	Uniprot	GeneName	GeneID	Description
	2B4	Q07763	Cd244 2b4 Nmrk	18106	Natural killer cell receptor 2B4 (NK cell type I receptor protein 2B4) (NKR2B4) (Non-MHC restricted killing associated) (SLAM family member 4) (SLAMF4) (Signaling lymphocytic activation molecule 4) (CD antigen CD244)																					m_2B4
	4-1BB Ligand	P41274	Tnfsf9 Cd137l Cd157l Ly63l	21950	Tumor necrosis factor ligand superfamily member 9 (4-1BB ligand) (4-1BBL)																					m_4-1BB Ligand
	Activin RIB	Q61271	Acvr1b Alk4	11479	Activin receptor type-1B (EC 2.7.11.30) (Activin receptor type IB) (ACTR-IB) (Activin receptor-like kinase 4) (ALK-4) (Serine/threonine-protein kinase receptor R2) (SKR2)																					m_Activin RIB
	Ameloblastin	O55189	Ambn	11698	Ameloblastin																					m_Ameloblastin
	ANGPTL7	Q8R1Q3	Angptl7	654812	Angiopoietin-related protein 7 (Angiopoietin-like protein 7)																					m_ANGPTL7
	B7-2	P42082	Cd86	12524	T-lymphocyte activation antigen CD86 (Activation B7-2 antigen) (Early T-cell costimulatory molecule 1) (ETC-1) (CD antigen CD86)																					m_B7-2
	B7-H2	Q9JHJ8	Icoslg B7h2 B7rp1 Icosl	50723	ICOS ligand (B7 homolog 2) (B7-H2) (B7-like protein Gl50) (B7-related protein 1) (B7RP-1) (LICOS) (CD antigen CD275)																					m_B7-H2
	B7-H3	Q8VE98	Cd276 B7h3	102657	CD276 antigen (B7 homolog 3) (B7-H3) (Costimulatory molecule) (CD antigen CD276)																					m_B7-H3
	B7-H4	Q7TSP5	Vtcn1 B7h4	242122	V-set domain containing T-cell activation inhibitor 1 (B7 homolog 4) (B7-H4) (Immune costimulatory protein B7-H4) (Protein B7S1) (T cell costimulatory molecule B7x)																					m_B7-H4
	BAFF	Q9WU72	Tnfsf13b Baff	24099	Tumor necrosis factor ligand superfamily member 13B (B-cell-activating factor) (BAFF) (CD antigen CD257) [Cleaved into: Tumor necrosis factor ligand superfamily member 13b, membrane form; Tumor necrosis factor ligand superfamily member 13b, soluble form]																					m_BAFF
	C1q R1	O89103	Cd93 Aa4 C1qr1 C1qrp Ly68	17064	Complement component C1q receptor (C1q/MBL/SPA receptor) (C1qR(p)) (C1qRp) (Cell surface antigen AA4) (Complement component 1 q subcomponent receptor 1) (Lymphocyte antigen 68) (Ly-68) (CD antigen CD93)																					m_C1q R1
	Cathepsin H	P49935	Ctsh	13036	Pro-cathepsin H (Cathepsin B3) (Cathepsin BA) [Cleaved into: Cathepsin H mini chain; Cathepsin H (EC 3.4.22.16); Cathepsin H heavy chain; Cathepsin H light chain]																					m_Cathepsin H
	CD117	P05532	Kit Sl	16590	Mast/stem cell growth factor receptor Kit (SCFR) (EC 2.7.10.1) (Proto-oncogene c-Kit) (Tyrosine-protein kinase Kit) (CD antigen CD117)																					m_CD117
	CD157	Q64277	Bst1 Bp-3 Bp3 Ly65	12182	ADP-ribosyl cyclase/cyclic ADP-ribose hydrolase 2 (EC 3.2.2.6) (ADP-ribosyl cyclase 2) (Antigen BP3) (BP-3 alloantigen) (Bone marrow stromal antigen 1) (BST-1) (Cyclic ADP-ribose hydrolase 2) (cADPr hydrolase 2) (Leukocyte antigen 65) (Ly-65) (CD antigen CD157)																					m_CD157
	CD200	Q80VX2	Cd200	17470	CD200 antigen (OX-2 membrane glycoprotein)																					m_CD200
	CD229	Q01965	Ly9 Ly-9	17085	T-lymphocyte surface antigen Ly-9 (Cell surface molecule Ly-9) (Lymphocyte antigen 9) (SLAM family member 3) (SLAMF3) (Signaling lymphocytic activation molecule 3) (CD antigen CD229)																					m_CD229
	CD28	P31041	Cd28	12487	T-cell-specific surface glycoprotein CD28 (CD antigen CD28)																					m_CD28
	CD300b	Q3U497	Cd300lb Irem3 Lmir5	217304	CMRF35-like molecule 7 (CLM-7) (CD300 antigen-like family member B) (Immune receptor expressed on myeloid cells 3) (IREM-3) (Leukocyte mono-Ig-like receptor 5) (CD antigen CD300b)																					m_CD300b
	CD39	P55772	Entpd1 Cd39	12495	Ectonucleoside triphosphate diphosphohydrolase 1 (NTPDase 1) (EC 3.6.1.5) (Ecto-ATP diphosphohydrolase 1) (Ecto-ATPDase 1) (Ecto-ATPase 1) (Ecto-apyrase) (Lymphoid cell activation antigen) (CD antigen CD39)																					m_CD39
	CD44	P15379	Cd44 Ly-24	12505	CD44 antigen (Extracellular matrix receptor III) (ECMR-III) (GP90 lymphocyte homing/adhesion receptor) (HUTCH-I) (Hermes antigen) (Hyaluronate receptor) (Lymphocyte antigen 24) (Ly-24) (Phagocytic glycoprotein 1) (PGP-1) (Phagocytic glycoprotein I) (PGP-I) (CD antigen CD44)																					m_CD44
	CD45	Q64697	Ptprcap	19265	Protein tyrosine phosphatase receptor type C-associated protein (PTPRC-associated protein) (CD45-associated protein) (CD45-AP) (LSM-1)																					m_CD45
	CD69	P37217	Cd69	12515	Early activation antigen CD69 (CD antigen CD69)																					m_CD69
	CD99-L2	Q8BIF0	Cd99l2 Mic2l1	171486	CD99 antigen-like protein 2 (MIC2-like protein 1) (CD antigen CD99)																					m_CD99-L2
	CHL-1	P70232	Chl1 Call	12661	Neural cell adhesion molecule L1-like protein (Cell adhesion molecule with homology to L1CAM) (Chl1-like protein) (Close homolog of L1) [Cleaved into: Processed neural cell adhesion molecule L1-like protein]																					m_CHL-1
	CHRDL2	Q8VEA6	Chrdl2 Chl2	69121	Chordin-like protein 2																					m_CHRDL2
	COCO	Q8CGD2	Crispld1	83691	Cysteine-rich secretory protein LCCL domain-containing 1 (CocoaCrisp)																					m_COCO
	CRACC	Q8BHK6	Slamf7	75345	SLAM family member 7 (Leukocyte cell-surface antigen) (Novel Ly9) (CD antigen CD319)																					m_CRACC
	CXADR	P97792	Cxadr Car	13052	Coxsackievirus and adenovirus receptor homolog (CAR) (mCAR)																					m_CXADR
	DcTRAIL R1	Q9ER63	Tnfrsf23 Dctrailr1 Tnfrh1 Tnfrsf1al1	79201	Tumor necrosis factor receptor superfamily member 23 (Decoy TRAIL receptor 1) (TNF receptor family member SOB) (TNF receptor homolog 1) (Tumor necrosis factor receptor p60 homolog 1)																					m_DcTRAIL R1
	Dectin-2	Q9JKF4	Clec6a Clec4n Clecsf10 Dectin2	56620	C-type lectin domain family 6 member A (C-type lectin superfamily member 10) (Dendritic cell-associated C-type lectin 2) (DC-associated C-type lectin 2) (Dectin-2)																					m_Dectin-2
	DNAM-1	Q8K4F0	Cd226 Pta1	225825	CD226 antigen (Platelet and T-cell activation antigen 1) (CD antigen CD226)																					m_DNAM-1
	DNER	Q8JZM4	Dner Bet Bret	227325	Delta and Notch-like epidermal growth factor-related receptor (Brain EGF repeat-containing transmembrane protein)																					m_DNER
	Endoglycan	Q8CAE9	Podxl2	319655	Podocalyxin-like protein 2 (Endoglycan)																					m_Endoglycan
	EphA8	O09127	Epha8 Eek	13842	Ephrin type-A receptor 8 (EC 2.7.10.1) (EPH- and ELK-related kinase) (Tyrosine-protein kinase receptor EEK)																					m_EphA8
	EphB2	P54763	Ephb2 Epth3 Nuk Sek3	13844	Ephrin type-B receptor 2 (EC 2.7.10.1) (Neural kinase) (Nuk receptor tyrosine kinase) (Tyrosine-protein kinase receptor EPH-3) (Tyrosine-protein kinase receptor SEK-3)																					m_EphB2
	EphB4	P54761	Ephb4 Htk Mdk2 Myk1	13846	Ephrin type-B receptor 4 (EC 2.7.10.1) (Developmental kinase 2) (mDK-2) (Hepatoma transmembrane kinase) (Tyrosine kinase MYK-1)																					m_EphB4
	EphB6	O08644	Ephb6 Cekl	13848	Ephrin type-B receptor 6 (MEP) (Tyrosine-protein kinase-defective receptor EPH-6)																					m_EphB6
	Ephrin-A2	P52801	Efna2 Elf1 Epl6 Eplg6 Lerk6	13637	Ephrin-A2 (CEK7-ligand) (CEK7-L) (ELF-1) (EPH-related receptor tyrosine kinase ligand 6) (LERK-6)																					m_Ephrin-A2
	Ephrin-A4	O08542	Efna4 Epl4 Eplg4 Lerk4	13639	Ephrin-A4 (EPH-related receptor tyrosine kinase ligand 4) (LERK-4)																					m_Ephrin-A4
	FGF-21	Q9JJN1	Fgf21	56636	Fibroblast growth factor 21 (FGF-21)																					m_FGF-21

## Sheet: Bioinformatics
Need help making sense of your data?
RayBiotech offers affordable Biostatistics & Bioinformatics services.
	DATA CLEAN-UP				DIFFERENTIAL EXPRESSION ANALYSIS					CLUSTER ANALYSIS
	Data outliers are identified & removed from further analyses.				Identifies differentially-expressed proteins across groups using volcano plots & jitter plots.					Clusters samples based on similar expression profiles. Includes heatmaps and more!
	BIOMARKER SELECTION				PATHWAY ANALYSIS
	Uses various models to identify statistically-significant biomarkers between groups. Provides p-values.				Identifies the specific protein functions, biological pathways, and physical interactions enriched in a particular group.					Contact us at info@raybiotech.com for more information.

## Sheet: Data Statistics
	Target	LOD (pg/ml)	Best Confident Range	Maximum Value	Highest Reported Value	Lowest Reported Value	% Below LOD	% Above LOD but <3xLOD	% in Best Confidence	% Above Maximum
	2B4	19.4851	58.5 - 3,704	11111.1	479.919	0	61.2903	13.4409	25.2688	0
	4-1BB Ligand	20	60.0 - 3,333	10000	9416.72	0	2.15054	0	76.3441	0
	Activin RIB	2	6.0 - 21	61.7284	190.039	0	46.7742	2.68817	19.8925	3.76344
	Ameloblastin	8	24.0 - 1,333	4000	497.976	0	43.5484	2.15054	54.3011	0
	ANGPTL7	121.243	363.7 - 6,667	20000	2863.59	44.912	33.871	20.9677	45.1613	0
	B7-2	8	24.0 - 1,333	4000	1334.6	0	20.4301	4.83871	74.1935	0
	B7-H2	56.1901	168.6 - 2,667	8000	171.296	45.0626	70.9677	28.4946	0.537634	0
	B7-H3	93.5926	280.8 - 13,333	40000	317.56	82.171	83.871	15.5914	0.537634	0
	B7-H4	80	240.0 - 13,333	40000	3465.19	0	59.6774	13.4409	26.8817	0
	BAFF	2	6.0 - 333	1000	120.84	0	80.6452	4.30108	15.0538	0
	C1q R1	0.2	0.6 - 33	100	94.2925	0	9.13978	0	73.1183	0
	Cathepsin H	136.016	408.0 - 13,333	40000	10608.2	57.3264	30.1075	6.45161	63.4409	0
	CD117	6.33333	19.0 - 1,333	4000	1436.65	0	26.3441	3.22581	69.8925	0
	CD157	4.14054	12.4 - 1,333	4000	21.5854	2.96418	81.1828	17.2043	1.6129	0
	CD200	8	24.0 - 1,333	4000	11221.3	0	15.0538	2.15054	34.9462	33.871
	CD229	40	120.0 - 6,667	20000	1576.46	0	54.3011	11.828	33.871	0
	CD28	40	120.0 - 6,667	20000	21262.8	0	9.67742	4.30108	33.3333	2.15054
	CD300b	80	240.0 - 13,333	40000	3162.47	0	85.4839	5.91398	8.60215	0
	CD39	197.61	592.8 - 33,333	100000	4189.1	0	82.2581	9.67742	8.06452	0
	CD44	14.5559	43.7 - 1,852	5555.56	1669.18	0	0.537634	1.6129	97.8495	0
	CD45	122.647	367.9 - 6,667	20000	342.247	98.7509	85.4839	14.5161	0	0
	CD69	8	24.0 - 1,333	4000	1972.14	0	26.3441	3.22581	69.8925	0
	CD99-L2	0.4	1.2 - 67	200	1695.41	0	15.5914	2.68817	15.5914	63.9785
	CHL-1	20	60.0 - 3,333	10000	4774.26	0	22.043	6.45161	69.3548	0
	CHRDL2	20	60.0 - 3,333	10000	1449.39	0	50.5376	3.76344	45.6989	0
	COCO	199.542	598.6 - 6,667	20000	2035.75	128.964	24.1935	20.4301	55.3763	0
	CRACC	145.708	437.1 - 13,333	40000	454.437	141.705	33.871	65.5914	0.537634	0
	CXADR	4	12.0 - 667	2000	2592.67	0	27.4194	4.30108	53.7634	1.07527
	DcTRAIL R1	70.6279	211.9 - 6,667	20000	866.632	35.6478	31.7204	34.4086	33.871	0
	Dectin-2	0.8	2.4 - 133	400	88.2082	0	58.6022	4.30108	37.0968	0
	DNAM-1	1.3161	3.9 - 333	1000	339.736	0.160717	65.0538	11.2903	23.1183	0
	DNER	2	6.0 - 333	1000	302.172	0	22.043	3.22581	74.7312	0
	Endoglycan	20	60.0 - 3,333	10000	770.027	0	32.2581	27.4194	40.3226	0
	EphA8	20	60.0 - 3,333	10000	2101.54	0	37.6344	2.68817	59.6774	0
	EphB2	2	6.0 - 333	1000	31.9648	0	50	6.98925	43.0108	0
	EphB4	2	6.0 - 333	1000	218.904	0	70.9677	2.68817	26.3441	0
	EphB6	4	12.0 - 667	2000	879.336	0	15.0538	5.37634	78.4946	0
	Ephrin-A2	4	12.0 - 667	2000	186.878	0	55.914	6.45161	37.6344	0
	Ephrin-A4	400	1,200.0 - 66,667	200000	65620.6	0	19.8925	6.45161	73.6559	0
	FGF-21	2	6.0 - 185	555.556	31.067	0	67.2043	17.2043	15.5914	0

## Sheet: Result
			1: Linear
			2: Log-logit	0	Below LOD
			3: Std3	1585.64	Above MAX
			4: 4-PL
	(pg/ml)		4: Indiv_Nor	Experimental Result - Dilution factor not accounted for
186	LOD	MAX	Curve(s)	(pg/ml)	F33853 (HC)	M33854 (HC)	M33855 (HC)	M33856 (HC)	M33857 (HC)	F33873 (HC)	F33874 (HC)	F33875 (HC)	M33876 (HC)	F33877 (HC)	F33878 (HC)	F33879 (HC)	F33880 (HC)	M33881 (HC)	M33882 (HC)	M33883 (HC)	M33884 (HC)	F33885 (HC)	F33886 (HC)	F33887 (HC)	M33888 (HC)	M33889 (HC)	F33903 (HC)	F33904 (HC)	F33905 (HC)	M33906 (HC)	M33907 (HC)	M33908 (HC)	M33909 (HC)	F33910 (HC)	F33911 (HC)	F33912 (HC)	F33913 (HC)	M33914 (HC)	M33915 (HC)	M33916 (HC)	M33917 (HC)	M33927 (HC)	M33928 (HC)	F33934 (HC)	F33935 (HC)	F33936 (HC)	F33937 (HC)	M33938 (HC)	M33939 (HC)
mCYT9	19.4851	11111.1	1: Linear	2B4	0	0	0	0	0	0	0	0	8.45949	0	0	0	0	0	0	0	0	0	92.9562	132.88	0	30.37	42.3885	111.008	101.834	85.2102	225.514	0	232.302	0	232.9	21.4439	98.4483	152.835	24.1458	140.798	448.68	290	255.25	94.2928	66.4088	11.9173	0	0	0
mCYT9	20	10000	1: Linear	4-1BB Ligand	5649.64	3408.8	1697.16	2859.25	1688.83	2174.87	2852.6	2999.78	2315.48	1724.89	1603.8	2013	2682.79	1908.26	1967.98	3357.63	2273.99	1900.13	2451.21	3015.89	2936.39	2962.16	3324.23	2588.93	4138.88	9416.72	3245.28	3783.07	3368.22	3123.06	3664.99	2406.01	5505.84	3127.52	2922.89	3412.58	2565.05	6481.3	6337.79	3813.3	4298.68	3349.25	3017.48	3388.88	1945.59
mCYT9	2	61.7284	1: Linear	Activin RIB	16.5862	0	0	0	29.1058	0	0	0	0	0	0	0	0	0	0	0	1.31056	0	6.41883	7.39398	30.6386	34.9239	25.9128	28.3122	21.5965	25.6923	28.7286	10.3141	25.9401	0	26.2049	27.5333	31.2882	38.3075	0	4.80927	10.7131	8.75311	40.689	12.8363	14.3061	0	0	0	0
mCYT9	8	4000	1: Linear	Ameloblastin	56.1098	0	0	0	0	0	0	0	0	0	0	0	0	0	23.5307	0	0	0	75.3857	44.4545	146.479	316.264	247.441	206.658	226.689	256.764	160.167	40.2806	77.1598	120.879	132.778	249.389	97.4875	393.401	0	200.002	59.2958	42.1108	90.8919	84.594	82.4371	107.814	0	105.424	50.494
mCYT9	121.243	20000	4: 4-PL	ANGPTL7	1407.19	1180.56	173.635	848.986	849.861	668.425	316.264	621.869	592.254	283.389	426.81	302.536	733.064	300.008	707.251	424.853	731.749	463.243	44.912	705.573	467.471	499.294	881.438	801.633	608.85	2863.59	508.626	1013.1	431.267	1267.63	761.479	880.384	1414.12	887.195	279.623	591.205	319.38	1354.99	1183.75	698.772	920.233	948.623	83.2645	913.289	630.478
mCYT9	8	4000	1: Linear	B7-2	364.025	291.871	378.338	407.309	601.216	314.941	286.525	659.107	335.891	85.7961	196.76	169.984	346.808	206.02	336.065	404.047	324.875	180.439	187.496	331.159	0	210.462	211.763	41.064	467.118	769.444	209.668	0	149.519	952.049	86.5182	260.865	809.566	1334.6	245.873	802.754	378.336	1220.58	1164.41	176.568	211.807	274.765	200.547	274.378	400.214
mCYT9	56.1901	8000	4: 4-PL	B7-H2	45.0626	45.0626	45.0626	45.0626	45.0626	45.0626	45.0626	45.0626	45.0626	45.0626	45.0626	45.0626	45.0626	45.0626	45.0626	45.0626	45.0626	45.0626	45.0626	72.9138	45.0626	45.0626	45.0626	45.0626	47.0561	45.0626	76.9057	45.0626	45.0626	45.0626	45.0626	45.0626	45.0626	50.0606	45.0626	45.0626	45.0626	45.0626	45.0626	45.0626	45.0626	45.0626	45.0626	45.0626	45.0626
mCYT9	93.5926	40000	4: 4-PL	B7-H3	82.171	82.171	165.904	82.171	82.171	82.171	82.171	82.171	82.171	82.171	82.171	82.171	82.171	82.171	82.171	82.171	82.171	82.171	82.171	118.928	134.831	108.884	82.171	82.171	82.171	82.171	103.453	82.171	92.0498	82.171	164.417	82.171	90.6562	82.171	82.171	82.171	82.171	82.171	82.171	94.3607	82.171	82.171	82.171	82.171	82.171
mCYT9	80	40000	1: Linear	B7-H4	3465.19	0	0	325.292	481.379	0	0	0	0	0	0	0	138.176	0	0	0	0	0	0	1340.42	0	261.565	0	65.4618	97.6081	1892.89	364.349	0	685.651	0	560.629	0	1352.49	1793.74	206.131	555.857	0	294.611	0	259.694	1847.87	0	0	0	0
mCYT9	2	1000	1: Linear	BAFF	0	0	11.4405	0	0	0	0	0	0	0	0	0	0	0	0	0	0	0	0	0	0	0	0	0	12.0835	0	0	0	1.00527	0	13.0933	0	0	0	5.07178	0	67.1055	0	0	26.2289	0	0	0	0	0
mCYT9	0.2	100	1: Linear	C1q R1	15.2664	14.9526	10.4873	52.5865	11.2145	35.1839	50.2058	61.2962	66.8923	0	6.54051	11.8249	36.3804	18.3118	24.1173	53.8963	19.1902	9.32691	0	9.76079	2.01374	1.18677	15.786	5.1903	24.5306	38.0898	4.20613	16.7369	4.1754	25.8021	6.89506	3.81621	25.6581	15.7029	3.23304	14.1799	5.24545	71.0286	94.2925	7.34194	12.8655	22.1783	23.8116	11.6633	17.1135
mCYT9	136.016	40000	4: 4-PL	Cathepsin H	3993.28	3007.78	1072.93	4131.35	2272.65	2204.24	1569.67	1696.76	1403.95	683.987	1515.57	1588.38	1121.5	1393.73	1969.72	1551.06	3015.28	1307.45	631.12	3245.76	247.902	957.706	2615.34	798.425	3773.63	10608.2	910.787	486.786	1798.02	6907.14	925.842	2692.11	6698.45	8835.34	1606.26	3382.37	1507.38	3236.9	3049.5	4092.36	856.31	2174.42	2938.23	1483.23	1482.85
mCYT9	6.33333	4000	1: Linear	CD117	325.014	454.459	181.091	589.255	307.54	455.94	612.375	631.415	681.623	199.728	424.585	566.734	507.538	507.478	404.008	413.797	387.796	235.502	165.514	360.95	0	90.1182	341.216	162.142	517.167	738.131	85.3148	355.345	74.2603	1117.38	56.3074	365.611	543.451	870.265	503.388	960.698	447.032	1080.95	1436.65	452.546	725.694	704.229	264.123	389.758	449.623
mCYT9	4.14054	4000	4: 4-PL	CD157	7.55761	2.96418	2.96418	2.96418	2.96418	2.96418	2.96418	2.96418	2.96418	2.96418	2.96418	2.96418	2.96418	2.96418	2.96418	2.96418	2.96418	2.96418	2.96418	2.96418	12.2942	2.96418	2.96418	6.31378	2.96418	2.96418	12.6753	2.96418	4.425	2.96418	21.5854	2.96418	2.96418	2.96418	2.96418	2.96418	2.96418	2.96418	2.96418	5.76849	2.96418	2.96418	2.96418	2.96418	2.96418
mCYT9	8	4000	1: Linear	CD200	5022.57	8014.92	4361.66	6657.68	4607.02	5297.36	9451.14	8120.41	8665.94	1014.64	245.033	940.332	6118.51	3803.93	5577.65	5483.81	3728.64	2089.61	278.976	6483.93	5.22936	588.899	5811.53	2266.11	5443.82	7257.96	793.808	1380.69	211.829	7148.51	264.885	3607.94	6263.6	5932.81	5333.43	8671.14	5633.2	11052.4	10468.1	3124.88	6584.79	10490.5	5440.25	7757.65	5740.28
mCYT9	40	20000	1: Linear	CD229	72.5955	0	0	0	0	0	0	0	29.5762	0	0	43.1744	25.5085	36.8304	0	0	0	0	0	0	0	382.481	164.49	255.879	256.8	604.081	132.431	0	91.6156	168.193	220.845	0	347.693	204.874	0	228.172	133.87	88.7976	0	247.556	0	0	0	61.7659	135.24
mCYT9	40	20000	1: Linear	CD28	12183.9	12926.5	3282.81	11980.9	8340.55	10790.1	11083.5	12786.7	11506.6	12046.8	13265.5	11891.7	11523.1	9634.93	9067.83	10552.2	11230.6	6117.41	3636.75	7242.28	690.998	839.047	6789.69	5155.56	11790.2	20274.6	4597.04	13076.8	5767.95	21262.8	4780.53	8455.34	16104.7	21024.7	6763.92	12635	10221.7	17068.9	14641.9	11102.1	9957.3	13580.4	2974.59	10261.8	7641.59
mCYT9	80	40000	1: Linear	CD300b	0	0	0	0	0	0	0	0	0	0	0	0	0	0	0	0	0	0	0	0	0	0	123.978	507.225	0	0	354.61	0	212.008	0	622.359	0	276.888	0	0	0	0	0	0	0	0	0	0	0	0
mCYT9	197.61	100000	1: Linear	CD39	0	0	0	0	0	0	0	0	0	0	0	0	0	0	0	0	0	0	0	0	0	0	0	0	0	0	354.448	0	27.6237	0	244.858	0	0	0	0	0	0	0	0	0	0	0	0	0	0
mCYT9	14.5559	5555.56	1: Linear	CD44	558.493	541.618	252.698	509.398	424.445	543.656	720.618	680.799	655.158	140.966	197.737	226.962	335.406	429.542	493.579	367.529	318.927	211.94	40.3275	390.165	0	33.7267	362.552	141.032	350.813	559.835	93.1758	167.665	57.7836	566.384	136.822	201.782	631.528	531.952	459.492	974.872	356.575	1669.18	629.775	511.211	539.776	1011.99	258.85	478.084	414.754
mCYT9	122.647	20000	4: 4-PL	CD45	98.7509	98.7509	98.7509	98.7509	98.7509	98.7509	98.7509	98.7509	98.7509	98.7509	98.7509	98.7509	98.7509	98.7509	98.7509	98.7509	98.7509	98.7509	98.7509	98.7509	98.7509	342.247	98.7509	98.7509	169.547	98.7509	135.693	98.7509	193.541	98.7509	147.461	98.7509	211.635	98.7509	98.7509	98.7509	98.7509	98.7509	98.7509	246.699	98.7509	98.7509	98.7509	98.7509	98.7509
mCYT9	8	4000	1: Linear	CD69	592.128	360.96	296.487	0	302.899	278.123	320.065	286.66	448.251	309.126	93.9352	347.012	397.148	110.846	37.7317	320.466	287.101	134.315	86.7519	0	53.2535	25.9619	207.4	219.685	385.103	1160.61	147.492	0	94.5579	1092.89	98.0605	0	1030.02	872.404	105.87	343.998	687.971	244.644	566.276	454.997	296.224	298.146	5.93088	346.021	28.3799
mCYT9	0.4	200	1: Linear	CD99-L2	723.777	1068.69	712.103	1043.59	707.338	1018.67	1181.05	1094.23	946.053	360.081	545.332	531.047	766.034	610.416	729.331	786.451	621.406	634.578	515.605	801.754	58.645	431.491	792.824	397.49	742.366	842.814	142.104	674.572	113.06	843.525	94.5634	604.742	1105.78	938.549	843.862	1106.97	834.728	1695.41	852.397	1195.31	1036.56	1355.34	816.44	1246.16	613.314
mCYT9	20	10000	1: Linear	CHL-1	1984.06	1246.66	946.656	1548.86	1553.9	1470.34	2072.29	1597.58	3313.26	438.493	1084.8	1185.75	1470.75	1167.61	1717.74	1194.68	1716.13	1060.09	350.989	1161.11	259.627	412.395	1379.98	599.358	1419.06	2995.83	379.849	1386.89	388.975	1838.54	313.773	916.06	2200	1732.98	1720.07	1131.62	1477.91	4774.26	3912.56	1314.43	1605.53	1959.66	1285.56	2541.86	1538.08
mCYT9	20	10000	1: Linear	CHRDL2	0	0	0	0	0	0	0	0	0	0	0	0	0	0	0	0	0	0	0	0	165.221	479.721	155.554	185.036	175.915	1005.53	177.551	143.956	210.32	656.62	341.768	0	697.07	698.555	30.0045	32.2624	0	644.017	471.451	305.828	0	133.503	0	0	0
mCYT9	199.542	20000	4: 4-PL	COCO	1074.32	965.531	548.135	1425.47	578.618	837.367	1054.05	876.666	674.578	499.865	775.903	710.598	873.432	492.97	773.059	1018.26	499.467	694.85	409.102	489.012	397.084	1183.5	1128.1	749.461	1106.84	2035.75	841.35	1623.95	825.648	1804.14	770.542	695.328	1269.06	1473.08	733.162	1169.44	961.674	1840.52	1107.57	946.49	793.31	631.127	1222.47	848.876	712.454
mCYT9	145.708	40000	4: 4-PL	CRACC	163.088	454.437	141.705	190.132	174.962	157.178	181.418	242.989	161.388	141.705	141.705	142.564	145.454	141.705	166.107	141.705	205.337	141.705	141.705	141.705	150.996	254.177	185.421	168.011	177.751	372.477	193.955	164.647	149.759	340.119	190.775	182.325	236.513	408.802	192.335	195.105	149.172	214.157	141.705	171.508	251.805	245.506	141.705	141.705	146.164
mCYT9	4	2000	1: Linear	CXADR	852.647	601.505	322.422	601.55	872.775	418.104	663.781	596.732	881.03	0	0	0	458.544	57.9617	330.871	254.413	18.1818	0	0	359.19	0	41.4974	564.435	138.911	607.389	331.428	11.9277	0	11.5523	724.152	32.0122	111.213	624.376	316.85	458.699	928.305	871.649	2592.67	2426.37	111.1	712.723	842.688	624.323	548.407	176.994
mCYT9	70.6279	20000	4: 4-PL	DcTRAIL R1	712.339	288.033	187.766	424.009	92.1864	579.012	116.105	233.08	63.5947	299.323	425.126	201.697	241.023	74.6147	128.155	41.7605	83.1687	194.716	35.6478	35.6478	73.4583	385.842	335.627	177.55	244.745	488.627	140.205	584.787	147.417	316.142	344.716	75.6804	288.472	866.632	319.369	313.187	248.14	791.766	215.544	252.218	502.03	307.242	48.1748	167.878	120.752
mCYT9	0.8	400	1: Linear	Dectin-2	25.5759	0	0	0	0	0	0	11.6669	0	0	0	16.0413	0	14.1788	0	0	0	0	0	0	0.447384	28.7064	15.0893	1.33079	0.291367	0	6.92592	0	16.7493	0	27.1409	0	39.4428	0	2.33911	0	0	0	0	55.3324	0	0	0	0	0
mCYT9	1.3161	1000	4: 4-PL	DNAM-1	0.160717	4.7395	0.160717	0.160717	5.35589	0.160717	0.160717	0.160717	0.160717	0.160717	0.160717	0.160717	0.160717	0.160717	0.160717	0.381283	0.160717	0.160717	0.160717	0.160717	0.160717	0.853707	11.0861	5.75535	15.4967	79.5876	3.85436	0.160717	7.01885	339.736	5.30771	6.91285	46.6655	217.345	11.4272	29.9003	21.2546	19.0376	44.6046	1.4736	3.55029	0.160717	0.160717	0.160717	0.160717
mCYT9	2	1000	1: Linear	DNER	154.46	108.688	69.069	271.702	128.676	143.953	72.1446	152.652	92.9947	33.8692	45.7379	90.8385	0	57.4321	97.1223	53.2206	32.2052	0	0	51.9323	54.723	9.84571	135.432	99.5416	93.8536	204.505	79.3386	87.5232	46.6001	144.706	114.726	75.4001	122.938	200.973	79.5486	162.182	136	302.172	191.937	71.0916	122.71	122.481	97.7224	76.3608	96.1771
mCYT9	20	10000	1: Linear	Endoglycan	178.416	9.6794	17.301	212.196	51.5614	0	53.4233	118.258	91.7524	0	0	0	29.5378	0	0	0	0	0	0	0	0	0	106.315	6.79765	66.5645	179.093	0	0	57.5988	82.0526	0	10.8915	158.268	114.459	0	44.9825	122.881	770.027	459.777	182.727	41.9973	187.264	0	86.4281	0
mCYT9	20	10000	1: Linear	EphA8	305.636	80.5438	0	110.538	53.0027	0	100.138	0	0	0	0	1.79596	0	138.822	235.276	0	0	6.36887	11.4084	0	611.337	819.57	880.874	646.722	819.318	777.037	472.134	459.53	448.116	2101.54	769.533	670.36	956.909	938.109	360.905	301.172	1289.87	571.509	556.236	642.609	156.82	429.47	0	558.705	86.8664
mCYT9	2	1000	1: Linear	EphB2	0	0	0	0	0	0	0	0	0	0	0	0	0	0	0	1.79884	0	0	0	0	16.3461	16.7872	0	21.2687	15.1986	22.6547	4.76485	16.1342	21.7031	0	26.3044	2.95204	16.7742	10.6742	0	7.44999	0	0.278751	0	9.8375	0	4.50009	3.07568	0	1.43032
mCYT9	2	1000	1: Linear	EphB4	0	0	0	0	0	0	0	0	0	48.275	0	0	0	0	0	0	0	0	0	0	0	43.8854	0	0	0	0	26.911	0	67.685	0	218.904	40.1366	14.1409	43.4708	0	0	0	0	0	67.935	0	9.40496	0	0	0
mCYT9	4	2000	1: Linear	EphB6	88.8704	79.8759	106.419	9.0312	287.753	103.739	7.90459	0	113.277	18.2072	43.1761	0	53.7657	0	0	127.66	69.7612	104.474	70.5657	0	0	118.779	73.9489	166.509	54.6296	80.4403	28.0305	0	45.3103	0	152.248	36.0071	120.08	160.873	0	187.204	205.161	694.02	879.336	227.142	174.165	234.29	80.1216	172.488	356.419
mCYT9	4	2000	1: Linear	Ephrin-A2	0	25.3716	0	17.585	0	0	33.9631	0	0	0	0	0	54.3904	0	0	46.8751	0	77.0803	31.6026	0	69.7292	0	7.86289	117.148	7.02911	0	113.184	0	63.5333	43.5061	85.1488	87.3575	91.5275	62.6799	127.014	163.636	149.034	5.43456	0	77.617	43.7217	112.742	0	0	0
mCYT9	400	200000	1: Linear	Ephrin-A4	1054.77	9965.44	0	12140.9	0	5561.07	8856.32	16249.9	16527.3	14872.6	26980.5	9434.58	26545.6	20756.9	14713.7	29509.2	19774.8	25436	0	41566.1	16580.9	18777.9	18268.4	23205.9	8596.08	65620.6	11378.4	11437.4	14668.2	25470.7	17361.2	4774.64	28475.9	42621.4	22491	7830.19	36396.3	19386.1	26437.3	27260.2	21955.9	47023.8	17319.2	29761.2	20075.4
mCYT9	2	555.556	1: Linear	FGF-21	0	7.42182	0	0	0	0	0	0	0.129333	0	0	0	0	0	0	0	3.74106	18.5384	5.18854	0	0	14.3327	3.32146	9.41651	0.303695	0	0.954116	0	1.29127	0	10.6857	2.94434	0	0	0	14.8663	18.5255	21.4886	10.7234	15.1807	1.67236	14.9493	0	14.4518	14.9888
[truncated: 141 more columns]
