# Supplementary material for: Soy Protein Isolate Affects Blood and Brain Biomarker Expression in a Mouse Model of Fragile X
Source: Int J Mol Sci. 2025 Jun 26;26(13):6137. doi: 10.3390/ijms26136137 (PMC12250412; doi:10.3390/ijms26136137)
Supplement: Supplementary file 1 [file ijms-26-06137-s001.zip › Supplementary File S8 Array 10 Service Report.xlsx]

## Sheet: Cover Sheet
	PROPRIETARY INFORMATION
	RayBiotech Life, Inc	Form: FO-TF-028
	Service Reports; Revision 1.0
	Raybiotech Life, Inc.
	3607 Parkway Ln, Suite 200
	Peachtree Corners, GA 30092
	770-729-2992
	1-888-494-8555
	Fax: 770-206-2393
	Email: info@raybiotech.com
	Customer Contact Name:	Cara Westmark
	Customer Institution:	University of Wisconsin
	Contact Phone Number:	6082629730
	Customer Email Address:	westmark@wisc.edu	4500828256
	Purchase Order Number	314521
	Sales Order Number	S075944
	Protocol Number	121823 QAM-CAA-640 SA186; QAM-CAA-4000 SA62 University of Wisconsin S075944
	Study Director assigned:	Rose Lawson
	Service Provided
	Type of Service Provided:	Full Testing
	Sample Type and Preparation:	Brain Tissue Lysates
	Test procedure:	SOP-TF-QAH-001, SOP-TF-QAH-003
	Stability of sample and Standards or Positive Controls	Stable to conditions of test
	Protocol sign off Date:	2024-12-19
	Final Report completed date:	2024-12-19
	Storage of Records and samples	According to in house procedures
	Sign off:
	Study Director: Sunny Zhen Date:	2024-12-19
	Laboratory Manager: Mike Mao Date:	2024-12-19

## Sheet: Sample186
	Sample #	Sample ID	SA Type	Brain Region	protein conc.
	SA1	F33853 (HC)	Brain tissue lysate	Hippocampus	1ug/ml
	SA2	M33854 (HC)	Brain tissue lysate	Hippocampus	1ug/ml
	SA3	M33855 (HC)	Brain tissue lysate	Hippocampus	1ug/ml
	SA4	M33856 (HC)	Brain tissue lysate	Hippocampus	1ug/ml
	SA5	M33857 (HC)	Brain tissue lysate	Hippocampus	1ug/ml
	SA6	F33873 (HC)	Brain tissue lysate	Hippocampus	1ug/ml
	SA7	F33874 (HC)	Brain tissue lysate	Hippocampus	1ug/ml
	SA8	F33875 (HC)	Brain tissue lysate	Hippocampus	1ug/ml
	SA9	M33876 (HC)	Brain tissue lysate	Hippocampus	1ug/ml
	SA10	F33877 (HC)	Brain tissue lysate	Hippocampus	1ug/ml
	SA11	F33878 (HC)	Brain tissue lysate	Hippocampus	1ug/ml
	SA12	F33879 (HC)	Brain tissue lysate	Hippocampus	1ug/ml
	SA13	F33880 (HC)	Brain tissue lysate	Hippocampus	1ug/ml
	SA14	M33881 (HC)	Brain tissue lysate	Hippocampus	1ug/ml
	SA15	M33882 (HC)	Brain tissue lysate	Hippocampus	1ug/ml
	SA16	M33883 (HC)	Brain tissue lysate	Hippocampus	1ug/ml
	SA17	M33884 (HC)	Brain tissue lysate	Hippocampus	1ug/ml
	SA18	F33885 (HC)	Brain tissue lysate	Hippocampus	1ug/ml
	SA19	F33886 (HC)	Brain tissue lysate	Hippocampus	1ug/ml
	SA20	F33887 (HC)	Brain tissue lysate	Hippocampus	1ug/ml
	SA21	M33888 (HC)	Brain tissue lysate	Hippocampus	1ug/ml
	SA22	M33889 (HC)	Brain tissue lysate	Hippocampus	1ug/ml
	SA23	F33903 (HC)	Brain tissue lysate	Hippocampus	1ug/ml
	SA24	F33904 (HC)	Brain tissue lysate	Hippocampus	1ug/ml
	SA25	F33905 (HC)	Brain tissue lysate	Hippocampus	1ug/ml
	SA26	M33906 (HC)	Brain tissue lysate	Hippocampus	1ug/ml
	SA27	M33907 (HC)	Brain tissue lysate	Hippocampus	1ug/ml
	SA28	M33908 (HC)	Brain tissue lysate	Hippocampus	1ug/ml
	SA29	M33909 (HC)	Brain tissue lysate	Hippocampus	1ug/ml
	SA30	F33910 (HC)	Brain tissue lysate	Hippocampus	1ug/ml
	SA31	F33911 (HC)	Brain tissue lysate	Hippocampus	1ug/ml
	SA32	F33912 (HC)	Brain tissue lysate	Hippocampus	1ug/ml
	SA33	F33913 (HC)	Brain tissue lysate	Hippocampus	1ug/ml
	SA34	M33914 (HC)	Brain tissue lysate	Hippocampus	1ug/ml
	SA35	M33915 (HC)	Brain tissue lysate	Hippocampus	1ug/ml
	SA36	M33916 (HC)	Brain tissue lysate	Hippocampus	1ug/ml
	SA37	M33917 (HC)	Brain tissue lysate	Hippocampus	1ug/ml
	SA38	M33927 (HC)	Brain tissue lysate	Hippocampus	1ug/ml
	SA39	M33928 (HC)	Brain tissue lysate	Hippocampus	1ug/ml
	SA40	F33934 (HC)	Brain tissue lysate	Hippocampus	1ug/ml
	SA41	F33935 (HC)	Brain tissue lysate	Hippocampus	1ug/ml
	SA42	F33936 (HC)	Brain tissue lysate	Hippocampus	1ug/ml
	SA43	F33937 (HC)	Brain tissue lysate	Hippocampus	1ug/ml
	SA44	M33938 (HC)	Brain tissue lysate	Hippocampus	1ug/ml
	SA45	M33939 (HC)	Brain tissue lysate	Hippocampus	1ug/ml
	SA46	M33940 (HC)	Brain tissue lysate	Hippocampus	1ug/ml
	SA47	F33953 (HC)	Brain tissue lysate	Hippocampus	1ug/ml
	SA48	F33954 (HC)	Brain tissue lysate	Hippocampus	1ug/ml
	SA49	F33955 (HC)	Brain tissue lysate	Hippocampus	1ug/ml
	SA50	F33956 (HC)	Brain tissue lysate	Hippocampus	1ug/ml
	SA51	M33957 (HC)	Brain tissue lysate	Hippocampus	1ug/ml
	SA52	M33958 (HC)	Brain tissue lysate	Hippocampus	1ug/ml
	SA53	M33959 (HC)	Brain tissue lysate	Hippocampus	1ug/ml
	SA54	M33960 (HC)	Brain tissue lysate	Hippocampus	1ug/ml
	SA55	F33968 (HC)	Brain tissue lysate	Hippocampus	1ug/ml
	SA56	F33969 (HC)	Brain tissue lysate	Hippocampus	1ug/ml
	SA57	F33970 (HC)	Brain tissue lysate	Hippocampus	1ug/ml
	SA58	F33971 (HC)	Brain tissue lysate	Hippocampus	1ug/ml
	SA59	M33972 (HC)	Brain tissue lysate	Hippocampus	1ug/ml
	SA60	M33973 (HC)	Brain tissue lysate	Hippocampus	1ug/ml
	SA61	M33974 (HC)	Brain tissue lysate	Hippocampus	1ug/ml
	SA62	M33975 (HC)	Brain tissue lysate	Hippocampus	1ug/ml
	SA63	F33853 (CT)	Brain tissue lysate	Cortex	1ug/ml
	SA64	M33854 (CT)	Brain tissue lysate	Cortex	1ug/ml
	SA65	M33855 (CT)	Brain tissue lysate	Cortex	1ug/ml
	SA66	M33856 (CT)	Brain tissue lysate	Cortex	1ug/ml
	SA67	M33857 (CT)	Brain tissue lysate	Cortex	1ug/ml
	SA68	F33873 (CT)	Brain tissue lysate	Cortex	1ug/ml
	SA69	F33874 (CT)	Brain tissue lysate	Cortex	1ug/ml
	SA70	F33875 (CT)	Brain tissue lysate	Cortex	1ug/ml
	SA71	M33876 (CT)	Brain tissue lysate	Cortex	1ug/ml
	SA72	F33877 (CT)	Brain tissue lysate	Cortex	1ug/ml
	SA73	F33878 (CT)	Brain tissue lysate	Cortex	1ug/ml
	SA74	F33879 (CT)	Brain tissue lysate	Cortex	1ug/ml
	SA75	F33880 (CT)	Brain tissue lysate	Cortex	1ug/ml
	SA76	M33881 (CT)	Brain tissue lysate	Cortex	1ug/ml
	SA77	M33882 (CT)	Brain tissue lysate	Cortex	1ug/ml
	SA78	M33883 (CT)	Brain tissue lysate	Cortex	1ug/ml
	SA79	M33884 (CT)	Brain tissue lysate	Cortex	1ug/ml
	SA80	F33885 (CT)	Brain tissue lysate	Cortex	1ug/ml
	SA81	F33886 (CT)	Brain tissue lysate	Cortex	1ug/ml
	SA82	F33887 (CT)	Brain tissue lysate	Cortex	1ug/ml
	SA83	M33888 (CT)	Brain tissue lysate	Cortex	1ug/ml
	SA84	M33889 (CT)	Brain tissue lysate	Cortex	1ug/ml
	SA85	F33903 (CT)	Brain tissue lysate	Cortex	1ug/ml
	SA86	F33904 (CT)	Brain tissue lysate	Cortex	1ug/ml
	SA87	F33905 (CT)	Brain tissue lysate	Cortex	1ug/ml
	SA88	M33906 (CT)	Brain tissue lysate	Cortex	1ug/ml
	SA89	M33907 (CT)	Brain tissue lysate	Cortex	1ug/ml
	SA90	M33908 (CT)	Brain tissue lysate	Cortex	1ug/ml
	SA91	M33909 (CT)	Brain tissue lysate	Cortex	1ug/ml
	SA92	F33910 (CT)	Brain tissue lysate	Cortex	1ug/ml
	SA93	F33911 (CT)	Brain tissue lysate	Cortex	1ug/ml
	SA94	F33912 (CT)	Brain tissue lysate	Cortex	1ug/ml
	SA95	F33913 (CT)	Brain tissue lysate	Cortex	1ug/ml
	SA96	M33914 (CT)	Brain tissue lysate	Cortex	1ug/ml
	SA97	M33915 (CT)	Brain tissue lysate	Cortex	1ug/ml
	SA98	M33916 (CT)	Brain tissue lysate	Cortex	1ug/ml
	SA99	M33917 (CT)	Brain tissue lysate	Cortex	1ug/ml
	SA100	M33927 (CT)	Brain tissue lysate	Cortex	1ug/ml
	SA101	M33928 (CT)	Brain tissue lysate	Cortex	1ug/ml
	SA102	F33934 (CT)	Brain tissue lysate	Cortex	1ug/ml
	SA103	F33935 (CT)	Brain tissue lysate	Cortex	1ug/ml
	SA104	F33936 (CT)	Brain tissue lysate	Cortex	1ug/ml
	SA105	F33937 (CT)	Brain tissue lysate	Cortex	1ug/ml
	SA106	M33938 (CT)	Brain tissue lysate	Cortex	1ug/ml
	SA107	M33939 (CT)	Brain tissue lysate	Cortex	1ug/ml
	SA108	M33940 (CT)	Brain tissue lysate	Cortex	1ug/ml
	SA109	F33953 (CT)	Brain tissue lysate	Cortex	1ug/ml
	SA110	F33954 (CT)	Brain tissue lysate	Cortex	1ug/ml
	SA111	F33955 (CT)	Brain tissue lysate	Cortex	1ug/ml
	SA112	F33956 (CT)	Brain tissue lysate	Cortex	1ug/ml
	SA113	M33957 (CT)	Brain tissue lysate	Cortex	1ug/ml
	SA114	M33958 (CT)	Brain tissue lysate	Cortex	1ug/ml
	SA115	M33959 (CT)	Brain tissue lysate	Cortex	1ug/ml
	SA116	M33960 (CT)	Brain tissue lysate	Cortex	1ug/ml
	SA117	F33968 (CT)	Brain tissue lysate	Cortex	1ug/ml
	SA118	F33969 (CT)	Brain tissue lysate	Cortex	1ug/ml
	SA119	F33970 (CT)	Brain tissue lysate	Cortex	1ug/ml
	SA120	F33971 (CT)	Brain tissue lysate	Cortex	1ug/ml
	SA121	M33972 (CT)	Brain tissue lysate	Cortex	1ug/ml
	SA122	M33973 (CT)	Brain tissue lysate	Cortex	1ug/ml
	SA123	M33974 (CT)	Brain tissue lysate	Cortex	1ug/ml
	SA124	M33975 (CT)	Brain tissue lysate	Cortex	1ug/ml
	SA125	F33853 (PL)	Plasma		1ug/ml
	SA126	M33854 (PL)	Plasma		1ug/ml
	SA127	M33855 (PL)	Plasma		1ug/ml
	SA128	M33856 (PL)	Plasma		1ug/ml
	SA129	M33857 (PL)	Plasma		1ug/ml
	SA130	F33873 (PL)	Plasma		1ug/ml
	SA131	F33874 (PL)	Plasma		1ug/ml
	SA132	F33875 (PL)	Plasma		1ug/ml
	SA133	M33876 (PL)	Plasma		1ug/ml
	SA134	F33877 (PL)	Plasma		1ug/ml
	SA135	F33878 (PL)	Plasma		1ug/ml
	SA136	F33879 (PL)	Plasma		1ug/ml
	SA137	F33880 (PL)	Plasma		1ug/ml
	SA138	M33881 (PL)	Plasma		1ug/ml
	SA139	M33882 (PL)	Plasma		1ug/ml
	SA140	M33883 (PL)	Plasma		1ug/ml
	SA141	M33884 (PL)	Plasma		1ug/ml
	SA142	F33885 (PL)	Plasma		1ug/ml
	SA143	F33886 (PL)	Plasma		1ug/ml
	SA144	F33887 (PL)	Plasma		1ug/ml
	SA145	M33888 (PL)	Plasma		1ug/ml
	SA146	M33889 (PL)	Plasma		1ug/ml
	SA147	F33903 (PL)	Plasma		1ug/ml
	SA148	F33904 (PL)	Plasma		1ug/ml
	SA149	F33905 (PL)	Plasma		1ug/ml
	SA150	M33906 (PL)	Plasma		1ug/ml
	SA151	M33907 (PL)	Plasma		1ug/ml
	SA152	M33908 (PL)	Plasma		1ug/ml
	SA153	M33909 (PL)	Plasma		1ug/ml
	SA154	F33910 (PL)	Plasma		1ug/ml
	SA155	F33911 (PL)	Plasma		1ug/ml
	SA156	F33912 (PL)	Plasma		1ug/ml
	SA157	F33913 (PL)	Plasma		1ug/ml
	SA158	M33914 (PL)	Plasma		1ug/ml
	SA159	M33915 (PL)	Plasma		1ug/ml
	SA160	M33916 (PL)	Plasma		1ug/ml
	SA161	M33917 (PL)	Plasma		1ug/ml
	SA162	M33927 (PL)	Plasma		1ug/ml
	SA163	M33928 (PL)	Plasma		1ug/ml
	SA164	F33934 (PL)	Plasma		1ug/ml
	SA165	F33935 (PL)	Plasma		1ug/ml
	SA166	F33936 (PL)	Plasma		1ug/ml
	SA167	F33937 (PL)	Plasma		1ug/ml
	SA168	M33938 (PL)	Plasma		1ug/ml
	SA169	M33939 (PL)	Plasma		1ug/ml
	SA170	M33940 (PL)	Plasma		1ug/ml
	SA171	F33953 (PL)	Plasma		1ug/ml
	SA172	F33954 (PL)	Plasma		1ug/ml
	SA173	F33955 (PL)	Plasma		1ug/ml
	SA174	F33956 (PL)	Plasma		1ug/ml
	SA175	M33957 (PL)	Plasma		1ug/ml
	SA176	M33958 (PL)	Plasma		1ug/ml
	SA177	M33959 (PL)	Plasma		1ug/ml
	SA178	M33960 (PL)	Plasma		1ug/ml
	SA179	F33968 (PL)	Plasma		1ug/ml
	SA180	F33969 (PL)	Plasma		1ug/ml
	SA181	F33970 (PL)	Plasma		1ug/ml
	SA182	F33971 (PL)	Plasma		1ug/ml
	SA183	M33972 (PL)	Plasma		1ug/ml
	SA184	M33973 (PL)	Plasma		1ug/ml
	SA185	M33974 (PL)	Plasma		1ug/ml
	SA186	M33975 (PL)	Plasma		1ug/ml

## Sheet: Raw Data
	Raw_Data	0	1	4	12	37	111	333	1000	F33853 (HC)	M33854 (HC)	M33855 (HC)	M33856 (HC)	M33857 (HC)	F33873 (HC)	F33874 (HC)	F33875 (HC)	M33876 (HC)	F33877 (HC)	F33878 (HC)	F33879 (HC)	F33880 (HC)	M33881 (HC)	M33882 (HC)	M33883 (HC)	M33884 (HC)	F33885 (HC)	F33886 (HC)	F33887 (HC)	M33888 (HC)	M33889 (HC)	F33903 (HC)	F33904 (HC)	F33905 (HC)	M33906 (HC)	M33907 (HC)	M33908 (HC)	M33909 (HC)	F33910 (HC)	F33911 (HC)	F33912 (HC)	F33913 (HC)	M33914 (HC)	M33915 (HC)	M33916 (HC)	M33917 (HC)	M33927 (HC)	M33928 (HC)	F33934 (HC)
	POS1	258130	228368	192852	220146	199461	211745	238444	203004	236063	210995	231337	215326	160903	223624	207426	185471	218100	196105	235476	203742	230933	217891	238333	240049	228189	224538	230736	209504	193718	199715	199145	186871	199849	186431	207080	184006	213349	199427	202404	194110	204159	211210	202705	175876	161864	153015	198912	178887
	POS1	241080	215768	193911	210351	189657	207444	237875	207028	228991	214372	225540	204793	183715	207707	208840	199790	218128	193371	242245	204693	223659	222091	228901	208313	230530	210155	238377	211648	191862	195679	202333	192108	208776	190144	211430	187929	204325	188693	193757	191442	191630	204259	194102	172484	162698	149761	197170	178147
	POS1	248020	212533	197172	206700	188346	211950	230991	200401	213764	199172	212847	196422	182102	217607	207168	194874	210619	189009	246781	206497	226383	208954	243205	206089	214236	199105	231099	213077	179909	195135	196302	177847	210569	188368	202955	197620	208817	190029	186892	184204	186708	193838	194275	171677	166972	148637	190625	173806
	POS1	230374	217647	204745	210109	190239	210275	234982	202535	228436	205476	234334	209713	218019	212088	213182	188901	213571	192089	241736	212406	231117	219733	230304	214740	222435	192266	227914	217202	194263	192414	188459	172319	201018	180496	205338	207186	199931	183853	198028	185002	188849	201450	202040	172916	175027	151771	192395	178900
	POS2	48612	46206.4	43518.6	44344.9	40479	44465.7	46445	42156.6	44496.5	43216.3	46830.2	42624.2	41927.6	43028.4	45444.9	43374.7	46631.2	40037.1	53288.5	42615	49980.7	43992.6	48526.6	42960.3	46330.3	42980.9	48969	43538.5	42505.3	41372.6	42051.2	38931.5	41466.6	41291.6	41667.3	40345.2	43204.1	40802.3	42325.6	38476.9	39210.3	43344.6	43349.8	39503	36590.2	32711.1	41629.4	40557.9
	POS2	50111.2	46376.2	44853.7	45544.1	42559.3	47888.9	47434.7	38182.6	45107	42849.5	43473.9	42662.2	45561.9	45033.1	46296.5	41748.8	46521.3	39837.8	54858.8	42498	50584.3	44455.9	49571.1	44963.6	47417.1	42705	51968.1	42646.2	37605.7	42546	43950.7	38441.4	41928.6	38476	40410	43210.6	41617.1	39543.5	42774.2	40087.8	39657.8	41029.1	42273.5	38798.4	36014.2	34921.4	42966.9	39968.9
	POS2	52786.4	58143.5	45727.6	48375.6	44921	46748.3	49913.9	40358.7	48639.5	44120.3	45454.7	43487	49821.8	43194.9	48823.5	41735.2	46768.2	41331.8	52052.8	43322.2	47247.3	47164.9	47663.5	43748.1	45669.4	41624.3	53546	49961.4	43784.3	42719.2	43569.9	41521.5	44214.4	40422.1	41636.5	41810.4	45160.8	42028.7	44525.1	41152.5	43727	43968.5	44375.8	41833.5	37731	35185	45431.4	43238.8
	POS2	52611.5	50312.7	46797	48533.2	45158.2	45115.8	48375.3	49008.4	48625.2	43905.8	46676.6	41938.2	45014.8	44091.1	46420.7	42257	44935	44314.7	53187.2	40081.5	52114.9	43040.5	46650.1	41924.6	42621.4	43819.1	50600.6	46705.5	41530.3	43791.8	38605.8	39529.8	42353.1	39390.5	41990.3	40696.4	41260.4	38177.8	38067.7	39912.9	44720.7	42987.2	40715.5	42476.1	37562.4	32915.6	47792.5	38685.1
	ADAM9	103.56	162.887	371.61	1065.71	2160.65	3376.48	4475	8390.16	500.16	325.88	30.585	407.38	608.42	401.28	274.04	409.03	302.9	109.14	65.43	60.86	461.33	106.2	326.02	343.54	113.555	144	145.44	409.8	0	0	70.76	52.075	175.07	159.67	1.58	0	27.765	89.09	0	18.01	109.08	108.95	65.73	318.22	218.34	938.14	1730.69	92.88
	ADAM9	110.152	189.533	371.783	1103.57	2383.11	3326.56	4161.61	8680.37	396.1	247.49	30.585	274.12	608.42	341.37	285.08	402.22	417.54	69.48	71.96	70.98	408.55	155.4	471.06	374.49	113.555	144	106.61	403.76	0	0	63.93	52.075	175.07	149.9	1.58	0	27.765	89.09	0	18.01	109.08	108.95	70.565	309.83	163.445	902.22	1312.92	116.42
	ADAM9	88.58	176.21	392.483	1121.69	2023.17	3090.75	4434.11	7520.54	682.22	361.65	30.585	378.92	614.28	256.66	289.69	413.49	379.14	100.145	78.49	76.56	399.63	204.6	440.94	249.24	116.71	144	142.7	336	0	0	57.1	52.075	175.07	111.08	1.58	0	27.765	89.09	0	18.01	109.08	108.95	64.73	427.45	163.445	1143.75	1532.44	106.035
	ADAM9	96.9683	204.143	358.487	1090.17	1792.71	3190.77	4685.39	8938.55	598.51	343.765	30.585	435.84	602.56	404.9	191	445.06	350	91.15	71.96	65.4	306.84	155.4	546.67	328.14	110.4	144	124.655	329.86	0	0	63.93	52.075	175.07	124.06	1.58	0	27.765	89.09	0	18.01	109.08	108.95	75.4	367.72	108.55	1084.6	1417.69	95.65
	CD14	468.497	491.193	567.16	558.293	778.013	1800.93	4335.64	7585.98	578.08	548.16	549.79	499.35	842.17	680.75	483.08	644.32	469.42	388.41	350.45	331.2	402.16	473.78	526.68	765.87	540.26	650.63	633.06	577.96	450.98	476.29	464.08	468.94	713.72	615.77	430.23	489.92	446.36	580.31	585.605	565.24	676.41	703.08	774.64	738.14	770.66	689.02	885.74	806.595
	CD14	577.317	498.923	475.187	486.44	791.383	1733.28	3374.84	7940.63	687.55	686.39	663.61	508.42	757.1	731.33	496.35	541.46	375.2	321.75	444.56	458.83	431.98	438.13	480.57	786.09	402.2	566.5	597.18	461.9	496.68	510.92	405.08	434.54	439.25	567.84	337.62	665.67	420.08	564.69	449.08	371.88	593.94	1022.49	503.08	760.27	909.98	831.34	607.24	777.27
	CD14	646.235	519.317	463.373	505.227	762.667	2166.54	4362.55	6078.98	522.75	537.1	602.4	438.35	837.86	504.56	506.27	487.1	432.11	356.13	440.63	308.06	393.14	542.76	418	812.22	427.38	484.22	538.17	790.47	440.6	510.45	458.12	414.52	541.78	458.9	447.45	588.12	403.92	580.54	503.56	391.8	616.69	848.33	699.96	787.47	877.47	690.87	774.06	709.61
	CD14	666.003	575.3	521.173	648.41	784.698	2562.84	5400.16	7763.31	735.52	681.44	633.005	615.08	985.37	945.4	605.08	613.63	538.59	372.27	442.595	423.33	457.41	508.27	503.625	539.41	443.86	581.3	546.43	757.05	463.2	607.1	368.02	480.67	573.94	768.35	453.22	625.14	433.22	596.51	667.65	478.52	729.64	1081.86	804.32	985.43	1168.82	885.56	952.65	835.92
	CD39L3	181.057	242.097	402.2	1087.01	2431.43	8255.76	15496.1	16754.2	767.9	815.29	355	1284.56	1030.79	619.94	422.62	689	659.26	144.49	160.775	78.16	591.24	272.34	453.32	528.58	153.15	123.69	132.78	699.52	27.45	73.46	167.71	222.11	403.63	350.08	0	186.6	196.16	348.21	88.475	123	366.58	305.68	242.44	857.65	568.06	2683.16	2652.36	288.765
	CD39L3	197.517	280.747	390.907	1031.39	2209.01	8405.07	15748.9	16520.8	828.39	539.96	374.425	1143.96	1202.94	547.68	358.9	712.17	582.12	128.04	189.08	125.02	589.68	330.67	448.15	524.12	228.17	168.32	122.675	779.24	27.45	73.415	127.22	173.06	395.64	435.06	0	118.89	183	307.22	68.45	144.44	329.41	295.88	372.98	785.48	426.92	2556.02	2360.36	307.53
	CD39L3	213.978	199.913	414.85	1027.96	2419.57	8227.08	15782.4	19830.2	713.86	674.04	393.85	1050.04	858.64	683.37	401.58	855.73	650.49	139.165	132.47	65.19	461.18	320.28	458.49	519.21	190.66	146.005	112.57	787.78	27.45	73.37	181.72	222.46	275.92	502.1	0	152.745	189.58	269.2	108.5	140.46	280.9	300.78	341.08	622.61	610.76	2296.92	1695.35	270
	CD39L3	197.517	227.977	545.207	999.437	2402.5	8370.55	12524.5	21423.7	559	443.92	486.27	761.15	1030.79	577.74	362.83	783.95	641.72	133.84	160.775	112.8	380.25	335.96	417.02	585.56	241.06	123.52	122.675	801.27	27.45	73.415	171.64	159.75	267.02	612.32	0	99.88	165.21	334.2	88.475	91.28	306.82	229.8	291.76	704.045	534.04	2683.74	1491.17	248.32
	CDNF	181.932	232.473	484.19	1708.95	4842.51	21516.7	32409.2	34432.5	381.94	336.41	65.69	386.02	500.88	325.94	195.71	401.29	233.06	98.44	221.18	112.48	245.98	222.65	241.79	334.31	130.88	141.92	110.57	334.48	0	45.93	138.69	133.6	172.955	188.34	0	80.38	95.205	145.265	0	47.84	166.28	184.905	122.44	226.29	301.73	903.46	778.59	177.82
	CDNF	158.82	224.978	603.84	1466.74	5355.23	21419.1	31789.6	35886.2	431.65	353.46	67.7	392.31	428.08	309	226.885	415.04	339.41	98.44	285.29	89.65	207.02	161.75	269.68	260.88	135.42	172.96	101.475	476.47	0	45.93	184.255	134.84	225.36	188.34	0	80.38	95.205	108.98	0	33	241	138.61	122.44	242.44	243.1	808.86	887.02	190.85
	CDNF	148.215	217.483	530.063	1616.59	5069.12	21293	32710.3	32181.4	506.195	294.96	67.7	248.41	435.365	289.92	232.06	285.15	307.65	98.44	196.16	66.82	315.54	238.38	297.57	436.18	139.07	213.06	101.475	505.04	0	45.93	229.82	185.58	120.55	188.34	0	80.38	95.205	181.55	0	37.62	192.04	184.905	147.4	197.66	272.415	761.86	778.59	177.82
	CDNF	180.457	185.55	751.05	1606.6	4586.84	21207.2	35549.8	37099.4	580.74	328.92	69.71	317.215	442.65	299.46	221.71	343.22	347.8	98.44	207.5	89.65	280.76	256.64	269.68	339.25	142.72	161.02	92.38	429.18	0	45.93	184.255	184.8	172.955	188.34	0	80.38	95.205	145.265	0	58.06	237.65	231.2	97.48	253.42	342.47	813.77	670.16	164.79
	Cripto	92.5767	164.697	74.2633	195.3	607.347	4572.24	12388.8	13001.1	102.67	1.355	30.195	22.47	395.8	147.6	147.86	270.35	127.58	24.6	122.63	26.65	160.06	84.615	27.065	64.6	166.04	131.08	0	241.53	0	0	0	108.865	197.08	3.31	0	0	0	293.6	4.665	0	96.18	71.79	319.71	328.76	100.71	758.23	665.98	81.8
	Cripto	102.093	193.04	72.8033	138.577	571.247	4358.19	11937.5	12547.8	128.43	1.355	30.195	26.15	236.11	157.94	149.54	231.56	114.38	23.44	128.71	26.65	151.43	84.615	27.065	73.14	151.93	158.58	0	257.49	0	0	0	72.71	188.035	3.31	0	0	0	293.31	4.665	0	76.92	111.21	251.805	228.18	100.71	900.12	543.56	127.24
	Cripto	120.045	195.8	61.8833	183.063	660.223	4538.49	9189.33	13824.7	88.42	1.355	30.195	18.79	395.8	197.9	148.7	225	114.38	24.6	116.55	26.65	160.06	84.615	25.86	50.73	151.93	169.02	0	290.06	0	0	0	108.865	193.13	3.31	0	0	0	274.43	4.665	0	76.92	101.08	183.9	278.36	100.71	966.18	534.46	81.18
	Cripto	111.61	136.353	73.5333	227.137	556.79	4524.24	8890.21	11275.9	95.545	1.355	30.195	22.47	236.11	152.77	142.96	238.12	101.18	25.76	147.28	26.65	168.69	84.615	28.27	56.06	137.82	143.65	0	317.52	0	0	0	145.02	182.94	3.31	0	0	0	255.55	4.665	0	57.66	86.435	251.805	179.46	100.71	829.175	621.06	130.22
	CXCL14	663.332	590.298	659.163	485.51	710.107	2213.58	10054.7	13422.2	518.56	589.94	848.88	685.62	640.12	660.08	683.41	582.64	644.14	610.46	675.75	577.76	662.72	813.74	811.9	576.26	606.91	671.71	669.1	816.14	339.68	560.59	337.02	668.43	435.35	433.06	194.06	430.08	372.71	564.31	609.85	443.755	705.27	810.96	1123.08	871.43	733	1000.88	1425.17	698.08
	CXCL14	687.515	576.967	694.703	509.74	783.76	2315.03	9381.97	17174.2	525.12	674.24	921.58	513.72	684.27	821.9	767.98	619.72	565	495.46	611.94	445.02	739.18	550.55	869.08	695.9	622.3	592.44	676.75	940.91	436.46	587.94	417.45	619.78	430.62	473.88	204.81	559.61	456.68	560.69	504.74	417.04	751.06	827.63	1212.59	772.8	1030.27	864.52	1699.68	691.56
	CXCL14	733.292	576.96	641.083	571.45	766.56	2489.75	10857.5	18648.6	512	386.45	687.73	545.96	714.4	671.02	753.39	744.88	649.96	542.06	688.87	529.4	605.06	640.08	663.88	603.27	544.67	537.49	669.57	972.86	420.92	334.76	434.53	549.96	388.24	563.2	219.12	598.38	493.53	574	552.35	366.6	652.04	917.9	1608.2	642.29	906.35	1039.42	2000.41	671.35
	CXCL14	767.598	603.63	694.69	633.34	906.167	2379.35	10019.7	13440.5	510.22	447.79	662.96	551.63	714.51	814.58	732.18	718.92	667.14	617.73	797.01	553.58	606.65	692.22	601.22	747.38	575.21	543.71	718.8	930.81	401.54	447.675	368.37	500.88	465.33	596.77	211.965	469.33	453.02	570.8	667.35	470.47	517.71	753.94	1255.42	820.86	782.43	1016.17	1239.55	659.94
	Epimorphin	497.162	625.183	759.823	1031.85	2333.53	6685.81	9654.61	15410.2	1000	904.67	588.135	1147.12	904.22	966.93	667.92	817.04	714.6	678	561.63	552.66	767.84	697.35	782.19	769.4	595.29	607.78	610.98	1268.61	374.69	550.92	427.46	436.57	781.44	610.82	459.14	456.02	515.55	824.52	470.4	401.31	612.71	685.21	591.06	731.96	479.1	1744.71	1333.88	612.36
	Epimorphin	611.917	628.28	742.323	964.48	2155.43	6636.66	10237.4	15405.8	764.1	908.54	588.135	1223.88	841.14	1022.94	630.65	892.55	757.39	703.9	643.88	634.88	914.65	568.88	779.62	903.65	615.24	848.21	582.67	1161.7	465.42	427.08	609.8	480.21	669.88	698.4	518.42	530.8	424.58	809.67	576.98	512.44	577.59	546.58	534.78	557.26	670.48	1846.54	1416.4	685.24
	Epimorphin	525.607	681.043	750.46	1047.88	2366.41	6913.53	10284.2	12289.5	1279.15	948.72	500.06	783.21	714.73	1055.33	549.52	835.38	717.78	560.76	686.29	526.77	1054.31	795	887.94	856	848.7	754.37	437.16	963.38	362.04	520.42	540.22	675.27	717.38	671.035	542.35	502.79	559.32	708.52	521.04	337.37	496.27	670.06	562.92	676.8	589.24	1428.25	1585.38	732.43
	Epimorphin	570.855	576.52	733.54	1124.86	2140.97	6963.27	10144.1	15114.5	1139.58	947.22	676.21	1374.79	827.18	1043.76	657.06	778.83	888.46	812.08	667.53	618.45	803.31	732.02	846.68	825.16	725	786.94	606.57	1292.25	371.92	548.06	510.57	578	652.6	643.67	645.94	571.15	471.78	1038.23	361.47	456.875	678.2	677.635	531.73	704.38	728.9	1748.6	1675.56	923.37
	Erythropoietin R	107.695	221.553	246.693	454.31	1019.6	3218.22	4821.55	9440.62	73.085	78.56	17.6	131.98	247.98	387.18	134.22	213.82	154.06	153.29	134.12	108.02	235.18	169.46	94.86	248.11	173.73	387.06	182.335	378.56	0	9.72	0	160.29	140.08	17.305	31.02	165.84	201.9	236.4	126.92	144.54	185.7	463.68	194.76	249.64	95.415	194.33	266.04	294.63
	Erythropoietin R	155.012	225.643	189.777	358.337	984.02	3132.65	4444.78	9212.71	73.085	78.56	17.6	112.285	200.71	430.67	87.3	222.02	97.73	138.28	190.41	94.58	196.36	185.7	97.98	316.82	145.17	249.82	216.29	360.29	0	11.15	0	157.63	114.76	11.88	24.35	216.04	219.53	257.43	175.5	117.86	205.66	287.08	150.56	210.13	74.87	240.9	328.06	337.71
	Erythropoietin R	133.692	196.547	219.267	446.037	832.023	3159.43	4650.02	8812.68	73.085	66.04	17.6	144	153.44	316.41	157.18	179.44	148.695	146.545	146.9	117.1	126.25	256.16	101.1	247.78	128.76	248.64	243.51	339.88	0	8.29	0	191.65	124.41	22.73	31.02	105.14	184.27	323.17	169.65	131.2	160.69	423.58	158.55	188.79	95.415	217.615	297.05	252.69
	Erythropoietin R	122.957	209.05	159.423	461.417	826.927	3238.85	4798.7	9358.37	73.085	91.08	17.6	92.59	144.22	351.795	99.24	201.98	143.33	139.8	138.65	112.4	167.27	209.37	81.86	255.78	161.58	327.69	148.38	450.29	0	9.72	0	195.58	98.87	17.305	37.69	157.57	201.9	241.16	163.8	90.64	113.73	298.78	154.555	175	115.96	217.615	297.05	227.79
	Flt-3	295.437	1025.96	2026.44	7645.91	13397.7	32424.9	51887.2	74378.5	1591.22	1023.76	955.08	1190.65	813.54	1463.61	1410.61	1510.76	1815.76	410.59	1315.23	570.94	1978.75	804.51	1670.7	978.65	1098.96	523.02	540.12	1099.6	212.04	850.02	1242.71	1032.52	1819.35	2051.8	215.32	1757.46	385.86	1853.98	236.56	688.52	1712.61	2021.61	1310.92	1262.25	1204.29	1503.12	1771.39	797.84
	Flt-3	216.44	1077.9	1910.18	7200.22	12347.7	32072.4	51514.6	68478.8	1311.21	1397.94	770.96	1207.69	691.18	1347.1	1407.32	1590.16	1969.52	392.46	1199.06	382	1782.62	786.06	1494.42	982.34	1104.16	418.3	588.77	1255.9	192.14	864.19	1180.4	949.83	1815.55	1945.94	312.61	1659.48	491.82	1525.66	208.6	728.57	1730.65	1717.29	1544.26	1169.63	1403.96	1459.61	1848.06	925.31
	Flt-3	309.068	890.29	1908.62	7923.33	11615.1	32481.6	47734	65662.6	1393.35	1195.71	824.26	1169.63	813.54	1375.04	1489.12	1673.92	1900.75	442.27	1150.14	607.83	1577.34	903.16	1318.14	940.24	1211.14	525.85	598.74	1256.61	295.02	823.39	1125.86	1010.16	1797.48	1932.2	239.38	1805.84	370.24	1621.27	224.5	801.36	1822.14	1721.9	1305.25	1172.42	1330.45	1331.52	1809.72	786.06
	Flt-3	322.7	911.05	1951.21	6360.33	12993.8	31873.2	48452.2	81475.9	1328.4	1038.12	1085.9	1453.96	935.9	1415.37	1414.85	1719.39	1842.24	459.67	902.35	360.14	1841.94	892	1082.88	986.42	969.87	485.02	564.445	1010.41	336.25	912.22	1211.58	1168.85	1868.16	2412	301.41	1664.54	489.15	1675.76	228.06	799.3	1960.28	1712.2	1368.33	1340.82	1631.9	1588.56	1749.31	793.33
	Follistatin	120.734	168.953	207.443	205.343	437.023	1231.77	2678.03	6471.92	68.29	161.06	47.47	67.68	333.42	51.04	64.9	230.37	131.97	127.88	93.86	150.22	99.455	125	48.8	127.055	83.335	127.595	32.19	259.24	13.95	91.92	157.78	74.81	34.67	4.635	50.67	0	57.43	51.25	33.43	11.24	119.3	132.45	51.22	85.1	0	315	217.84	70.335
	Follistatin	129.622	168.953	125.463	249.21	413.403	1217.68	2588.41	6208.75	82.53	260.38	47.47	67.68	365.77	71.1	64.9	257.64	131.97	113.04	83.005	151.5	70.62	125	55.32	103.92	83.12	168.5	37.1	267.28	13.95	91.92	129.6	105.75	45.02	4.635	50.67	0	41.78	51.25	33.43	11.24	119.3	88.13	51.22	152.1	0	335.08	299.67	70.335
	Follistatin	111.847	168.953	147.287	227.867	389.783	1282.47	2487.16	4848.12	99.92	247.84	47.47	67.68	239.1	71.1	64.9	196.835	131.97	120.46	72.15	118.57	99.455	125	61.84	150.19	83.335	86.69	36.49	249	13.95	89.69	157.78	136.69	39.845	4.635	50.67	0	73.08	51.25	33.43	11.24	119.3	115.04	51.22	118.6	0	252.355	331.59	70.335
	Follistatin	100.367	168.953	204.723	157.347	449.893	1287.41	2467.56	5607.74	91.225	204.45	47.47	67.68	365.77	91.16	64.9	163.3	131.97	120.46	83.005	134.395	128.29	125	55.32	127.055	83.55	127.595	35.88	283.67	13.95	94.15	185.96	105.75	39.845	4.635	50.67	0	57.43	51.25	33.43	11.24	119.3	101.585	51.22	118.6	0	189.71	245.66	70.335
	Frizzled-1	134.4	492.17	697.85	1559.02	1864.25	3985.54	9177.37	10990.7	789.89	603.49	766.1	1083.44	1195.39	944.44	953.92	1053.6	1313.36	188.06	910.02	257.94	1418.62	523.1	674.67	488.91	586.77	404.73	314.46	787.28	206.31	732.64	531.215	762.02	1935.04	2190.55	355.58	1690.63	352.37	2155.92	106.94	289.14	1430.12	738.92	1218.76	1638.86	929.54	1884	2021	303.79
	Frizzled-1	135.585	426.197	695.453	1502.41	1808.16	3995.58	8475.17	10172.8	713.62	762.22	578.66	999.22	1281.51	954.06	993.33	1127.29	1470.41	228.16	1068.84	323.19	1355.66	386.48	829.67	453.8	594.935	374.04	295.24	678.53	295.915	722.24	533.94	791.2	2005.98	2061.44	351.1	1767.3	359.63	2087.37	146.54	421.07	1446.04	946.33	1610.24	1592.98	1018.74	1741.24	1717.16	349.28
	Frizzled-1	116.982	450.157	732.35	1467.17	1703.9	3979.79	8444.6	9825.16	733.73	444.76	486.62	1044.69	1000.6	934.82	1038.31	1046.63	1476.9	227.07	1073.96	364.56	1667.06	537.2	1090.52	469.12	603.1	312.82	382.98	941.66	295.915	797.24	479.92	789.27	1931.06	2127.15	549.2	1774.58	389.61	2189.06	142.77	334.88	1564.9	1117.29	1478.72	1656.1	982.92	1519.05	2099.94	423.49
	Frizzled-1	152.942	469.777	908.873	1472.86	1846.03	4007.23	7984.03	10230.4	933.75	603.49	737.29	938.48	1109.27	775.77	867.94	1151	1423.98	225.98	721.76	281.82	1142.27	414.16	870.78	403	681.52	511.62	314.34	523.06	385.52	923.32	528.49	858.77	1827.5	2061.25	488.74	1549.72	371.84	1802.35	139	507.26	1410.5	1066.56	1315.06	1306.78	779.4	1529.4	2300.04	278.32
	Frizzled-4	169.358	150.57	224.56	687.37	1224.44	5198.1	7328.17	12482.7	25.715	13.645	0	176.03	23.545	248.76	120.04	340.12	182.21	198.04	97.31	217.31	55.89	252.72	132.14	383.43	105.08	297.29	189.41	354.93	0	204.1	9.09	149.455	13.365	246.22	0	261.9	176.38	257.57	119.4	122.26	316.41	281.88	172.155	363.2	137.06	349.12	383.96	305.57
	Frizzled-4	174.838	227.203	274.907	529.933	1540.31	5536.41	9229.26	12141.8	25.715	13.645	0	115	23.545	249.72	97.5	175.08	198.12	163.285	136.86	208.06	69.63	315.04	180.24	383.43	105.08	263.96	264.94	473.98	0	268.35	9.09	144	13.365	197.82	0	268.38	184	238.31	119.4	122.26	316.41	247.14	172.155	230.85	117.02	468.67	306.1	256.54
	Frizzled-4	185.628	242.533	272.123	861.86	1402.59	5875.84	7642.6	16366.4	25.715	13.645	0	176.03	23.545	216.24	90.46	294.9	174.8	163.285	146.67	221.92	42.15	286.83	156.19	400.1	105.08	266.16	227.175	391.67	0	205.34	9.09	151.58	13.365	314.92	0	249.7	201.59	247.94	116.96	121.44	335.45	354.04	172.155	272.86	96.98	461.22	252.24	324.16
	Frizzled-4	180.233	210.587	273.515	774.173	1471.45	5706.13	10260.5	14424.5	25.715	13.645	0	237.06	23.545	232.5	100.9	225.8	178.505	128.53	156.48	284.51	55.89	225.84	156.19	366.76	105.08	265.06	227.175	318.19	0	166.56	9.09	147.33	13.365	280.57	0	255.8	180.19	194.08	121.84	123.08	297.37	242.86	172.155	299.82	117.02	476.12	355.29	383.8
	FSTL1	249.287	322.63	260.535	313.443	941.057	1978.32	5294.77	5775.61	488.64	470.76	264.39	493.5	814.94	638.75	497.125	837.88	731.215	259.21	315.64	196.18	634.895	575	510.845	840.43	650.65	407.7	416.44	1237.98	162.925	275.925	572.925	544.86	1049.81	1031.6	133.96	810.38	383.78	1738.22	266.32	719.08	1183.04	1738.06	1085.06	1024.67	1071.05	1541.71	2126.52	485.8
	FSTL1	195.877	274.29	252.29	337.193	997.86	1959.5	5296.56	6736.87	724.58	462.19	264.21	536.48	678.5	689.1	581.42	853.62	800.81	203.86	341.76	149.4	778.67	518.43	460.69	807.27	539.48	506.41	297.04	1264.34	162.925	372.08	559.1	460.22	1124.6	1334.35	133.96	907.41	280.16	1651.43	237.24	595.35	910.21	1775.92	743.71	1309.69	1164.1	1495.1	1865.76	570.76
	FSTL1	230.035	298.46	237.717	370.447	713.583	2069.02	5174.36	4610.7	664.63	544.98	244.48	493.5	497.51	588.4	406	676.04	661.62	197.65	385.3	231.71	634.895	461.86	561	873.59	577.42	468.6	248.75	990.8	162.925	275.925	480.08	429.16	1049.81	1640.13	133.96	744.26	331.97	1691.66	208.16	656.4	637.38	1813.79	1083.24	888.72	978	1403.31	2201.56	654.08
	FSTL1	185.347	271.63	268.78	375.193	969.458	2117.33	5134.93	6638.63	694.605	644.65	264.57	450.52	929.49	572.9	412.83	756.96	636.43	170.1	441.17	213.945	491.12	587.04	510.845	977.26	723.88	571.78	414.31	1363.12	162.925	179.77	586.75	398.1	1124.6	1487.24	133.96	777.32	225.98	1731.88	193.8	726.9	910.21	2015.81	1081.42	1525.63	823.25	1410.6	2368.98	800.25
	GDF-3	49.73	164.943	447.48	1541.89	3592.39	11274	18709.3	24874.6	0	0	0	6.265	0	61.94	6.07	44.12	0	9.39	18.37	6.31	21.32	46.18	2.805	60.47	37.17	60.25	39.97	124.36	0	0	0	26.655	0	0	0	0	3.885	0	0	0	0	4.47	0	8.7	0	12.54	0	0
	GDF-3	52.2942	189.367	400.447	1586.07	3652.97	10835	18924.1	24009	0	0	0	6.265	0	73.9	6.07	44.12	0	9.39	18.37	6.31	21.32	46.18	2.805	39.76	37.17	95.8	51.98	133.04	0	0	0	26.655	0	0	0	0	3.885	0	0	0	0	4.47	0	8.7	0	12.54	0	0
	GDF-3	52.2942	177.5	335.973	1571.02	3363.01	10524.4	19949.8	23913.5	0	0	0	6.265	0	61.94	6.07	44.12	0	9.39	18.37	6.98	21.32	46.18	2.805	81.18	37.17	94.76	43.73	121.35	0	0	0	26.655	0	0	0	0	3.885	0	0	0	0	4.47	0	8.7	0	12.54	0	0
	GDF-3	54.8583	199.813	401.357	1578.66	3350.41	10053.3	18973.5	24757.1	0	0	0	6.265	0	49.98	6.07	44.12	0	9.39	18.37	5.64	21.32	46.18	2.805	60.47	37.17	74.14	36.21	110.38	0	0	0	26.655	0	0	0	0	3.885	0	0	0	0	4.47	0	8.7	0	12.54	0	0
	GDF-7	1250.2	947.76	1071.12	1044.27	1082.67	1518.89	1800.91	1723.83	854.24	1007.18	1176.65	876.2	1074.28	1003.55	1069.83	1149.5	1069.21	915.29	1200.12	905.22	1239.84	1080.3	1118.29	965.98	942.4	939.8	1174.26	977.29	928.12	1100.16	925.58	1009.02	1039.49	1078.67	935.35	1007.64	618.02	786.96	658.16	735.65	763.16	817.78	1048.96	885.12	985.76	1129.14	1382.16	854.58
	GDF-7	1287.26	1013.08	1048.42	1202	1141.04	1526.92	1879.26	1864.48	901.47	913.65	1113.42	927.72	1391.9	903.6	955.78	1155.96	1156.45	890.37	1284.48	936.77	1001.31	960.37	1058.58	970.14	1097.51	839.8	1215.76	1225.52	908.63	1173.96	906.34	1071.63	989.48	1134.7	1103.02	905.88	583.22	637.62	651.96	822.19	1000.35	877.82	1016.83	905.34	1034.82	1161.16	1181.38	842.84
	GDF-7	1354.25	1040.57	1029.9	1102	1198.88	1552.13	1674.63	1961.66	890.44	717.69	870.5	816.16	1407.62	872.08	1155.29	1282.37	1203.43	899.37	1097.1	1011.77	1011.17	893.92	1028.98	951.04	1065.14	1103.52	1271.78	968.29	895.49	1029.39	997.51	930.74	981.8	1011.86	1019.18	1074.9	612.76	881.28	714.38	772.62	842.63	976.2	1167.5	802.46	1031.41	1120.14	1052.37	1014
	GDF-7	1298.66	1072.13	1002	1010.8	1218.98	1541.08	1449.67	2195.9	972.7	882.45	957.73	979.24	1250.86	953.575	1045.47	1140.65	1215.67	1028.58	870.62	1016.62	905.14	978.64	1153.59	858.38	1085.76	945.74	972.35	950.44	889.57	1117.06	1022.27	971.5	1053.41	992.76	815.92	936.06	737.79	655.88	794.69	736.02	768.98	749.88	1147.56	788.1	918.41	1135.98	1135.06	1063.06
	GFR alpha-3	334.54	526.41	904.647	2236.06	6270.48	15167.6	15759.9	24563	151.26	242.47	152.39	204.88	322.37	384.7	285.12	415.875	358.24	305.78	196.17	261.98	170.65	489.16	361.29	566.29	232.26	544.69	368.3	505.38	193.59	375.44	171.38	243.88	245.34	181.5	154.12	231.62	141.1	159	356.25	232.86	426.54	420.71	364.09	308.02	277.29	377.38	425.825	291
	GFR alpha-3	333.218	434.977	1042.31	2155.38	5510.32	15106	20275.2	19874.8	160.53	278.8	146.705	247.24	348.84	264.16	285.18	453.9	348.71	287.55	197.935	332.12	294.84	565.4	406	585.3	298.82	479.56	367.84	517.38	179.14	235.48	221.63	271.18	254.98	137.25	157.26	161.59	191.075	147.22	355.31	274.45	444.27	312.3	435.44	355.57	237.06	560.75	351.02	380.4
	GFR alpha-3	313.372	535.807	901.007	2288.38	6592.09	16647.8	21708.6	21372	254.56	315.13	146.705	133.51	285.22	324.43	326.78	408	337.8	395.06	130.16	325.64	201.89	381.5	343.47	489.72	336.66	593.2	345.19	702.04	208.04	334.98	178.29	257.53	149.65	158.82	150.98	188.77	194.72	281.62	323.12	216.22	572.75	321.92	412.5	434.385	326.645	491.22	425.825	455.1
	GFR alpha-3	282.975	505.26	983.6	2436.29	6277	18351	27144	23756.8	227.25	218.83	141.02	170.87	312.3	225.51	317.55	423.75	258.61	326.5	199.7	377.18	248.365	463.98	298.02	414.96	243.67	473.1	389.86	768.19	215.66	196.92	255.75	179.94	197.495	170.16	154.12	274.47	187.43	220.31	355.78	224.54	499.08	276.61	332.41	513.2	376	384.22	500.63	417.75
	IFN-gamma R2	213.98	172.803	277.943	235.33	505.84	1454.06	3039.27	4411.14	1141.02	1030.58	667.67	2356.48	2289.82	1607.29	712.44	804.25	1041.85	160.62	265.46	255.71	959.88	564.94	641.76	880.21	623.25	403.04	241.39	1111.69	27.745	227.875	469.35	305.48	742.72	874.5	79.785	332.04	143.105	1027.96	130.58	296.74	671.94	442.1	825.42	1170.94	741.67	5339.9	4393.74	400.09
	IFN-gamma R2	225.197	182.147	159.233	237.87	498.57	1485.67	3809.65	4457.84	993.27	1075.08	752.92	2402.33	1935.16	1955.04	760.13	925.75	1241.32	169.3	253.11	263.6	754	624.31	844.16	756.69	665.36	401.24	256.77	946.76	27.745	239.87	418.2	309.27	967.34	889.59	79.785	338.1	140.33	1073.63	143.66	147.04	651.15	539.54	1238.1	1363.54	1130.04	4925.55	5378.27	389.38
	IFN-gamma R2	289.693	225.73	202.97	307.913	501.817	1388.59	3720.14	4424.46	966.94	942.76	1001.74	2150.12	2100.06	1931.52	642.59	1280.62	1457.76	183.25	190.41	283.94	811.3	462.9	879.88	930.92	596.78	500	397.73	1019.87	27.745	215.88	604.63	432.2	985.8	939.31	79.785	476.37	148.41	1223.88	133.015	264.47	547.54	597.51	947.22	1342.26	1163.25	5399.54	5265.94	448.33
	IFN-gamma R2	307.348	178.603	231.563	300.593	489.613	1422.45	3181.37	4223.57	1166.38	1274.69	985.96	2190.75	2123.5	1908	851.92	1103.18	1512.61	208.2	240.76	360.32	990.6	520	885.48	716.12	629.2	458.69	403.53	1258.55	27.745	227.875	545.18	480.12	951.92	965	79.785	545.54	145.88	1026.37	135.45	175.84	733.1	747.73	1092.66	1523.74	1145.66	5453.08	5618.8	410.8
	IL-1 RI	575.558	591.17	681.153	559.94	744.99	1283.57	2706.48	4221.27	704.96	655.81	729.82	577.12	648.58	630.02	623.92	694.35	711.92	591.12	851.27	632.19	755.79	647.04	634.27	693.22	662.78	626.1	797.25	1008.63	562.63	663.43	619.82	644.86	576.62	823.22	387.14	725.32	726.69	812.51	566.7	765.7	930.85	991.06	1028.69	983.51	951.92	947.07	1012.78	690.6
	IL-1 RI	642.668	582.57	655.41	481.173	1125.11	1273.18	2139.75	2363.86	796.46	650.78	660.92	627.67	673.47	743.88	623.02	743.94	627.27	531.4	602.41	559.8	616.15	742.26	639.86	710.57	695.48	675.46	884.15	1053.39	466.23	584.6	524.51	635.88	618.13	662.02	604.74	861.14	621.04	692.49	625.37	677.39	905.31	873.69	892.94	869.8	910.67	929.65	756.37	805.53
	IL-1 RI	551.902	589.277	604.437	483.587	1041.02	1310.61	2321.29	3591.54	798.44	600.86	694.96	574.9	766.76	713.26	557.02	621.53	667.57	608.18	662.81	732.84	601.5	708.18	667.94	839.16	684	817.06	791.86	1143.38	356.31	630.9	600.61	696.94	647.5	667.86	476.75	632	491.75	905.63	589.37	676.82	851.98	1092.94	939.43	842.04	913.06	889.3	1160.25	1003.58
	IL-1 RI	643.725	614.277	571.477	657.78	848.57	1297.09	2765.51	3280.16	856.35	604.37	848.59	602.395	927.72	864.3	708.73	730.86	675.41	693.24	723.67	662.09	516.16	817.31	645.16	820.2	645.06	762.85	732.55	874.28	535.33	753.98	626.67	586.92	716.84	745.54	544.37	922.82	638.65	965.1	690.14	715.94	837.59	1094.28	1185.06	956.34	1077.86	984.54	968.41	904.555
	IL-1 RII	638.38	672.81	998.113	1186.14	1744.84	3614.23	4661.8	6587	706.73	554.64	836.29	752.51	746.18	748.31	516.08	400.41	475.77	644.67	656.62	581.25	417.92	693.44	449.79	975.75	576.27	782.24	746.5	937.55	595.96	780.59	624.1	421.81	610.22	748.34	408.37	550.32	568.31	740.4	606.75	689.31	738.69	1030.54	1278.18	834.14	820.5	867.38	703.98	789.8
	IL-1 RII	565.65	635.053	832.24	1014.35	1724.93	3668.09	4930.41	4681.38	718.78	564.08	641.5	674.02	672	743.21	606.94	601.41	420.58	549	555.38	675.82	488.9	649.56	568.12	757.35	406.47	711.44	917.84	970.02	417.75	634.91	410.48	539.43	610.88	804.34	512.23	830.55	456.75	869.28	785.55	706.44	912.65	1031.7	1124.42	955.48	971.51	728.86	1027.02	988.31
	IL-1 RII	692.283	711.77	692.57	1267.53	1754.22	3429.38	5180.93	4897.02	628.84	573.52	742	640.33	873.84	800.37	438.35	605.1	448.32	516.59	380.74	640.1	451.885	671.5	629.76	673.92	542.08	749.78	705.37	967.91	534.94	587.78	467.6	516.51	717.92	866.46	565.22	869.42	684.48	720.63	627.38	672.96	1033.08	959.08	1090.12	941.31	825.44	911.94	995.06	898.02
	IL-1 RII	693.33	811.467	855.647	1189.54	1845.31	3738.8	5166.34	5863.96	824.4	671.92	681.86	867.75	873.24	852.43	606.94	752.49	507.14	690.14	454.14	608.29	485.85	615.12	693.46	772.36	648.24	1004.88	871.86	965.8	656.98	530.36	679.82	503.29	515	887.16	576.82	701.15	747.75	918	654.7	543.76	1035.45	1003.16	889.08	1063.14	1141.7	1132.36	1091.63	1063.78
	IL-10 R beta	112	365.867	661.827	2217.69	6486.48	18220.3	26936.2	31051.3	12.185	0	0	13.15	0	75.58	82.94	97.495	46.24	0	3.245	57.105	1.53	61.31	13.28	86.965	129.04	83.9	158.105	259.53	15.185	123.51	0	110.235	2.99	39.375	13.695	22.55	0	73.33	15.2	0	40.09	149.35	0	62.88	91.13	106.015	136.355	29.5
	IL-10 R beta	90.7617	315.35	675.15	2328.16	6052.68	18273.9	26978.4	30492.2	12.185	0	0	13.15	0	66.74	95.2	97.495	68	0	3.245	49.4	1.53	75.9	13.54	81.56	92.83	133.9	108.67	251.9	15.185	113.69	0	110.59	2.99	26.12	13.695	25.665	0	89.96	17.05	0	40.09	208.73	0	61.49	109.31	91.08	136.355	36.22
	IL-10 R beta	105.212	350.807	669.667	2458.53	5186.28	17941	28413.4	31647.2	12.185	0	0	13.15	0	85.6	65.22	97.495	39.39	0	3.245	57.105	1.53	78.5	13.28	66.44	147.49	109.21	207.54	267.16	15.185	123.51	0	109.88	2.99	52.63	13.695	28.78	0	57.31	17.05	0	40.09	187.15	0	60.1	85.865	120.95	134.59	22.78
	IL-10 R beta	103.487	330.883	822.573	2907.74	5933.94	18871	27532.9	37475.2	12.185	0	0	13.15	0	80.59	111.86	97.495	57.12	0	3.245	64.81	1.53	65.37	13.02	92.37	174.34	121.555	158.105	323.36	15.185	133.33	0	147.63	2.99	39.375	13.695	32.8	0	95.43	18.9	0	40.09	129.85	0	71.26	80.6	106.015	138.12	29.5
	IL-11 R alpha	316.917	277.693	275.15	411	490.897	885.08	1122.49	1124.1	138.8	204.415	229.755	221.74	211.33	216.22	293.11	298.98	227.25	175.82	242.2	156.83	230.905	244.67	252.02	325.2	272.37	259.43	367.7	426.88	106.23	234.13	223.88	354.98	402.73	237.12	63.02	223.98	150.97	264.1	171.08	132.645	234.53	264.56	428.98	411.17	179.61	433.16	688.41	350.185
	IL-11 R alpha	283.403	317.173	291.6	421	488.85	900.003	1160.94	971.68	187.21	186.98	276.85	207.92	137.28	204.82	316.83	264.64	269.16	259.62	232.08	145.37	215.34	227.42	178.02	311.3	268.84	277.24	223.12	405.11	110.86	234.13	287.42	304.26	380.57	326.92	58.575	232.86	130.16	264.65	206.94	154.29	234.53	289.16	402.54	486.84	217.13	320.33	634.04	286.38
	IL-11 R alpha	282.688	242.933	311.387	236.813	565.18	834.525	947.577	1332.34	220.82	216.4	306.98	145.9	113.63	254.06	236.7	438.45	313.92	237.9	208.98	168.29	184.73	187.37	175.4	419.75	295.37	208.6	295.41	383.34	101.6	240.32	233.62	275.82	312.23	310.31	58.575	199.23	150.97	265.2	176.29	132.645	242.06	254.57	398.41	482.29	248.06	449.81	661.225	334.27
	IL-11 R alpha	258.075	272.65	296.72	278.713	397.557	758.419	889.737	876.76	153.6	192.43	182.66	269.62	174.305	205.8	235	405.98	292.9	297.28	196.69	156.83	246.47	239.88	215.02	339.1	271.15	294.13	376.48	308.14	130.85	227.94	183.02	196.33	346.4	371.22	54.13	211.605	171.78	229.16	181.5	111	227	284.24	327.18	295.51	219.3	413.48	596.48	366.1
	IL-15 R alpha	265.202	163.043	306.307	364.63	536.203	958.356	2212.04	3756.12	151.71	98.47	8.285	101.6	183.03	337.16	365.85	318.94	248.45	245.3	163.175	279.18	189.66	328.51	130.57	396.55	196.905	336.08	277.42	431.48	159	212.845	263.885	177.78	115.37	144.31	117.55	121.695	264.05	11.645	212.78	132.05	251.44	207.92	155.745	213.71	144.46	178.08	256.51	186.87
	IL-15 R alpha	249.295	193.947	303.667	466.505	376.99	999.728	1926.64	4724.5	95.71	136.49	8.285	112.16	197.98	454.5	553.46	410.26	314.76	253.75	173.31	301.56	168.57	360.47	147.775	328.88	196.905	282.94	350.02	374.04	165.94	257.57	351.73	149.63	164.09	168.785	144.865	81.61	264.05	11.645	191.06	93.06	298.69	246.33	121.65	293.31	76.87	193.98	307.325	237.61
	IL-15 R alpha	254.812	231.183	301.027	568.38	434.99	911.339	1758.31	4296.29	161.16	159.71	8.285	157.24	142.1	450.96	426.86	354.76	306.89	293.315	135.8	256.8	220.015	206.04	147.775	242.74	196.905	233.71	202.62	452.41	152.06	168.12	283.69	121.48	153.19	193.26	172.18	161.78	280.94	11.645	156.04	171.04	275.065	235.635	189.84	294.27	110.665	263.25	358.14	212.24
	IL-15 R alpha	232.96	161.793	271.037	466.505	405.99	1010.28	1934.84	3473.33	123.71	102.94	8.285	165.78	168.08	275.26	553.46	482.57	277.67	332.88	153.04	279.18	250.37	267.275	164.98	319.86	196.905	247.53	204.82	298.34	159	142.02	244.08	108.52	134.28	168.785	101.12	121.695	247.16	11.645	173.55	132.05	275.065	224.94	155.745	301.72	110.665	228.615	398.92	171.45
	IL-17 RA	74.8333	33.26	126.19	255.727	682.81	2255.47	5393.8	7671.36	0	0	0	0	0	17.62	23.175	102.49	115.22	14.17	0	0	51.64	61.93	8.99	79.765	140.985	177.75	47.62	200.52	0	0.03	0	21.7	28.5	7.695	0	0	0	28.2	0	0	2.09	67.25	0	33.34	19.47	66.27	2.57	0
	IL-17 RA	72.865	26.2733	164.15	249.39	718.47	2255.58	4632.29	7708.06	0	0	0	0	0	26.46	24.35	91.88	122.84	14.17	0	0	46.82	61.8	8.99	79.765	152.35	96.76	54.505	164.46	0	0.03	0	18.27	19.35	7.695	0	0	0	28.2	0	0	2.09	67.25	0	33.34	19.47	63.7	2.57	0
	IL-17 RA	74.8333	40.2467	164.15	249.83	740.253	2320.1	5303.51	5788.87	0	0	0	0	0	16.9	22	97.185	116.6	14.17	0	0	49.23	73.36	8.99	52.45	149.12	154.38	61.39	185.72	0	0.03	0	25.13	23.925	7.695	0	0	0	20.2	0	0	2.09	67.25	0	33.34	19.47	63.7	2.57	0
	IL-17 RA	76.8017	33.26	202.11	252.24	748.733	2311.36	5721.99	5196.72	0	0	0	0	0	22.04	21.92	97.185	117.98	14.17	0	0	49.23	62.06	8.99	107.08	132.85	125.86	45.5	170.92	0	0.03	0	21.7	15.65	7.695	0	0	0	36.2	0	0	2.09	67.25	0	33.34	19.47	61.13	2.57	0
	IL-17 RC	124.18	217.628	249.097	825.003	2145.13	8180.76	14856.8	15908.1	29	0	0	1.52	16.6	33.13	65.075	90.635	72.18	24.465	51.11	0	5.81	87.04	13.235	195.13	49.85	80.265	173.88	290.32	0	177.24	0	121.94	10.395	0	0	22.82	0	23.12	32.575	5.68	19.08	66.385	61.69	123.57	0	104.85	0	108.61
	IL-17 RC	97.845	237.137	409.813	824.297	2110.84	8072.38	14548.1	15426.5	23.56	0	0	1.52	16.6	33.13	65.075	75.27	69.795	18.25	51.11	0	5.81	77.6	13.235	167.61	63	52.25	167.47	254.54	0	120.42	0	100.37	10.395	0	0	22.82	0	23.12	32.575	5.68	21.52	59.31	61.69	137.12	0	58.63	0	82.69
	IL-17 RC	97.6083	176.897	335.373	824.793	2095.24	8455.42	15442.9	22563	26.28	0	0	1.52	16.6	33.13	65.075	74	69.795	24.465	48.09	0	5.81	77.6	13.235	222.65	74.37	108.28	161.06	235.7	0	159.94	0	90.43	10.395	0	0	22.82	0	23.12	25.37	5.68	16.64	62.25	64	171.82	0	84.48	0	95.65
	IL-17 RC	121.855	198.12	342.62	948.917	2350.59	8357.89	15541.1	22518	26.28	0	0	1.52	16.6	33.13	65.075	106	67.41	30.68	54.13	0	5.81	68.16	13.235	195.13	56.425	80.265	167.47	216.86	0	120.33	0	95.05	10.395	0	0	22.82	0	23.12	39.78	5.68	19.08	70.52	59.38	152.52	0	95.06	0	108.82
	IL-20 R beta	265.613	468.007	750.81	1377.04	3523.72	5987	8266.19	9386.14	22.445	145.405	25.03	266.19	249.22	492.6	402.92	328.36	284.82	375.05	187.94	207.62	113.44	282.67	282.84	270.67	366.81	319.54	186.65	417.2	59.04	137.58	369.39	64.12	91.64	197.29	54.14	83.78	157.12	16.88	116.27	63.47	401.94	195.75	120.38	323.2	94.63	273.885	339.45	153.675
	IL-20 R beta	212.708	432.33	772.91	1720.13	3478.29	7436.37	7821.73	9572.52	22.445	117.57	25.03	278.1	282	652.06	402.92	299.81	250.355	472.55	207.75	172.11	147.905	250.98	217.195	352.06	378.85	264.31	206.3	391.94	69.855	162.18	372.6	56.915	126.33	152.8	54.14	73.525	157.12	16.88	97.2	62.36	417.76	198.85	126.78	261.67	108.555	214.31	358.335	153.675
	IL-20 R beta	256.907	589.333	648.267	1681.51	3551.03	7360.71	8924.63	8483.92	22.445	178.84	25.03	211.85	249.22	572.33	402.92	422.16	215.89	438.9	197.845	136.6	142.1	258.25	177.59	258	253.43	257.145	167	541.74	80.67	137.58	366.18	49.71	143.92	241.78	54.14	66.86	157.12	16.88	106.735	64.58	409.85	227.2	153.135	205.2	122.48	333.46	361.84	153.675
	IL-20 R beta	249.473	360.873	676.697	1322.22	2685.57	6796.44	7905.03	10885.7	22.445	173.24	25.03	157.51	216.44	384.73	402.92	375.26	250.355	311.2	197.845	172.11	153.71	254.615	256.8	225.33	346.83	249.98	186.65	313.82	49.2	112.98	369.39	56.915	108.74	197.29	54.14	80.19	157.12	16.88	106.735	63.47	409.85	169.82	179.49	292.46	108.555	340.84	354.83	153.675
	IL-1F8	65.5433	569.427	1343.27	4102.23	14707	18546	34415.3	36070.2	3.785	60.01	0	21.955	0	209.645	151.22	206.35	187.59	8.97	20.915	0	140.15	54.18	70.305	91.5	134.8	183.44	182.83	177.94	0	0	0	51.68	36.37	0	0	4.215	0	90.31	27.63	0	81.46	87.77	107.9	223.69	4.29	170.815	307.89	2.245
	IL-1F8	58.05	393.62	1296	4229.68	13170.7	20236	32903.3	33216.9	3.785	60.01	0	21.955	0	247.7	163.18	188.25	212.47	8.97	20.915	0	128.94	79.09	87.47	124.04	130.9	162.16	212.96	156.05	0	0	0	51.68	49.6	0	0	4.215	0	103.51	32.195	0	101.96	73.81	78.56	146.08	4.29	186.08	283.35	2.245
	IL-1F8	93.205	464.173	1445.81	4162.71	13957	20147	31760.5	34169.3	3.785	63.29	0	21.955	0	139.19	135.23	188.86	193.08	8.97	20.915	0	157.82	104	53.14	107.77	127	137.29	182.83	192.8	0	0	0	51.68	58.33	0	0	4.215	0	60.84	36.76	0	91.71	106.94	90.405	126	4.29	170.815	325.8	2.245
	IL-1F8	79.3742	503.59	1326.68	4268.46	13386.2	18965	33180	36987	3.785	56.73	0	21.955	0	171.59	119.24	139.82	143.35	8.97	20.915	0	134.545	105.98	70.305	138.23	118.22	149.725	217.96	134.16	0	0	0	51.68	53.965	0	0	4.215	0	78.2	41.75	0	91.71	97.355	102.25	219.1	4.29	155.55	230.68	2.245
	IL-21 R	165.18	260.047	349.017	757.557	2007.37	6985	12624.2	19368.9	220.82	81.98	30.035	85.435	176.18	210.6	175.57	93.8	258.52	279.3	213.43	124.35	107.88	225.42	82.59	248.14	238.08	269.13	153.62	317.77	103.36	187.06	142.38	198.04	151.44	140.545	77.02	152.73	98.325	214.27	218.43	221.44	158.13	242.475	135.51	245.72	106	278.65	230.4	223.67
	IL-21 R	135.008	165.107	388.913	731.077	1852.67	6658	13096.8	22988.3	233.72	81.98	30.035	74.13	127.24	163.73	173.06	93.8	300.34	251.84	236.94	163.78	159	252.1	158.18	320.68	185.64	204.64	222.08	357.16	117.9	284.92	116.96	242.26	156.84	157.33	57.44	222.71	91.02	198.5	178.45	187.77	135.68	203.75	139.69	212.39	155.94	357.62	306.58	168.31
	IL-21 R	123.638	206.793	345.173	675.29	1896.46	6325	13148.5	20474.3	263.48	81.98	30.035	63.94	121.42	169.4	222.29	93.8	344.24	258.66	189.92	194.94	153.96	335.65	92.76	312.83	255.43	222.43	148.9	457.67	94.82	186.06	124.18	273.34	136.02	123.76	37.86	231.33	105.63	230.04	224.85	201.12	158.13	242.475	124.23	179.06	142.94	245.49	252.78	169.22
	IL-21 R	186.91	276.303	428.863	735.157	2001.37	5987	11898.1	18118.9	179.88	81.98	30.035	96.74	151.71	190	203.78	93.8	342.16	245.02	252.69	179.36	120.98	419.2	149.52	316.18	192.43	246.7	223.96	410.22	90.1	276.8	99.3	220.15	143.73	140.545	57.44	247.51	84.91	143.7	172.8	264	180.58	281.2	131.33	273.48	106.23	311.81	233.69	278.12
	IL-23 R	247.442	320.573	202.98	283.897	635.067	1361.43	4523.86	4856.05	383.96	469.51	540.08	376.15	766.83	771.62	687.84	911.02	769.23	393.115	312.17	291.08	535.05	403.36	591.13	486.36	682.82	521.86	477.085	1021.92	187.88	246.06	704.65	311.63	692.81	819.1	65.35	457.14	385	722.47	210.47	818.44	870.59	886.86	585.37	969.87	1080.8	641.74	1221.2	373.225
	IL-23 R	262.823	295.997	283.3	338.46	549.583	1380.44	4443.83	5508.48	488.33	326.41	462.475	417.96	736.625	628.22	501.69	694.04	469.34	393.115	336.12	252.79	535.05	381.73	585.88	585.06	877.38	437.24	546.5	896.8	141.99	333.13	744	325.3	533.995	1022.6	65.35	516.58	425.83	1445.45	177.96	818.44	1087.56	1377.58	609.11	742.38	833.25	641.47	761.02	369.86
	IL-23 R	170.45	253.733	241.393	349.06	712.92	1405.22	4094.44	5091.02	448.21	524.96	548.31	334.34	706.42	665.37	702.57	477.06	487.84	393.115	235.22	259.26	478	373.78	627.85	677.74	737.11	465.93	477.085	1175.92	141.99	289.595	665.3	218.06	533.995	1000.49	85.33	322.12	385	1020.17	218.82	741.76	1148.16	1132.22	911.2	1197.36	588.73	913.4	878.58	373.225
	IL-23 R	208.946	180.857	268.527	278.927	557.213	1536.07	5041.63	4621.08	468.27	555.67	384.87	376.15	885.61	633.96	473.18	694.04	776.48	393.115	324.145	275.17	592.1	392.545	609.49	412	566	397.96	407.67	1438.25	96.1	289.595	704.65	318.465	375.18	1256.8	45.37	397.7	425.83	1142.45	194.215	895.12	701.1	1377.58	947.2	969.87	794.87	971.71	1173.57	376.59
	IL-28A	189.735	192.647	212.897	349.65	844.467	2709.74	8164.51	18195.3	149.12	417.21	302.96	334.54	230.08	299.68	326.12	348.04	376.02	262.02	260.21	162.1	293.52	319.31	222.94	474.25	289.25	365.69	349	740.82	92.61	278.68	160.56	338.59	486.84	334.87	313.51	295.4	234.96	494.83	308.4	349.34	438.06	482.26	366.02	515.54	360.94	392.51	348.7	404.73
	IL-28A	234.74	213.803	220.433	455.86	970.48	2475.2	8581.89	18356.5	217.84	378.33	243.98	305.31	157.54	343.29	350.94	267.4	385.73	186.56	191.69	174.98	279.66	371.62	159.39	447.74	326.9	425.31	320.72	561.1	143.61	186.46	191.72	293.26	363.38	200.41	301	327.78	200.35	580.14	319.86	230.23	360.41	448.06	365.28	446.25	301.27	258.1	477.88	484.32
	IL-28A	232.887	229.137	333.59	318.31	920.23	2550.57	7828.16	16235.2	192.86	486.04	361.94	265.36	228.78	324.68	299.83	388.98	354	302.35	261.38	282.06	265.8	339.61	216.35	437.51	261.44	390.54	377.28	619.42	145.98	242.96	227.82	353.39	456.1	279.995	253.805	364.82	234.86	400.25	309.76	333.04	344.42	472.84	270.39	375.81	376.64	340.3	488.54	357.52
	IL-28A	212.818	239.243	277.012	369.83	1012.34	2646.66	9224.43	15684.8	242.82	337.65	302.96	376.32	202.4	320.9	290.92	385.46	417.45	293.55	236.22	307	251.72	406.84	242.92	436.42	223.14	480.98	434.87	734.66	116.41	279.48	209.77	334.88	470.84	225.12	206.61	382.51	235.06	500.88	346.76	299.12	492.61	491.68	365.65	479.04	404.49	381.88	483.21	445.84
	JAM-C	350.84	354.107	281.08	269.677	406.15	903.142	1660.19	2482.47	7382.69	8162.08	7531.14	9967.06	10149	10515.3	7970.98	8511.12	9932.78	1233.73	3769.47	3342.18	7841.69	5426.73	7968.86	6933.41	6347.38	3827.24	2304.84	7826.19	210.31	1507.64	8408.94	3736.52	9440.23	9697.75	543.72	5643.25	574.9	7768.77	478.1	3790.96	8230.64	8123.25	8783.24	8815.75	8490.73	10916.3	12245	3318.42
	JAM-C	355.927	424.473	394.42	274.357	409.413	914.295	1503.48	2768.98	7717.5	8012.06	7826.57	9796.94	10183.8	10326.8	7987.19	8573.19	9802.53	1491.58	3745.12	3348.53	8135.37	5252.48	7127.1	7465.78	5460.73	3636.96	2201.71	7238.22	238.52	1681.16	8410.14	3642.08	9654.34	10147.7	599.76	5350.31	518.32	7570	479.87	3973.1	8154.17	7322.63	8820.06	8659.25	7788.1	11547.6	12967.1	3203.31
	JAM-C	361.55	341.613	452.643	323.057	547.3	858.277	1607.07	2073.54	7442.29	7716.37	7967.33	9950.77	10792.1	10332.4	8297.65	8310.98	9536.84	1443.91	3796.73	2883.4	7784.47	5466.4	7313.9	6401.04	6067.86	3736.22	2309.82	7120.43	266.73	1462.98	9060.37	3689.71	8617.08	10117.3	657.54	5592.04	410.1	7234.17	496.92	4226.9	7859.29	7703.55	9403.25	8239.75	8464.98	11712.2	13073.7	3199.36
	JAM-C	377.468	321.247	449.883	305.43	574.547	923.697	1537.76	2149.44	7554.79	9125.66	8284.22	9399.44	10967.7	10253.2	8326.2	8751.25	9780.59	1521.47	4100.14	3177.2	7323.45	5542.43	8236.56	5771.1	6659.21	3684.41	2399.65	8132.6	205.55	1201.29	7712.82	3412.75	8833.68	9586.92	798.36	5044.9	303.9	7503.42	489.84	4700.9	7430.2	6883.38	7663.78	7587.38	8638.54	10191.1	12361.8	2709.94
	Klotho beta	196.473	993.01	2279.97	7336.69	12439.9	22123	22365	23465.2	0.98	44.355	72.225	59.455	84.84	476.39	272.775	248.645	59.59	192.63	117.13	85.32	157.4	69.88	165.55	345.28	105.355	205.21	162.98	393.58	54.175	158.31	216.86	56.75	12.17	126.02	0	11.46	71.93	16.96	90.64	65.08	152.02	76.97	68.75	56.16	0	131.79	220.09	167.67
	Klotho beta	206.848	996.1	2185.73	5068.24	13907.4	20258	22541	24130.2	0.98	44.355	72.225	59.455	84.84	303.25	203.8	209	78.92	163.56	149.2	46.3	180.41	69.88	165.55	324.4	105.355	171.41	235.88	250.04	54.175	139.48	207.62	40.23	12.17	126.02	0	11.46	71.93	23.09	89.73	58.48	176.615	76.97	75.825	61.57	0	148.76	220.09	121.04
	Klotho beta	190.548	1000.7	2342.1	5655.4	12077.5	20147	22147	24347.2	0.98	44.355	72.225	59.455	79.83	389.82	272.775	248.645	79.92	218.14	176.38	65.81	170.12	72.3	165.55	303.52	105.355	126.56	194	332.54	54.175	145.77	274.4	51.63	12.17	126.02	0	11.46	71.93	29.22	81.94	58.48	236.42	95.96	82.9	61.57	0	112.1	220.09	144.355
	Klotho beta	197.548	951.187	1780.49	6383.77	10315.8	23695	22453	32231.3	0.98	44.355	72.225	59.455	89.85	389.82	341.75	288.29	77.92	205.385	133.165	65.81	208.82	67.46	165.55	232.84	105.355	188.31	140.79	310.35	54.175	133.19	226.1	54.19	12.17	126.02	0	11.46	71.93	23.09	91.55	51.88	201.21	57.98	75.825	66.98	0	140.275	220.09	144.355
	Layilin	1433.87	1428.35	1705.06	2512.88	4917.9	6693.97	9857	13126.2	1315.94	1422.51	1324.71	1736.52	1734.96	1408.31	1333.41	1467.31	1629.63	1237.24	1642.29	1287.08	1637.36	1750.65	1301.96	1710.16	1288.35	1515.98	1709.17	1692.92	1052.04	1096.25	1049.66	962.8	864.32	1109.46	652.86	999.52	939.21	1151.31	814.53	835.96	1099.84	914.9	1729.88	1168.73	1498.51	1990.86	1673.29	1616.96
	Layilin	1471.07	1692.2	1801.22	1776.01	4388.06	6718.95	9965	11706.7	1282.75	1530.1	1670.41	1409.88	1679.12	1152.6	1526.18	1726.12	1657.94	1166.79	1685.86	1182.22	1506.76	1826.31	1309.94	1681.3	1436.22	1667.08	2015.15	1827.62	865.26	1068.14	883.18	877.64	993.35	1049.32	632.47	1390.5	766.27	934.47	809.5	809.27	1265.41	1173.73	1656.12	1450.31	1576.18	2213.25	1720.59	1640.51
	Layilin	1645.26	1686.31	1910.26	2858.76	5385.3	7037.71	9854	12097.5	1183.73	1588.3	1649.03	1353.2	1532.92	1381.06	1444.88	1623.18	1728.21	1277.9	1742.42	1185.22	1733.31	1615.27	1365.1	1776.12	1228.73	1705.23	1900.68	1790.08	912.8	1081.88	916.61	952.37	1113.13	1082.25	811.5	1083.54	959.9	1003.66	1063.1	907.52	1070.52	1090.99	1431.74	1523.53	1549.14	1599.25	1973.98	1571.48
	Layilin	1857.51	1848.96	2227.73	3449.35	5506.07	7838.68	9874	14425.2	1299.35	1738.16	1627.65	1424.15	1970.45	1628.06	1501.08	1698.9	1841.08	1297.63	1913.2	1369.47	1533.55	1610.96	1353.34	1842.08	1314.2	1832.61	1786.2	1775.43	772.32	1134.83	1003.45	1015.28	1267.28	1307.69	732.18	1282.86	727	1199.5	1091.14	1037.29	1346.33	1310	1680.92	1532.76	1581.98	1719.67	1793.6	1526.44
	LDL R	41.745	798.977	1792.35	6533.13	14641.7	35467.5	45363	45867.1	147.695	62.31	51.585	222.56	47.25	168.785	165.53	164.5	178.4	43.17	118.815	40.08	57.42	107.96	135.92	190.43	68.92	198.7	127.46	210.53	0	64.86	61.44	62.49	22.885	138.96	0	0	0	65.92	50.99	18.95	93.36	30.545	64.24	162.63	49.085	792.04	697.08	73.55
	LDL R	53.935	741.29	2038.48	6935.65	12767.5	35135.7	45732	47064.1	172.68	33.86	51.585	178.125	38.9	177.45	174.86	162.06	141.86	43.17	98.91	40.08	57.42	91.5	121.96	220.98	65.45	139.55	136.74	182.12	0	64.86	67.38	41.75	22.885	203.52	0	0	0	65.92	66.94	18.95	90.22	30.545	83.02	148.1	52.48	467.25	752.41	52.41
	LDL R	55.4667	675.537	1997.55	6509.96	12437.8	35727.6	44307.3	43914.3	191.17	48.085	51.585	183.69	33.28	168.785	188.42	223.52	105.32	43.17	118.815	40.08	57.42	122.65	108	286.27	100.17	158.02	100	238.94	0	64.86	55.5	83.23	22.885	171.24	0	0	0	65.92	35.04	18.95	105.12	30.545	45.46	167.7	45.69	658.47	469.18	73.55
	LDL R	33.3283	681.04	1938.75	6195.58	11707.4	35286.3	46713.4	48754	122.71	48.085	51.585	172.56	44.52	160.12	156.2	201.17	92.76	43.17	138.72	40.08	57.42	93.27	121.96	253.625	84.545	148.785	138.06	210.53	0	64.86	61.44	62.49	22.885	171.24	0	0	0	65.92	50.99	18.95	96.5	30.545	64.24	128.45	32.46	524.9	547.41	94.69
	LIF	149.848	196.06	170.767	182.135	302.303	958.31	1805.55	2728.11	19.665	46.305	0.21	52.795	78.525	154.215	250.67	175.13	36.89	160.7	164.25	110.94	104.09	133.33	237.41	379.46	38.575	229.27	83.9	159.84	9.87	83.12	43.28	246.4	68.55	58.47	28.84	0	13.705	0	23.32	9.74	143.99	0	41.415	90.42	107.085	53.96	28.12	77.725
	LIF	140.998	161.113	211.873	130.463	212.083	892.304	1445.31	2545.68	19.665	46.305	0.21	52.795	78.525	158.84	194.96	165.8	36.89	208.22	157.04	110.94	104.09	145.24	185.215	386	38.575	196.78	119.835	241.27	9.87	69.31	55.565	241.74	68.55	58.47	37.57	0	13.705	0	23.32	11.98	130.5	0	41.415	105.7	107.085	53.96	28.12	77.725
	LIF	116.022	171.643	155.803	182.135	219.51	861.053	1385.14	3233.26	19.665	46.305	0.21	52.795	78.525	149.59	225.16	230.24	36.89	232.57	160.645	110.94	104.09	101.4	133.02	233.88	29.17	191.68	119.835	252.37	9.87	55.5	55.565	175.17	68.55	58.47	41.53	0	13.705	0	23.32	10.86	143.99	0	41.415	104.4	81.29	53.96	28.12	77.725
	LIF	145.423	218.543	193.017	233.807	263.017	925.307	1385.05	2910.53	19.665	46.305	0.21	52.795	78.525	154.215	210.06	184.46	36.89	161.81	160.645	110.94	104.09	111.28	185.215	225.69	47.98	242.48	155.77	226.96	9.87	69.31	67.85	208.455	68.55	58.47	39.55	0	13.705	0	23.32	10.86	157.48	0	41.415	76.44	132.88	53.96	28.12	77.725
	Matrilin-3	173.312	88.5867	85.0567	117.372	239.857	995.48	1656.48	4196.66	0	12.62	0	14.255	16.21	176.84	124.76	243.9	141.98	247.46	0	32.89	297.535	168.58	15.635	238.695	51.21	232.065	295.235	379.565	0	27.34	0	75.6	3.69	0	73.31	0	0	4.81	75.225	0	71.47	282.51	28.77	0.24	45.415	52.97	75.18	134.55
	Matrilin-3	171.068	96.4767	101.943	76.6867	233.527	963.291	1486.38	4176.47	0	13.14	0	14.255	16.21	232.62	125.42	193.96	138.92	219.62	0	32.89	300.29	240.605	15.635	238.695	72.3	165.26	295.235	477.24	0	27.34	0	62.655	3.69	0	73.31	0	0	4.81	75.225	0	71.47	229.64	28.77	0.24	45.415	35.21	114.18	177.4
	Matrilin-3	171.74	89.555	118.83	105.667	321.153	990.386	1552.37	4540.37	0	12.62	0	14.255	16.21	293.46	104.56	194	144.74	234.575	0	32.89	362.98	271.29	13.82	238.695	83.13	305.9	295.235	446.76	0	27.34	0	62.655	3.69	0	73.31	0	0	4.81	75.225	0	71.47	229.64	28.77	0.24	45.415	52.97	94.68	182.84
	Matrilin-3	166.358	90.5233	121.42	129.077	318.033	997.926	1825.93	4340.48	0	12.1	0	14.255	16.21	235.24	126.08	255.69	147.5	221.69	0	32.89	294.78	209.92	17.45	238.695	61.47	298.87	295.235	312.37	0	27.34	0	49.71	3.69	0	73.31	0	0	4.81	75.225	0	71.47	176.77	28.77	0.24	45.415	70.73	94.68	171.96
	Lymphotoxin beta R	766.012	671.587	767.065	719.757	1052.97	1788.56	4415.88	3919.62	1112.46	1038.2	1060.16	759.22	1035	1015.04	1017.67	986.1	1202.98	737.65	792.49	324.23	464.98	954.92	866.51	1150.8	458.77	881.31	1375.81	1638.78	446.35	759.8	943.71	749.04	876.06	1399.71	568.34	901.02	511.25	834.5	535.84	786.9	628.2	1036.49	1124.57	952.22	1165.98	1243.12	1563.98	966.34
	Lymphotoxin beta R	762.832	631.053	742.913	700.2	958.003	1951.79	4611.36	4971.55	1120.63	975.4	1202.96	1030.41	1185.46	1018.18	979.23	1158.54	1231.47	592.69	894.96	334.02	706.2	942.57	849.12	1195.88	698.02	992.65	810.91	1206.33	482.42	743.04	840.37	779	959.63	1339.92	560.41	1030.43	362.35	1017.19	395.63	576.27	746.04	857.5	1118.41	1017.22	1351.31	1031.02	1795.37	1099.38
	Lymphotoxin beta R	868.512	655.993	753.547	815.233	964.637	1989.3	4412.96	5323.96	1241.82	772.84	979.76	1091.75	1076.2	977.57	920.38	901.66	1157.52	779.14	746.9	642.17	648.63	994.96	698.84	1224.54	787.24	904.9	1036.33	1123.55	573.39	681.59	948.75	937.82	922.46	1447.33	566.35	693.47	338.04	1020.88	512.92	473.65	687.12	1215.49	901.355	1142.37	1126.04	1437.27	1355.96	1096.56
	Lymphotoxin beta R	761.292	688.623	780.583	842.827	1290.04	2170.17	4569.43	4904.06	1297.65	1014.51	1191.35	1043.7	1315.81	1259.51	931.54	1010.74	1425.84	779.42	787.16	488.095	783.94	888.84	791.51	1186.76	646.6	1146.76	1230.62	1285.78	541.04	733.57	906.85	915.06	973.74	1423.52	539.98	793.32	436.8	1228.1	586.12	706.62	687.12	823.12	684.3	1079.8	806.17	1654.24	1679.67	703.84
	Nephrin	70.5583	81.9533	148.21	366.383	1126.76	2937.75	8963	14367.1	0	0	0	7.52	15.58	68.94	35.01	237.14	164.02	189.94	2.405	33.16	29.64	314.22	148.245	229.1	13.885	231.49	107.52	141.76	0	72.06	4	144.6	107.035	175.73	58.825	5.345	0	0	1.805	0	469.07	145.79	0	37.65	0	90.44	115.08	83.465
	Nephrin	65.0833	93.0567	148.21	387.67	979.997	3208.91	9190.97	15301.4	0	0	0	7.52	11.83	68.94	35.01	203.25	125.02	175.94	2.405	33.16	29.64	314.22	156.43	291.3	13.885	176.12	119.01	202.13	0	72.06	4	209.87	107.035	158.67	58.825	5.345	0	0	1.805	0	469.07	181.46	0	37.65	0	84.355	154.73	69.71
	Nephrin	59.3658	93.2633	148.21	406.92	785.143	2804.03	9418.95	12508	0	0	0	7.52	8.08	74.38	35.01	203.25	86.02	144.25	2.405	33.16	29.64	314.22	155.37	166.9	13.885	174.9	130.5	262.5	0	72.06	4	275.14	107.035	128.5	58.825	5.345	0	0	1.805	0	469.07	145.79	0	37.65	0	78.27	134.905	97.22
	Nephrin	53.6483	93.16	148.21	371.563	726.17	2701.63	7549.44	10786.3	0	0	0	7.52	11.83	63.5	35.01	169.36	125.02	161.94	2.405	33.16	29.64	314.22	141.12	229.1	13.885	175.51	119.01	202.13	0	72.06	4	209.87	107.035	167.2	58.825	5.345	0	0	1.805	0	469.07	110.12	0	37.65	0	84.355	134.905	83.465
	Neurocan	217.032	173.013	249.8	510.627	1341.92	2666.93	5625	7411.23	5541.56	10861	6640.33	14163.1	9030.97	12153.9	7052.83	10759.8	14642.6	1537.47	7566.22	3827.78	7675.44	6317.98	12370.1	9411.06	5989.5	5064.85	6821.44	11233.9	472.31	4007.96	5735.29	3767.12	8931.25	7355.84	1189.37	8420.92	969.5	10917	617.78	3662.84	5106.62	8979.76	7135.47	2410	4414.16	19971.8	20227.5	4255.73
	Neurocan	185.76	177.677	259.313	569.103	1386.74	2568.33	5525	7040.42	7089.94	11148.1	7821.51	14566.5	8776.12	11478.7	7009.75	10360.4	14189	1248.54	7344.06	3464.82	7658.96	6519.22	11212.2	8897.98	6884.73	3548.23	5691.58	11984.7	499.1	3984.1	7297.65	4571.9	7795.09	8081.98	1194.3	8854.56	845.35	11258.5	655.25	3373.96	6905.78	7589.6	5974.68	1947.51	5136.71	19827.8	21532.5	4810.98
	Neurocan	195.702	133.683	264.29	550.933	1358.12	2675.88	4587	8547	8227.67	10638.9	7383.45	10362	8631.81	10897.4	7347.56	8091.7	13166.4	1224.06	6281.92	3285.62	7691.92	4492.29	10855.7	9125.27	4494.35	3733.04	5972.96	10127	393.04	3581.7	5674.47	4214.32	7228.44	5891.78	1005.21	8531.4	721.2	10019.8	597.66	3937.1	5104.62	8921.35	7142.47	2454.12	3691.61	18242.3	17981.2	4162.45
	Neurocan	240.698	175.345	260.85	556.037	1182.68	2573.76	4987	8846	7804.67	9772.25	7491.98	14041	9285.82	8036.6	6432.47	8055.48	9439.27	1098.42	7177.86	4190.75	6068.98	3979.8	10022.7	8124.98	3809.21	4029.14	4989.65	8448.82	371.12	3415.29	6511.79	4111.14	7842.87	10132.8	743.58	7749.32	715.58	8933.37	427.75	4048.49	6905.78	8843.76	5974.68	2498.24	3395.96	18617.5	13836.2	3811.7
	NKp46	70.0267	85.2433	117.557	194.203	591.937	1868.41	4646.94	3373.6	349.59	451.215	1.565	275.965	525.9	516.32	339.26	422.04	787.6	166.645	196.88	149.63	378.58	185.7	179.92	314	210.22	265.08	195.9	207.55	0	478.08	308.91	187.7	200.1	791.78	86.285	376.9	93.72	798.56	13.905	132.12	419.67	208.54	238.73	253.63	214.98	583.7	424.795	199.85
	NKp46	58.0517	73.6133	103.872	227.787	710.787	1825.25	3928.93	3550.18	226.1	393.2	1.565	193.67	487.7	584.83	284.385	349.62	751.76	167.25	266.575	143.74	330.495	202.54	241.86	390.94	273.71	218.08	268.2	203.12	0	301.98	300.16	161.76	282.61	870.9	76.86	515.9	103.54	625.34	13.905	155.35	343.94	208.54	162.84	257.775	399.14	596.57	424.795	209.285
	NKp46	82.6933	81.9867	90.1867	157.24	703.02	1771.56	4141.39	5589	322.22	579.33	1.565	358.26	487.75	574.88	284.385	248.37	431.31	166.04	343.52	155.52	282.41	235.34	191.215	458.3	161.1	196.98	232.05	218.985	0	432.64	345.045	263.96	365.12	1094.29	79.06	654.9	98.63	658.34	13.905	126.48	419.67	188.23	216.11	261.92	236	465.61	424.795	158.22
	NKp46	76.3683	78.73	71.0067	218.36	567.94	1771.42	4138.01	5698	271.18	509.23	1.565	275.965	391.82	449.72	229.51	320.9	501.48	166.645	336.27	172.57	271.52	211.19	202.51	551.35	241.965	241.58	232.05	230.42	0	455.36	381.18	243.67	282.61	834.14	93.51	375.34	98.63	493	13.905	192.02	495.4	228.85	193.49	257.775	317.57	529.21	424.795	218.72
	Laminin alpha 4	13.955	13.7533	209.763	278.553	854.683	5771.63	12547	12481.8	1324.78	347.795	846.71	1536.38	2120.18	1210.43	896.18	1108.24	1003.49	131.37	657.62	442.39	710.57	246.58	914.635	634.2	316.29	167.01	81.185	361.095	2.705	402.4	1566.75	407.585	698.61	1228.56	3.335	248.825	0	569.95	0	308.53	965	1026.08	1139.76	1810.33	1273.62	1987.86	3534.2	167.905
	Laminin alpha 4	14.2017	13.7533	194.807	281.927	1001.95	5530.88	12369	16987	1443.52	397.98	853	1561.37	2091.86	1677.23	983.02	909.23	1169.02	161.94	831.83	431.46	710.57	166.88	1107.17	516.86	402.14	205.18	81.185	306.42	2.705	514.59	1598.57	460.13	717.22	1331.06	3.335	300.29	0	531.52	0	386.67	1131.58	691.9	1504.96	1112.76	955.52	1858.29	2733.86	221.31
	Laminin alpha 4	12.4833	13.4233	116.89	212.723	707.42	5498.03	15202.7	15684.5	1483.98	297.61	761.595	1548.88	2148.5	1388.36	1069.86	1255.72	1003.49	115.75	1060.12	476.1	710.57	175.84	1077.17	715.58	428.71	128.84	81.185	316.72	2.705	613.5	1164.61	272.24	680	1266.14	3.335	248.825	0	555.1	0	433.12	757	899.57	1274.34	1522.87	1203.42	2025.55	2997.69	114.5
	Laminin alpha 4	14.0783	14.0833	140.91	282.77	609.877	5182.98	12355.3	17854	1730.71	347.795	676.48	1978.26	2309.71	1533.18	647.27	960.76	837.96	146.655	1006.04	464.04	710.57	197.98	752.1	575.53	515.75	114.62	81.185	405.47	2.705	458.495	1365.68	355.04	602.96	1247.35	3.335	197.36	0	584.8	0	479.57	1048.29	852.02	1408.92	1172.82	707.62	2345.67	3641.53	167.905
	Average	0	1	4	12	37	111	333	1000	F33853 (HC)	M33854 (HC)	M33855 (HC)	M33856 (HC)	M33857 (HC)	F33873 (HC)	F33874 (HC)	F33875 (HC)	M33876 (HC)	F33877 (HC)	F33878 (HC)	F33879 (HC)	F33880 (HC)	M33881 (HC)	M33882 (HC)	M33883 (HC)	M33884 (HC)	F33885 (HC)	F33886 (HC)	F33887 (HC)	M33888 (HC)	M33889 (HC)	F33903 (HC)	F33904 (HC)	F33905 (HC)	M33906 (HC)	M33907 (HC)	M33908 (HC)	M33909 (HC)	F33910 (HC)	F33911 (HC)	F33912 (HC)	F33913 (HC)	M33914 (HC)	M33915 (HC)	M33916 (HC)	M33917 (HC)	M33927 (HC)	M33928 (HC)	F33934 (HC)
	POS1	244401	218579	197170	211827	191926	210354	235573	203242	226813	207504	226014	206564	186185	215256	209154	192259	215105	192644	241560	206834	228023	217167	235186	217298	223848	206516	232031	212858	189938	195736	196560	182286	205053	186360	206701	194185	206606	190501	195270	188689	192836	202689	198281	173238	166640	150796	194775	177435
	POS2	51030.3	50259.7	45224.2	46699.4	43279.3	46054.7	48042.2	42426.6	46717	43523	45608.8	42677.9	45581.5	43836.9	46746.4	42278.9	46213.9	41380.3	53346.9	42129.2	49981.8	44663.5	48102.8	43399.1	45509.6	42782.3	51270.9	45712.9	41356.4	42607.4	42044.4	39606.1	42490.7	39895	41426	41515.7	42810.6	40138.1	41923.1	39907.5	41828.9	42832.4	42678.7	40652.7	36974.5	33933.3	44455.1	40612.7
	ADAM9	99.815	183.193	373.591	1095.29	2089.91	3246.14	4439.03	8382.4	544.247	319.696	30.585	374.065	608.42	351.053	259.952	417.45	362.395	92.4787	71.96	68.45	394.087	155.4	446.173	323.852	113.555	144	129.851	369.855	0	0	63.93	52.075	175.07	136.178	1.58	0	27.765	89.09	0	18.01	109.08	108.95	69.1063	355.805	163.445	1017.18	1498.43	102.746
	CD14	589.513	521.183	506.723	549.592	779.19	2065.9	4368.3	7342.22	630.975	613.273	612.201	515.3	855.625	715.51	522.695	571.628	453.83	359.64	419.559	380.355	421.173	490.735	482.219	725.898	453.425	570.663	578.71	646.845	462.865	526.19	423.825	449.668	567.173	602.715	417.13	592.212	425.895	580.513	551.474	451.86	654.17	913.94	695.5	817.827	931.732	774.197	804.923	782.349
	CD39L3	197.517	237.683	438.291	1036.45	2365.63	8314.61	14888	18632.2	717.288	618.303	402.386	1059.93	1030.79	607.182	386.482	760.213	633.398	136.384	160.775	95.2925	505.588	314.812	444.245	539.368	203.26	140.384	122.675	766.952	27.45	73.415	162.072	194.345	335.553	474.89	0	139.529	183.488	314.708	88.475	124.795	320.928	283.035	312.065	742.446	534.945	2554.96	2049.81	278.654
	CDNF	167.356	215.121	592.286	1599.72	4963.43	21359	33114.7	34899.9	475.131	328.438	67.7	335.989	451.744	306.08	219.091	361.175	306.98	98.44	227.532	89.65	262.325	219.855	269.68	342.655	137.022	172.24	101.475	436.293	0	45.93	184.255	159.705	172.955	188.34	0	80.38	95.205	145.265	0	44.13	209.242	184.905	122.44	229.952	289.929	821.988	778.59	177.82
	Cripto	106.581	172.472	70.6208	186.019	598.902	4498.29	10601.4	12662.4	103.766	1.355	30.195	22.47	315.955	164.052	147.265	241.258	114.38	24.6	128.792	26.65	160.06	84.615	27.065	61.1325	151.93	150.583	0	276.65	0	0	0	108.865	190.296	3.31	0	0	0	279.223	4.665	0	76.92	92.6287	251.805	253.69	100.71	863.426	591.265	105.11
	CXCL14	712.934	586.964	672.41	550.01	791.648	2349.43	10078.5	15671.4	516.475	524.605	780.288	574.233	688.325	741.895	734.24	666.54	631.56	566.428	693.392	526.44	653.403	674.148	736.52	655.702	587.273	586.338	683.555	915.18	399.65	482.741	389.342	584.763	429.885	516.727	207.489	514.35	443.985	567.45	583.572	424.466	656.52	827.608	1299.82	776.845	863.012	980.248	1591.2	680.232
	Epimorphin	551.385	627.757	746.537	1042.27	2249.09	6799.82	10080.1	14555	1045.71	927.288	588.135	1132.25	821.817	1022.24	626.287	830.95	769.558	688.685	639.832	583.19	885.028	698.312	824.107	838.553	696.058	749.325	559.345	1171.49	393.518	511.62	522.013	542.513	705.325	655.981	541.462	515.19	492.807	845.235	482.473	426.999	591.193	644.871	555.122	667.6	616.93	1692.03	1502.8	738.35
	Erythropoietin R	129.839	213.198	203.79	430.025	915.642	3187.29	4678.76	9206.1	73.085	78.56	17.6	120.214	186.587	371.514	119.485	204.315	135.954	144.479	152.52	108.025	181.265	205.172	93.95	267.123	152.31	303.303	197.629	382.255	0	9.72	0	176.287	119.53	17.305	31.02	161.147	201.9	264.54	158.968	121.06	166.445	368.28	164.606	205.89	95.415	217.615	297.05	278.205
	Flt-3	285.911	976.301	1949.12	7282.45	12588.6	32213	49897	72498.9	1406.05	1163.88	909.05	1255.48	813.54	1400.28	1430.47	1623.56	1882.07	426.248	1141.7	480.227	1795.16	846.433	1391.54	971.913	1096.03	488.048	573.019	1155.63	258.862	862.455	1190.14	1040.34	1825.13	2085.49	267.18	1721.83	434.268	1669.17	224.43	754.438	1806.42	1793.25	1382.19	1236.28	1392.65	1470.7	1794.62	825.635
	Follistatin	115.642	168.953	171.229	209.942	422.526	1254.83	2555.29	5784.13	85.4913	218.433	47.47	67.68	326.015	71.1	64.9	212.036	131.97	120.46	83.005	138.671	99.455	125	55.32	127.055	83.335	127.595	35.415	264.798	13.95	91.92	157.78	105.75	39.845	4.635	50.67	0	57.43	51.25	33.43	11.24	119.3	109.301	51.22	118.6	0	273.036	273.69	70.335
	Frizzled-1	134.977	459.575	758.632	1500.37	1805.58	3992.03	8520.29	10304.8	792.747	603.49	642.168	1016.46	1146.69	902.273	963.375	1094.63	1421.16	217.317	943.645	306.877	1395.9	465.235	866.41	453.707	616.581	400.803	326.755	732.632	295.915	793.86	518.391	800.315	1924.89	2110.1	436.155	1695.56	368.363	2058.68	133.812	388.088	1462.89	967.275	1405.7	1548.68	927.65	1668.42	2034.54	338.72
	Frizzled-4	177.515	207.723	261.276	713.334	1409.7	5579.12	8615.14	13853.8	25.715	13.645	0	176.03	23.545	236.805	102.225	258.975	183.409	163.285	134.33	232.95	55.89	270.107	156.19	383.43	105.08	273.118	227.175	384.693	0	211.088	9.09	148.091	13.365	259.882	0	258.945	185.54	234.475	119.4	122.26	316.41	281.48	172.155	291.683	117.02	438.783	324.397	317.517
	FSTL1	215.136	291.753	254.83	349.069	905.49	2031.04	5225.15	5940.45	643.114	530.645	259.412	493.5	730.11	622.288	474.344	781.125	707.519	207.705	370.968	197.809	634.895	535.582	510.845	874.638	622.858	488.623	344.135	1214.06	162.925	275.925	549.714	458.085	1087.2	1373.33	133.96	809.842	305.473	1703.3	226.38	674.433	910.21	1835.9	998.358	1187.18	1009.1	1462.68	2140.7	627.722
	GDF-3	52.2942	182.906	396.314	1569.41	3489.7	10671.7	19139.2	24388.5	0	0	0	6.265	0	61.94	6.07	44.12	0	9.39	18.37	6.31	21.32	46.18	2.805	60.47	37.17	81.2375	42.9725	122.282	0	0	0	26.655	0	0	0	0	3.885	0	0	0	0	4.47	0	8.7	0	12.54	0	0
	GDF-7	1297.59	1018.38	1037.86	1089.77	1160.39	1534.75	1701.12	1936.47	904.713	880.243	1029.58	899.83	1281.16	933.201	1056.59	1182.12	1161.19	933.402	1113.08	967.595	1039.37	978.308	1089.86	936.385	1047.7	957.215	1158.54	1030.38	905.452	1105.14	962.925	995.723	1016.05	1054.5	968.369	981.12	637.947	740.435	704.798	766.62	843.78	855.42	1095.21	845.255	992.6	1136.61	1187.74	943.62
	GFR alpha-3	316.026	500.613	957.89	2279.03	6162.47	16318.1	21221.9	22391.7	198.4	263.808	146.705	189.125	317.183	299.7	303.657	425.381	325.84	328.722	180.991	324.23	228.936	475.01	352.195	514.067	277.853	522.638	367.798	623.247	199.107	285.705	206.762	238.132	211.866	161.933	154.12	214.113	178.581	202.038	347.615	237.017	485.66	332.885	386.11	402.794	304.249	453.392	425.825	386.062
	IFN-gamma R2	259.055	189.821	217.927	270.427	498.96	1437.69	3437.61	4379.25	1066.9	1080.78	852.072	2274.92	2112.14	1850.46	741.77	1028.45	1313.38	180.343	237.435	290.892	878.945	543.038	812.82	820.985	628.648	440.743	324.855	1084.22	27.745	227.875	509.34	381.768	911.945	917.1	79.785	423.013	144.431	1087.96	135.676	221.023	650.933	581.72	1025.85	1350.12	1045.15	5279.52	5164.19	412.15
	IL-1 RI	603.463	594.323	628.119	545.62	939.923	1291.11	2483.26	3364.21	789.053	627.955	733.572	595.521	754.133	737.865	628.173	697.67	670.543	605.985	710.04	646.73	622.4	728.697	646.808	765.787	671.83	720.367	801.453	1019.92	480.125	658.227	592.903	641.15	639.773	724.66	503.25	785.32	619.533	843.933	617.895	708.963	881.433	1012.99	1011.53	912.923	963.377	937.64	974.452	851.066
	IL-1 RII	647.411	707.775	844.643	1164.39	1767.33	3612.63	4984.87	5507.34	719.688	591.04	725.413	733.653	791.315	786.08	542.077	589.852	462.952	600.1	511.72	626.365	461.139	657.405	585.283	794.845	543.265	812.085	810.393	960.32	551.408	633.41	545.5	495.26	613.505	826.575	515.66	737.86	614.322	812.077	668.595	653.118	929.967	1006.12	1095.45	948.517	939.787	910.135	954.423	934.977
	IL-10 R beta	102.865	340.727	707.304	2478.03	5914.84	18326.6	27465.2	32666.5	12.185	0	0	13.15	0	77.1275	88.805	97.495	52.6875	0	3.245	57.105	1.53	70.27	13.28	81.8338	135.925	112.141	158.105	275.488	15.185	123.51	0	119.584	2.99	39.375	13.695	27.4488	0	79.0075	17.05	0	40.09	168.77	0	63.9325	91.7262	106.015	136.355	29.5
	IL-11 R alpha	285.271	277.613	293.714	336.882	485.621	844.507	1030.19	1076.22	175.107	200.056	249.061	211.295	159.136	220.225	270.41	352.012	275.808	242.655	219.988	156.83	219.361	224.835	205.115	348.837	276.933	259.85	315.678	380.867	112.385	234.13	231.985	282.847	360.482	311.392	58.575	216.919	150.97	255.778	183.952	132.645	234.53	273.132	389.278	418.952	216.025	404.195	645.039	334.234
	IL-15 R alpha	250.567	187.492	295.509	466.505	438.543	969.927	1957.96	4062.56	133.073	124.403	8.285	134.195	172.798	379.47	474.908	391.632	286.942	281.311	156.331	279.18	207.154	290.574	147.775	322.008	196.905	275.065	258.72	389.067	159	195.139	285.846	139.352	141.733	168.785	133.929	121.695	264.05	11.645	183.358	132.05	275.065	228.706	155.745	275.752	110.665	215.981	330.224	202.043
	IL-17 RA	74.8333	33.26	164.15	251.797	722.567	2285.63	5262.9	6591.25	0	0	0	0	0	20.755	22.8613	97.185	118.16	14.17	0	0	49.23	64.7875	8.99	79.765	143.826	138.688	52.2537	180.405	0	0.03	0	21.7	21.8563	7.695	0	0	0	28.2	0	0	2.09	67.25	0	33.34	19.47	63.7	2.57	0
	IL-17 RC	110.372	207.445	334.226	855.753	2175.45	8266.61	15097.2	19103.9	26.28	0	0	1.52	16.6	33.13	65.075	86.4762	69.795	24.465	51.11	0	5.81	77.6	13.235	195.13	60.9112	80.265	167.47	249.355	0	144.483	0	101.948	10.395	0	0	22.82	0	23.12	32.575	5.68	19.08	64.6162	61.69	146.257	0	85.755	0	98.9425
	IL-20 R beta	246.175	462.636	712.171	1525.23	3309.65	6895.13	8229.4	9582.07	22.445	153.764	25.03	228.412	249.22	525.43	402.92	356.398	250.355	399.425	197.845	172.11	139.289	261.629	233.606	276.515	336.48	272.744	186.65	416.175	64.6912	137.58	369.39	56.915	117.657	197.29	54.14	76.0888	157.12	16.88	106.735	63.47	409.85	197.905	144.946	270.632	108.555	290.624	353.614	153.675
	IL-1F8	74.0431	482.702	1352.94	4190.77	13805.2	19473.5	33064.7	35110.8	3.785	60.01	0	21.955	0	192.031	142.218	180.82	184.123	8.97	20.915	0	140.364	85.8125	70.305	115.385	127.73	158.154	199.145	165.237	0	0	0	51.68	49.5663	0	0	4.215	0	83.215	34.5838	0	91.71	91.4688	94.7788	178.718	4.29	170.815	286.93	2.245
	IL-21 R	152.684	227.062	377.992	724.77	1939.47	6488.75	12691.9	20237.6	224.475	81.98	30.035	80.0613	144.138	183.433	193.675	93.8	311.315	258.705	223.245	165.608	135.455	308.092	120.763	299.457	217.895	235.725	187.14	385.705	101.545	233.71	120.705	233.447	147.007	140.545	57.44	213.57	94.9712	196.627	198.632	218.583	158.13	242.475	132.69	227.663	127.778	298.392	255.863	209.83
	IL-23 R	222.415	262.79	249.05	312.586	613.696	1420.79	4525.94	5019.16	447.192	469.138	483.934	376.15	773.871	674.793	591.32	694.04	625.722	393.115	301.914	269.575	535.05	387.854	603.588	540.29	715.827	455.748	477.085	1133.22	141.99	289.595	704.65	293.364	533.995	1024.75	65.35	423.385	405.415	1082.63	200.366	818.44	951.853	1193.56	763.22	969.87	824.412	792.08	1008.59	373.225
	IL-28A	217.545	218.708	260.983	373.413	936.88	2595.54	8449.75	17118	200.66	404.808	302.96	320.382	204.7	322.138	316.952	347.47	383.3	261.12	237.375	231.535	272.675	359.345	210.4	448.98	275.183	415.63	370.467	664	124.653	246.895	197.467	330.03	444.29	260.099	268.731	342.627	226.308	494.025	321.195	302.933	408.875	473.71	341.835	454.16	360.835	343.197	449.582	423.102
	JAM-C	361.446	360.36	394.507	293.13	484.353	899.853	1577.12	2368.61	7524.32	8254.04	7902.32	9778.55	10523.2	10356.9	8145.51	8536.64	9763.19	1422.67	3852.86	3187.83	7771.24	5422.01	7661.6	6642.83	6133.8	3721.21	2304.01	7579.36	230.278	1463.27	8398.07	3620.27	9136.33	9887.41	649.845	5407.62	451.805	7519.09	486.183	4172.97	7918.57	7508.2	8667.58	8325.53	8345.59	11091.8	12661.9	3107.76
	Klotho beta	197.855	985.248	2147.07	6111.03	12185.2	21555.8	22376.5	26043.5	0.98	44.355	72.225	59.455	84.84	389.82	272.775	248.645	74.0875	194.929	143.969	65.81	179.188	69.88	165.55	301.51	105.355	172.873	183.412	321.628	54.175	144.188	231.245	50.7	12.17	126.02	0	11.46	71.93	23.09	88.465	58.48	191.566	76.97	75.825	61.57	0	133.231	220.09	144.355
	Layilin	1601.93	1663.95	1911.07	2649.25	5049.33	7072.33	9887.5	12838.9	1270.44	1569.77	1567.95	1480.94	1729.36	1392.51	1451.39	1628.88	1714.22	1244.89	1745.94	1256	1602.75	1700.8	1332.59	1752.41	1316.88	1680.22	1852.8	1771.51	900.605	1095.28	963.225	952.023	1059.52	1137.18	707.253	1189.11	848.095	1072.23	944.568	897.51	1195.53	1122.4	1624.66	1418.83	1551.45	1880.76	1790.37	1588.85
	LDL R	46.1188	724.211	1941.78	6543.58	12888.6	35404.3	45528.9	46399.9	158.564	48.085	51.585	189.234	40.9875	168.785	171.252	187.812	129.585	43.17	118.815	40.08	57.42	103.845	121.96	237.826	79.7713	161.264	125.565	210.53	0	64.86	61.44	62.49	22.885	171.24	0	0	0	65.92	50.99	18.95	96.3	30.545	64.24	151.72	44.9288	610.665	616.52	73.55
	LIF	138.073	186.84	182.865	182.135	249.228	909.243	1505.26	2854.39	19.665	46.305	0.21	52.795	78.525	154.215	220.212	188.908	36.89	190.825	160.645	110.94	104.09	122.812	185.215	306.257	38.575	215.053	119.835	220.11	9.87	69.31	55.565	217.941	68.55	58.47	36.8725	0	13.705	0	23.32	10.86	143.99	0	41.415	94.24	107.085	53.96	28.12	77.725
	Matrilin-3	170.62	91.2854	106.812	107.2	278.142	986.771	1630.29	4313.49	0	12.62	0	14.255	16.21	234.54	120.205	221.887	143.285	230.836	0	32.89	313.896	222.599	15.635	238.695	67.0275	250.524	295.235	403.984	0	27.34	0	62.655	3.69	0	73.31	0	0	4.81	75.225	0	71.47	229.64	28.77	0.24	45.415	52.97	94.68	166.688
	Lymphotoxin beta R	789.662	661.814	761.027	769.504	1066.41	1974.96	4502.41	4779.8	1193.14	950.237	1108.56	981.27	1153.12	1067.58	962.205	1014.26	1254.45	722.225	805.377	447.129	650.938	945.322	801.495	1189.5	647.658	981.405	1113.42	1313.61	510.8	729.5	909.92	845.23	932.973	1402.62	558.77	854.56	412.11	1025.17	507.627	635.86	687.12	983.151	957.159	1047.9	1112.38	1341.41	1598.75	966.53
	Nephrin	62.164	90.3583	148.21	383.134	904.518	2913.08	8780.59	13240.7	0	0	0	7.52	11.83	68.94	35.01	203.25	125.02	168.017	2.405	33.16	29.64	314.22	150.291	229.1	13.885	189.505	119.01	202.13	0	72.06	4	209.87	107.035	157.525	58.825	5.345	0	0	1.805	0	469.07	145.79	0	37.65	0	84.355	134.905	83.465
	Neurocan	209.798	164.93	258.563	546.675	1317.37	2621.23	5181	7961.16	7165.96	10605.1	7334.32	13283.2	8931.18	10641.6	6960.65	9316.83	12859.3	1277.12	7092.52	3692.24	7273.82	5327.32	11115.2	8889.82	5294.45	4093.81	5868.91	10448.6	433.893	3747.26	6304.8	4166.12	7949.41	7865.61	1033.12	8389.05	812.908	10282.1	574.61	3755.6	6005.7	8583.62	6556.83	2327.47	4159.61	19164.8	18394.3	4260.22
	NKp46	71.785	79.8933	95.6554	199.398	643.421	1809.16	4213.82	4552.69	292.272	483.244	1.565	275.965	473.292	531.438	284.385	335.233	618.038	166.645	285.811	155.365	315.751	208.692	203.876	428.648	221.749	230.43	232.05	215.019	0	417.015	333.824	214.272	282.61	897.777	83.9287	480.76	98.63	643.81	13.905	151.493	419.67	208.54	202.793	257.775	291.923	543.773	424.795	196.519
	Laminin alpha 4	13.6796	13.7533	165.592	263.993	793.482	5495.88	13118.5	15751.8	1495.75	347.795	784.446	1656.22	2167.56	1452.3	899.082	1058.49	1003.49	138.929	888.902	453.497	710.57	196.82	962.769	610.543	415.723	153.912	81.185	347.426	2.705	497.246	1423.9	373.749	674.697	1268.28	3.335	248.825	0	560.342	0	401.973	975.467	867.393	1332	1404.69	1035.05	2054.34	3226.82	167.905
	POS-Ave	244401	244401	244401	244401	244401	244401	244401	244401	244401	244401	244401	244401	244401	244401	244401	244401	244401	244401	244401	244401	244401	244401	244401	244401	244401	244401	244401	244401	244401	244401	244401	244401	244401	244401	244401	244401	244401	244401	244401	244401	244401	244401	244401	244401	244401	244401	244401	244401
	Normalization	0	1	4	12	37	111	333	1000	F33853 (HC)	M33854 (HC)	M33855 (HC)	M33856 (HC)	M33857 (HC)	F33873 (HC)	F33874 (HC)	F33875 (HC)	M33876 (HC)	F33877 (HC)	F33878 (HC)	F33879 (HC)	F33880 (HC)	M33881 (HC)	M33882 (HC)	M33883 (HC)	M33884 (HC)	F33885 (HC)	F33886 (HC)	F33887 (HC)	M33888 (HC)	M33889 (HC)	F33903 (HC)	F33904 (HC)	F33905 (HC)	M33906 (HC)	M33907 (HC)	M33908 (HC)	M33909 (HC)	F33910 (HC)	F33911 (HC)	F33912 (HC)	F33913 (HC)	M33914 (HC)	M33915 (HC)	M33916 (HC)	M33917 (HC)	M33927 (HC)	M33928 (HC)	F33934 (HC)
	POS1	244401	218579	197170	211827	191926	210354	235573	203242	226813	207504	226014	206564	186185	215256	209154	192259	215105	192644	241560	206834	228023	217167	235186	217298	223848	206516	232031	212858	189938	195736	196560	182286	205053	186360	206701	194185	206606	190501	195270	188689	192836	202689	198281	173238	166640	150796	194775	177435
	POS2	51030.3	50259.7	45224.2	46699.4	43279.3	46054.7	48042.2	42426.6	46717	43523	45608.8	42677.9	45581.5	43836.9	46746.4	42278.9	46213.9	41380.3	53346.9	42129.2	49981.8	44663.5	48102.8	43399.1	45509.6	42782.3	51270.9	45712.9	41356.4	42607.4	42044.4	39606.1	42490.7	39895	41426	41515.7	42810.6	40138.1	41923.1	39907.5	41828.9	42832.4	42678.7	40652.7	36974.5	33933.3	44455.1	40612.7
1: Linear	ADAM9	99.815	183.193	373.591	1095.29	2089.91	3246.14	4439.03	8382.4	544.247	319.696	30.585	374.065	608.42	351.053	259.952	417.45	362.395	92.4787	71.96	68.45	394.087	155.4	446.173	323.852	113.555	144	129.851	369.855	0	0	63.93	52.075	175.07	136.178	1.58	0	27.765	89.09	0	18.01	109.08	108.95	69.1063	355.805	163.445	1017.18	1498.43	102.746
1: Linear	CD14	589.513	521.183	506.723	549.592	779.19	2065.9	4368.3	7342.22	630.975	613.273	612.201	515.3	855.625	715.51	522.695	571.628	453.83	359.64	419.559	380.355	421.173	490.735	482.219	725.897	453.425	570.663	578.71	646.845	462.865	526.19	423.825	449.668	567.173	602.715	417.13	592.212	425.895	580.513	551.474	451.86	654.17	913.94	695.5	817.827	931.732	774.197	804.923	782.349
1: Linear	CD39L3	197.517	237.683	438.291	1036.45	2365.63	8314.61	14888	18632.2	717.288	618.303	402.386	1059.93	1030.79	607.182	386.482	760.213	633.398	136.384	160.775	95.2925	505.588	314.812	444.245	539.368	203.26	140.384	122.675	766.952	27.45	73.415	162.072	194.345	335.553	474.89	0	139.529	183.488	314.708	88.475	124.795	320.927	283.035	312.065	742.446	534.945	2554.96	2049.81	278.654
1: Linear	CDNF	167.356	215.121	592.286	1599.72	4963.43	21359	33114.7	34899.9	475.131	328.438	67.7	335.989	451.744	306.08	219.091	361.175	306.98	98.44	227.532	89.65	262.325	219.855	269.68	342.655	137.022	172.24	101.475	436.293	0	45.93	184.255	159.705	172.955	188.34	0	80.38	95.205	145.265	0	44.13	209.242	184.905	122.44	229.952	289.929	821.988	778.59	177.82
1: Linear	Cripto	106.581	172.473	70.6208	186.019	598.902	4498.29	10601.5	12662.4	103.766	1.355	30.195	22.47	315.955	164.052	147.265	241.258	114.38	24.6	128.792	26.65	160.06	84.615	27.065	61.1325	151.93	150.583	0	276.65	0	0	0	108.865	190.296	3.31	0	0	0	279.222	4.665	0	76.92	92.6288	251.805	253.69	100.71	863.426	591.265	105.11
1: Linear	CXCL14	712.934	586.964	672.41	550.01	791.648	2349.43	10078.5	15671.4	516.475	524.605	780.288	574.233	688.325	741.895	734.24	666.54	631.56	566.428	693.392	526.44	653.403	674.148	736.52	655.702	587.273	586.338	683.555	915.18	399.65	482.741	389.342	584.763	429.885	516.727	207.489	514.35	443.985	567.45	583.572	424.466	656.52	827.608	1299.82	776.845	863.012	980.248	1591.2	680.232
1: Linear	Epimorphin	551.385	627.757	746.537	1042.27	2249.09	6799.82	10080.1	14555	1045.71	927.288	588.135	1132.25	821.817	1022.24	626.287	830.95	769.558	688.685	639.832	583.19	885.028	698.312	824.107	838.553	696.058	749.325	559.345	1171.49	393.518	511.62	522.013	542.513	705.325	655.981	541.462	515.19	492.807	845.235	482.473	426.999	591.193	644.871	555.122	667.6	616.93	1692.03	1502.8	738.35
1: Linear	Erythropoietin R	129.839	213.198	203.79	430.025	915.642	3187.29	4678.76	9206.1	73.085	78.56	17.6	120.214	186.587	371.514	119.485	204.315	135.954	144.479	152.52	108.025	181.265	205.172	93.95	267.123	152.31	303.303	197.629	382.255	0	9.72	0	176.287	119.53	17.305	31.02	161.147	201.9	264.54	158.968	121.06	166.445	368.28	164.606	205.89	95.415	217.615	297.05	278.205
1: Linear	Flt-3	285.911	976.301	1949.12	7282.45	12588.6	32213	49897	72498.9	1406.05	1163.88	909.05	1255.48	813.54	1400.28	1430.47	1623.56	1882.07	426.248	1141.7	480.227	1795.16	846.433	1391.54	971.913	1096.03	488.048	573.019	1155.63	258.862	862.455	1190.14	1040.34	1825.13	2085.49	267.18	1721.83	434.268	1669.17	224.43	754.438	1806.42	1793.25	1382.19	1236.28	1392.65	1470.7	1794.62	825.635
1: Linear	Follistatin	115.642	168.953	171.229	209.942	422.526	1254.83	2555.29	5784.13	85.4913	218.433	47.47	67.68	326.015	71.1	64.9	212.036	131.97	120.46	83.005	138.671	99.455	125	55.32	127.055	83.335	127.595	35.415	264.798	13.95	91.92	157.78	105.75	39.845	4.635	50.67	0	57.43	51.25	33.43	11.24	119.3	109.301	51.22	118.6	0	273.036	273.69	70.335
1: Linear	Frizzled-1	134.977	459.575	758.632	1500.37	1805.58	3992.03	8520.29	10304.8	792.747	603.49	642.168	1016.46	1146.69	902.273	963.375	1094.63	1421.16	217.317	943.645	306.877	1395.9	465.235	866.41	453.707	616.581	400.803	326.755	732.632	295.915	793.86	518.391	800.315	1924.89	2110.1	436.155	1695.56	368.363	2058.68	133.812	388.088	1462.89	967.275	1405.7	1548.68	927.65	1668.42	2034.54	338.72
1: Linear	Frizzled-4	177.515	207.723	261.276	713.334	1409.7	5579.12	8615.14	13853.8	25.715	13.645	0	176.03	23.545	236.805	102.225	258.975	183.409	163.285	134.33	232.95	55.89	270.107	156.19	383.43	105.08	273.118	227.175	384.693	0	211.088	9.09	148.091	13.365	259.882	0	258.945	185.54	234.475	119.4	122.26	316.41	281.48	172.155	291.683	117.02	438.783	324.397	317.517
1: Linear	FSTL1	215.136	291.753	254.83	349.069	905.49	2031.04	5225.15	5940.45	643.114	530.645	259.412	493.5	730.11	622.288	474.344	781.125	707.519	207.705	370.968	197.809	634.895	535.582	510.845	874.638	622.858	488.623	344.135	1214.06	162.925	275.925	549.714	458.085	1087.2	1373.33	133.96	809.843	305.473	1703.3	226.38	674.433	910.21	1835.9	998.358	1187.18	1009.1	1462.68	2140.7	627.722
1: Linear	GDF-3	52.2942	182.906	396.314	1569.41	3489.7	10671.7	19139.2	24388.5	0	0	0	6.265	0	61.94	6.07	44.12	0	9.39	18.37	6.31	21.32	46.18	2.805	60.47	37.17	81.2375	42.9725	122.282	0	0	0	26.655	0	0	0	0	3.885	0	0	0	0	4.47	0	8.7	0	12.54	0	0
1: Linear	GDF-7	1297.59	1018.38	1037.86	1089.77	1160.39	1534.75	1701.12	1936.47	904.713	880.243	1029.58	899.83	1281.16	933.201	1056.59	1182.12	1161.19	933.402	1113.08	967.595	1039.37	978.308	1089.86	936.385	1047.7	957.215	1158.54	1030.38	905.452	1105.14	962.925	995.723	1016.05	1054.5	968.369	981.12	637.947	740.435	704.798	766.62	843.78	855.42	1095.21	845.255	992.6	1136.6	1187.74	943.62
1: Linear	GFR alpha-3	316.026	500.613	957.89	2279.03	6162.47	16318.1	21221.9	22391.7	198.4	263.808	146.705	189.125	317.183	299.7	303.657	425.381	325.84	328.722	180.991	324.23	228.936	475.01	352.195	514.067	277.853	522.638	367.798	623.247	199.107	285.705	206.762	238.132	211.866	161.933	154.12	214.113	178.581	202.038	347.615	237.018	485.66	332.885	386.11	402.794	304.249	453.392	425.825	386.062
1: Linear	IFN-gamma R2	259.055	189.821	217.927	270.427	498.96	1437.69	3437.61	4379.25	1066.9	1080.78	852.072	2274.92	2112.14	1850.46	741.77	1028.45	1313.38	180.343	237.435	290.892	878.945	543.038	812.82	820.985	628.648	440.743	324.855	1084.22	27.745	227.875	509.34	381.768	911.945	917.1	79.785	423.013	144.431	1087.96	135.676	221.023	650.933	581.72	1025.85	1350.12	1045.15	5279.52	5164.19	412.15
1: Linear	IL-1 RI	603.463	594.323	628.119	545.62	939.923	1291.11	2483.26	3364.21	789.053	627.955	733.572	595.521	754.133	737.865	628.173	697.67	670.543	605.985	710.04	646.73	622.4	728.697	646.808	765.787	671.83	720.367	801.453	1019.92	480.125	658.227	592.903	641.15	639.773	724.66	503.25	785.32	619.533	843.933	617.895	708.963	881.433	1012.99	1011.53	912.923	963.377	937.64	974.452	851.066
1: Linear	IL-1 RII	647.411	707.775	844.643	1164.39	1767.33	3612.63	4984.87	5507.34	719.688	591.04	725.413	733.653	791.315	786.08	542.077	589.852	462.952	600.1	511.72	626.365	461.139	657.405	585.283	794.845	543.265	812.085	810.392	960.32	551.408	633.41	545.5	495.26	613.505	826.575	515.66	737.86	614.322	812.077	668.595	653.118	929.967	1006.12	1095.45	948.517	939.787	910.135	954.423	934.977
1: Linear	IL-10 R beta	102.865	340.727	707.304	2478.03	5914.84	18326.6	27465.2	32666.5	12.185	0	0	13.15	0	77.1275	88.805	97.495	52.6875	0	3.245	57.105	1.53	70.27	13.28	81.8338	135.925	112.141	158.105	275.488	15.185	123.51	0	119.584	2.99	39.375	13.695	27.4488	0	79.0075	17.05	0	40.09	168.77	0	63.9325	91.7262	106.015	136.355	29.5
1: Linear	IL-11 R alpha	285.271	277.613	293.714	336.882	485.621	844.507	1030.19	1076.22	175.107	200.056	249.061	211.295	159.136	220.225	270.41	352.012	275.808	242.655	219.988	156.83	219.361	224.835	205.115	348.838	276.933	259.85	315.678	380.867	112.385	234.13	231.985	282.848	360.482	311.392	58.575	216.919	150.97	255.778	183.952	132.645	234.53	273.132	389.278	418.952	216.025	404.195	645.039	334.234
1: Linear	IL-15 R alpha	250.567	187.492	295.509	466.505	438.543	969.927	1957.96	4062.56	133.073	124.403	8.285	134.195	172.798	379.47	474.908	391.632	286.942	281.311	156.331	279.18	207.154	290.574	147.775	322.008	196.905	275.065	258.72	389.067	159	195.139	285.846	139.352	141.733	168.785	133.929	121.695	264.05	11.645	183.358	132.05	275.065	228.706	155.745	275.752	110.665	215.981	330.224	202.043
1: Linear	IL-17 RA	74.8333	33.26	164.15	251.797	722.567	2285.63	5262.9	6591.25	0	0	0	0	0	20.755	22.8613	97.185	118.16	14.17	0	0	49.23	64.7875	8.99	79.765	143.826	138.688	52.2537	180.405	0	0.03	0	21.7	21.8563	7.695	0	0	0	28.2	0	0	2.09	67.25	0	33.34	19.47	63.7	2.57	0
1: Linear	IL-17 RC	110.372	207.445	334.226	855.753	2175.45	8266.61	15097.2	19103.9	26.28	0	0	1.52	16.6	33.13	65.075	86.4762	69.795	24.465	51.11	0	5.81	77.6	13.235	195.13	60.9112	80.265	167.47	249.355	0	144.483	0	101.948	10.395	0	0	22.82	0	23.12	32.575	5.68	19.08	64.6162	61.69	146.257	0	85.755	0	98.9425
1: Linear	IL-20 R beta	246.175	462.636	712.171	1525.23	3309.65	6895.13	8229.4	9582.07	22.445	153.764	25.03	228.412	249.22	525.43	402.92	356.398	250.355	399.425	197.845	172.11	139.289	261.629	233.606	276.515	336.48	272.744	186.65	416.175	64.6912	137.58	369.39	56.915	117.657	197.29	54.14	76.0888	157.12	16.88	106.735	63.47	409.85	197.905	144.946	270.632	108.555	290.624	353.614	153.675
1: Linear	IL-1F8	74.0431	482.702	1352.94	4190.77	13805.2	19473.5	33064.7	35110.8	3.785	60.01	0	21.955	0	192.031	142.218	180.82	184.123	8.97	20.915	0	140.364	85.8125	70.305	115.385	127.73	158.154	199.145	165.237	0	0	0	51.68	49.5663	0	0	4.215	0	83.215	34.5838	0	91.71	91.4688	94.7788	178.718	4.29	170.815	286.93	2.245
1: Linear	IL-21 R	152.684	227.062	377.992	724.77	1939.47	6488.75	12691.9	20237.6	224.475	81.98	30.035	80.0613	144.138	183.433	193.675	93.8	311.315	258.705	223.245	165.608	135.455	308.092	120.763	299.457	217.895	235.725	187.14	385.705	101.545	233.71	120.705	233.447	147.007	140.545	57.44	213.57	94.9712	196.627	198.632	218.583	158.13	242.475	132.69	227.663	127.778	298.392	255.863	209.83
1: Linear	IL-23 R	222.415	262.79	249.05	312.586	613.696	1420.79	4525.94	5019.16	447.192	469.138	483.934	376.15	773.871	674.793	591.32	694.04	625.722	393.115	301.914	269.575	535.05	387.854	603.588	540.29	715.827	455.748	477.085	1133.22	141.99	289.595	704.65	293.364	533.995	1024.75	65.35	423.385	405.415	1082.63	200.366	818.44	951.853	1193.56	763.22	969.87	824.412	792.08	1008.59	373.225
1: Linear	IL-28A	217.545	218.708	260.983	373.413	936.88	2595.54	8449.75	17118	200.66	404.808	302.96	320.382	204.7	322.138	316.952	347.47	383.3	261.12	237.375	231.535	272.675	359.345	210.4	448.98	275.183	415.63	370.467	664	124.653	246.895	197.467	330.03	444.29	260.099	268.731	342.627	226.308	494.025	321.195	302.933	408.875	473.71	341.835	454.16	360.835	343.197	449.582	423.102
1: Linear	JAM-C	361.446	360.36	394.507	293.13	484.353	899.853	1577.12	2368.61	7524.32	8254.04	7902.32	9778.55	10523.2	10356.9	8145.51	8536.64	9763.19	1422.67	3852.86	3187.83	7771.24	5422.01	7661.6	6642.83	6133.8	3721.21	2304.01	7579.36	230.278	1463.27	8398.07	3620.27	9136.33	9887.41	649.845	5407.62	451.805	7519.09	486.183	4172.97	7918.57	7508.2	8667.58	8325.53	8345.59	11091.8	12661.9	3107.76
1: Linear	Klotho beta	197.855	985.248	2147.07	6111.03	12185.2	21555.8	22376.5	26043.5	0.98	44.355	72.225	59.455	84.84	389.82	272.775	248.645	74.0875	194.929	143.969	65.81	179.188	69.88	165.55	301.51	105.355	172.873	183.412	321.628	54.175	144.188	231.245	50.7	12.17	126.02	0	11.46	71.93	23.09	88.465	58.48	191.566	76.97	75.825	61.57	0	133.231	220.09	144.355
1: Linear	Layilin	1601.93	1663.95	1911.07	2649.25	5049.33	7072.33	9887.5	12838.9	1270.44	1569.77	1567.95	1480.94	1729.36	1392.51	1451.39	1628.88	1714.22	1244.89	1745.94	1256	1602.75	1700.8	1332.59	1752.41	1316.88	1680.22	1852.8	1771.51	900.605	1095.28	963.225	952.023	1059.52	1137.18	707.253	1189.11	848.095	1072.23	944.568	897.51	1195.53	1122.4	1624.66	1418.83	1551.45	1880.76	1790.37	1588.85
1: Linear	LDL R	46.1188	724.211	1941.78	6543.58	12888.6	35404.3	45528.9	46399.9	158.564	48.085	51.585	189.234	40.9875	168.785	171.252	187.812	129.585	43.17	118.815	40.08	57.42	103.845	121.96	237.826	79.7713	161.264	125.565	210.53	0	64.86	61.44	62.49	22.885	171.24	0	0	0	65.92	50.99	18.95	96.3	30.545	64.24	151.72	44.9288	610.665	616.52	73.55
4: 4-PL	LIF	138.073	186.84	182.865	182.135	249.228	909.243	1505.26	2854.39	19.665	46.305	0.21	52.795	78.525	154.215	220.212	188.908	36.89	190.825	160.645	110.94	104.09	122.812	185.215	306.257	38.575	215.053	119.835	220.11	9.87	69.31	55.565	217.941	68.55	58.47	36.8725	0	13.705	0	23.32	10.86	143.99	0	41.415	94.24	107.085	53.96	28.12	77.725
4: 4-PL	Matrilin-3	170.62	91.2854	106.812	107.2	278.142	986.771	1630.29	4313.49	0	12.62	0	14.255	16.21	234.54	120.205	221.887	143.285	230.836	0	32.89	313.896	222.599	15.635	238.695	67.0275	250.524	295.235	403.984	0	27.34	0	62.655	3.69	0	73.31	0	0	4.81	75.225	0	71.47	229.64	28.77	0.24	45.415	52.97	94.68	166.688
1: Linear	Lymphotoxin beta R	789.662	661.814	761.027	769.504	1066.41	1974.96	4502.41	4779.8	1193.14	950.237	1108.56	981.27	1153.12	1067.58	962.205	1014.26	1254.45	722.225	805.377	447.129	650.938	945.322	801.495	1189.5	647.658	981.405	1113.42	1313.61	510.8	729.5	909.92	845.23	932.973	1402.62	558.77	854.56	412.11	1025.17	507.627	635.86	687.12	983.151	957.159	1047.9	1112.38	1341.41	1598.75	966.53
1: Linear	Nephrin	62.164	90.3583	148.21	383.134	904.518	2913.08	8780.59	13240.7	0	0	0	7.52	11.83	68.94	35.01	203.25	125.02	168.017	2.405	33.16	29.64	314.22	150.291	229.1	13.885	189.505	119.01	202.13	0	72.06	4	209.87	107.035	157.525	58.825	5.345	0	0	1.805	0	469.07	145.79	0	37.65	0	84.355	134.905	83.465
1: Linear	Neurocan	209.798	164.93	258.563	546.675	1317.37	2621.23	5181	7961.16	7165.96	10605.1	7334.32	13283.2	8931.18	10641.6	6960.65	9316.83	12859.3	1277.12	7092.52	3692.24	7273.82	5327.32	11115.2	8889.82	5294.45	4093.81	5868.91	10448.6	433.893	3747.26	6304.8	4166.12	7949.41	7865.61	1033.12	8389.05	812.908	10282.1	574.61	3755.6	6005.7	8583.62	6556.83	2327.47	4159.61	19164.8	18394.3	4260.22
1: Linear	NKp46	71.785	79.8933	95.6554	199.398	643.421	1809.16	4213.82	4552.69	292.272	483.244	1.565	275.965	473.292	531.438	284.385	335.233	618.038	166.645	285.811	155.365	315.751	208.692	203.876	428.648	221.749	230.43	232.05	215.019	0	417.015	333.824	214.272	282.61	897.777	83.9287	480.76	98.63	643.81	13.905	151.493	419.67	208.54	202.793	257.775	291.923	543.773	424.795	196.519
1: Linear	Laminin alpha 4	13.6796	13.7533	165.592	263.993	793.482	5495.88	13118.5	15751.8	1495.75	347.795	784.446	1656.22	2167.56	1452.3	899.082	1058.49	1003.49	138.929	888.902	453.497	710.57	196.82	962.769	610.543	415.723	153.912	81.185	347.426	2.705	497.246	1423.9	373.749	674.697	1268.28	3.335	248.825	0	560.342	0	401.973	975.467	867.393	1332	1404.69	1035.05	2054.34	3226.82	167.905
	POS-Ave	244401	244401	244401	244401	244401	244401	244401	244401	244401	244401	244401	244401	244401	244401	244401	244401	244401	244401	244401	244401	244401	244401	244401	244401	244401	244401	244401	244401	244401	244401	244401	244401	244401	244401	244401	244401	244401	244401	244401	244401	244401	244401	244401	244401	244401	244401	244401	244401
[truncated: 146 more columns]

## Sheet: Standard Curves
	POS1	0.00137174	0.00411523	0.0123457	0.037037	0.111111	0.333333	1						Standard Cytokine Data				3	4	5	6	7			Linear Regression Curve								Log-log Regression Curve								4-PL Regression Curve
	POS2	0.00137174	0.00411523	0.0123457	0.037037	0.111111	0.333333	1	Std3 Intercept	Slope	Intercept	Linear
	ADAM9	1.37174	4.11523	12.3457	37.037	111.111	333.333	1000	#N/A	0.983837	1.82467	79.0199		ADAM9		1.95972	2.42913	2.89854	3.36795	3.83736	4.30677	4.77618
	CD14	137.174	411.523	1234.57	3703.7	11111.1	33333.3	100000	#N/A	1.2544	-2.21336	0.117686		Concentration (pg/ml)	0	1.37174	4.11523	12.3457	37.037	111.111	333.333	1000
	CD39L3	13.7174	41.1523	123.457	370.37	1111.11	3333.33	10000	#N/A	1.06661	0.56833	7.15406		Signal-BKG	0	83.3783	273.776	995.471	1990.1	3146.32	4339.21	8282.59
	CDNF	1.37174	4.11523	12.3457	37.037	111.111	333.333	1000	#N/A	1.3302	1.64217	183.73		Log (Concentration)		0.137272	0.614394	1.09151	1.56864	2.04576	2.52288	3
	Cripto	13.7174	41.1523	123.457	370.37	1111.11	3333.33	10000	#N/A	1.19057	-0.406454	3.21871		Log (Signal-BKG)		1.92105	2.4374	2.99803	3.29887	3.4978	3.63741	3.91817
	CXCL14	10.9739	32.9218	98.7654	296.296	888.889	2666.67	8000	#N/A	1.11333	-0.258653	3.38561			Slope				Intercept		N	R2
	Epimorphin	5.48697	16.4609	49.3827	148.148	444.444	1333.33	4000	#N/A	0.930317	1.18066	13.7543		Linear regression	79.0199				0		3	0.996466
	Erythropoietin R	27.4348	82.3045	246.914	740.741	2222.22	6666.67	20000	#N/A	0.800691	0.59711	1.34262		log-log regression	0.983837				1.82467		4	0.98548
	Flt-3	137.174	411.523	1234.57	3703.7	11111.1	33333.3	100000	#N/A	0.801065	1.19817	2.95009			0.983837	#N/A	#N/A	0.970579	1.82467	0.0607542	0.902788	1.92603
	Follistatin	2.74348	8.23045	24.6914	74.0741	222.222	666.667	2000	#N/A	0.781978	1.12806	2.94272
	Frizzled-1	54.8697	164.609	493.827	1481.48	4444.44	13333.3	40000	#N/A	0.538651	1.60375	0.661083
	Frizzled-4	27.4348	82.3045	246.914	740.741	2222.22	6666.67	20000	#N/A	1.18888	-0.253376	2.35018
	FSTL1	13.7174	41.1523	123.457	370.37	1111.11	3333.33	10000	#N/A	0.820012	0.63165	1.51941		CD14		0.421473	1.01998	1.61848	2.21698	2.81549	3.41399	4.01249
	GDF-3	54.8697	164.609	493.827	1481.48	4444.44	13333.3	40000	#N/A	0.93702	0.531973	2.38966		Concentration (pg/ml)	0	137.174	411.523	1234.57	3703.7	11111.1	33333.3	100000
	GDF-7	5.48697	16.4609	49.3827	148.148	444.444	1333.33	4000	#N/A	1.31806	-0.630559	0.582349		Signal-BKG	82.7896	14.46	1	42.8692	272.467	1559.18	3861.57	6835.5
	GFR alpha-3	13.7174	41.1523	123.457	370.37	1111.11	3333.33	10000	#N/A	1.01345	1.14787	14.5563		Log (Concentration)		2.13727	2.61439	3.09151	3.56864	4.04576	4.52288	5
	IFN-gamma R2	0.548697	1.64609	4.93827	14.8148	44.4444	133.333	400	#N/A	1.38233	0.786999	24.6762		Log (Signal-BKG)		1.16017	0	1.63215	2.43531	3.19289	3.58676	3.83477
	IL-1 RI	137.174	411.523	1234.57	3703.7	11111.1	33333.3	100000	#N/A	0.816018	-0.653559	0.0594988			Slope				Intercept		N	R2
	IL-1 RII	54.8697	164.609	493.827	1481.48	4444.44	13333.3	40000	#N/A	0.867025	0.326696	0.680814		Linear regression	0.117686				0		6	0.991007
	IL-10 R beta	27.4348	82.3045	246.914	740.741	2222.22	6666.67	20000	#N/A	0.995888	0.928958	8.18024		log-log regression	1.2544				-2.21336		7	0.846208
	IL-11 R alpha	2.74348	8.23045	24.6914	74.0741	222.222	666.667	2000	#N/A	1.38711	-0.321362	2.57374			1.2544	#N/A	#N/A	0.911093	-2.25953	0.146667	1.5447	-3.43399
	IL-15 R alpha	1.37174	4.11523	12.3457	37.037	111.111	333.333	1000	#N/A	1.02114	0.77087	4.05809
	IL-17 RA	2.74348	8.23045	24.6914	74.0741	222.222	666.667	2000	#N/A	1.36524	0.167478	8.08899
	IL-17 RC	5.48697	16.4609	49.3827	148.148	444.444	1333.33	4000	#N/A	0.96233	1.24258	17.8741
	IL-20 R beta	54.8697	164.609	493.827	1481.48	4444.44	13333.3	40000	#N/A	0.794889	0.942831	2.1301		CD39L3		1.78136	2.29026	2.79917	3.30807	3.81697	4.32588	4.83478
	IL-1F8	5.48697	16.4609	49.3827	148.148	444.444	1333.33	4000	#N/A	1.06613	1.81637	91.5779		Concentration (pg/ml)	0	13.7174	41.1523	123.457	370.37	1111.11	3333.33	10000
	IL-21 R	137.174	411.523	1234.57	3703.7	11111.1	33333.3	100000	#N/A	0.885491	0.0452513	0.560369		Signal-BKG	0	40.1658	240.773	838.932	2168.11	8117.1	14690.5	18434.7
	IL-23 R	1.37174	4.11523	12.3457	37.037	111.111	333.333	1000	#N/A	0.880638	1.1861	12.6675		Log (Concentration)		1.13727	1.61439	2.09151	2.56864	3.04576	3.52288	4
	IL-28A	2.74348	8.23045	24.6914	74.0741	222.222	666.667	2000	#N/A	1.3643	0.0595763	12.1482		Log (Signal-BKG)		1.60386	2.38161	2.92373	3.33608	3.9094	4.16704	4.26564
	JAM-C	0.548697	1.64609	4.93827	14.8148	44.4444	133.333	400	#N/A	0.707884	1.36038	10.0603			Slope				Intercept		N	R2
	Klotho beta	137.174	411.523	1234.57	3703.7	11111.1	33333.3	100000	#N/A	0.766177	1.30458	4.79486		Linear regression	7.15406	1.04706			0		5	0.995701
	Layilin	5.48697	16.4609	49.3827	148.148	444.444	1333.33	4000	#N/A	1.20822	0.952099	23.0024		log-log regression	1.06661				0.56833		6	0.980545
	LDL R	137.174	411.523	1234.57	3703.7	11111.1	33333.3	100000	#N/A	0.893963	0.952086	3.23521			1.06661	#N/A	#N/A	0.988686	0.56833	0.0780752	0.955004	0.890512
	LIF	0.137174	0.411523	1.23457	3.7037	11.1111	33.3333	100	#N/A	0.70736	1.95295	29.0013
	Matrilin-3	2.74348	8.23045	24.6914	74.0741	222.222	666.667	2000	#N/A	1.24401	-0.264556	2.15195
	Lymphotoxin beta R	0.274348	0.823045	2.46914	7.40741	22.2222	66.6667	200	#N/A	1.30917	1.39686	57.7132
	Nephrin	27.4348	82.3045	246.914	740.741	2222.22	6666.67	20000	#N/A	0.970781	0.118774	1.30339		CDNF		1.82477	2.45944	3.09411	3.72877	4.36344	4.99811	5.63277
	Neurocan	5.48697	16.4609	49.3827	148.148	444.444	1333.33	4000	#N/A	2.05298	-1.08341	7.74193		Concentration (pg/ml)	0	1.37174	4.11523	12.3457	37.037	111.111	333.333	1000
	NKp46	5.48697	16.4609	49.3827	148.148	444.444	1333.33	4000	#N/A	1.18441	0.0460462	3.19316		Signal-BKG	0	47.7654	424.93	1432.36	4796.07	21191.6	32947.4	34732.5
	Laminin alpha 4	137.174	411.523	1234.57	3703.7	11111.1	33333.3	100000	#N/A	1.88116	-3.89837	0.400801		Log (Concentration)		0.137272	0.614394	1.09151	1.56864	2.04576	2.52288	3
														Log (Signal-BKG)		1.67911	2.62832	3.15605	3.68089	4.32616	4.51782	4.54074
															Slope				Intercept		N	R2
														Linear regression	183.73				0		5	0.988967
														log-log regression	1.3302				1.64217		5	0.985985
															1.3302	#N/A	#N/A	0.997337	1.64217	0.0860813	1.17756	1.88162
														Cripto		0.87685	1.44489	2.01294	2.58098	3.14903	3.71707	4.28512
														Concentration (pg/ml)	0	13.7174	41.1523	123.457	370.37	1111.11	3333.33	10000
														Signal-BKG	35.9604	101.852	1	115.398	528.281	4427.67	10530.8	12591.8
														Log (Concentration)		1.13727	1.61439	2.09151	2.56864	3.04576	3.52288	4
														Log (Signal-BKG)		2.00797	0	2.0622	2.72286	3.64617	4.02246	4.10009
															Slope				Intercept		N	R2
														Linear regression	3.21871				0		6	0.986539
														log-log regression	1.19057				-0.406454		7	0.707827
															1.19057	#N/A	#N/A	0.867248	-0.477149	0.222473	1.63508	-1.83102
														CXCL14		0.899613	1.43081	1.962	2.49319	3.02439	3.55558	4.08677
														Concentration (pg/ml)	0	10.9739	32.9218	98.7654	296.296	888.889	2666.67	8000
														Signal-BKG	162.924	36.9538	122.4	1	241.638	1799.42	9528.45	15121.4
														Log (Concentration)		1.04036	1.51748	1.9946	2.47173	2.94885	3.42597	3.90309
														Log (Signal-BKG)		1.56766	2.08778	0	2.38317	3.25513	3.97902	4.17959
															Slope				Intercept		N	R2
														Linear regression	3.38561				0		6	0.974292
														log-log regression	1.11333				-0.258653		7	0.613345
															1.11333	#N/A	#N/A	0.650935	-0.258653	0.157987	1.39336	-1.12896
														Epimorphin		1.86847	2.31235	2.75622	3.20009	3.64397	4.08784	4.53172
														Concentration (pg/ml)	0	5.48697	16.4609	49.3827	148.148	444.444	1333.33	4000
														Signal-BKG	0	76.3717	195.152	490.881	1697.7	6248.43	9528.69	14003.6
														Log (Concentration)		0.739332	1.21645	1.69357	2.1707	2.64782	3.12494	3.60206
														Log (Signal-BKG)		1.88293	2.29037	2.69098	3.22986	3.79577	3.97903	4.14624
															Slope				Intercept		N	R2
														Linear regression	13.7543				0		5	0.995747
														log-log regression	0.930317				1.18066		6	0.988328
															0.930317	#N/A	#N/A	0.980344	1.18066	0.00687663	0.939408	1.15803
														Erythropoietin R		1.74875	2.13077	2.5128	2.89483	3.27685	3.65888	4.04091
														Concentration (pg/ml)	0	27.4348	82.3045	246.914	740.741	2222.22	6666.67	20000
														Signal-BKG	0	83.3596	73.9512	300.186	785.803	3057.45	4548.93	9076.26
														Log (Concentration)		1.4383	1.91542	2.39254	2.86967	3.34679	3.82391	4.30103
														Log (Signal-BKG)		1.92096	1.86895	2.47739	2.89531	3.48536	3.65791	3.95791
															Slope				Intercept		N	R2
														Linear regression	1.34262				0		5	0.993211
														log-log regression	0.800691				0.59711		7	0.964632
															0.800691	#N/A	#N/A	0.969816	0.59711	0.0610002	0.872878	0.344034
														Flt-3		2.91026	3.29247	3.67467	4.05688	4.43908	4.82129	5.2035
														Concentration (pg/ml)	0	137.174	411.523	1234.57	3703.7	11111.1	33333.3	100000
														Signal-BKG	0	690.39	1663.2	6996.54	12302.7	31927.1	49611.1	72213
														Log (Concentration)		2.13727	2.61439	3.09151	3.56864	4.04576	4.52288	5
														Log (Signal-BKG)		2.83909	3.22095	3.84488	4.09	4.50416	4.69558	4.85862
															Slope				Intercept		N	R2
														Linear regression	2.95009				0		5	0.988105
														log-log regression	0.801065				1.19817		6	0.976961
															0.801065	#N/A	#N/A	0.963271	1.19817	0.0406356	0.756316	1.3721
														Follistatin		1.4708	1.8439	2.217	2.59009	2.96319	3.33629	3.70939
														Concentration (pg/ml)	0	2.74348	8.23045	24.6914	74.0741	222.222	666.667	2000
														Signal-BKG	0	53.311	55.5869	94.2994	306.884	1139.19	2439.65	5668.49
														Log (Concentration)		0.438302	0.915424	1.39254	1.86967	2.34679	2.82391	3.30103
														Log (Signal-BKG)		1.72682	1.74497	1.97451	2.48697	3.0566	3.38733	3.75347
															Slope				Intercept		N	R2
														Linear regression	2.94272				0		7	0.98633
														log-log regression	0.781978				1.12806		7	0.961033
															0.781978	#N/A	#N/A	0.9888	1.12806	0.0908108	0.889295	0.859139
														Frizzled-1		2.54064	2.79764	3.05464	3.31164	3.56865	3.82565	4.08265
														Concentration (pg/ml)	0	54.8697	164.609	493.827	1481.48	4444.44	13333.3	40000
														Signal-BKG	0	324.598	623.655	1365.39	1670.61	3857.06	8385.32	10169.8
														Log (Concentration)		1.73933	2.21645	2.69357	3.1707	3.64782	4.12494	4.60206
														Log (Signal-BKG)		2.51135	2.79494	3.13526	3.22287	3.58626	3.92352	4.00731
															Slope				Intercept		N	R2
														Linear regression	0.661083				0		6	0.978984
														log-log regression	0.538651				1.60375		7	0.983614
															0.538651	#N/A	#N/A	0.974221	1.60375	0.016305	0.526372	1.65049
														Frizzled-4		1.4566	2.02384	2.59108	3.15832	3.72556	4.2928	4.86004
														Concentration (pg/ml)	0	27.4348	82.3045	246.914	740.741	2222.22	6666.67	20000
														Signal-BKG	0	30.2087	83.7617	535.82	1232.18	5401.61	8437.62	13676.3
														Log (Concentration)		1.4383	1.91542	2.39254	2.86967	3.34679	3.82391	4.30103
														Log (Signal-BKG)		1.48013	1.92305	2.72902	3.09068	3.73252	3.92622	4.13597
															Slope				Intercept		N	R2
														Linear regression	2.35018				0		5	0.989203
														log-log regression	1.18888				-0.253376		5	0.989433
															1.18888	#N/A	#N/A	0.980705	-0.253376	0.014519	1.21355	-0.324154
														FSTL1		1.56423	1.95547	2.34672	2.73796	3.12921	3.52045	3.9117
														Concentration (pg/ml)	0	13.7174	41.1523	123.457	370.37	1111.11	3333.33	10000
														Signal-BKG	0	76.6163	39.6942	133.933	690.353	1815.91	5010.02	5725.32
														Log (Concentration)		1.13727	1.61439	2.09151	2.56864	3.04576	3.52288	4
														Log (Signal-BKG)		1.88432	1.59873	2.12689	2.83907	3.25909	3.69984	3.7578
															Slope				Intercept		N	R2
														Linear regression	1.51941				0		6	0.998244
														log-log regression	0.820012				0.63165		7	0.922314
															0.820012	#N/A	#N/A	0.955292	0.63165	0.106952	0.954189	0.201639
														GDF-3		2.16176	2.60883	3.05591	3.50298	3.95005	4.39712	4.84419
														Concentration (pg/ml)	0	54.8697	164.609	493.827	1481.48	4444.44	13333.3	40000
														Signal-BKG	0	130.612	344.02	1517.12	3437.4	10619.4	19086.9	24336.2
														Log (Concentration)		1.73933	2.21645	2.69357	3.1707	3.64782	4.12494	4.60206
														Log (Signal-BKG)		2.11598	2.53658	3.18102	3.53623	4.0261	4.28073	4.38625
															Slope				Intercept		N	R2
														Linear regression	2.38966				0		5	0.998594
														log-log regression	0.93702				0.531973		6	0.987743
															0.93702	#N/A	#N/A		0.531973	0.0220608	0.908235	0.632397
														GDF-7		0.515889	1.14476	1.77364	2.40251	3.03139	3.66026	4.28914
														Concentration (pg/ml)	0	5.48697	16.4609	49.3827	148.148	444.444	1333.33	4000
														Signal-BKG	279.207	1	19.4758	71.3833	142.011	516.369	682.732	918.083
														Log (Concentration)		0.739332	1.21645	1.69357	2.1707	2.64782	3.12494	3.60206
														Log (Signal-BKG)		0	1.2895	1.8536	2.15232	2.71296	2.83425	2.96288
															Slope				Intercept		N	R2
														Linear regression	0.582349				0		6	0.765622
														log-log regression	1.31806				-0.630559		5	0.927396
															1.31806	#N/A	#N/A	0.986854	-0.458596	0.223978	0.957643	0.151798
														GFR alpha-3		2.30045	2.78399	3.26753	3.75107	4.23461	4.71815	5.20169
														Concentration (pg/ml)	0	13.7174	41.1523	123.457	370.37	1111.11	3333.33	10000
														Signal-BKG	0	184.587	641.864	1963	5846.45	16002.1	20905.9	22075.6
														Log (Concentration)		1.13727	1.61439	2.09151	2.56864	3.04576	3.52288	4
														Log (Signal-BKG)		2.2662	2.80744	3.29292	3.76689	4.20418	4.32027	4.34391
															Slope				Intercept		N	R2
														Linear regression	14.5563				0		5	0.998916
														log-log regression	1.01345				1.14787		5	0.998486
															1.01345	#N/A	#N/A	0.999437	1.14787	0.0254909	0.977565	1.24006
														IFN-gamma R2		0.426671	1.08621	1.74575	2.40528	3.06482	3.72436	4.3839
														Concentration (pg/ml)	0	0.548697	1.64609	4.93827	14.8148	44.4444	133.333	400
														Signal-BKG	69.2337	1	28.1067	80.6058	309.139	1247.87	3247.79	4189.43
														Log (Concentration)		-0.260668	0.216454	0.693575	1.1707	1.64782	2.12494	2.60206
														Log (Signal-BKG)		0	1.44881	1.90637	2.49015	3.09617	3.51159	3.62216
															Slope				Intercept		N	R2
														Linear regression	24.6762				0		6	0.996073
														log-log regression	1.38233				0.786999		6	0.950933
															1.38233	#N/A	#N/A	0.996304	0.786999	0.151982	1.11405	1.18641
														IL-1 RI		1.05069	1.44003	1.82937	2.21871	2.60805	2.99739	3.38673
														Concentration (pg/ml)	0	137.174	411.523	1234.57	3703.7	11111.1	33333.3	100000
														Signal-BKG	57.8433	48.7033	82.4992	1	394.303	745.492	1937.64	2818.59
														Log (Concentration)		2.13727	2.61439	3.09151	3.56864	4.04576	4.52288	5
														Log (Signal-BKG)		1.68756	1.91645	0	2.59583	2.87244	3.28727	3.45003
															Slope				Intercept		N	R2
														Linear regression	0.0594988				0		6	0.987982
														log-log regression	0.816018				-0.653559		7	0.498599
															0.816018	#N/A	#N/A	0.556977	-0.693364	0.188038	1.0663	-1.70593
														IL-1 RII		1.83474	2.24842	2.66209	3.07577	3.48945	3.90312	4.3168
														Concentration (pg/ml)	0	54.8697	164.609	493.827	1481.48	4444.44	13333.3	40000
														Signal-BKG	0	60.3642	197.232	516.979	1119.91	2965.21	4337.46	4859.93
														Log (Concentration)		1.73933	2.21645	2.69357	3.1707	3.64782	4.12494	4.60206
														Log (Signal-BKG)		1.78078	2.29498	2.71347	3.04919	3.47206	3.63724	3.68663
															Slope				Intercept		N	R2
														Linear regression	0.680814				0		5	0.995669
														log-log regression	0.867025				0.326696		5	0.994925
															0.867025	#N/A	#N/A	0.998066	0.326696	0.0476743	0.810475	0.505999
														IL-10 R beta		2.36135	2.83651	3.31167	3.78683	4.26199	4.73715	5.2123
														Concentration (pg/ml)	0	27.4348	82.3045	246.914	740.741	2222.22	6666.67	20000
														Signal-BKG	0	237.862	604.439	2375.17	5811.98	18223.7	27362.4	32563.6
														Log (Concentration)		1.4383	1.91542	2.39254	2.86967	3.34679	3.82391	4.30103
														Log (Signal-BKG)		2.37632	2.78135	3.37569	3.76432	4.26064	4.43715	4.51273
															Slope				Intercept		N	R2
														Linear regression	8.18024				0		5	0.999226
														log-log regression	0.995888				0.928958		5	0.996525
															0.995888	#N/A	#N/A	0.99376	0.928958	0.0110571	1.01158	0.883917
														IL-11 R alpha		0.286614	0.948435	1.61026	2.27208	2.9339	3.59572	4.25754
														Concentration (pg/ml)	0	2.74348	8.23045	24.6914	74.0741	222.222	666.667	2000
														Signal-BKG	7.65833	1	16.1017	59.2692	208.008	566.894	752.573	798.608
														Log (Concentration)		0.438302	0.915424	1.39254	1.86967	2.34679	2.82391	3.30103
														Log (Signal-BKG)		0	1.20687	1.77283	2.31808	2.7535	2.87655	2.90233
															Slope				Intercept		N	R2
														Linear regression	2.57374				0		5	0.998121
														log-log regression	1.38711				-0.321362		5	0.954244
															1.38711	#N/A	#N/A	0.996548	-0.321362	0.171702	1.08676	0.240206
														IL-15 R alpha		0.971781	1.45899	1.9462	2.43341	2.92062	3.40783	3.89503
														Concentration (pg/ml)	0	1.37174	4.11523	12.3457	37.037	111.111	333.333	1000
														Signal-BKG	63.0754	1	108.018	279.013	251.052	782.435	1770.47	3875.07
														Log (Concentration)		0.137272	0.614394	1.09151	1.56864	2.04576	2.52288	3
														Log (Signal-BKG)		0	2.03349	2.44562	2.39976	2.89345	3.24809	3.58828
															Slope				Intercept		N	R2
														Linear regression	4.05809				0		7	0.983237
														log-log regression	1.02114				0.77087		7	0.804075
															1.02114	#N/A	#N/A	0.95868	0.831606	0.325271	0.63925	1.61286
														IL-17 RA		0.919038	1.57042	2.22181	2.87319	3.52457	4.17596	4.82734
														Concentration (pg/ml)	0	2.74348	8.23045	24.6914	74.0741	222.222	666.667	2000
														Signal-BKG	41.5733	1	130.89	218.537	689.307	2252.37	5229.64	6557.99
														Log (Concentration)		0.438302	0.915424	1.39254	1.86967	2.34679	2.82391	3.30103
														Log (Signal-BKG)		0	2.11691	2.33952	2.83841	3.35264	3.71847	3.81677
															Slope				Intercept		N	R2
														Linear regression	8.08899				0		6	0.991055
														log-log regression	1.36524				0.167478		6	0.855279
															1.36524	#N/A	#N/A	0.98631	0.320651	0.302821	0.883684	1.221
														IL-17 RC		1.95406	2.41321	2.87236	3.3315	3.79065	4.2498	4.70895
														Concentration (pg/ml)	0	5.48697	16.4609	49.3827	148.148	444.444	1333.33	4000
														Signal-BKG	0	97.0733	223.854	745.38	2065.08	8156.24	14986.8	18993.5
														Log (Concentration)		0.739332	1.21645	1.69357	2.1707	2.64782	3.12494	3.60206
														Log (Signal-BKG)		1.9871	2.34996	2.87238	3.31494	3.91149	4.17571	4.27861
															Slope				Intercept		N	R2
														Linear regression	17.8741				0		5	0.993521
														log-log regression	0.96233				1.24258		6	0.993147
															0.96233	#N/A	#N/A	0.989581	1.24258	0.0151022	0.983105	1.19087
														IL-20 R beta		2.32541	2.70466	3.08392	3.46318	3.84244	4.2217	4.60096
														Concentration (pg/ml)	0	54.8697	164.609	493.827	1481.48	4444.44	13333.3	40000
														Signal-BKG	0	216.46	465.995	1279.05	3063.48	6648.95	7983.22	9335.89
														Log (Concentration)		1.73933	2.21645	2.69357	3.1707	3.64782	4.12494	4.60206
														Log (Signal-BKG)		2.33538	2.66838	3.10689	3.48621	3.82275	3.90218	3.97016
															Slope				Intercept		N	R2
														Linear regression	2.1301				0		4	0.993075
														log-log regression	0.794889				0.942831		5	0.998015
															0.794889	#N/A	#N/A	0.996473	0.942831	0.00923531	0.805339	0.909697
														IL-1F8		2.6046	3.11328	3.62195	4.13063	4.6393	5.14798	5.65665
														Concentration (pg/ml)	0	5.48697	16.4609	49.3827	148.148	444.444	1333.33	4000
														Signal-BKG	0	408.659	1278.9	4116.73	13731.2	19399.5	32990.7	35036.8
														Log (Concentration)		0.739332	1.21645	1.69357	2.1707	2.64782	3.12494	3.60206
														Log (Signal-BKG)		2.61136	3.10684	3.61455	4.13771	4.28779	4.51839	4.54452
															Slope				Intercept		N	R2
														Linear regression	91.5779				0		4	0.998868
														log-log regression	1.06613				1.81637		4	0.999852
															1.06613	#N/A	#N/A	0.999925	1.81637	0.00933556	1.0803	1.79012
														IL-21 R		1.93779	2.36027	2.78276	3.20525	3.62773	4.05022	4.4727
														Concentration (pg/ml)	0	137.174	411.523	1234.57	3703.7	11111.1	33333.3	100000
														Signal-BKG	0	74.3783	225.308	572.086	1786.78	6336.07	12539.2	20084.9
														Log (Concentration)		2.13727	2.61439	3.09151	3.56864	4.04576	4.52288	5
														Log (Signal-BKG)		1.87145	2.35278	2.75746	3.25207	3.80182	4.09827	4.30287
															Slope				Intercept		N	R2
														Linear regression	0.560369				0		5	0.997144
														log-log regression	0.885491				0.0452513		7	0.986431
															0.885491	#N/A	#N/A	0.979762	0.0452513	0.0225604	0.857682	0.162179
														IL-23 R		1.30698	1.72715	2.14733	2.5675	2.98767	3.40784	3.82801
														Concentration (pg/ml)	0	1.37174	4.11523	12.3457	37.037	111.111	333.333	1000
														Signal-BKG	0	40.3748	26.6348	90.1706	391.281	1198.37	4303.52	4796.74
														Log (Concentration)		0.137272	0.614394	1.09151	1.56864	2.04576	2.52288	3
														Log (Signal-BKG)		1.60611	1.42545	1.95507	2.59249	3.07859	3.63382	3.68095
															Slope				Intercept		N	R2
														Linear regression	12.6675				0		6	0.996853
														log-log regression	0.880638				1.1861		7	0.942953
															0.880638	#N/A	#N/A	0.968292	1.1861	0.0939889	1.00603	0.909641
														IL-28A		0.657554	1.30849	1.95943	2.61037	3.26131	3.91224	4.56318
														Concentration (pg/ml)	0	2.74348	8.23045	24.6914	74.0741	222.222	666.667	2000
														Signal-BKG	0	1.1625	43.4379	155.868	719.335	2378	8232.2	16900.4
														Log (Concentration)		0.438302	0.915424	1.39254	1.86967	2.34679	2.82391	3.30103
														Log (Signal-BKG)		0.065393	1.63787	2.19276	2.85693	3.37621	3.91552	4.2279
															Slope				Intercept		N	R2
														Linear regression	12.1482				0		6	0.998062
														log-log regression	1.3643				0.0595763		7	0.944285
															1.3643	#N/A	#N/A	0.990924	0.0595763	0.141526	1.11608	0.681579
														JAM-C		1.13242	1.47016	1.80791	2.14565	2.4834	2.82115	3.15889
														Concentration (pg/ml)	0	0.548697	1.64609	4.93827	14.8148	44.4444	133.333	400
														Signal-BKG	68.3163	67.23	101.377	1	191.223	606.723	1283.99	2075.48
														Log (Concentration)		-0.260668	0.216454	0.693575	1.1707	1.64782	2.12494	2.60206
														Log (Signal-BKG)		1.82756	2.00594	0	2.28154	2.78299	3.10856	3.31712
															Slope				Intercept		N	R2
														Linear regression	10.0603				0		6	0.977519
														log-log regression	0.707884				1.36038		7	0.429566
															0.707884	#N/A	#N/A	0.526478	1.31694	0.228743	0.981065	0.866786
														Klotho beta		2.94211	3.30767	3.67323	4.03879	4.40435	4.76991	5.13547
														Concentration (pg/ml)	0	137.174	411.523	1234.57	3703.7	11111.1	33333.3	100000
														Signal-BKG	0	787.394	1949.22	5913.17	11987.3	21357.9	22178.6	25845.6
														Log (Concentration)		2.13727	2.61439	3.09151	3.56864	4.04576	4.52288	5
														Log (Signal-BKG)		2.89619	3.28986	3.77182	4.07872	4.32956	4.34594	4.41239
															Slope				Intercept		N	R2
														Linear regression	4.79486				0		3	0.99938
														log-log regression	0.766177				1.30458		5	0.985738
															0.766177	#N/A	#N/A	0.976599	1.30458	0.0458513	0.718056	1.47631
														Layilin		1.84538	2.42184	2.99831	3.57478	4.15124	4.72771	5.30418
														Concentration (pg/ml)	0	5.48697	16.4609	49.3827	148.148	444.444	1333.33	4000
														Signal-BKG	0	62.0263	309.141	1047.32	3447.4	5470.4	8285.57	11237
														Log (Concentration)		0.739332	1.21645	1.69357	2.1707	2.64782	3.12494	3.60206
														Log (Signal-BKG)		1.79258	2.49016	3.02008	3.53749	3.73802	3.91832	4.05065
															Slope				Intercept		N	R2
														Linear regression	23.0024				0		4	0.99911
														log-log regression	1.20822				0.952099		4	0.994423
															1.20822	#N/A	#N/A	0.999952	0.952099	0.0678735	1.09756	1.15712
														LDL R		2.86273	3.28926	3.71579	4.14232	4.56884	4.99537	5.4219
														Concentration (pg/ml)	0	137.174	411.523	1234.57	3703.7	11111.1	33333.3	100000
														Signal-BKG	0	678.092	1895.67	6497.46	12842.5	35358.1	45482.8	46353.8
														Log (Concentration)		2.13727	2.61439	3.09151	3.56864	4.04576	4.52288	5
														Log (Signal-BKG)		2.83129	3.27776	3.81274	4.10865	4.54849	4.65785	4.66608
															Slope				Intercept		N	R2
														Linear regression	3.23521				0		5	0.995029
														log-log regression	0.893963				0.952086		5	0.99341
															0.893963	#N/A	#N/A	0.988754	0.952086	0.0265502	0.861016	1.06966
														LIF		1.31966	1.65716	1.99466	2.33215	2.66965	3.00715	3.34464
														Concentration (pg/ml)	0	0.137174	0.411523	1.23457	3.7037	11.1111	33.3333	100
														Signal-BKG	0	48.7671	44.7921	44.0621	111.155	771.171	1367.19	2716.32
														Log (Concentration)		-0.862728	-0.385606	0.091515	0.568636	1.04576	1.52288	2
														Log (Signal-BKG)		1.68813	1.6512	1.64407	2.04593	2.88715	3.13583	3.43398
															Slope				Intercept		N	R2
														Linear regression	29.0013				0		7	0.954
														log-log regression	0.70736				1.95295		7	0.886391
															0.70736	#N/A	#N/A	0.939579	1.92992	0.131307	0.852159	1.7785
														Matrilin-3		0.280695	0.874237	1.46778	2.06132	2.65486	3.2484	3.84195
														Concentration (pg/ml)	0	2.74348	8.23045	24.6914	74.0741	222.222	666.667	2000
														Signal-BKG	79.3342	1	15.5271	15.915	186.857	895.485	1539.01	4222.21
														Log (Concentration)		0.438302	0.915424	1.39254	1.86967	2.34679	2.82391	3.30103
														Log (Signal-BKG)		0	1.19109	1.20181	2.27151	2.95206	3.18724	3.62554
															Slope				Intercept		N	R2
														Linear regression	2.15195				0		7	0.989455
														log-log regression	1.24401				-0.264556		7	0.957949
															1.24401	#N/A	#N/A	0.946455	-0.264556	0.0702002	1.12634	0.0302846
														Lymphotoxin beta R		0.793804	1.41843	2.04307	2.6677	3.29233	3.91696	4.54159
														Concentration (pg/ml)	0	0.274348	0.823045	2.46914	7.40741	22.2222	66.6667	200
														Signal-BKG	127.847	1	99.2129	107.69	404.599	1313.14	3840.59	4117.98
														Log (Concentration)		-0.561698	-0.0845763	0.392545	0.869666	1.34679	1.82391	2.30103
														Log (Signal-BKG)		0	1.99657	2.03218	2.60702	3.11831	3.5844	3.61468
															Slope				Intercept		N	R2
														Linear regression	57.7132				0		6	0.998416
														log-log regression	1.30917				1.39686		6	0.871804
															1.30917	#N/A	#N/A	0.95525	1.52916	0.267082	0.893231	1.89088
														Nephrin		1.51505	1.97823	2.44141	2.90459	3.36777	3.83095	4.29413
														Concentration (pg/ml)	0	27.4348	82.3045	246.914	740.741	2222.22	6666.67	20000
														Signal-BKG	0	28.1944	86.046	320.97	842.354	2850.92	8718.43	13178.6
														Log (Concentration)		1.4383	1.91542	2.39254	2.86967	3.34679	3.82391	4.30103
														Log (Signal-BKG)		1.45016	1.93473	2.50646	2.92549	3.45498	3.94044	4.11987
															Slope				Intercept		N	R2
														Linear regression	1.30339				0		6	0.99979
														log-log regression	0.970781				0.118774		7	0.989991
															0.970781	#N/A	#N/A	0.985312	0.118774	0.0200936	0.943581	0.214132
														Neurocan		1.01366	1.99318	2.9727	3.95222	4.93174	5.91126	6.89078
														Concentration (pg/ml)	0	5.48697	16.4609	49.3827	148.148	444.444	1333.33	4000
														Signal-BKG	44.8683	1	93.6338	381.745	1152.44	2456.3	5016.07	7796.23
														Log (Concentration)		0.739332	1.21645	1.69357	2.1707	2.64782	3.12494	3.60206
														Log (Signal-BKG)		0	1.97143	2.58177	3.06162	3.39028	3.70036	3.89188
															Slope				Intercept		N	R2
														Linear regression	7.74193				0		4	0.994922
														log-log regression	2.05298				-1.08341		4	0.883606
															2.05298	#N/A	#N/A	0.995246	-0.50417	0.40297	1.14246	0.603432
														NKp46		0.921718	1.48683	2.05193	2.61704	3.18215	3.74725	4.31236
														Concentration (pg/ml)	0	5.48697	16.4609	49.3827	148.148	444.444	1333.33	4000
														Signal-BKG	0	8.10833	23.8704	127.613	571.636	1737.38	4142.03	4480.91
														Log (Concentration)		0.739332	1.21645	1.69357	2.1707	2.64782	3.12494	3.60206
														Log (Signal-BKG)		0.908932	1.37786	2.10589	2.75712	3.23989	3.61721	3.65137
															Slope				Intercept		N	R2
														Linear regression	3.19316				0		6	0.991925
														log-log regression	1.18441				0.0460462		6	0.990287
															1.18441	#N/A	#N/A	0.983002	0.0460462	0.00481627	1.17637	0.0660557
														Laminin alpha 4		0.373068	1.27061	2.16815	3.06569	3.96323	4.86077	5.75831
														Concentration (pg/ml)	0	137.174	411.523	1234.57	3703.7	11111.1	33333.3	100000
														Signal-BKG	0	0.07375	151.913	250.314	779.802	5482.2	13104.8	15738.1
														Log (Concentration)		2.13727	2.61439	3.09151	3.56864	4.04576	4.52288	5
														Log (Signal-BKG)		-1.13224	2.18159	2.39848	2.89198	3.73895	4.11743	4.19695
															Slope				Intercept		N	R2
														Linear regression	0.400801				0		6	0.988604
														log-log regression	1.88116				-3.89837		6	0.805492
															1.88116	#N/A	#N/A	0.964578	-3.64748	0.375122	1.09241	-0.832741

## Sheet: Protein Information
	Target	Uniprot	GeneName	GeneID	Description
	ADAM9	Q61072	Adam9 Kiaa0021 Mdc9 Mltng	11502	Disintegrin and metalloproteinase domain-containing protein 9 (ADAM 9) (EC 3.4.24.-) (Meltrin-gamma) (Metalloprotease/disintegrin/cysteine-rich protein 9) (Myeloma cell metalloproteinase)																					m_ADAM9
	CD14	P10810	Cd14	12475	Monocyte differentiation antigen CD14 (Myeloid cell-specific leucine-rich glycoprotein) (CD antigen CD14)																					m_CD14
	CD39L3	Q8BFW6	Entpd3 mCG_22707	215446	Ectonucleoside triphosphate diphosphohydrolase 3 (Nucleoside triphosphate diphosphohydrolase-3) (EC 3.6.1.5)																					m_CD39L3
	CDNF	Q8CC36	Cdnf Armetl1	227526	Cerebral dopamine neurotrophic factor (ARMET-like protein 1) (Conserved dopamine neurotrophic factor)																					m_CDNF
	Cripto	P51865	Tdgf1 Cripto	0	Teratocarcinoma-derived growth factor (Cripto growth factor) (Epidermal growth factor-like Cripto protein)																					m_Cripto
	CXCL14	Q9WUQ5	Cxcl14 Bmac Kec Ks1 Mip2g Scyb14	57266	C-X-C motif chemokine 14 (B-cell and monocyte-activating chemokine) (Chemokine BRAK) (Kidney-expressed chemokine CXC) (MIP-2G) (Small-inducible cytokine B14)																					m_CXCL14
	Epimorphin	Q00262	Stx2 Epim	0	Syntaxin-2 (Epimorphin)																					m_Epimorphin
	Erythropoietin R	P14753	Epor	13857	Erythropoietin receptor (EPO-R)																					m_Erythropoietin R
	Flt-3	Q00342	Flt3 Flk-2 Flt-3	14255	Receptor-type tyrosine-protein kinase FLT3 (EC 2.7.10.1) (FL cytokine receptor) (Fetal liver kinase 2) (FLK-2) (Fms-like tyrosine kinase 3) (FLT-3) (Tyrosine-protein kinase receptor flk-2) (CD antigen CD135)																					m_Flt-3
	Follistatin	P47931	Fst	14313	Follistatin (FS) (Activin-binding protein)																					m_Follistatin
	Frizzled-1	Q8BKG4	Fzd10 Fz10	93897	Frizzled-10 (Fz-10) (CD antigen CD350)																					m_Frizzled-1
	Frizzled-4	Q61088	Fzd4	14366	Frizzled-4 (Fz-4) (mFz4) (CD antigen CD344)																					m_Frizzled-4
	FSTL1	Q62356	Fstl1 Frp Fstl Tsc36	14314	Follistatin-related protein 1 (Follistatin-like protein 1) (TGF-beta-inducible protein TSC-36)																					m_FSTL1
	GDF-3	Q07104	Gdf3 Gdf-3 Vgr-2	14562	Growth/differentiation factor 3 (GDF-3) (VG-1-related protein 2)																					m_GDF-3
	GDF-7	P43029	Gdf7 Gdf-7	238057	Growth/differentiation factor 7 (GDF-7)																					m_GDF-7
	GFR alpha-3	O35118	Gfra3	14587	GDNF family receptor alpha-3 (GDNF receptor alpha-3) (GDNFR-alpha-3) (GFR-alpha-3)																					m_GFR alpha-3
	IFN-gamma R2	Q63953	Ifngr2 ifngr2 mCG_11456	15980	Ifngr2 protein (Interferon gamma receptor 2)																					m_IFN-gamma R2
	IL-1 RI	P13504	Il1r1 Il-1r1 Il1ra	16177	Interleukin-1 receptor type 1 (IL-1R-1) (IL-1RT-1) (IL-1RT1) (CD121 antigen-like family member A) (Interleukin-1 receptor alpha) (IL-1R-alpha) (Interleukin-1 receptor type I) (p80) (CD antigen CD121a) [Cleaved into: Interleukin-1 receptor type 1, membrane form (mIL-1R1) (mIL-1RI); Interleukin-1 receptor type 1, soluble form (sIL-1R1) (sIL-1RI)]																					m_IL-1 RI
	IL-1 RII	P27931	Il1r2 Il-1r2 Il1rb	16178	Interleukin-1 receptor type 2 (IL-1R-2) (IL-1RT-2) (IL-1RT2) (CD121 antigen-like family member B) (IL-1 type II receptor) (Interleukin-1 receptor beta) (IL-1R-beta) (Interleukin-1 receptor type II) (CD antigen CD121b) [Cleaved into: Interleukin-1 receptor type 2, membrane form (mIL-1R2) (mIL-1RII); Interleukin-1 receptor type 2, soluble form (sIL-1R2) (sIL-1RII)]																					m_IL-1 RII
	IL-10 R beta	Q61190	Il10rb Crfb4	0	Interleukin-10 receptor subunit beta (IL-10 receptor subunit beta) (IL-10R subunit beta) (IL-10RB) (Cytokine receptor class-II member 4) (Cytokine receptor family 2 member 4) (CRF2-4) (Interleukin-10 receptor subunit 2) (IL-10R subunit 2) (IL-10R2) (CD antigen CDw210b)																					m_IL-10 R beta
	IL-11 R alpha	Q64385	Il11ra1 Etl2 Il11ra	16157	Interleukin-11 receptor subunit alpha-1 (IL-11 receptor subunit alpha-1) (IL-11R subunit alpha-1) (IL-11R-alpha-1) (IL-11RA1) (Enhancer trap locus homolog 2) (Etl-2) (Novel cytokine receptor 1) (NR-1) (NR1)																					m_IL-11 R alpha
	IL-15 R alpha	Q60819	Il15ra	16169	Interleukin-15 receptor subunit alpha (IL-15 receptor subunit alpha) (IL-15R-alpha) (IL-15RA) (CD antigen CD215) [Cleaved into: Soluble interleukin-15 receptor subunit alpha (sIL-15 receptor subunit alpha) (sIL-15R-alpha) (sIL-15RA)]																					m_IL-15 R alpha
	IL-17 RA	Q60943	Il17ra Il17r	16172	Interleukin-17 receptor A (IL-17 receptor A) (IL-17RA) (CD antigen CD217)																					m_IL-17 RA
	IL-17 RC	Q8K4C2	Il17rc	171095	Interleukin-17 receptor C (IL-17 receptor C) (IL-17RC) (Interleukin-17 receptor-like protein) (IL-17RL) (ZcytoR14)																					m_IL-17 RC
	IL-20 R beta	E9Q9A6	Il20rb	213208	Interleukin 20 receptor beta																					m_IL-20 R beta
	IL-1F8	Q9D6Z6	Il36b Fil1e Il1f8	69677	Interleukin-36 beta (Interleukin-1 family member 8) (IL-1F8)																					m_IL-1F8
	IL-21 R	Q9JHX3	Il21r Nilr	60504	Interleukin-21 receptor (IL-21 receptor) (IL-21R) (Lymphocyte receptor beta) (LR-beta) (Novel cytokine receptor 8) (NR8) (Novel interleukin receptor) (CD antigen CD360)																					m_IL-21 R
	IL-23 R	Q8K4B4	Il23r	209590	Interleukin-23 receptor (IL-23 receptor) (IL-23R)																					m_IL-23 R
	IL-28A	Q4VK74	Ifnl2 Il28a	330496	Interferon lambda-2 (IFN-lambda-2) (Interleukin-28A) (IL-28A)																					m_IL-28A
	JAM-C	Q9D8B7	Jam3	83964	Junctional adhesion molecule C (JAM-C) (JAM-2) (Junctional adhesion molecule 3) (JAM-3)																					m_JAM-C
	Klotho beta	Q99N32	Klb Betakl	83379	Beta-klotho (BKL) (BetaKlotho) (Klotho beta-like protein)																					m_Klotho beta
	Layilin	Q8C351	Layn	244864	Layilin																					m_Layilin
	LDL R	P35951	Ldlr	16835	Low-density lipoprotein receptor (LDL receptor)																					m_LDL R
	LIF	Q9EST5	Anp32b Pal31	67628	Acidic leucine-rich nuclear phosphoprotein 32 family member B (Proliferation-related acidic leucine-rich protein PAL31)																					m_LIF
	Matrilin-3	O35701	Matn3	17182	Matrilin-3																					m_Matrilin-3
	Lymphotoxin beta R	P50284	Ltbr Tnfcr Tnfrsf3	17000	Tumor necrosis factor receptor superfamily member 3 (Lymphotoxin-beta receptor)																					m_Lymphotoxin beta R
	Nephrin	Q80W68	Kirrel1 Kirrel Neph1	170643	Kin of IRRE-like protein 1 (Kin of irregular chiasm-like protein 1) (Nephrin-like protein 1)																					m_Nephrin
	Neurocan	P55066	Ncan Cspg3	13004	Neurocan core protein (Chondroitin sulfate proteoglycan 3)																					m_Neurocan
	NKp46	Q8C567	Ncr1 Ly94	17086	Natural cytotoxicity triggering receptor 1 (Activating receptor 1) (mAR-1) (Lymphocyte antigen 94) (Natural killer cell p46-related protein) (NK-p46) (NKp46) (mNKp46) (CD antigen CD335)																					m_NKp46
	Laminin alpha 4	P97927	Lama4	16775	Laminin subunit alpha-4 (Laminin-14 subunit alpha) (Laminin-8 subunit alpha) (Laminin-9 subunit alpha)																					m_Laminin alpha 4

## Sheet: Bioinformatics
Need help making sense of your data?
RayBiotech offers affordable Biostatistics & Bioinformatics services.
	DATA CLEAN-UP				DIFFERENTIAL EXPRESSION ANALYSIS					CLUSTER ANALYSIS
	Data outliers are identified & removed from further analyses.				Identifies differentially-expressed proteins across groups using volcano plots & jitter plots.					Clusters samples based on similar expression profiles. Includes heatmaps and more!
	BIOMARKER SELECTION				PATHWAY ANALYSIS
	Uses various models to identify statistically-significant biomarkers between groups. Provides p-values.				Identifies the specific protein functions, biological pathways, and physical interactions enriched in a particular group.					Contact us at info@raybiotech.com for more information.

## Sheet: Data Statistics
	Target	LOD (pg/ml)	Best Confident Range	Maximum Value	Highest Reported Value	Lowest Reported Value	% Below LOD	% Above LOD but <3xLOD	% in Best Confidence	% Above Maximum
	ADAM9	0.189474	0.6 - 21	61.7284	21.4138	0	41.3978	9.67742	48.3871	0
	CD14	200	600.0 - 33,333	100000	5355.71	0	59.6774	7.52688	32.7957	0
	CD39L3	4.14137	12.4 - 1,852	5555.56	452.365	0	49.4624	5.91398	44.6237	0
	CDNF	0.136632	0.4 - 185	555.556	5.23325	0	47.8495	13.4409	38.7097	0
	Cripto	3.29111	9.9 - 3,333	10000	246.312	0	51.6129	8.06452	40.3226	0
	CXCL14	16	48.0 - 2,667	8000	307.535	0	33.3333	24.1935	42.4731	0
	Epimorphin	6.01322	18.0 - 741	2222.22	86.2136	0	36.5591	27.4194	36.0215	0
	Erythropoietin R	14.5058	43.5 - 3,704	11111.1	291.309	0	44.6237	14.5161	40.8602	0
	Flt-3	14.5374	43.6 - 18,519	55555.6	736.451	0	34.9462	4.30108	60.7527	0
	Follistatin	4	12.0 - 667	2000	129.245	0	67.7419	7.52688	24.7312	0
	Frizzled-1	30.6263	91.9 - 13,333	40000	3740.65	0	26.8817	5.91398	67.2043	0
	Frizzled-4	11.3299	34.0 - 3,704	11111.1	145.755	0	63.4409	14.5161	22.043	0
	FSTL1	20	60.0 - 3,333	10000	1267.31	0	32.7957	6.45161	60.7527	0
	GDF-3	3.28253	9.8 - 7,407	22222.2	55.6971	0	82.7957	3.76344	13.4409	0
	GDF-7	8	24.0 - 1,333	4000	1451.44	0	40.3226	2.15054	56.4516	0
	GFR alpha-3	3.2566	9.8 - 1,852	5555.56	25.772	0	66.129	23.1183	10.7527	0
	IFN-gamma R2	0.8	2.4 - 133	400	206.259	0	24.7312	6.45161	65.5914	0
	IL-1 RI	200	600.0 - 33,333	100000	12597.4	0	24.7312	4.83871	70.4301	0
	IL-1 RII	80	240.0 - 7,407	22222.2	854.12	0	60.2151	16.6667	23.1183	0
	IL-10 R beta	1.88622	5.7 - 3,704	11111.1	30.6525	0	82.2581	9.13978	8.60215	0
	IL-11 R alpha	4	12.0 - 370	1111.11	155.254	0	60.2151	3.76344	36.0215	0
	IL-15 R alpha	2	6.0 - 333	1000	70.8254	0	32.2581	9.13978	58.6022	0
	IL-17 RA	0.616764	1.9 - 667	2000	18.1908	0	69.8925	3.76344	26.3441	0
	IL-17 RC	0.926245	2.8 - 741	2222.22	7.77565	0	85.4839	9.13978	5.37634	0
	IL-20 R beta	17.3355	52.0 - 2,469	7407.41	131.099	0	77.957	12.3656	9.67742	0
	IL-1F8	0.121279	0.4 - 247	740.741	3.80432	0	62.3656	5.91398	31.7204	0
	IL-21 R	40.8706	122.6 - 18,519	55555.6	1850.45	0	60.7527	17.7419	21.5054	0
	IL-23 R	2	6.0 - 333	1000	76.6645	0	30.6452	10.7527	58.6022	0
	IL-28A	2.68615	8.1 - 667	2000	100.155	0	56.4516	14.5161	29.0323	0
	JAM-C	0.8	2.4 - 133	400	1939.15	0	17.7419	1.6129	19.3548	46.2366
	Klotho beta	6.18958	18.6 - 2,058	6172.84	151.101	0	70.9677	11.2903	17.7419	0
	Layilin	8	24.0 - 247	740.741	57.2437	0	66.6667	20.4301	12.9032	0
	LDL R	2.13829	6.4 - 18,519	55555.6	176.31	0	33.871	10.7527	55.3763	0
	LIF	0.397159	1.2 - 33	100	2.80127	0.15955	65.0538	22.5806	12.3656	0
	Matrilin-3	7.8298	23.5 - 667	2000	94.757	4.97926	67.2043	13.9785	18.8172	0
	Lymphotoxin beta R	0.4	1.2 - 67	200	31.8381	0	24.7312	7.52688	67.7419	0
	Nephrin	7.15412	21.5 - 6,667	20000	359.836	0	65.0538	9.67742	25.2688	0
	Neurocan	3.19551	9.6 - 247	740.741	2710.12	0	25.2688	5.91398	5.91398	47.3118
	NKp46	3.37213	10.1 - 1,333	4000	275.2	0	34.4086	3.22581	62.3656	0
	Laminin alpha 4	5.11959	15.4 - 33,333	100000	12934.9	0	30.1075	0	69.8925	0

## Sheet: Result
			1: Linear
			2: Log-logit	0	Below LOD
			3: Std3	1585.64	Above MAX
			4: 4-PL
	(pg/ml)		4: Indiv_Nor	Experimental Result - Dilution factor not accounted for
186	LOD	MAX	Curve(s)	(pg/ml)	F33853 (HC)	M33854 (HC)	M33855 (HC)	M33856 (HC)	M33857 (HC)	F33873 (HC)	F33874 (HC)	F33875 (HC)	M33876 (HC)	F33877 (HC)	F33878 (HC)	F33879 (HC)	F33880 (HC)	M33881 (HC)	M33882 (HC)	M33883 (HC)	M33884 (HC)	F33885 (HC)	F33886 (HC)	F33887 (HC)	M33888 (HC)	M33889 (HC)	F33903 (HC)	F33904 (HC)	F33905 (HC)	M33906 (HC)	M33907 (HC)	M33908 (HC)	M33909 (HC)	F33910 (HC)	F33911 (HC)	F33912 (HC)	F33913 (HC)	M33914 (HC)	M33915 (HC)	M33916 (HC)	M33917 (HC)	M33927 (HC)	M33928 (HC)	F33934 (HC)	F33935 (HC)	F33936 (HC)	F33937 (HC)	M33938 (HC)	M33939 (HC)
mCYT10	0.189474	61.7284	1: Linear	ADAM9	5.62431	2.7826	0	3.47064	6.43641	3.17942	2.02655	4.01968	3.32296	0	0	0	3.72403	0.70343	4.38317	2.8352	0.17388	0.559163	0.38011	3.41737	0	0	0	0	0.952355	0.460169	0	0	0	0	0	0	0.117249	0.115604	0	3.23956	0.80524	11.6093	17.6996	0.0370951	1.92719	1.99228	0.849944	0.269805	0
mCYT10	200	100000	1: Linear	CD14	1055.79	905.365	896.262	72.8773	2964.67	1774.09	135.714	551.501	0	0	0	0	0	0	0	1862.36	0	543.301	611.682	1190.64	0	165.411	0	0	513.646	815.656	0	726.415	0	626.998	380.251	0	1252.88	3460.18	1604.06	2643.5	3611.37	2272.77	2533.84	2342.03	3582.73	1638.5	2610.91	5355.71	3711.68
mCYT10	4.14137	5555.56	1: Linear	CD39L3	72.6538	58.8176	28.6367	120.548	116.475	57.2633	26.4137	78.6539	60.9276	0	0	0	43.0622	16.3956	34.4877	47.784	0.802691	0	0	79.596	0	0	0	0	19.2946	38.7713	0	0	0	16.3809	0	0	17.2503	11.9537	16.0115	76.1705	47.1659	329.525	258.915	11.3413	103.653	29.0223	36.3433	49.8371	12.6729
mCYT10	0.136632	555.556	1: Linear	CDNF	1.67515	0.876733	0	0.917832	1.54786	0.755046	0.281585	1.05492	0.759944	0	0.327529	0	0.516897	0.285742	0.556928	0.954115	0	0.0265835	0	1.46376	0	0	0.0919785	0	0.030475	0.114212	0	0	0	0	0	0	0.22798	0.0955163	0	0.3407	0.667138	3.56302	3.32681	0.0569542	0.548778	0.438534	0.394407	0.332794	0.00296178
mCYT10	3.29111	10000	1: Linear	Cripto	10.2977	0	0	0	76.2214	29.0277	23.8121	53.0141	13.5953	0	18.073	0	27.7873	4.34776	0	0	25.2615	24.8428	0	64.01	0	0	0	11.8818	37.1812	0	0	0	0	64.8092	0	0	1.95705	6.83751	56.291	56.8767	9.34822	246.312	161.756	10.7152	102.395	53.5151	42.9374	24.835	13.2069
mCYT10	16	8000	1: Linear	CXCL14	0	0	68.0166	7.15455	40.8538	56.6767	54.4156	34.4192	24.0872	4.8492	42.3506	0	30.5388	36.6662	55.0891	31.2182	11.0061	10.73	39.4449	107.859	0	0	0	10.2648	0	0	0	0	0	5.15122	9.91328	0	31.4596	81.9934	221.471	66.9998	92.4509	127.078	307.535	38.4635	258.066	79.1881	218.415	120.258	143.25
mCYT10	6.01322	2222.22	1: Linear	Epimorphin	35.9393	27.3298	2.67189	42.2314	19.6616	34.2332	5.44574	20.3256	15.8621	9.98231	6.43052	2.31236	24.2573	10.6823	19.8281	20.8783	10.5183	14.3911	0.578727	45.084	0	0	0	0	11.1921	7.60461	0	0	0	21.3642	0	0	2.89418	6.79686	0.271733	8.44934	4.76541	82.9295	69.1724	13.5932	54.0648	15.2022	42.9254	19.0511	15.2201
mCYT10	14.5058	11111.1	1: Linear	Erythropoietin R	0	0	0	0	42.267	180.002	0	55.4707	4.55451	10.904	16.8932	0	38.3028	56.1093	0	102.25	16.7368	129.198	50.4907	188.002	0	0	0	34.5955	0	0	0	23.3191	53.6719	100.327	21.6954	0	27.2647	177.593	25.8952	56.6437	0	65.3766	124.541	110.505	159.644	113.914	129.343	291.309	179.861
mCYT10	14.5374	55555.6	1: Linear	Flt-3	379.694	297.608	211.227	328.658	178.852	377.74	387.976	453.425	541.053	47.5701	290.087	65.8678	511.595	190.001	374.776	232.535	274.609	68.5186	97.3215	294.811	0	195.432	306.508	255.731	521.754	610.006	0	486.737	50.2887	468.886	0	158.817	515.411	510.946	371.608	322.149	375.154	401.612	511.411	182.951	537.272	322.452	410.166	209.101	180.239
mCYT10	4	2000	1: Linear	Follistatin	0	34.9304	0	0	71.4892	0	0	32.7568	5.54851	1.63716	0	7.82574	0	3.17995	0	3.87829	0	4.06179	0	50.6862	0	0	14.3193	0	0	0	0	0	0	0	0	0	1.24297	0	0	1.00509	0	53.4859	53.7081	0	7.36486	6.67799	0	0	0
mCYT10	30.6263	40000	1: Linear	Frizzled-1	994.989	708.705	767.211	1333.39	1530.39	1160.66	1253.09	1451.64	1945.57	124.554	1223.25	260.028	1907.36	499.571	1106.42	482.134	728.508	402.106	290.096	904.055	243.446	996.672	579.979	1006.44	2707.55	2987.7	455.582	2360.64	353.035	2909.92	0	382.872	2008.69	1258.99	1922.18	2138.46	1199.05	2319.59	2873.4	308.196	2065.48	816.656	1196.54	262.464	260.77
mCYT10	11.3299	11111.1	1: Linear	Frizzled-4	0	0	0	0	0	25.2281	0	34.6614	2.50797	0	0	23.5878	0	39.3983	0	87.617	0	40.679	21.1305	88.1541	0	14.2853	0	0	0	35.0475	0	34.6486	3.41481	24.2366	0	0	59.1	44.2373	0	48.5784	0	111.169	62.4986	59.5712	90.5588	40.8673	99.7214	106.603	88.8466
mCYT10	20	10000	1: Linear	FSTL1	281.673	207.652	29.1403	183.205	338.929	267.966	170.597	372.505	324.061	0	102.56	0	276.264	210.901	194.62	434.05	268.341	179.995	84.9003	657.44	0	40.008	220.202	159.896	573.951	762.263	0	391.405	59.4547	979.43	7.40006	302.285	457.462	1066.7	515.476	639.747	522.546	821.069	1267.31	271.543	1038.57	708.04	825.605	464.069	128.544
mCYT10	3.28253	22222.2	1: Linear	GDF-3	0	0	0	0	0	4.03649	0	0	0	0	0	0	0	0	0	3.42134	0	12.1119	0	29.288	0	0	0	0	0	0	0	0	0	0	0	0	0	0	0	0	0	0	0	0	0	0	0	0	0
mCYT10	8	4000	1: Linear	GDF-7	0	0	19.2167	0	451.243	0	65.6107	281.164	245.224	0	162.61	0	36.0279	0	122.737	0	50.3449	0	240.669	20.6076	0	148.98	0	0	0	62.0132	0	0	0	0	0	0	0	0	131.928	0	0	203.007	290.819	0	444.829	0	0	0	0
mCYT10	3.2566	5555.56	1: Linear	GFR alpha-3	0	0	0	0	0.0794331	0	0	7.51256	0.674193	0.872218	0	0.563588	0	10.922	2.48475	13.6052	0	14.194	3.55663	21.1058	0	0	0	0	0	0	0	0	0	0	2.17011	0	11.6536	1.15818	4.81467	5.96083	0	9.43691	7.54305	4.81141	10.1593	12.5357	10.6649	17.034	8.36142
mCYT10	0.8	400	1: Linear	IFN-gamma R2	35.5436	36.1059	26.8376	84.4983	77.9014	67.2972	22.3676	33.9853	45.5322	0	1.92956	4.09591	27.9266	14.314	25.2469	25.5778	17.7834	10.1686	5.47224	36.2453	0	1.54214	12.9485	7.7786	29.264	29.4729	0	9.45005	0	36.3969	0	1.26444	18.6865	15.8816	33.8799	47.0209	34.6623	206.259	201.585	9.00985	60.6889	37.3682	46.513	24.4314	17.3643
mCYT10	200	100000	1: Linear	IL-1 RI	4091.38	1383.81	3158.93	838.693	3504.48	3231.07	1387.46	2555.51	2099.58	1014.56	2763.42	1699.36	1290.45	3076.99	1700.66	3700.37	2121.22	2936.99	4299.79	7971.59	0	1892.6	794.68	1605.58	1582.43	3009.14	0	4028.65	1242.25	5013.76	1214.73	2745.31	5644.02	7855.16	7830.58	6173.27	7021.27	6588.7	7207.41	5133.65	10164.9	4832.97	7849.44	11242.8	5835.41
mCYT10	80	22222.2	1: Linear	IL-1 RII	106.162	0	114.571	126.674	211.371	203.681	0	0	0	0	0	0	0	14.6797	0	216.556	0	241.878	239.392	459.61	0	0	0	0	0	263.162	0	132.854	0	241.867	31.1159	8.38213	415.028	526.883	658.094	442.275	429.452	385.897	450.948	422.387	541.153	388.927	543.991	709.172	854.12
mCYT10	1.88622	11111.1	1: Linear	IL-10 R beta	0	0	0	0	0	0	0	0	0	0	0	0	0	0	0	0	4.04145	1.13398	6.75286	21.1024	0	2.52376	0	2.0438	0	0	0	0	0	0	0	0	0	8.05661	0	0	0	0.385074	4.09401	0	4.15177	0	0	6.5976	0
mCYT10	4	1111.11	1: Linear	IL-11 R alpha	0	0	0	0	0	0	0	28.9073	0	0	0	0	0	0	0	27.6737	0	0	14.7897	40.1186	0	0	0	2.034	32.1983	13.1249	0	0	0	0	0	0	0	0	43.3862	54.9161	0	49.1823	142.76	21.9996	66.685	8.69648	0	44.0458	0
mCYT10	2	1000	1: Linear	IL-15 R alpha	0	0	0	0	0	47.3076	70.8254	50.3047	24.5068	23.1192	0	22.594	4.84516	25.4016	0	33.1476	2.31965	21.5799	17.5522	49.6726	0	1.8844	24.2367	0	0	0	0	0	18.8656	0	0	0	21.5799	10.1562	0	21.7494	0	7.02044	35.1722	3.58564	4.40129	14.025	0	29.1328	4.58056
mCYT10	0.616764	2000	1: Linear	IL-17 RA	0	0	0	0	0	0	0	7.90272	10.4957	0	0	0	1.97429	3.89758	0	5.74917	13.6687	13.0335	2.3481	18.1908	0	0	0	0	0	0	0	0	0	0	0	0	0	4.20201	0	0.00988999	0	3.76314	0	0	3.97794	0	0	6.79566	0
mCYT10	0.926245	2222.22	1: Linear	IL-17 RC	0	0	0	0	0	0	0	0	0	0	0	0	0	0	0	4.74194	0	0	3.19445	7.77565	0	1.90837	0	0	0	0	0	0	0	0	0	0	0	0	0	2.00767	0	0	0	0	0	0	0	0.282415	0
mCYT10	17.3355	7407.41	1: Linear	IL-20 R beta	0	0	0	0	1.42932	131.099	73.5856	51.7451	1.96215	71.9448	0	0	0	7.25475	0	14.2433	42.3946	12.4728	0	79.8083	0	0	57.8445	0	0	0	0	0	0	0	0	0	76.839	0	0	11.4817	0	20.8668	50.4382	0	6.24599	0	0	105.585	0
mCYT10	0.121279	740.741	1: Linear	IL-1F8	0	0	0	0	0	1.28839	0.744442	1.16597	1.20203	0	0	0	0.724199	0.128518	0	0.45144	0.586243	0.91846	1.36607	0.995813	0	0	0	0	0	0	0	0	0	0.100154	0	0	0.192916	0.190282	0.226426	1.14301	0	1.05672	2.32465	0	0.493508	0.451003	0	0.992059	0
mCYT10	40.8706	55555.6	1: Linear	IL-21 R	128.114	0	0	0	0	54.8716	73.1498	0	283.083	189.198	125.919	23.0622	0	277.332	0	261.923	116.371	148.19	61.4878	415.835	0	144.594	0	144.125	0	0	0	108.653	0	78.4186	81.9966	117.598	9.71831	160.235	0	133.802	0	260.022	184.126	101.979	203.22	88.7578	252.657	278.015	86.3598
mCYT10	2	1000	1: Linear	IL-23 R	17.7444	19.4768	20.6449	12.1362	43.5332	35.7117	29.1222	37.2312	31.838	13.4754	6.2758	3.7229	24.6801	13.0601	30.0906	25.0938	38.9511	18.4198	20.1042	71.9013	0	5.30333	38.0687	5.60084	24.5968	63.338	0	15.865	14.4464	67.9078	0	47.0516	57.5835	76.6645	42.6924	59.0058	47.5231	44.9707	62.0627	11.9053	68.7055	37.0401	44.4656	32.1595	34.1978
mCYT10	2.68615	2000	1: Linear	IL-28A	0	15.4149	7.0311	8.46527	0	8.60973	8.18292	10.695	13.6444	3.58696	1.63234	1.15161	4.53813	11.6725	0	19.051	4.74454	16.3057	12.5881	36.7508	0	2.416	0	9.25942	18.665	3.50289	4.2135	10.2964	0.721302	22.759	8.53215	7.02884	15.7497	21.0867	10.2312	19.4774	11.7952	10.3433	19.1006	16.9209	35.1909	34.5359	21.111	47.587	27.1271
mCYT10	0.8	400	1: Linear	JAM-C	718.782	791.317	756.355	942.854	1016.87	1000.34	780.528	819.407	941.326	112.277	353.839	287.734	743.327	509.812	732.428	631.162	580.564	340.752	199.882	724.253	0	116.312	805.633	330.718	879.017	953.674	35.4576	508.382	15.7723	718.262	19.1895	385.657	757.971	717.18	832.423	798.423	800.416	1073.39	1229.46	279.775	716.049	852.223	686.272	610.682	791.092
mCYT10	6.18958	6172.84	1: Linear	Klotho beta	0	0	0	0	0	40.0356	15.6251	10.5927	0	0	0	0	0	0	0	21.618	0	0	0	25.8136	0	0	6.96379	0	0	0	0	0	0	0	0	0	0	0	0	0	0	0	4.63734	0	3.05231	0	0	0	0
mCYT10	8	740.741	1: Linear	Layilin	0	0	0	0	5.54004	0	0	1.1716	4.88153	0	6.26084	0	0.0355216	4.29822	0	6.54222	0	3.40386	10.9063	7.37246	0	0	0	0	0	0	0	0	0	0	0	0	0	0	0.988464	0	0	12.1217	8.19204	0	9.0413	6.50005	3.91793	48.6446	17.5829
mCYT10	2.13829	55555.6	1: Linear	LDL R	34.7566	0.607765	1.68961	44.2366	0	37.916	38.6787	43.7973	25.7993	0	22.4703	0	3.4932	17.8431	23.4424	59.2565	10.4019	35.5912	24.5567	50.8193	0	5.79289	4.73578	5.06033	0	38.6748	0	0	0	6.12054	1.5057	0	15.511	0	5.60125	32.6412	0	174.5	176.31	8.47896	30.4574	53.0973	41.3392	60.0922	41.879
mCYT10	0.397159	100	4: 4-PL	LIF	0.15955	0.15955	0.15955	0.15955	0.15955	0.342626	1.20293	0.77781	0.15955	0.803079	0.419655	0.15955	0.15955	0.15955	0.729463	2.48154	0.15955	1.13113	0.15955	1.2015	0.15955	0.15955	0.15955	1.17125	0.15955	0.15955	0.15955	0.15955	0.15955	0.15955	0.15955	0.15955	0.224659	0.15955	0.15955	0.15955	0.15955	0.15955	0.15955	0.15955	0.9067	0.15955	2.80127	0.244174	0.15955
mCYT10	7.8298	2000	4: 4-PL	Matrilin-3	4.97926	4.97926	4.97926	4.97926	4.97926	41.4384	11.2321	37.7998	16.749	40.3672	4.97926	4.97926	65.4562	38.0027	4.97926	42.6459	4.97926	46.1165	59.6395	94.757	4.97926	4.97926	4.97926	4.97926	4.97926	4.97926	4.97926	4.97926	4.97926	4.97926	4.97926	4.97926	4.97926	40.0222	4.97926	4.97926	4.97926	4.97926	5.66432	22.6956	57.0821	82.3079	4.97926	72.8663	30.1624
mCYT10	0.4	200	1: Linear	Lymphotoxin beta R	9.20632	4.99753	7.74075	5.53523	8.51285	7.03065	5.20489	6.10685	10.2687	1.04674	2.48753	0	0	4.91237	2.42026	9.14316	0	5.53757	7.82496	11.2937	0	1.1728	4.29895	3.17806	4.69838	12.836	0	3.33972	0	6.29585	0	0	0.438476	5.56783	5.11746	6.68976	7.8069	11.7754	16.2343	5.27983	11.0696	17.711	17.2946	13.8842	10.0024
mCYT10	7.15412	20000	1: Linear	Nephrin	0	0	0	0	0	5.19879	0	108.246	48.2251	81.2141	0	0	0	193.385	67.614	128.079	0	97.7	43.6141	107.386	0	7.59255	0	113.325	34.4265	73.164	0	0	0	0	0	0	312.191	64.1605	0	0	0	17.0257	55.8092	16.3428	9.03878	24.6481	42.3673	21.8093	0
mCYT10	3.19551	740.741	1: Linear	Neurocan	904.301	1348.52	926.047	1694.44	1132.31	1353.24	877.782	1182.12	1639.69	143.658	894.814	455.612	918.233	666.81	1414.41	1126.97	662.563	507.482	736.765	1328.31	34.7411	462.718	793.067	516.821	1005.5	994.672	112.141	1062.28	83.6972	1306.81	52.9171	463.795	754.434	1087.41	825.621	279.328	515.98	2454.16	2354.63	528.975	1415.32	1263.81	1117.99	901.628	1286.43
mCYT10	3.37213	4000	1: Linear	NKp46	69.05	128.856	0	63.943	125.74	143.949	66.5799	82.5037	171.07	29.7073	67.0265	26.1747	76.4028	42.8753	41.367	111.758	46.9641	49.6828	50.1901	44.8565	0	108.116	82.0626	44.6228	66.024	258.676	3.80305	128.079	8.40704	179.141	0	24.962	108.947	42.8275	41.0276	58.2464	68.9404	147.812	110.552	39.0628	122.713	214.662	133.734	275.2	166.88
mCYT10	5.11959	100000	1: Linear	Laminin alpha 4	3697.76	833.619	1923.06	4098.15	5373.94	3589.36	2209.08	2606.8	2469.58	312.497	2183.68	1097.35	1738.74	456.936	2367.98	1489.17	1003.1	349.881	168.426	832.699	0	1206.5	3518.51	898.373	1649.24	3130.22	0	586.688	0	1363.93	0	968.792	2399.66	2130.02	3289.2	3470.59	2548.31	5091.46	8016.79	384.793	3035.98	926.732	1739.58	1811.39	789.569
[truncated: 141 more columns]
