# Supplementary material for: Soy Protein Isolate Affects Blood and Brain Biomarker Expression in a Mouse Model of Fragile X
Source: Int J Mol Sci. 2025 Jun 26;26(13):6137. doi: 10.3390/ijms26136137 (PMC12250412; doi:10.3390/ijms26136137)
Supplement: Supplementary file 1 [file ijms-26-06137-s001.zip › Supplementary File S9 Array 11 Service Report.xlsx]

## Sheet: Cover Sheet
	PROPRIETARY INFORMATION
	RayBiotech Life, Inc	Form: FO-TF-028
	Service Reports; Revision 1.0
	Raybiotech Life, Inc.
	3607 Parkway Ln, Suite 200
	Peachtree Corners, GA 30092
	770-729-2992
	1-888-494-8555
	Fax: 770-206-2393
	Email: info@raybiotech.com
	Customer Contact Name:	Cara Westmark
	Customer Institution:	University of Wisconsin
	Contact Phone Number:	6082629730
	Customer Email Address:	westmark@wisc.edu	4500828256
	Purchase Order Number	314521
	Sales Order Number	S075944
	Protocol Number	121823 QAM-CAA-640 SA186; QAM-CAA-4000 SA62 University of Wisconsin S075944
	Study Director assigned:	Rose Lawson
	Service Provided
	Type of Service Provided:	Full Testing
	Sample Type and Preparation:	Brain Tissue Lysates
	Test procedure:	SOP-TF-QAH-001, SOP-TF-QAH-003
	Stability of sample and Standards or Positive Controls	Stable to conditions of test
	Protocol sign off Date:	2024-12-19
	Final Report completed date:	2024-12-19
	Storage of Records and samples	According to in house procedures
	Sign off:
	Study Director: Sunny Zhen Date:	2024-12-19
	Laboratory Manager: Mike Mao Date:	2024-12-19

## Sheet: Sample186
	Sample #	Sample ID	SA Type	Brain Region	protein conc.
	SA1	F33853 (HC)	Brain tissue lysate	Hippocampus	1ug/ml
	SA2	M33854 (HC)	Brain tissue lysate	Hippocampus	1ug/ml
	SA3	M33855 (HC)	Brain tissue lysate	Hippocampus	1ug/ml
	SA4	M33856 (HC)	Brain tissue lysate	Hippocampus	1ug/ml
	SA5	M33857 (HC)	Brain tissue lysate	Hippocampus	1ug/ml
	SA6	F33873 (HC)	Brain tissue lysate	Hippocampus	1ug/ml
	SA7	F33874 (HC)	Brain tissue lysate	Hippocampus	1ug/ml
	SA8	F33875 (HC)	Brain tissue lysate	Hippocampus	1ug/ml
	SA9	M33876 (HC)	Brain tissue lysate	Hippocampus	1ug/ml
	SA10	F33877 (HC)	Brain tissue lysate	Hippocampus	1ug/ml
	SA11	F33878 (HC)	Brain tissue lysate	Hippocampus	1ug/ml
	SA12	F33879 (HC)	Brain tissue lysate	Hippocampus	1ug/ml
	SA13	F33880 (HC)	Brain tissue lysate	Hippocampus	1ug/ml
	SA14	M33881 (HC)	Brain tissue lysate	Hippocampus	1ug/ml
	SA15	M33882 (HC)	Brain tissue lysate	Hippocampus	1ug/ml
	SA16	M33883 (HC)	Brain tissue lysate	Hippocampus	1ug/ml
	SA17	M33884 (HC)	Brain tissue lysate	Hippocampus	1ug/ml
	SA18	F33885 (HC)	Brain tissue lysate	Hippocampus	1ug/ml
	SA19	F33886 (HC)	Brain tissue lysate	Hippocampus	1ug/ml
	SA20	F33887 (HC)	Brain tissue lysate	Hippocampus	1ug/ml
	SA21	M33888 (HC)	Brain tissue lysate	Hippocampus	1ug/ml
	SA22	M33889 (HC)	Brain tissue lysate	Hippocampus	1ug/ml
	SA23	F33903 (HC)	Brain tissue lysate	Hippocampus	1ug/ml
	SA24	F33904 (HC)	Brain tissue lysate	Hippocampus	1ug/ml
	SA25	F33905 (HC)	Brain tissue lysate	Hippocampus	1ug/ml
	SA26	M33906 (HC)	Brain tissue lysate	Hippocampus	1ug/ml
	SA27	M33907 (HC)	Brain tissue lysate	Hippocampus	1ug/ml
	SA28	M33908 (HC)	Brain tissue lysate	Hippocampus	1ug/ml
	SA29	M33909 (HC)	Brain tissue lysate	Hippocampus	1ug/ml
	SA30	F33910 (HC)	Brain tissue lysate	Hippocampus	1ug/ml
	SA31	F33911 (HC)	Brain tissue lysate	Hippocampus	1ug/ml
	SA32	F33912 (HC)	Brain tissue lysate	Hippocampus	1ug/ml
	SA33	F33913 (HC)	Brain tissue lysate	Hippocampus	1ug/ml
	SA34	M33914 (HC)	Brain tissue lysate	Hippocampus	1ug/ml
	SA35	M33915 (HC)	Brain tissue lysate	Hippocampus	1ug/ml
	SA36	M33916 (HC)	Brain tissue lysate	Hippocampus	1ug/ml
	SA37	M33917 (HC)	Brain tissue lysate	Hippocampus	1ug/ml
	SA38	M33927 (HC)	Brain tissue lysate	Hippocampus	1ug/ml
	SA39	M33928 (HC)	Brain tissue lysate	Hippocampus	1ug/ml
	SA40	F33934 (HC)	Brain tissue lysate	Hippocampus	1ug/ml
	SA41	F33935 (HC)	Brain tissue lysate	Hippocampus	1ug/ml
	SA42	F33936 (HC)	Brain tissue lysate	Hippocampus	1ug/ml
	SA43	F33937 (HC)	Brain tissue lysate	Hippocampus	1ug/ml
	SA44	M33938 (HC)	Brain tissue lysate	Hippocampus	1ug/ml
	SA45	M33939 (HC)	Brain tissue lysate	Hippocampus	1ug/ml
	SA46	M33940 (HC)	Brain tissue lysate	Hippocampus	1ug/ml
	SA47	F33953 (HC)	Brain tissue lysate	Hippocampus	1ug/ml
	SA48	F33954 (HC)	Brain tissue lysate	Hippocampus	1ug/ml
	SA49	F33955 (HC)	Brain tissue lysate	Hippocampus	1ug/ml
	SA50	F33956 (HC)	Brain tissue lysate	Hippocampus	1ug/ml
	SA51	M33957 (HC)	Brain tissue lysate	Hippocampus	1ug/ml
	SA52	M33958 (HC)	Brain tissue lysate	Hippocampus	1ug/ml
	SA53	M33959 (HC)	Brain tissue lysate	Hippocampus	1ug/ml
	SA54	M33960 (HC)	Brain tissue lysate	Hippocampus	1ug/ml
	SA55	F33968 (HC)	Brain tissue lysate	Hippocampus	1ug/ml
	SA56	F33969 (HC)	Brain tissue lysate	Hippocampus	1ug/ml
	SA57	F33970 (HC)	Brain tissue lysate	Hippocampus	1ug/ml
	SA58	F33971 (HC)	Brain tissue lysate	Hippocampus	1ug/ml
	SA59	M33972 (HC)	Brain tissue lysate	Hippocampus	1ug/ml
	SA60	M33973 (HC)	Brain tissue lysate	Hippocampus	1ug/ml
	SA61	M33974 (HC)	Brain tissue lysate	Hippocampus	1ug/ml
	SA62	M33975 (HC)	Brain tissue lysate	Hippocampus	1ug/ml
	SA63	F33853 (CT)	Brain tissue lysate	Cortex	1ug/ml
	SA64	M33854 (CT)	Brain tissue lysate	Cortex	1ug/ml
	SA65	M33855 (CT)	Brain tissue lysate	Cortex	1ug/ml
	SA66	M33856 (CT)	Brain tissue lysate	Cortex	1ug/ml
	SA67	M33857 (CT)	Brain tissue lysate	Cortex	1ug/ml
	SA68	F33873 (CT)	Brain tissue lysate	Cortex	1ug/ml
	SA69	F33874 (CT)	Brain tissue lysate	Cortex	1ug/ml
	SA70	F33875 (CT)	Brain tissue lysate	Cortex	1ug/ml
	SA71	M33876 (CT)	Brain tissue lysate	Cortex	1ug/ml
	SA72	F33877 (CT)	Brain tissue lysate	Cortex	1ug/ml
	SA73	F33878 (CT)	Brain tissue lysate	Cortex	1ug/ml
	SA74	F33879 (CT)	Brain tissue lysate	Cortex	1ug/ml
	SA75	F33880 (CT)	Brain tissue lysate	Cortex	1ug/ml
	SA76	M33881 (CT)	Brain tissue lysate	Cortex	1ug/ml
	SA77	M33882 (CT)	Brain tissue lysate	Cortex	1ug/ml
	SA78	M33883 (CT)	Brain tissue lysate	Cortex	1ug/ml
	SA79	M33884 (CT)	Brain tissue lysate	Cortex	1ug/ml
	SA80	F33885 (CT)	Brain tissue lysate	Cortex	1ug/ml
	SA81	F33886 (CT)	Brain tissue lysate	Cortex	1ug/ml
	SA82	F33887 (CT)	Brain tissue lysate	Cortex	1ug/ml
	SA83	M33888 (CT)	Brain tissue lysate	Cortex	1ug/ml
	SA84	M33889 (CT)	Brain tissue lysate	Cortex	1ug/ml
	SA85	F33903 (CT)	Brain tissue lysate	Cortex	1ug/ml
	SA86	F33904 (CT)	Brain tissue lysate	Cortex	1ug/ml
	SA87	F33905 (CT)	Brain tissue lysate	Cortex	1ug/ml
	SA88	M33906 (CT)	Brain tissue lysate	Cortex	1ug/ml
	SA89	M33907 (CT)	Brain tissue lysate	Cortex	1ug/ml
	SA90	M33908 (CT)	Brain tissue lysate	Cortex	1ug/ml
	SA91	M33909 (CT)	Brain tissue lysate	Cortex	1ug/ml
	SA92	F33910 (CT)	Brain tissue lysate	Cortex	1ug/ml
	SA93	F33911 (CT)	Brain tissue lysate	Cortex	1ug/ml
	SA94	F33912 (CT)	Brain tissue lysate	Cortex	1ug/ml
	SA95	F33913 (CT)	Brain tissue lysate	Cortex	1ug/ml
	SA96	M33914 (CT)	Brain tissue lysate	Cortex	1ug/ml
	SA97	M33915 (CT)	Brain tissue lysate	Cortex	1ug/ml
	SA98	M33916 (CT)	Brain tissue lysate	Cortex	1ug/ml
	SA99	M33917 (CT)	Brain tissue lysate	Cortex	1ug/ml
	SA100	M33927 (CT)	Brain tissue lysate	Cortex	1ug/ml
	SA101	M33928 (CT)	Brain tissue lysate	Cortex	1ug/ml
	SA102	F33934 (CT)	Brain tissue lysate	Cortex	1ug/ml
	SA103	F33935 (CT)	Brain tissue lysate	Cortex	1ug/ml
	SA104	F33936 (CT)	Brain tissue lysate	Cortex	1ug/ml
	SA105	F33937 (CT)	Brain tissue lysate	Cortex	1ug/ml
	SA106	M33938 (CT)	Brain tissue lysate	Cortex	1ug/ml
	SA107	M33939 (CT)	Brain tissue lysate	Cortex	1ug/ml
	SA108	M33940 (CT)	Brain tissue lysate	Cortex	1ug/ml
	SA109	F33953 (CT)	Brain tissue lysate	Cortex	1ug/ml
	SA110	F33954 (CT)	Brain tissue lysate	Cortex	1ug/ml
	SA111	F33955 (CT)	Brain tissue lysate	Cortex	1ug/ml
	SA112	F33956 (CT)	Brain tissue lysate	Cortex	1ug/ml
	SA113	M33957 (CT)	Brain tissue lysate	Cortex	1ug/ml
	SA114	M33958 (CT)	Brain tissue lysate	Cortex	1ug/ml
	SA115	M33959 (CT)	Brain tissue lysate	Cortex	1ug/ml
	SA116	M33960 (CT)	Brain tissue lysate	Cortex	1ug/ml
	SA117	F33968 (CT)	Brain tissue lysate	Cortex	1ug/ml
	SA118	F33969 (CT)	Brain tissue lysate	Cortex	1ug/ml
	SA119	F33970 (CT)	Brain tissue lysate	Cortex	1ug/ml
	SA120	F33971 (CT)	Brain tissue lysate	Cortex	1ug/ml
	SA121	M33972 (CT)	Brain tissue lysate	Cortex	1ug/ml
	SA122	M33973 (CT)	Brain tissue lysate	Cortex	1ug/ml
	SA123	M33974 (CT)	Brain tissue lysate	Cortex	1ug/ml
	SA124	M33975 (CT)	Brain tissue lysate	Cortex	1ug/ml
	SA125	F33853 (PL)	Plasma		1ug/ml
	SA126	M33854 (PL)	Plasma		1ug/ml
	SA127	M33855 (PL)	Plasma		1ug/ml
	SA128	M33856 (PL)	Plasma		1ug/ml
	SA129	M33857 (PL)	Plasma		1ug/ml
	SA130	F33873 (PL)	Plasma		1ug/ml
	SA131	F33874 (PL)	Plasma		1ug/ml
	SA132	F33875 (PL)	Plasma		1ug/ml
	SA133	M33876 (PL)	Plasma		1ug/ml
	SA134	F33877 (PL)	Plasma		1ug/ml
	SA135	F33878 (PL)	Plasma		1ug/ml
	SA136	F33879 (PL)	Plasma		1ug/ml
	SA137	F33880 (PL)	Plasma		1ug/ml
	SA138	M33881 (PL)	Plasma		1ug/ml
	SA139	M33882 (PL)	Plasma		1ug/ml
	SA140	M33883 (PL)	Plasma		1ug/ml
	SA141	M33884 (PL)	Plasma		1ug/ml
	SA142	F33885 (PL)	Plasma		1ug/ml
	SA143	F33886 (PL)	Plasma		1ug/ml
	SA144	F33887 (PL)	Plasma		1ug/ml
	SA145	M33888 (PL)	Plasma		1ug/ml
	SA146	M33889 (PL)	Plasma		1ug/ml
	SA147	F33903 (PL)	Plasma		1ug/ml
	SA148	F33904 (PL)	Plasma		1ug/ml
	SA149	F33905 (PL)	Plasma		1ug/ml
	SA150	M33906 (PL)	Plasma		1ug/ml
	SA151	M33907 (PL)	Plasma		1ug/ml
	SA152	M33908 (PL)	Plasma		1ug/ml
	SA153	M33909 (PL)	Plasma		1ug/ml
	SA154	F33910 (PL)	Plasma		1ug/ml
	SA155	F33911 (PL)	Plasma		1ug/ml
	SA156	F33912 (PL)	Plasma		1ug/ml
	SA157	F33913 (PL)	Plasma		1ug/ml
	SA158	M33914 (PL)	Plasma		1ug/ml
	SA159	M33915 (PL)	Plasma		1ug/ml
	SA160	M33916 (PL)	Plasma		1ug/ml
	SA161	M33917 (PL)	Plasma		1ug/ml
	SA162	M33927 (PL)	Plasma		1ug/ml
	SA163	M33928 (PL)	Plasma		1ug/ml
	SA164	F33934 (PL)	Plasma		1ug/ml
	SA165	F33935 (PL)	Plasma		1ug/ml
	SA166	F33936 (PL)	Plasma		1ug/ml
	SA167	F33937 (PL)	Plasma		1ug/ml
	SA168	M33938 (PL)	Plasma		1ug/ml
	SA169	M33939 (PL)	Plasma		1ug/ml
	SA170	M33940 (PL)	Plasma		1ug/ml
	SA171	F33953 (PL)	Plasma		1ug/ml
	SA172	F33954 (PL)	Plasma		1ug/ml
	SA173	F33955 (PL)	Plasma		1ug/ml
	SA174	F33956 (PL)	Plasma		1ug/ml
	SA175	M33957 (PL)	Plasma		1ug/ml
	SA176	M33958 (PL)	Plasma		1ug/ml
	SA177	M33959 (PL)	Plasma		1ug/ml
	SA178	M33960 (PL)	Plasma		1ug/ml
	SA179	F33968 (PL)	Plasma		1ug/ml
	SA180	F33969 (PL)	Plasma		1ug/ml
	SA181	F33970 (PL)	Plasma		1ug/ml
	SA182	F33971 (PL)	Plasma		1ug/ml
	SA183	M33972 (PL)	Plasma		1ug/ml
	SA184	M33973 (PL)	Plasma		1ug/ml
	SA185	M33974 (PL)	Plasma		1ug/ml
	SA186	M33975 (PL)	Plasma		1ug/ml

## Sheet: Raw Data
	Raw_Data	0	1	4	12	37	111	333	1000	F33853 (HC)	M33854 (HC)	M33855 (HC)	M33856 (HC)	M33857 (HC)	F33873 (HC)	F33874 (HC)	F33875 (HC)	M33876 (HC)	F33877 (HC)	F33878 (HC)	F33879 (HC)	F33880 (HC)	M33881 (HC)	M33882 (HC)	M33883 (HC)	M33884 (HC)	F33885 (HC)	F33886 (HC)	F33887 (HC)	M33888 (HC)	M33889 (HC)	F33903 (HC)	F33904 (HC)	F33905 (HC)	M33906 (HC)	M33907 (HC)	M33908 (HC)	M33909 (HC)	F33910 (HC)	F33911 (HC)	F33912 (HC)	F33913 (HC)	M33914 (HC)	M33915 (HC)	M33916 (HC)	M33917 (HC)	M33927 (HC)	M33928 (HC)	F33934 (HC)
	POS1	187221	191534	196428	184738	173593	181611	201510	155923	181150	178765	193062	190724	177327	179553	165697	153047	151935	141746	162072	156826	166304	152892	173059	151069	166152	168012	172479	174639	87596.3	155910	161412	145876	184315	169864	182263	206238	169491	169383	191028	148230	221220	172675	168655	164172	186216	169775	216226	161994
	POS1	187017	190007	196634	182090	171522	178737	199428	152028	180766	182548	193003	187342	172724	178180	152881	148790	154990	146583	166039	149642	164566	159385	170666	149968	171046	162792	165233	170852	73531.5	144806	138153	140231	173082	152607	179697	194705	162317	166270	182132	169615	195248	164676	168900	162071	158968	168693	172254	196163
	POS1	194917	191938	193074	183186	169682	179905	201193	156934	180856	177882	195523	188413	176880	183840	170030	143394	151130	144865	170884	153771	171974	162394	168172	150812	171987	158331	171889	170653	97496.3	147363	146846	142474	201387	163216	183989	197529	167806	165391	174391	128935	191896	181223	168875	164721	163392	159631	168480	161988
	POS1	202362	197332	190303	187791	172251	187623	195128	155791	185676	179339	201598	187136	183487	186688	159960	146488	159433	143789	169696	151753	176708	168272	172412	153240	175334	160879	165680	173345	77696.3	145285	156450	147048	190166	153671	194762	202602	178240	171631	189882	138213	195888	183425	165322	166296	162162	166290	173033	196164
	POS2	52723	59343.1	54756.7	55276.1	50578.7	52863	56036.4	46790.9	55231.2	48733.1	58462	59892.5	49136.7	51081.2	49327.9	48230.3	49319.3	44614.6	49944.2	48713.4	51698.3	51345.7	52898.7	46337.9	52565.3	46303.1	47882.8	47229.6	40311.6	44763.5	49956.4	42338.8	53256.3	46462	51987.3	50249.1	49118.8	45912.2	51527.2	43427	53493.1	48205.8	50945.4	47655.8	48741.1	49250.9	53985.1	52223.6
	POS2	55355.8	60356	53108	57401.1	52454.5	53218.4	55914.1	47828.3	54521.3	48723.4	57901.1	66867.7	51995.6	50247.3	53187.5	47574.9	50363.6	44688.7	49623.3	46910.9	50396.5	52747.3	51757.7	44847.1	52347	46543.4	49179.7	45819.9	48886.2	44582.8	48084.2	45587	51950.3	45000.2	51590.1	46762.6	47285.9	34975	53965.9	43947.9	52456.2	46080.2	50279.1	50443.2	51746.9	49651.7	55333.9	53517.2
	POS2	56502.9	63749.1	57214.9	56922	52174	54725.8	57282.4	49676.1	54251.5	49779.8	60391.2	63755.9	54442.7	50576.7	52908.6	44720.8	52750.4	44769.9	51924.1	47839.1	54323.3	49487.2	53863.9	52602.7	53538.7	48769.7	50625	46285.2	50600.1	44328.2	50011.9	44150.9	54604.6	46550.7	51001.8	48655.6	52100.2	48296.8	53854.8	48756.9	53964.3	46249.1	53195.9	53659.5	58484.8	48154.8	55704.8	53444.3
	POS2	56867.5	61701	58340.6	57527.2	50442.2	54594.4	58983	45970.9	61497.2	47041.7	60077.5	57087.2	53801.1	50135.5	51402.8	46029.5	51194.5	45538.8	49896.9	46056.8	51969	51542.9	50657	50765.6	54748.4	49509.4	48246.2	47673.7	46150.7	44934.1	50797.6	46039.6	54901	44886.8	54210	46472.1	53407.6	47653.2	53587.6	46551.9	52365.5	38729.2	55478	57513.6	57851.9	51595.8	54065.6	52172.8
	ACE-2	161.915	158.157	206.713	507.107	1387.25	4383.67	10752.4	14630.1	514.72	290.98	443	0	337.44	736.71	185.46	221.71	488.89	859.48	674.23	653.97	837.25	720.54	198.94	2152.18	681.31	942.38	755.88	414.3	449.4	301.54	147.16	230.28	233.46	372.97	460.45	185.2	128.805	268.345	166.72	283.96	121.17	420.39	263.51	273.98	354.05	719.74	194.53	1219.89
	ACE-2	244.733	153.173	276.96	589.173	1177.4	4088.08	10773.2	13506.1	608.2	413.52	515.2	0	490.33	726.58	239.03	199.81	549.37	872.29	728.42	560.9	970.87	520.22	225.02	1707.42	595.71	1054.11	996.24	441.66	588.32	320.94	144.37	187.16	233.46	287.52	227.92	248.09	128.805	244.42	195.035	283.96	107.14	316.195	253.24	266.49	318.86	887.19	329.28	1196.39
	ACE-2	158.528	116.157	300.207	685.19	1290.64	4244.59	10917.8	14343.7	618.26	313.61	554.3	0	430.19	593.94	214.72	181.4	558.05	910.02	743.38	549.02	602.48	622.48	204.53	1724	696.2	1165.83	876.06	404.19	310.48	338.21	189	212.45	233.46	317.44	231.77	310.98	128.805	292.27	195.035	257.05	86.58	398.42	296.81	245.555	336.455	858.22	211.1	1165.2
	ACE-2	232.597	163.14	267.777	544.143	1679.75	4394.02	13260.2	13425.4	599.03	378.44	433.37	0	610.26	753.06	258.14	240.56	617.33	810.52	804.95	753.62	767.21	671.51	193.35	1938.09	731.92	1264.68	1113.62	430.78	449.4	282.14	168.08	248.11	233.46	432.21	346.11	248.09	128.805	268.345	223.35	310.87	114.155	233.97	258.375	224.62	336.455	785.28	285.15	1138.2
	ADAM15	1164.22	1112.19	1210.5	1175.39	1276.27	1501.71	1470.26	1738.43	937.33	988.52	1078.4	1292.51	1022.48	1169.84	1026.94	1024.03	1013.41	1313.47	1367.37	1404.58	1237.52	1349.06	1308.9	1213.81	1174.19	1445.92	1107.94	1563.03	1049.98	1102.87	1202.31	1293.74	1491.95	1065.26	1539.75	1480.84	1272.71	800.03	1417.79	1280.31	480.16	1128.11	1025.86	945.54	1054.8	877.67	879.5	1030.14
	ADAM15	1126.33	1077.59	1206.47	1112.39	1365	1417.1	1522.48	1988.1	910.48	989.3	881.15	1376.9	909.55	1054.71	989.77	1030.15	1075.52	1139.4	1203.2	1390.59	998.45	1368.97	1340.02	1239.83	1093.17	1390.57	1179.25	1376.69	1028.88	945.05	1036.7	1007.86	957.77	1072.57	1319.85	1466.61	1185.21	1138.98	1163.58	1062.73	492.45	1122.22	921.28	888.81	740.87	849.84	1020.23	1135.56
	ADAM15	1141.25	1109	1195.42	1107.25	1174.74	1457.54	1537.15	2059	1101.94	952.79	1094.74	1391.67	907.94	1040.85	949.68	1067.76	1282.36	1212.83	1184.25	1361.11	1189.21	1252.57	1231.66	1295.23	1183.63	1380.33	1177.63	1403.74	923.24	998.66	1110.88	927.5	922.43	1016.18	1237.21	1384	1524.88	964.43	1182.37	1187.67	680.1	1017.15	942.22	799.02	951.08	886.5	969.43	983.29
	ADAM15	1422.48	1347.65	1125	1357.53	1321	1254	1854	1601.25	1273.18	1163	1224.42	1765.92	1303.67	1323.72	1008.36	1048.95	1178.94	1422.17	1569.43	1694.39	1489.39	1748.35	1487.03	1405.81	1376.67	1815.44	1484.05	1957.95	1039.43	1234.43	1438.8	1500.05	1400.14	1068.91	1289.39	1473.72	1612.58	1051.7	1296.79	1563.57	867.75	1125.16	1201.3	917.175	1268.93	1035.09	994.83	1082.85
	AFP	436.475	471.38	574.347	738.46	1114.1	2298.85	3335.19	4289.14	417.98	688.98	636.14	592.7	444.91	854.63	708.03	471.14	868.55	684.89	714.23	921.67	1013.05	907.07	561.16	878.35	678.09	578.11	955.98	835.26	281.03	1300.84	642.56	536.66	582.44	827.29	1032.97	930.35	947.89	987.78	624.12	1309.73	129.99	1239.15	659.02	359.98	929.84	505.32	684.545	1160.9
	AFP	421.317	517.837	526.903	730.967	1068.25	2350.01	3507.88	4446.43	536.24	720.83	650.28	515.56	610.3	567.75	553.86	528.57	766.78	673.8	675.85	768.8	1246.33	721.26	491.55	930.97	567.08	747.74	1016.61	1088.61	269.57	1103.55	438.1	437.68	627.31	844.06	811.25	787.06	559.63	883.61	579.54	1147.95	105.03	1097.15	708.15	409.57	752.84	818.31	847.26	1004.23
	AFP	463.747	387.497	489.273	679.233	1000.49	2385.16	3415.37	4601.88	392.47	716.52	758.65	562.74	516.54	531.05	469.56	420.33	739.97	660.87	793.73	782.52	1244.31	856.51	372.16	892.67	936.06	580.62	1205.52	978.42	310.83	1397.61	580.92	393.6	719.1	487.59	728.53	541.36	778.97	1000.53	495.78	1009.54	154.95	955.15	589.4	450.84	1005.02	596.37	747.82	1082.74
	AFP	494.752	410.59	525.767	665.233	1180.57	2434.12	3754.97	4597.06	403.06	667.4	709.97	434.88	563.42	711.19	713.17	591.59	700.12	844.74	891.77	764.56	884.19	957.63	529.48	1217.97	807.075	723.11	1417.33	808.23	384.8	934.48	446.95	367.47	714.5	657.44	1016	677.23	924.48	994.155	458.73	803.04	129.99	1097.15	461.61	478.84	1063.75	738.77	621.27	867.95
	ASAHL	435.58	405.437	478.663	1104.7	2336.24	4257.19	6072.51	8356.18	775.85	581.41	740.85	43.33	744.97	860.06	490.82	464.58	1032	1153.78	946.05	920.1	895.75	1021.18	529.61	2952.42	1127.92	763.76	832.55	773.13	528.15	460.68	424.63	478.41	610.73	670.29	811.23	357.81	711.23	591.05	693.24	563.18	314.985	1480.76	433.64	223.45	470.7	580.31	768.21	1396.92
	ASAHL	421.21	331.667	549.857	986.38	2550.11	5079.75	6373.76	12123.7	775.79	555.23	696.94	43.33	600.69	1467.74	643.39	590.08	808.56	1235.73	1132.1	1012.09	851.26	908.06	556.68	3191.49	733.14	741.65	804.58	732.1	383.32	438.68	416.46	513.33	633.77	649.89	676.9	452.48	601.655	591.05	631.385	594.27	233.71	736.28	487.82	300.59	548.1	776.65	640.91	1412.56
	ASAHL	403.473	360.79	553.957	1045.15	2586.8	5295.28	6855.92	8356.18	684.09	669.59	608.68	43.33	730.28	1177.24	611.73	635.15	1064.45	1159.68	1041.9	1152.87	899.98	1410.12	566.16	3430.56	863.91	695.64	818.565	814.16	615.34	438.68	390.37	602.54	656.81	618	962.88	508.54	570.86	591.05	490.13	532.09	396.26	1097.72	529.3	414.48	417.53	778.11	727.11	1405.79
	ASAHL	319.922	298.863	491.807	1382.07	2568.45	3987	6614.84	12123.7	999.02	693.75	741.1	43.33	593.68	1480.42	511.24	657.44	1230.14	1403.77	1155.89	1127.27	897.865	1215.65	537.4	3656.23	1094.56	752.705	934.97	1043.31	718.25	416.68	480.03	608.86	633.77	518.12	887.055	558.38	632.45	591.05	569.53	463.23	314.985	1459.16	474.66	361.17	545.03	977.54	772.11	1653.82
	C4.4A	416.652	450.573	588.187	984.393	1945.68	4337.38	9109.7	10215.1	471.68	342.43	287.565	509.47	631.69	424.98	412.22	582.95	467.93	411.8	635.11	445.22	887.53	566.04	278.02	696.18	277.89	477.45	617.56	315.83	274.52	291.85	270.29	481.11	339.65	238.2	248.84	471.68	200.26	325.57	308.18	401.54	756.94	258.65	497.03	289.68	972.27	395.05	539.79	469.37
	C4.4A	417.69	448.803	648.713	1081.96	1866.95	4345.78	8069.8	9472.23	367.44	386.43	341.02	417.47	477.23	510.49	316.39	527.77	452.69	598.23	715.21	419.05	724.32	556.12	366.55	866.42	229.99	399.95	672.98	378.05	272.625	245.42	261.395	241.89	313.8	238.2	248.84	618.06	289.7	173.98	350.66	509.75	750.79	257.195	516.18	314.35	824.52	370.585	567.83	599.29
	C4.4A	405.658	456.293	646.797	991.917	1826.06	4211.66	7758.33	9957.61	514	284.42	234.11	488.63	736.84	341.19	297.09	555.36	382.59	492	750.82	387.19	724.32	494	305.3	802.38	253.94	338.67	562.14	314.88	272.625	373.765	281.39	361.5	374.26	238.2	164.68	323.06	244.98	249.775	226.43	264.03	665.8	255.74	506.605	257.695	789.615	346.12	445.48	617.34
	C4.4A	516.96	413.017	678.197	1053.87	1998.14	4153.4	7885.12	10286.2	484.17	298.43	287.565	504.45	908.7	614.05	243.9	418.7	483.17	314.18	733.015	432.135	561.11	463.78	335.925	589.98	253.94	411.05	617.56	372.73	270.73	455.68	252.5	361.5	326.725	238.2	333	459.11	244.98	249.775	267.305	293.33	708.295	257.195	506.605	225.71	754.71	489.61	511.75	681.46
	CA12	674.373	623.77	715.117	928.907	1530.76	2200.23	5830.49	6545	604.57	619.72	499.52	791.16	379.49	931.18	565.45	708.7	761.06	957.97	786.88	773.67	789.58	812.47	515.72	819.77	596.7	624.79	834.83	810.89	462.86	639.48	503.35	702.45	652.71	505.35	628.15	661.27	440.52	526.67	684.84	625.61	1004.74	954.28	480.64	493.97	428.06	978.97	527.94	962.19
	CA12	643.693	716.79	752.88	967.473	1574.51	2432.27	4489.34	6369	485.43	510.94	437.16	840.03	426.28	815.62	439.08	626.68	648.55	944.25	816.41	764.76	767.91	690.34	546.22	799.47	666.21	733.35	687.23	876.39	605.94	631.59	576.18	775.8	508.56	383.62	733.03	597.66	560.315	574.48	706.11	544.65	957.14	830.94	462.79	542.92	518.14	930.05	493.22	1098.05
	CA12	670.21	563.003	642.863	816.843	1314.73	2340.02	4036.08	6658	631.18	629.48	460.05	731.41	450.91	1056.38	596.42	629.31	683.95	880.62	748.34	771.66	697	674.26	627.59	827.38	604.8	642.8	824.23	823.32	555.28	452.05	638.26	737.95	593.32	481.34	810.42	450.98	476.05	568.25	802.23	579.56	893.91	829.74	487.62	579.86	613.62	842.02	439.38	856.77
	CA12	607.512	576	739.44	863.54	1146.54	2166.8	4800.14	6259	535.53	631.65	467.97	558	475.54	987	638.68	648.42	724.3	749.89	705.71	729.44	873.8	777.49	560.17	971.62	501.8	717.49	1009.67	977.16	544.57	473.06	706.35	667.95	652.74	477.18	731.56	494	644.58	600.57	478.95	602.585	909.54	828.54	554.45	509.89	613.4	774.98	562.94	794.59
	CA14	637.57	765.463	1089.35	2984.7	7728.42	16371	31735	35947.3	12992.5	14939.2	16273.4	1518.2	13896.9	18897.3	1683.27	1006.02	16734.9	21305	16126.3	9954.92	17216.2	15372	832.25	35131.6	15028	12290.8	14992.6	3534	5781.53	4330.92	9390.37	7534.86	10195.3	10274.5	15008.1	1795.44	14318.1	9395.93	10861	12305.3	11107.4	14148.6	5906.13	3953.12	3129	13270	1215.4	22447.3
	CA14	622.168	746.537	1147.46	2721.84	8209.12	16694.3	34124.6	31619.9	12784.8	14889.4	16283.3	1449.44	10184.4	20995.3	2669.65	976.97	17206	21032	15408.7	9540.09	16677.8	14845	887.94	29201.3	17701.9	10738.1	20528.3	4601.94	6438.1	3841.48	5263.52	8307.73	12221.8	10174.2	18192	1795.44	10278.4	9149.91	10233.8	11943.3	12418.2	13860.5	6013.63	4105.35	2942.78	14233.7	1282.39	21488.5
	CA14	647.63	747.78	1099.2	2594.35	7750.07	17147.4	32943.4	35563.8	13314.2	14808.5	12721.2	848.13	12570.2	19983.7	2455.38	1215.91	17373.7	21066.2	14822.1	9977.02	14393.1	16854	1121.8	28482	17528.8	11347.6	16549.4	3727	7867.69	5954.75	7800.83	7237	14931.4	10459.5	15101	1795.44	12438.5	10734.8	10177.3	9508.87	13950.6	15938.6	6336.09	4113.31	2680.57	14678.2	1282.2	19448
	CA14	648.255	840.257	1188.86	2623.89	7873.62	17537.8	33800.7	38448.4	12252.3	15839.4	17443	1148.79	10990.9	16368.8	2678.78	1034.69	16621.6	22090.8	13798.1	9995.76	15960.5	16217.1	1089.42	29551.5	17055.4	12369.2	18106.2	4522.09	9421.82	6230.77	6899.42	7832.73	14103.5	8625.68	19051.3	1795.44	13208.4	12073.6	10662.8	9779.06	13305.2	14436.7	5798.63	4855.27	3479.11	12589.8	1148.61	19946.6
	CA4	52.6817	80.6467	65.9317	95.2033	379.11	1231.77	2323.91	5616.4	3198.82	3043.57	3001.31	613.17	1642.21	7103.15	250.055	221.59	2107.52	4117.4	895.44	850.09	1674.57	3372.36	168.89	8616.23	2900.75	2434.67	5554.23	784.86	1920.15	1681.09	1758.08	6130.95	3963.25	397.3	4833.69	414.97	2329.82	3997.95	7098.57	6990.02	6779.71	7662.29	2425.2	2258.17	394.72	5356.52	196.22	6644.55
	CA4	48.3967	58.9433	65.9317	78.12	413.47	1405.98	2453.12	4745.85	3351.83	2432.64	2831.45	615.12	2378.63	6487.52	164.44	249.41	1960.37	3789.32	877.94	754.67	2495.88	2806.32	205.79	7141.47	3212.14	2048.55	5933.59	877.77	1915.92	1503.43	2112.8	6095.69	4136.9	652.33	5825.81	373.085	2231.19	4157.23	6686.03	6498.44	6437.97	8637.92	3500.02	2332.77	342.99	4324.83	130.13	6350.74
	CA4	40.4933	69.795	65.9317	104.15	414.027	1411.58	2410.54	5206.82	3107.75	2380.11	3014.47	831.58	2801.98	7971.57	181.11	160.96	1353.84	3747.08	1034.92	781.62	2202.34	2327.73	244.3	6845.36	3360.33	1891.45	5637.24	764.3	2091.86	1586.37	1324.49	6166.22	3435.06	634.72	3473.27	331.2	2120.66	3838.67	5839.79	4888.84	4810.84	9211.65	3648.08	1925.52	252.03	5337.08	160.06	6074.84
	CA4	52.9767	69.795	65.9317	99.6767	404.897	1321.3	2526.41	6843.29	3477.45	2117.25	3391.14	650.29	2504.63	8594.03	319	221.34	1237.89	3932.59	912.94	554.38	2080.1	2517.84	186.53	6863.03	3067.08	1964.65	5527.55	1034.62	1601.24	2034.45	1518.64	6249.89	4063.86	516.01	3934.39	373.085	2428.44	3627.31	6669.09	4875.91	6370.44	9583.08	2834.24	2234.65	291.26	5455.22	158.27	6328.52
	CA9	114.568	114.41	211.213	371.14	847.11	2455.65	5928.76	8310.76	0	0	0	199.97	0	0	70.31	63.635	54.415	0	16.515	42.415	0	24.25	11.165	0	0	58.56	20.2	281.67	0	0	0	0	0	0	0	0	0	0	81.44	0	0	9.375	9.06	0	26.07	0	0	2.825
	CA9	118.245	133.325	222.843	357.657	890.427	2216.38	5516.78	8512.52	0	0	0	163.865	0	0	70.31	50.95	54.415	0	16.515	42.415	0	24.25	11.165	0	0	84.47	26.955	178.31	0	0	0	0	0	0	0	0	0	0	81.44	0	0	9.375	9.45	0	26.07	0	0	2.825
	CA9	118.387	146.893	152.883	349.603	774.997	2182.48	5695.25	7229.62	0	0	0	163.865	0	0	70.31	76.32	54.415	0	16.515	42.415	0	24.25	11.165	0	0	83.44	33.71	229.99	0	0	0	0	0	0	0	0	0	0	81.44	0	0	9.375	9.255	0	26.07	0	0	2.825
	CA9	147.255	119.757	152.05	392.303	803.793	2279.25	5614.34	7683.03	0	0	0	127.76	0	0	70.31	63.635	54.415	0	16.515	42.415	0	24.25	11.165	0	0	83.955	26.955	229.99	0	0	0	0	0	0	0	0	0	0	81.44	0	0	9.375	9.255	0	26.07	0	0	2.825
	Cadherin-4	142.292	160.89	228.962	362.41	492.433	1331.78	2930.96	4465.43	197.46	104.78	134.51	86.4	53.94	252.36	152.94	229.33	242.335	203.97	167.97	99.18	121.3	215.655	143.89	586.46	318.795	206.41	216.735	217.85	40.49	330.41	50.855	137.615	179.76	0	130.96	211.59	109.835	122.06	99.64	265.6	88.23	192.635	191.015	127.81	262.03	176.41	150.84	205.53
	Cadherin-4	185.435	181.64	264.003	327.287	442.6	1212.86	2889.78	4674.74	157.95	77.83	172.65	86.4	50.28	199.65	231.24	162.37	237.37	183.83	185.07	149.56	89.05	242.48	124.5	577.81	318.795	210.82	213.8	242.25	40.49	256.33	50.855	129.14	223.44	0	130.96	182.875	109.835	108.045	107.95	205.26	88.23	192.635	191.015	138.49	271.32	105.47	150.84	198.41
	Cadherin-4	147.193	189.367	193.92	256.203	433.403	1195.84	2856.55	5202.28	177.705	91.305	131.39	86.4	53.94	252.36	256.66	187.21	247.3	224.11	185.07	135.95	142.62	154.45	105.11	577.81	318.795	202	216.735	193.45	40.49	182.25	50.855	141.82	136.08	0	130.96	182.875	109.835	94.03	99.64	265.6	88.23	192.635	191.015	138.49	343.76	161.95	170.71	175.7
	Cadherin-4	166.314	154.923	169.833	250.407	410.3	1233.33	2793.15	4914.83	177.705	91.305	132.95	86.4	57.6	305.07	156.35	209.39	278.84	271.16	202.17	90.45	99.98	188.83	90.94	569.16	318.795	185.69	219.67	217.85	40.49	256.33	50.855	133.41	179.76	0	130.96	154.16	109.835	108.045	91.33	325.94	88.23	192.635	191.015	149.17	206.74	133.71	130.97	201.97
	CD2	1712.66	1747.9	2238.12	3900.54	8375.6	10254	15551.8	18248.7	1464.73	1366.56	1252.7	2491.36	1555.41	1938.06	902.09	1599.28	1678.31	2030	1805.33	1992.03	1840.98	1818.4	1753.08	2562.84	1532.42	2362.49	1833.95	2034.13	1328.97	1513.52	1114.56	1524.22	1601.85	1476.88	1219.5	1854.94	1516.11	1390.11	2282.06	2170.05	1849.72	1881.91	1219.56	1230.54	1486.38	1735.2	1512.76	1733.56
	CD2	1492.61	1815.32	2176	3736.2	8195.75	13706.7	14753.2	16817.5	1355.51	1307.03	1267.88	1995.66	1755.7	2072.62	873.61	1395.49	1791.11	1933.92	1466.28	1962.31	1958.57	2094.95	1801.24	2262.77	1612.19	2209.27	1671.29	2159.05	1201.75	1482.47	1276.1	1548.85	1431.08	1375.62	1202.44	2060.54	1084.08	1258.39	1971.95	1884.89	2034.89	2631.75	1673.98	1481.53	1659.89	1422.45	1271.72	1667.19
	CD2	1611.82	1805.6	2176.63	3633.63	7813.71	13306.7	14549.6	17498.6	1264.92	1522.71	1308.7	2026.33	1692.31	2180.92	701.62	1446.81	1632.87	1724.1	1739.78	1871.17	1744.02	2272.97	1537.48	2299.45	1443.2	2124.69	1593.91	2189.03	1126.88	1089.51	1339.2	1829.05	1170.62	1318.84	1236.56	1564.82	1326.66	1126.68	2228.38	1439.08	2203.45	2187.47	1641.67	1155.3	1554.52	1388.13	939.68	1557.34
	CD2	1693.67	1837.29	2869.64	3596.41	7676.6	12878.3	14824.5	16334.6	1343.23	1209.44	1282.31	2139.5	1839.49	2046.78	887.85	1381.54	1670.75	1688.83	1790.56	2047.67	1738.52	1817.44	1427.85	2048.39	1429.48	2010.02	1986.95	2048.35	1235.74	1254	1175.77	1381.98	936.49	1132.3	1219.5	1938.34	1477.68	1062.29	1598.88	1320.41	1950.67	1660.44	1430.62	1347.42	1485.19	1344.39	1115.06	1580.94
	CD4	1964.89	2584.65	3247.79	5123.24	9163.83	10369	13896.6	17580.3	1984.83	2073.34	2068.94	2751.33	2306.08	2756.39	2448.15	2694.02	2750.6	2893.06	2502.42	3400.55	2556.91	3262.41	2020.64	3298.83	2241.52	3191.2	2696.97	2997.67	1944.98	2081.09	1919.8	2316.12	2265.29	1434.55	2554.86	2245.97	2063.98	1547.27	2377.4	1753.26	2279.78	2903.67	1734.61	2367.11	2245.8	1941.35	2101.62	1890.5
	CD4	2082.52	2275.37	3043.56	4915.41	8740.5	12954.3	13936.2	18130.5	2045.5	1885.94	2310.36	2833.54	2037.9	3200.95	2478.85	2741.95	2525.29	2876.52	2676.77	3193.39	2603.86	3184.74	2348.55	3069.47	2321.6	3020.89	2704.68	3150.21	1779.85	2051.72	2761.14	2207.31	1921.34	1362.2	1861.07	1708.89	2313.08	1562.7	2289	2236.21	2506.33	2514.68	1694.45	2462.11	2344.24	1898.86	1935.48	2049.54
	CD4	2041.38	2519.7	2805.62	5003.05	8249.9	13035.7	14211.7	17012.1	2237.08	1780.58	2521.06	2833.79	2345.83	2897.38	2271.48	2506.58	2488.45	2628	1992.63	2386.66	2208.05	3124.91	2382.83	3103.14	2536.43	2890.23	2764.8	2697.56	2201.28	2146.76	2220.02	2161.48	2126.67	847.78	2084.33	2077.11	1843.44	1822.05	1916.98	2115.03	2356.34	2512.15	2526.56	2167.18	2471.29	1898.02	2132.92	2255.85
	CD4	1896.48	2120.51	2640.16	5462.94	8308.8	12891.9	13447.8	15786.7	2070.54	2320.16	2517.18	2305.57	2167.15	2708.16	2067.92	2215.11	2464.89	2358.64	2430.09	2506.97	2091.68	3084.64	1883.9	2910.53	2248.98	3287.61	2773.64	2833.98	1749.35	1495.91	2162.89	1655.84	1974.05	1231.71	1481.42	1565.98	1307.31	1622.25	2111.39	1927.76	2233.97	3170.2	2044.41	1818.78	2256.56	1885.78	1831.37	1846.87
	CD90	941.608	1084.71	1031.97	1845.25	3573.5	5025	7549.5	10962.8	1005.87	883.05	939.03	1435.53	1113.56	1239.52	1397.09	850.46	1428.52	1214.59	1890.41	1554.23	1092.25	1331.5	946.35	2589.46	1090.65	1463.47	1276.38	842.86	551.06	802.33	1064.97	846.73	782.06	957.85	671.02	1286.23	1296.73	667.92	870.39	842.89	1069.16	1242.24	624.98	599.62	1067.61	844.05	1831.41	865.275
	CD90	973.847	883.277	1326.92	1630.59	3456.23	5325	7458.34	9334.47	898.14	840.7	1010.52	1483.27	1382.57	1171.58	1220.93	1026.23	1980.06	1290.48	1179.06	1698.9	1397.06	1132.65	669.87	2059.64	904.86	1274.69	1153.86	1552.7	596.45	816.67	833.77	639.62	875.665	1335.92	864.28	971.4	1090.44	796.18	763.42	900.2	713.17	1150.41	748.29	637.86	1050.76	709.75	1551.89	897.91
	CD90	953.127	980.057	1192.32	1733.07	3231.2	5123	7681.67	9633.56	1095.48	776.6	1094.11	1332.2	1200.08	980.11	1279.15	1254.3	1354.9	1176.17	1448.98	1698.11	1424.68	1263.76	820.395	2075.34	1196.95	1424.56	987.09	1428.38	913.31	559.57	690.11	739.34	969.27	1600.38	965.58	1116.52	1140.82	841.95	899.9	815.47	831.07	1232.63	841.49	586.67	1255.57	729.18	1272.37	814.53
	CD90	998.338	957.74	1264.33	1664.07	3666.73	5224	7698.78	9536.4	979.67	854.92	960.46	1208.62	1422.14	1012.59	844.44	1170.09	1688.4	1342.41	1573.85	1529.63	1117.84	1427.03	694.44	2228.91	1282.53	1265.93	1287.62	1110.36	906.32	777.7	1100.63	665.95	980.74	1648.56	1210.41	1455.94	1174.95	712.35	799.02	640.66	1023.5	1068.2	934.69	792	1428.14	893.92	2007.05	832.64
	CDCP1	47.635	15.315	64.9933	160.453	405.7	1107.86	3093.36	7158.31	0	0	0	12.83	0	18.37	179.69	0.885	0.245	0	0	0	0	28.915	0	0	0	10.67	5.17	21.95	0	0	0	0	0	0	0	0	0	0	0	39.37	0	0	0	0	0	0	0	0
	CDCP1	38.5517	15.315	82.7733	167.413	353.7	1139.22	2905.24	6971.02	0	0	0	18.18	0	18.37	141.38	0.885	0.245	0	0	0	0	28.915	0	0	0	10.63	5.17	21.95	0	0	0	0	0	0	0	0	0	0	0	39.37	0	0	0	0	0	0	0	0
	CDCP1	24.8	15.315	58.0433	197.663	365.77	1099.38	2913.32	7073.91	0	0	0	18.15	0	18.37	179.69	0.885	0.245	0	0	0	0	28.915	0	0	0	10.71	5.17	21.95	0	0	0	0	0	0	0	0	0	0	0	39.37	0	0	0	0	0	0	0	0
	CDCP1	33.1783	15.315	71.9433	174.373	503.417	1125.93	3007.54	6741.06	0	0	0	18.12	0	18.37	218	0.885	0.245	0	0	0	0	28.915	0	0	0	10.67	5.17	21.95	0	0	0	0	0	0	0	0	0	0	0	39.37	0	0	0	0	0	0	0	0
	CEACAM-1	1059.5	1130.79	1099.52	1486.66	2726.63	3117.25	5484.65	6448.45	835.91	814.06	844.49	879.21	663.555	926.27	740.62	1018.25	774.18	914.62	957.06	823.89	910.36	1065.66	916.78	1366.09	985.24	864.62	897.8	1032.63	601.73	591.09	600.41	1090.46	562.65	650.59	1316.47	997.78	614.94	1066.29	1065.76	815.65	1567.94	919.01	747.44	806.78	844.82	621.55	1345.15	763.97
	CEACAM-1	1090.14	1204.45	1182.51	1454.42	2821.55	3187.21	5387.11	6509.97	779.11	675.02	748.59	952.58	650.94	1208.68	831.63	811.55	783.89	815.57	969.45	1041.37	794.28	1152.73	842.6	1055.16	1074.11	921.23	1032.34	1052.73	666.5	591.09	643.435	1034.37	378.45	750.27	1252.81	872.09	583.43	767	1065.91	816.42	1329.26	845.84	706.92	629.77	814.62	698.73	1209.19	735.92
	CEACAM-1	1166.47	1135.13	1168.72	1524.73	2665.86	3265.36	5451.55	6905.71	652.78	644.84	652.69	852.85	676.17	1023.02	754.49	803.77	762.55	738.59	975.36	997.03	733.25	980.86	656.03	878.27	1006.54	973.58	926.5	1135.21	688.52	797.39	686.46	693.98	746.85	849.95	1100.84	960.17	583.43	959.68	1066.06	652.3	1357.29	772.67	886.46	754.345	875.02	631.23	1346.44	777.19
	CEACAM-1	1051.74	911.447	1161.85	1423.9	2795.25	3323.59	5352.36	7375.81	755.62	678.98	552.18	915.895	610.52	861.44	636.09	604.34	861.66	727.14	874.14	850.86	1010.23	1075.72	613.68	1003.41	670.89	1003.8	988.21	1042.68	530.77	384.79	547.84	623.85	562.65	750.27	1176.82	916.13	551.92	863.34	1065.91	534.51	1343.28	554.97	629.06	701.91	641.59	488.5	1277.17	814.57
	CLEC9a	1941.88	1738.73	2115.58	2056.89	3086.04	5085.16	8712.25	14560.7	1595.83	1955.55	1886.48	2083.08	1731.19	2235.91	1760.09	1545.3	2118.88	2268.98	2204.08	2519.11	1906.86	2765.67	1453.83	2974.27	1893.3	2555.39	2423.56	2048.28	1777.3	1291.11	1434.6	1769.58	1364.83	1201.36	1367.25	1566.46	1703.23	1229.66	1586.46	1470.48	1766.61	1751.4	1837.51	1799.84	1795.94	1268.52	1853.83	1725.24
	CLEC9a	1908.58	1826.37	1971.1	2135.58	3465.52	4984.64	9599.42	13263.6	1651.75	1765.34	2096.52	1951.85	2290.83	1987.85	1574.52	1799.34	2429.77	2251.9	2275.36	2233.62	2056.83	2196.08	1642.37	3263.31	1839.53	2673.09	2410.02	2131	1941.29	1364.29	1926.59	1434.97	1480.44	1302.31	1312.31	1435.66	1434.97	849.57	1313.43	2049.43	1847.8	1375.23	1697.48	1346.59	1800.83	1687.73	1361.56	2071.92
	CLEC9a	1874.01	1903.98	2020.89	2006.2	3650.57	5698.33	10845.4	11679.4	1855.31	1547.78	1859.49	1763.3	2109.55	1689.06	1388.49	1598.65	1998.48	2162.42	2038.26	2241.91	1959.12	2338.64	1907.19	2893.83	2260.64	2016.41	2416.79	2455.4	1730.48	985.43	2087.43	1493.52	1937.76	1447.36	1590.26	1338.22	1593.5	939.28	1806.23	1959	2051.89	1953.57	1977.55	1541.62	1863.06	1812.59	1674.49	1863.95
	CLEC9a	2056.75	1836.53	2124.52	2376.68	4578.29	5391.74	13228.7	17884.3	1754.86	1749.75	2157.08	1715.72	2251.03	2103.1	1513.94	1799.5	2081.58	2176.98	1738.26	2495.64	1863.41	3158.78	1726.17	3543.77	1878.53	2564.08	2640.41	1965.55	1829.84	1258.7	1765.02	1216.15	1872.94	1576.84	1813.27	1533.1	2028.43	1426.4	1520.91	2020.62	1685.42	1531.05	2141.09	1555.38	1791.05	1889.11	1726.06	2066.72
	CFVII	612.615	629.22	599.957	1014.79	1998.4	3186.13	4871.08	6649.95	401.29	517.46	669.28	441.37	621.17	1005.97	621.68	443.25	577.78	718.3	530.82	696.81	535.44	567.71	780.79	772.64	636.36	987.41	886.45	657.7	815.49	750.83	947.11	387.695	1433.98	1117.92	1050.19	975.955	644.68	1222.79	1005.38	561.29	1460.44	1227.75	543.73	925.55	606.105	798.92	539.21	458.25
	CFVII	492.438	522.67	573.943	885.64	1824.66	3431.6	4122.77	7155.53	577.3	647.98	572.55	494.56	531.41	786.79	435.89	515.91	530.81	636.43	755	746.59	626.57	761.57	689.25	935.38	726.6	939.22	903.9	739.98	768.68	615.48	879.89	384.14	1049.59	1034.95	1047.09	884.08	1084.5	966.58	996.205	453.94	1266.47	1142.02	569.09	903.19	660.15	651.97	394.06	464.58
	CFVII	466.302	570.74	630.723	716.193	1564	3057.82	4197.17	6064.9	564.17	386.94	529.03	444.12	485.17	979.08	483.38	488.38	552.31	893.13	641.6	744.34	742.85	779.58	614.44	783.97	559.52	864.41	920.77	931.68	773.66	615.48	831.88	269.65	1232.95	793.03	1053.3	1067.83	864.59	925.06	987.03	346.59	1679.91	893.74	575.75	874.03	532.92	550.55	434.22	538.45
	CFVII	433.08	616.88	639.143	804.873	1509.52	3007.43	4781.14	6186.05	627.05	517.46	611.48	493	672.89	720.82	734.06	460.85	603.26	685.03	586.11	745.29	678.84	761.87	431.4	739.66	426.58	893.75	814.5	988.29	667.19	480.13	698.14	391.25	938.79	940.95	1050.19	710.51	592.13	1237.48	996.205	453.94	1645.08	807.25	562.43	762.97	552.06	542.56	495.19	311.37
	Contactin-4	83.8267	151.527	265.707	735.15	1896.88	4821.46	10762.9	15022.6	2655.25	1505.11	3268.26	491.27	1866.02	6675.67	862.15	510.07	2398.36	2607.23	2007.34	1293.59	2513.62	2531.4	476.73	4835.65	2266.15	1647.47	4330.22	1457.27	1343.25	1203.39	1511.77	3891.14	2353.33	892.73	2946.2	661.22	1161	2055.81	1643.27	2531.4	4228.92	6235.06	666.98	1922.67	741.74	3151.89	504	4812.17
	Contactin-4	152.38	163.578	301.753	707.713	1689.95	4568.17	10567.7	14643	2857.11	1497.67	2562.77	664.15	1847.03	6760.33	680.09	557.87	2144.32	3066.69	2028.94	1286.06	2045.42	2520.83	471.12	4197.62	2538.98	1519.62	4251.67	1427.52	1468.29	1342.83	1281.34	3102.36	2438.31	1003.73	2974.23	401.92	1424.89	2055.81	1408.7	2477.6	4417.89	3882.22	842.57	1751.5	555.12	3319.11	518.43	4415.89
	Contactin-4	145.152	129.073	213.287	622.853	1869.85	4601.77	10595.4	14561.4	2840.89	1826.52	2453.89	481.64	2192.58	6374.59	645.71	460.7	2237.94	3135.67	1884.52	1430.22	1940.97	2659.58	471.26	4446.05	2755.12	1737.59	4463.76	1731.6	1034.09	1063.95	1404.92	3380.18	2077.78	805.56	3504.83	514.68	1292.95	2010.69	1877.84	3033.24	3226.61	4033.06	586.71	1603.52	732.69	3214.67	511.215	4742.15
	Contactin-4	84.305	175.63	312.157	591.587	2103.24	4649.32	10887.5	15770	2403.21	1074.02	2642.22	504.86	1835.17	7871.39	698.34	394.5	1654.85	3064.31	1872.02	1222.86	1863.75	2756.77	520.02	4666.29	2405.89	1449.97	3961.2	1557.49	1124.2	982.42	1569.21	3101.47	1802.22	885.65	3063.3	498.6	906.24	2100.92	1214.31	1886.12	3409.8	5583.39	882.44	1361.56	493.77	2987.05	545.82	4710.53
	Contactin-6	193.067	194.607	313.26	649.963	2816.77	3991.18	7655.36	10560.5	658.94	351.39	771.1	192.78	440.67	1500.84	212.05	182.21	449.9	757.34	571.37	485.64	545.68	590.21	286.77	1469.41	640.58	519.37	872.85	298.995	257.4	335.11	385.21	724.6	601.49	241.11	706.11	229.41	503.765	468.63	680.245	553.89	650.46	628.21	341.53	349.63	217.78	721.47	116.695	1077.4
	Contactin-6	203.027	262.3	338.777	602.863	2791.13	3908.23	7508.78	9270.61	575.83	345.19	441.11	215.63	813.3	1440.1	253.84	181.81	396.92	822.35	474.92	442.44	411.55	741.27	189.55	1087.14	562.1	503.25	931.23	298.995	155.05	297.19	385.21	513.17	679.11	236.42	697.7	199.75	412.27	503.91	731.72	483.405	718.44	587.9	281.38	265.345	200.86	989.3	116.695	986.55
	Contactin-6	223.247	251.07	328.7	793.5	2444.57	4016.42	7741.72	10276.7	460.82	338.77	649.98	188	691.34	1288.6	212.05	196.47	468.9	877.38	415.94	422.03	479.88	797.43	262.47	1895.56	680.06	667.48	902.04	266.16	261.76	373.03	278.66	590.37	809.22	268.72	672.73	199.75	632.66	531.73	628.77	410.05	684.45	913.64	230.52	275.17	255.83	703.47	116.41	1099.92
	Contactin-6	264.017	322.837	392.29	730.55	2441.09	4226.19	7511.34	10046.4	594.5	321.19	701.38	226.23	663.27	1405	170.26	189.34	582.31	846.64	426.61	520.06	569.58	769.35	256.82	1606.5	849.83	706.71	1029.35	331.83	206.225	241.97	491.76	764.97	767.11	254.915	701.905	170.09	595.26	517.82	680.245	412.92	896.45	829.56	252.29	255.52	234.7	903.25	116.98	1141.35
	EpCAM	824.155	966.333	1087.51	1260.28	2935.42	6260.1	10260.4	17773.8	527.48	594.11	731.12	434.8	921.97	1154.89	646.02	819.22	729.83	688.11	993	964.14	776.78	654.08	985.09	928.98	858.25	1090.63	1014.79	1007.71	551.15	665.16	706.52	978.09	665.3	933.06	758.52	849.73	643.175	725.685	941.84	890.81	1444.2	1243.77	1053.83	722.94	810.56	706.53	722.09	678.56
	EpCAM	850.34	880.533	1021.57	1294.65	2600.63	5988.72	9475.86	17866.3	501.98	594.69	612.86	635.98	716.45	1186.98	716.37	802.49	975.98	678.98	866.45	926.79	621.48	631.73	709.06	1043.12	1011.73	1150.82	920	926.02	653	808.56	585.03	788.7	734.97	556.63	802.44	746.49	704.43	693.05	1144.18	796.2	1283.9	1019.35	799.24	707.06	781.13	689.08	571.89	789.07
	EpCAM	849.695	877.93	982.453	1341	2407.07	6153.49	8972.8	17650.3	582.33	750.81	590.24	619.17	816.53	1114.23	595.73	794.77	865.3	697.24	778.69	893.86	822.72	1046.31	863.88	1153.91	744.87	1237.43	1126.21	1073.21	632.33	633.8	754.76	772.52	719.23	759.97	646.14	729.9	487.24	738.92	941.84	715.77	957.57	1098.32	897.02	753.9	621.67	549.56	630.56	702.05
	EpCAM	795.28	962.757	1066.58	1236.35	2413.21	6194.31	8270.05	16511.2	510.44	603.88	600.48	577.12	869.25	745.3	707.26	642.03	754.62	688.11	1151.55	1098.11	801.16	1021.44	892.14	1422.68	832.54	1197.59	1112.05	1138.71	673.67	568.39	684.62	933.35	727.1	813.7	610.56	952.97	581.92	712.45	739.5	725.71	1099.92	1014.9	848.13	720.25	802.37	429.62	813.62	600.18
	EphA5	2082.62	2190.68	2023.64	2271.63	3023.97	5020.46	6725.14	11611.1	2356.92	2678.45	2946.58	2159.98	2266.59	2681.29	2375.27	1850.36	2620.53	2703.31	2439.92	2696.7	2149.49	3045.94	2114.78	3244.55	1936.06	2795.47	2763.31	2615.06	2270.68	2120.42	1890.2	2281.53	2171.22	1789.15	2984.25	2307.62	1949.02	2433.32	1942.55	1904.86	2938.56	2413.15	2033.15	2394.4	1639.11	2049.68	1716.75	2485.92
	EphA5	1894.93	2071.73	2062.13	2262.72	2920.63	5086.46	7111.5	11012.2	2639.68	2487.68	2341.46	2153.33	2365.13	2857.27	2613.92	1990.06	2462.29	2819.6	2339.79	2271.53	2221.34	3040.56	2068.83	3473.56	2157.26	2414.03	2766.83	2740.63	2087.67	1761.95	2017.42	2171.6	2534.7	1633.5	2372.42	1944.87	1829.44	1787.75	1777.72	1826.84	3134.02	2314.75	2230.22	2462.08	2018.39	1954.45	1421.89	2613.36
	EphA5	2022.16	2128.17	2120.74	2010.18	3204.59	4816.37	7135.16	10850.7	2824.31	2097.06	2291	1895.94	2001.57	2982.61	2552.21	1934.34	2311.29	2735	1851.67	2465.83	2163.28	3272.97	2007.53	3257.75	2249.17	2451.6	3031.61	1866.62	1855.45	1775.06	1877.17	1991.05	2251.94	1536.37	2133.08	1976.18	1850.62	2156.05	1231.21	1652.38	2939.89	2465.38	1968.77	2432.84	1788	2068.86	1555.1	2462.34
	EphA5	2094.26	1982.2	1977.33	2009.95	3186.17	4878.01	6730.98	10959.2	2222.22	2078.17	2916.73	2121.45	1782.66	3568.81	3037.29	2112.26	2339.66	2606.92	1938.28	2524.67	2323.7	3063.02	1721.52	2913.2	2188.34	2420.3	2909.33	2445.97	2257.47	2049.47	2000.69	2534.12	2388.03	1445.08	2165.03	1750.95	1647.2	1735.08	2044.24	1608.03	2455.92	3062.86	2142.02	1947.41	1731.63	1969.41	1977.17	2400.52
	FCRL1	488.282	640.5	1004.91	2721.28	5062.11	5213.63	9339.57	10508.3	387.77	426.37	500.78	453.22	455.82	635.67	425.06	451.27	319.66	466.47	410.54	741.24	418.82	541.17	412.8	749.89	546.39	603.03	459	372.77	347.84	372.76	574.82	610.73	578.97	128.945	127.255	328.06	358.76	296.14	455.37	397.33	449.73	344.595	429.62	304.55	296.295	401.27	537.18	501.97
	FCRL1	520.278	669.677	1032.58	2958.51	5620.81	5457.21	9573.75	10926.7	272.85	393.76	405.305	446.29	382.67	528.54	460.68	450.41	412.41	670.48	569.9	580.41	314.18	442.75	382.44	856.46	573.505	756.45	573.435	469.69	382.94	226.4	531.515	693	341.16	128.945	127.255	314.74	412.89	160.39	483.44	407.61	379.79	344.595	331.5	279.54	282.28	535.05	445.4	509.37
	FCRL1	544.998	712.86	1048.42	2532.66	4614.28	5345.51	8302.8	9348.89	327.98	321.63	351.52	434.49	304.48	643.42	433.03	531.22	445.35	512.37	455.06	780.52	525.66	659.2	473.16	775.02	600.62	799.69	538.89	487.48	378.02	287.9	550.65	433.83	397.38	128.945	127.255	301.42	453.23	267.21	469.405	312.375	553.69	344.595	518.95	260.16	310.31	511.02	335.94	494.57
	FCRL1	528.17	744.167	1104.18	3070.85	4495.34	5643.95	9220.25	10144	357.875	475.2	459.09	379.54	309.52	570.75	465.73	533.02	365.14	554.13	418.53	660.825	472.24	600.185	423.3	1098.15	668.65	826.32	607.98	507.06	486.13	349.4	512.38	410.62	575.25	128.945	127.255	408.87	566.03	174.08	326.38	227.42	487.94	344.595	415.29	298.92	296.295	456.17	361.34	501.97
	FGF-10	209.188	173.547	272.147	620.86	1556.26	4457.17	10569.1	20514.2	143.2	111.5	153.82	121.56	148.17	357.42	248.15	184.42	274.26	232.01	196.86	352.94	131.52	298.93	200.45	467.03	195.41	232.94	315.58	293.14	165.94	130.2	103.77	136.77	280.24	76.435	131.58	201.53	79.02	216.74	259.71	89.215	229.12	257.135	179.635	274.03	150.97	147.785	196.58	235.04
	FGF-10	165.932	179.927	306.928	562.193	1539.43	4391.74	10661.1	18094.9	138.9	199.58	192.81	101.73	279.46	278.71	361.75	159.52	201.87	248.5	254.95	372.72	181.4	298.93	235.69	383.69	237.15	220.23	336.38	327.84	202.82	130.2	161.33	125.625	211.23	52.58	198.805	154.77	77.33	235.21	154.9	89.215	239.835	333.33	179.635	180.89	134.9	147.785	243.14	290.6
	FGF-10	175.735	171.62	272.39	495.383	1567.98	4538.43	10715.5	19431.2	165.17	161.47	203.58	146.75	207.295	278.71	322.35	262.75	211.22	209.66	222.95	333.16	181.4	335.37	211.77	411.56	153.67	245.65	354.38	325.77	129.06	130.2	144.72	114.48	284.43	76.435	266.03	178.15	77.33	211.68	300.38	89.215	239.835	180.94	179.635	226.71	165.98	146.8	184.36	179.48
	FGF-10	175.273	176.737	341.467	625.133	1560.51	4683.42	9613	19521.4	187.14	172.27	115.17	134.155	266.42	200	196.56	279.75	233.56	215.52	238.95	315.77	231.28	262.49	223.3	371.46	127.43	254	321.77	275	165.94	130.2	128.11	125.625	288.62	100.29	198.805	203.43	75.64	235.21	198.61	89.215	250.55	257.135	179.635	221.37	158.475	148.77	219.86	235.04
	FGF-4	43.4867	58.1567	138.097	260.503	706.107	2454.27	3758.93	6544.98	170.44	185.17	280.47	120.94	71.45	275.75	62.74	97.38	141.26	256.47	45.975	84.53	65.48	393.05	49.95	459.72	87.19	191.92	416.84	81.665	4.095	37.58	61.465	210.63	0	0	0	0	0	58.24	78.775	98.59	111.125	0	123.94	247.33	129.615	164.27	0	79.825
	FGF-4	64.26	58.1567	102.407	223.687	688.7	2244.79	3928.53	6914.65	186.15	164.23	257.16	90.655	91.55	234.84	92.49	130.33	141.26	229.67	40.95	84.53	125.05	416.02	66.925	320.76	90.4	111.68	523.17	97.92	4.095	47.35	67.62	273.11	0	0	0	0	0	58.24	78.775	91.91	111.125	0	123.94	173.97	167.44	127.455	0	79.825
	FGF-4	66.9783	52.27	120.252	204.077	839.71	2333.37	3990.17	6808.63	177.73	119.33	302.71	90.655	123.29	222	92.49	74.55	141.26	210.57	51	84.53	70.24	402.59	83.9	363.4	93.61	146.37	616.25	65.41	4.095	27.81	55.31	291.78	0	0	0	0	0	58.24	78.775	85.23	111.125	0	125.65	225.21	91.79	90.64	0	79.825
	FGF-4	65.6192	64.0433	145.523	279.077	848.397	2254.55	3902.69	7473.06	218.09	127.83	291.59	60.37	109.21	255.295	122.24	113.855	141.26	264.68	51.52	84.53	116.17	419.68	66.925	554.91	90.4	169.145	572.81	81.665	4.095	37.58	61.465	315.52	0	0	0	0	0	58.24	78.775	91.91	111.125	0	122.23	169.92	129.615	127.455	0	79.825
	FGF-6	447.127	447.343	436.93	589.747	1044.56	2008.55	2555.53	4210.55	341.37	410.58	318.875	380.17	395.38	510.62	444.56	479.89	384.56	443.51	342.95	522.11	397.795	462.77	386.64	546.9	380.15	529.5	671.36	499.25	319.81	341.3	283.37	314.18	308.54	228.77	279.18	340.73	323.73	371.47	310.33	343.64	548.47	223.07	367.87	445.8	310.73	339.77	287.3	496.23
	FGF-6	448.047	409.743	430.937	555.863	1057.49	2039.85	3153.31	4518.75	343.655	322.44	367.54	452.84	702	442.83	496.63	446.22	362.17	494.38	505.09	633.07	287.27	429.97	502.85	701.19	428.78	524.32	597.58	591.59	297.95	413.58	276.78	327.71	374.11	230.41	318.58	305.36	318.8	292.66	471.75	366.09	503.99	246.74	372.16	427.85	321.79	361.3	398.12	444.72
	FGF-6	446.92	431.173	486.537	589.357	956.187	2069.01	2758.67	4389.43	345.94	302.69	270.21	399.77	726.98	375.11	450.08	342.1	339.98	472.88	416.58	514.1	527.91	606.48	468.57	613.38	469.44	552.43	485.31	465.82	335.14	302.22	452.45	300.65	478.14	136.38	329.65	308.89	554.97	213.85	441.14	383.4	485.84	199.4	444.22	439.09	372.7	423.81	314.76	395.66
	FGF-6	448.967	409.297	542.06	660.323	1015.54	2179.4	2888.09	4216.59	291.34	313.05	268.56	369.5	548.69	409.31	329.52	411.98	306.26	468.31	419.5	485.25	508.32	534.625	426.49	442.48	460.27	580.98	745.14	683.93	325.17	291	487.89	264.63	460.45	131.22	324.115	372.57	439.35	292.66	420.12	350.15	447	183.57	355.59	395.6	356.09	315.17	300.17	579.29
	FLRG	1284.26	1114.72	1279.74	1262.92	1450.05	2016.43	3572.47	9236.74	1109.41	1179.86	1008.03	1404.21	1823.52	1663.52	1337.3	1302.31	1332.46	1414.44	1216.92	1465.17	1076.54	1336.62	1275.06	1287.17	1180.52	1327.62	1454.13	1444.58	1159.38	1185.57	1216.83	1099.71	1457.61	1170.51	1142.97	1468.58	1214.56	1326.97	1250.79	1096.26	1502.44	1012.61	1441.38	902.84	1013.16	685.78	1151.95	1210.16
	FLRG	1238.6	1140.97	1340.53	1207.54	1603.54	2020.45	3264.03	10178.2	1111.54	1237.09	1214.84	1061.45	905.61	1757.68	1069.51	1422.71	1119.42	1477.53	943	1796.77	1196.94	1347.37	1148.08	1340.7	1197.83	1298.66	1053.52	1238.7	1222.53	1102.45	1287.88	1274.14	1298.57	1188.74	1419.43	1525.69	1164.24	1345.18	1201.59	1366.23	1436.54	1361.92	1216.09	938.47	950.05	955.77	748.57	1044.62
	FLRG	1408.22	1251.57	1289.98	1263.54	1591.64	2310.21	3428.01	8219.89	1098.32	1211.95	1186.92	1133.94	1299.84	1708.4	1459.02	1417.8	1424.62	1371.92	1298.58	1641.75	1211.61	1461.59	1255.72	1427.41	1215.14	1573.91	1361.09	1619.4	1088.12	1357.62	1375.38	1326.67	1361.49	1072.29	916.79	1514.91	1131.2	1363.38	1400.53	1090.82	1905.21	1338.14	1666.66	879.91	1298.14	789.33	1053.68	1166.89
	FLRG	1591.6	1521.01	1712.22	1539.54	2046.19	2165.33	3500.24	9707.49	1434.65	1262.23	1598.58	1555.48	1418.38	1394.75	1398.16	1530.32	1763.35	1773.13	1473.37	2131.75	1204.28	1404.48	1594.31	1384.06	1399.89	1450.76	1894.32	1531.99	1396.02	1683.95	1667.17	1576.11	1729.07	1047.77	1223.08	1557.84	1521.17	1703.05	1673.38	1246.75	2147.79	1314.36	1822.54	920.655	1155.65	872.55	1102.82	1188.53
	G-CSF R	2457.74	2756.88	2565.43	2518.97	3682.26	4947.68	6465.35	10259.5	2423.45	2100.62	2685.05	1912.41	2725.95	2650.8	2744.23	3627	3389.57	3293.98	2516.77	3511.13	2260.06	3660.38	2743.88	3578.48	2854.52	3668.82	3340.3	3514.12	2522.37	2639.31	2412.47	3000.28	2753.25	2109.22	2572.75	2260.39	2194.75	2540.13	2654.32	2517.94	3255.34	3637.45	2648.89	2907.25	2615.62	1947.8	2355.86	2030.35
	G-CSF R	2434.69	2699.62	2611.75	2569.72	3599.68	4820.28	6618.25	9311.67	2359.41	2126.22	2451.17	2438.83	2359.43	2539.16	2942.55	3291.4	3038.47	2838.9	2128.12	3049.14	2080.42	3296.75	2524.77	3550.78	2505.58	3036.3	3604.02	3569.22	2253.33	2687.16	2341.58	3147.91	2919.18	2071.55	2587.13	2361.22	2215.87	2608.35	2944.17	2435.35	3550.5	3700.48	2833.71	2841.27	2732.59	1803.86	2062.66	2092.89
	G-CSF R	2365.25	2472.23	2560.36	3254	3486.17	5267.48	6723.95	9067.44	2416.78	2096.26	2451.56	2026.6	2425.98	3547.22	3003.14	2656.97	2289.39	2801.61	2083.68	2799.54	2056.45	3321.89	2415.68	3577.44	2130.06	2870.14	3096.02	3514.12	2346.23	2323.83	2424.08	2781.79	2439.98	2228.52	2965.5	1841.6	2641.25	2675.83	2454.14	2276.4	3642.35	3799.95	4049.39	2717.3	2548.26	2048.71	2208.59	2133.03
	G-CSF R	2330.77	2651.95	2716.92	3125	3550.73	5030.14	6361.9	9045.64	2497.05	2052.57	2351.98	1942.34	2599.77	3542.89	2145.38	2499.97	2145.25	2670.15	2041.54	2830.64	1979.48	3678.51	2249.24	3594.4	2514.32	3198.17	3718.08	3569.22	2205.19	2099.83	2230.59	2713.41	3639.21	2036.73	3192.33	2314.36	2442.83	2571.71	2871.89	2489.74	3480.88	4127.29	3500.55	2726.67	2657.2	1982.33	2585.46	2277.84
	GPV	204.227	250.057	479.237	1029.34	2761.5	5741.96	8181.87	10223.5	5.3	0	0	194.77	75.57	112.155	228.855	232.78	54.58	216.38	75.225	43.05	0.31	162.63	206.62	208.32	56.235	250.22	146.56	95.52	11.9	38.72	47.26	0	91.55	55.12	0	84.14	0	0	30.82	142.15	90.91	38.44	204.565	116.59	148.11	166.33	0	82.77
	GPV	216.47	265.47	407.78	971.997	2943.65	5612.11	8400.47	8715.25	5.3	0	0	134	75.57	99.08	228.855	167.89	72.49	167.68	75.225	55.41	0.31	134.43	220.55	208.32	56.235	160.59	119.92	124.545	11.9	38.72	47.26	0	91.55	55.12	0	75.56	0	0	30.82	187.775	90.91	38.44	213.88	116.59	138.03	216.14	0	92.145
	GPV	136.89	245.01	356.56	1121.52	2857.74	5871.4	7795.37	8666.14	5.3	0	0	170.11	75.57	112.155	228.855	123.87	63.535	179.28	75.225	67.77	0.31	106.23	163.465	208.32	56.235	205.405	173.2	153.57	11.9	38.72	47.26	0	91.55	55.12	0	84.14	0	0	30.82	233.4	90.91	38.44	275.49	116.59	143.07	189.49	0	101.52
	GPV	170.558	247.533	282.493	1116.93	2851.4	6557.35	9072.06	10874.7	5.3	0	0	152.055	75.57	125.23	228.855	187.37	63.535	173.48	75.225	55.41	0.31	134.43	120.31	208.32	56.235	205.405	146.56	124.545	11.9	38.72	47.26	0	91.55	55.12	0	92.72	0	0	30.82	233.74	90.91	38.44	195.25	116.59	143.07	202.815	0	92.145
	GPVI	266.325	232.06	441.403	754.053	1748.13	4817.36	8998.66	13535.1	40.02	0.7	64.215	163.29	100.055	162.84	187.28	274.22	144.88	249.92	149.795	333.9	77.62	181.62	261.59	132.24	125.46	291.72	186.16	372.92	67.635	0	0	29.595	0	0	0	24.14	0	0	0	19.52	0	26.18	112.28	75.64	114.82	0	15.53	11.42
	GPVI	275.215	245.603	437.87	709.713	1789.53	4613.26	8794.34	15007.3	46.28	0.7	58.22	158.35	100.055	124.38	203.28	254.915	124.98	191.79	149.795	223.52	97.02	160.23	172.23	143.77	137.875	297.38	204.02	338.59	67.635	0	0	29.595	0	0	0	32.31	0	0	0	18.76	0	26.18	112.28	75.64	156.28	0	16.98	11.42
	GPVI	247.055	218.517	413.923	688.207	1533.5	4515.73	9077.63	14723.2	52.54	0.7	64.215	140.08	117	173.32	218.19	235.61	132.1	204.8	137.15	236.09	92.74	290.56	254.6	208.06	112.34	294.55	168.3	282.97	67.635	0	0	29.595	0	0	0	15.97	0	0	0	18	0	26.18	112.28	75.64	137.23	0	15.53	11.42
	GPVI	284.105	205.18	439.637	656.973	1538.54	4560.69	9254.7	14084	46.28	0.7	70.21	149.215	83.11	143.61	219.89	195.98	139.22	179.55	162.44	297.77	88.46	272.77	278.61	235.15	150.29	279.12	146.05	304.26	67.635	0	0	29.595	0	0	0	24.14	0	0	0	18.76	0	26.18	112.28	75.64	126.025	0	14.08	11.42
	HDAC8	159.52	264.42	303.3	252.593	553.633	1952.25	5235.26	11635.7	88.14	87.12	253.77	132.78	168.58	264.38	222.02	236.94	376.11	232.4	250.06	331.77	151.39	411.49	274.95	328.85	310.42	337.92	340.05	176.875	31	302.48	143.59	445.22	290.625	402.345	190.245	59.385	209.42	395.91	430.44	210.39	387.275	473.66	227.8	194.11	479.61	228.28	326.3	126.4
	HDAC8	117.663	267.193	305.897	387.33	588.203	1805.23	5523.51	10170.4	109.33	122.085	326.65	153.4	189.385	351.825	318.43	278.54	335.06	307.66	213.87	335.505	109.83	300.71	197.95	396.83	332.51	225.35	247.43	187.18	31	411.82	143.59	358.05	290.625	514.61	190.62	59.385	186.24	364.43	279.9	305.35	387.275	611.78	138.8	183.08	384.33	208.01	238.83	165.53
	HDAC8	121.06	285.01	291.08	400.047	444.773	1737.18	5481.44	12774.7	98.735	113.94	180.89	167.18	210.19	439.27	414.84	229.75	242.08	360.3	213.87	283.82	130.61	356.1	222.49	458.42	321.465	371.38	281.32	115.02	31	330.385	143.59	349.46	368.52	290.08	189.87	59.385	209.42	332.95	376.03	274.86	387.275	870.13	183.3	223.505	370.745	144.75	279.42	125.45
	HDAC8	126.85	247.213	322.28	319.703	496.18	1715.9	5549.13	10707.2	78.32	130.23	253.77	160.29	158.01	351.825	211.86	222.56	288.57	255.02	177.68	339.24	100.67	356.1	247.03	427.625	433.86	341.39	310.685	166.57	31	358.29	143.59	374.27	212.73	402.345	190.245	59.385	232.6	364.43	327.965	270.94	387.275	737.25	183.3	252.9	357.16	187.74	242.38	187.91
	HS6ST3	307.315	311.553	418.547	675.83	1834.13	8029.18	12923.8	15585.4	420.47	390.84	411.09	409.59	614.02	873.42	423.45	436.73	301.52	445.47	533.86	663.24	337.61	655.76	289.38	926.38	382.27	733.9	519.17	318.475	287.2	240.83	422.26	477.56	356.18	309.44	573.11	410.46	443.05	355.02	542.45	399.03	679.42	611.56	211.59	359.36	354.87	554.54	370.02	711.75
	HS6ST3	352.793	269.05	271.757	506.13	1802.1	7865.6	12325.2	15731.2	484.27	434.45	435.17	346.43	454.86	712.66	370.265	326.05	228.4	551.25	536.585	614.94	375.25	666.86	263.19	841.69	382.97	773.06	339.68	386.28	376.45	240.83	605.72	361.33	488.63	244.46	415.78	347.92	528.23	415.52	407.3	420.21	624.76	820.94	297.38	337.67	591.98	693.02	505.72	916.34
	HS6ST3	222.403	270.087	381.71	585.993	1664.57	7342.59	11370.9	16239.5	360.97	285.73	501.03	283.27	524.91	643.69	317.08	296.6	196.5	452.32	539.31	700.59	262.44	625.09	455.03	835.03	289.84	527	396.15	318.475	440.03	170.66	448.16	245.1	370.98	244.46	670.13	301.44	445.86	476.02	492.16	377.85	499.6	820.94	236.28	381.05	446.09	797.83	434.55	955.27
	HS6ST3	246.517	211.807	251.64	527.317	1539.15	7515.18	11566.6	16476.2	337.82	311	389.48	346.43	489.885	793.04	370.265	461.68	249.83	431.2	546.73	479.38	356.43	644.66	463.52	838.36	399.36	568.23	406.8	250.67	343.3	311	506.08	241.5	429.805	179.48	633.88	324.68	487.045	415.52	689.82	399.03	557.89	1030.32	266.83	247.97	623.48	745.425	458.11	785.29
	IGF-II	159.485	207.637	255.813	277.29	836.16	3352.34	11171.6	17303.6	152.615	70.495	166.295	154.32	64.67	384.83	221.38	454.885	153.5	257.925	124.02	220.95	200.95	181.83	130.52	271.84	167.8	223.62	272.02	314.255	282.63	229.16	216.34	153.24	116.925	249.88	70.39	230.645	266.62	122.28	268.28	185.355	163.29	184.49	209.265	269.37	292	257.2	179.06	259.45
	IGF-II	147.74	176.617	249.967	321.567	698.92	3252.16	9969.71	16188.2	138.82	86.72	166.295	112.65	78.7	384.83	229.11	453.22	144.61	263.9	195.34	236.12	228.62	234.34	193.89	305.5	158.19	254.325	259.24	291.59	218.92	260.64	222.21	83.54	132	203.41	100.99	288.97	243.28	100.12	259.6	187.68	116.89	188.75	246.11	249.11	214.91	349.67	229.98	342.83
	IGF-II	263.063	180.503	277.13	328.17	706.023	3194.7	10010.8	16577.8	189.11	78.11	166.295	146.675	64.67	384.83	246.77	456.55	99.89	230.09	191.26	253.82	228.62	177.83	193.89	275.34	162.995	343.19	226.21	336.92	251.41	234.38	155.41	102.44	101.85	203.41	131.59	230.645	217.59	167.78	283.4	137	170.75	161.55	172.42	268.7	257.68	280.27	234.23	399.83
	IGF-II	234.963	234.77	225.74	294.927	816.13	3558.49	10185.2	16300.7	166.41	62.88	166.295	139.03	50.64	384.83	262.44	454.885	162.39	251.95	123	180.29	256.29	286.85	257.26	189.98	147.69	285.03	247.81	237.93	239.98	299.03	185.875	127.84	89.66	156.94	100.99	172.32	151.58	130.06	263.94	183.03	140.09	180.23	209.265	300.23	363	203.83	204.52	236.35
	IGSF8	159.498	269.65	368.86	621.1	1824.26	4711.2	11280.8	18545	15219.5	15954.8	22756.7	4694.94	14876	18386.7	9193.75	4163.06	17036.1	19883.6	7997.94	11033.4	14829	19619.7	3279.56	21491.7	17787	15615	17029	4737.29	14469	15158.5	11521.5	16959	15874.5	9325.16	15165.8	5043.29	16280.3	17289	14927.8	16840.2	17113.8	18687	12987.6	11301.9	8561.89	16023.4	4831.83	21291.5
	IGSF8	153.307	221.727	406.367	612.38	1795.39	4539.42	10896.7	18661.1	15120.7	15870.3	20122.1	4682.14	15300.6	18871.7	9176.05	3313.07	16457.8	18738.4	7652.3	11621.3	14543	18228.4	3795.94	20250.3	17018	13492	17604.1	6743.13	16728.7	15242.6	11424	14865.5	14934.8	12042.9	13400	3979.14	16209.1	17499	11969	16046	14338.8	17549.6	12292.2	12877	9023.06	15702.4	4384.72	19020
	IGSF8	185.637	193.727	331.353	631.08	1615.75	4578.82	10885.8	17292.9	18501.9	16307.7	22543.9	5363.23	14673.2	23231.2	9559.34	5311.05	15760.9	18617.8	7867.14	11184	13957	17339.2	3279.56	21494.8	17728.9	13300.8	18235.2	4737.29	13866	13599.9	14466.4	13302.8	15552	16091.3	15991	5043.29	15918.4	16661.5	15688	14928	16843.4	18687	9022.02	13052.7	10120.4	14009.7	4335.08	21272.5
	IGSF8	208.595	238.897	302.113	642.297	1662.37	4555.98	11232.3	18761.4	19301.9	17115.3	23080.5	4908.43	15264.2	20316.5	11315.3	4811.17	14589.3	18984.2	7183.59	11268.9	15048.3	19813.6	3795.94	21449.8	16822.9	17190.1	20785.3	6743.13	15475.9	13284.4	15464.2	16159.7	15056.6	12702.7	14661.8	3979.14	15572	16839.5	13971.7	11687.1	14704.7	17545.6	7846.25	12435.3	9633.73	16700.4	4594.55	20929.9
	IL-1 R6	565.567	516.023	545.767	785	587.037	987.448	1112.97	1449.59	481.49	525.08	492.06	504.91	499.34	691.08	501.97	561.79	481.37	592.52	515.03	665.23	458.65	752.17	428.675	817.31	581.98	765.3	759.99	693.17	542.03	349.94	477.25	643.52	541.28	189.45	726.5	332.52	402.16	341.63	516.6	584.78	881.34	364.86	492.52	515.32	651.63	586.62	658.69	553.23
	IL-1 R6	522.382	577.003	535.497	519.743	557.503	979.535	1181.72	1449.9	451.62	483.57	430.63	535.73	566.34	692.34	575.59	614.72	529.22	685.4	471.33	770.73	531.26	535.19	331.14	842.17	786.18	726.88	640.18	722.44	592.3	349.94	675.88	589.53	469.94	184.35	624.08	513.09	569.68	323.155	545.13	664.28	504.34	405.15	577.12	442.42	712.34	563.17	503.72	585.32
	IL-1 R6	530.327	547.53	513.663	449.593	995	1058.83	1364.77	2365	507.26	572.97	456.34	529.62	600.62	749.35	673.15	716.61	508.21	900.31	574.34	681.89	528.42	721.77	526.21	767.54	587.83	719.71	739.32	751.71	525.87	349.94	570.1	625.32	486.92	321.62	908.46	481.1	637.33	219.03	607.16	506.85	557.61	500.32	583.33	464.08	590.92	491.36	588.18	626.27
	IL-1 R6	627.422	659.32	703.557	726.53	921.02	1023.14	1685	2545	634.72	586.47	474.2	576.46	583.48	785.16	610.05	805.94	590.91	860.72	544.685	633.11	646.47	736.97	428.675	738.87	772.03	750.16	951.73	666.73	749.54	349.94	622.99	830.42	514.1	255.535	899.7	631.43	603.505	304.68	576.145	787.43	792.06	595.49	529.81	456.81	813.19	586.97	674.44	603.3
	IL-1 R7	197.207	178.3	413.14	351.433	727.583	2309.6	4641.06	10832.6	10.675	65.15	38.355	78.64	73.835	97.29	226.12	305.98	71.21	273.52	50.31	257.33	291.49	104.57	183.19	88.31	80.225	131.575	146.755	288.89	150.785	129.14	0	149.17	11.3	202.59	52.18	170.85	8.36	0	30.315	22.85	0.71	214.47	109.47	98.23	50.43	173.65	6.155	107.16
	IL-1 R7	223.673	204.153	330.29	360.237	798.24	2320.9	4800.21	12055.9	10.675	65.15	38.355	78.64	73.835	129.56	219.48	305.98	88.565	213.57	58.43	233.12	260.57	100.55	161.66	87.41	80.225	131.575	164.16	394.43	189.98	119.955	0	73.31	11.3	295.62	57.175	150.43	8.36	0	30.315	22.85	0.71	214.47	109.47	85.1	50.43	149.15	6.155	128.92
	IL-1 R7	251.995	201.323	454.833	288.253	774.457	2380.5	5091.59	11543.6	10.675	70.82	38.355	78.64	73.835	113.425	225.46	316.73	63.56	153.62	54.37	235.14	322.41	170.16	192.05	87.41	80.225	114.36	129.35	415.84	111.59	110.77	0	111.445	11.3	249.105	62.17	130	8.36	0	30.315	22.85	0.71	151.63	109.47	75.55	50.43	135.62	6.155	107.16
	IL-1 R7	295.565	204.493	318.867	411.33	746.4	2302.99	5014.95	10432.4	10.675	59.48	38.355	78.64	73.835	113.425	239.5	295.23	105.92	213.57	54.37	171.09	333	137.365	220.83	86.51	80.225	148.79	100.67	373.02	150.785	106.91	0	73.72	11.3	249.105	57.175	130.01	8.36	0	30.315	22.85	0.71	277.31	109.47	68.73	50.43	142.385	6.155	85.4
	IL-16	2143.66	2287.56	2400.35	3146.69	6159.3	12948.5	15506.7	25820.3	2934.43	2556.28	2438.75	821.9	2576.9	2925	2335.49	2577.92	2679.03	3228	1976.49	1353.19	1520.52	1545.73	1568.7	3003.79	2788.52	1920.61	2525.82	3022	2146.36	1866.56	8.275	1856.76	2309	2294.47	2175.65	2055.9	2558.16	1608.03	2419.09	2172.75	4090.14	696.35	1953.15	2790.27	1885.37	2327.9	2074.68	2683.94
	IL-16	2098.62	2246.56	2376.1	3104.71	7132.69	12408.4	16496.7	23694.1	3209.52	2481.72	3015.47	1224.68	2534.2	3726.31	1597.79	2612.7	2254.89	3057.95	2268.65	1367.41	1471.98	1261.79	1590.95	2418.33	3026.14	1924.43	2665.03	3943.05	1995	1662.03	8.275	2159.98	2227.85	3070.87	2539.92	1880.82	2517.82	1735.64	2399.37	2125.65	3400.86	696.35	2170.38	2577.72	2748.64	1838.74	2264.61	4266.72
	IL-16	2124.74	2297.75	2317.2	3336.31	6496.06	12549.1	15637.6	26326.6	3461.83	2804.06	2847.48	966.38	2497.86	3456.68	2335.25	3040.34	2255.48	2901.76	2376.38	1107.69	1326.39	1346.41	1911.95	2781.47	2729.98	1542.11	3803.05	3022	2462.29	2040.25	8.275	2347.33	2364.62	2486.33	2365.81	1996.15	2858.56	1851.69	2625.18	2219.85	2826	696.35	2327.22	3182.52	1668	2633.25	2438.8	4128.35
	IL-16	2333.02	2796.92	2554.33	3657.89	6190.68	12872.1	16602.7	28293.8	4341.77	3127.83	3145.45	1202.74	2555.55	3974.24	2534.08	3055.8	2256.08	3390.69	2775.19	1360.3	1569.06	1323.06	1751.45	3821.59	2874.15	1922.52	4045.71	3943.55	2304.32	2292.89	8.275	2816.18	2934.15	2375.48	2707.6	2026.03	2708.36	1793.66	2123.5	2474.95	3402.62	696.35	2248.8	3002.83	2317.01	2480.57	2976.68	4017.85
	IL-17C	611.8	556	655	626.98	727.193	1123.44	1081.32	1277.32	565.53	580.62	422.05	616.65	720.19	656.55	676.47	609.43	494.55	556.49	538.19	724.77	471.66	633.43	656.02	813.73	671.33	567.19	535.52	629.05	670.27	573.905	527.98	718.78	594.76	428.33	724.84	429.56	710.52	401.67	704.34	682.22	457.2	498.67	566.805	531.61	717.92	650.8	828.03	643.77
	IL-17C	612.245	642.037	655.25	690.547	764.86	1097.37	1269.01	1642.84	664.63	509.45	601.38	567.35	548.3	649.66	688.48	544.98	479.49	626.29	532.62	703.445	351.05	598.48	613.02	839.08	753.95	597.66	812.9	761.22	643.59	491.4	631.75	762.42	637.84	484.41	638.7	456.54	701.51	800.98	585.39	679.02	599.56	726.25	533.69	528.5	751.37	620.94	779.66	772.85
	IL-17C	635.658	620.073	613.09	666.573	665.037	899	1127.65	1459.19	495.69	679.56	660.63	497.11	562.69	930.21	701.37	577.205	644.11	858.55	701	682.12	592.27	785.92	654.86	697.53	868.63	730.5	740.89	731.71	765.2	656.41	831.11	668.91	576.12	723.49	847.79	578.53	775.25	601.325	823.29	760.83	621.52	553.8	404.97	545.44	867.84	655.47	814.56	730.88
	IL-17C	634.723	654.617	668.22	720.55	741.473	996	1242.68	1337.19	729.88	590.23	774.73	688.89	732.23	864.19	796.92	577.205	580.92	742.42	835.18	893.49	471.66	709.675	731.91	672.29	913.98	690.69	960.68	762.56	801.11	573.905	820.6	741.06	616.3	659.7	905.08	609.34	689.94	601.325	923.14	770.7	727.35	640.025	599.92	438.47	874.09	556.02	1033.27	634.43
	IL-18 BPc	508.178	568.647	854.28	840.563	1637.29	4298.21	10031	18514	298.58	161.1	350.83	288.08	200.14	218.77	378.1	364.48	342.28	370.27	355.17	461.06	315.39	351.23	400.97	350.48	468.92	479.68	327.6	874.13	334.16	259.06	243.87	358.34	161.89	496.77	134.225	333.17	159.17	207.455	34.175	211.54	154.29	320.21	221.13	314.62	367.65	226.92	258.05	338.17
	IL-18 BPc	491.858	512.853	721.987	783.597	1621.48	4220.78	9581.1	18256.8	179.43	200.83	278	259.12	208.56	255.69	565.03	347.27	321.68	281.72	307.39	545.33	389	413.14	424.87	352.4	390.52	343.12	306.52	593.92	345.195	267.53	205.83	271.71	191.74	617.86	134.225	390.44	182.77	226.42	34.175	298.89	124.8	260.16	247.78	339.03	263.52	213.7	241.66	355.28
	IL-18 BPc	560.967	475.63	772.077	840.727	1587.64	4365.65	8686.1	17986.7	263.45	260.34	264.52	309.05	244.57	181.85	564.78	333	400.11	426.33	274.08	572.19	345.48	230.25	418.58	458.95	418.59	406.59	302.41	833.79	269.08	252.41	264.81	231.94	221.59	509.38	149	215.05	170.97	188.49	34.175	173.84	154.29	268.37	195.08	242.32	337.59	220.31	323.56	291.06
	IL-18 BPc	518.412	515.963	745.4	793.29	1614.63	4361.6	9535.95	18005.5	238.97	213.74	271.26	298.565	226.565	173.81	617.46	355.875	410.5	408.78	333.09	555.67	259.02	320.79	375.16	332.92	424.56	372.91	240.77	793.45	356.23	276	254.34	331.52	191.74	436.15	119.45	286.45	127.86	207.455	34.175	249.63	183.78	339.47	143.54	288.92	423.11	220.31	274.44	254.02
	IL-31	120.942	224.77	306.007	706.747	2465.61	7447.25	13197.3	20616.7	0	0	0	2.345	2.54	21.445	261.15	235.445	98.565	0	0	33.8	0	0	121	0	0	3.59	0	23.025	18.96	55.15	0	31.915	0	37.12	24.92	12.205	0	570.83	4.25	0	0	350.25	22.785	0	182.23	0	0	31.615
	IL-31	138.31	166.39	360.36	625.463	2415.25	7153.62	13129.1	22568.9	0	0	0	2.345	2.54	21.445	337.1	235.445	120.75	0	0	33.8	0	0	113.02	0	0	4.22	0	23.025	18.96	34.49	0	31.915	0	37.12	24.92	12.205	0	605.21	4.25	0	0	441.03	22.785	0	201.76	0	0	31.615
	IL-31	116.383	198.883	370.447	699.73	1971.14	6820.06	13293.3	23512.4	0	0	0	2.345	2.54	21.445	164.81	235.445	98.565	0	0	33.8	0	0	112.52	0	0	4.85	0	22	18.96	35.17	0	31.915	0	37.12	24.92	12.205	0	627.56	4.25	0	0	395.64	22.785	0	201.76	0	0	31.615
	IL-31	143.572	237.563	335.12	647.027	2212.7	6377.82	14121.8	21451.4	0	0	0	2.345	2.54	21.445	239.29	235.445	76.38	0	0	33.8	0	0	117.01	0	0	4.22	0	24.05	18.96	45.16	0	31.915	0	37.12	24.92	12.205	0	644.27	4.25	0	0	395.64	22.785	0	221.29	0	0	31.615
	IL-34	1083.71	1137.49	1145.91	1453.37	2624.1	7109.63	10705.2	23072	3149.34	2779.73	1863	1597.33	2610.69	2493.56	2187.05	2362.82	1362.81	2517.69	1997.08	2495.92	1581.5	2409.15	1704.88	2712.98	1944.34	2464.41	1444.23	1094.48	2058.03	1681.88	2120.59	1843.46	1841.21	1588.35	2349.06	2099.78	2386.92	3493.17	2103.02	1491.31	2593.97	3101.89	1945.5	2822.63	2530.4	2825.98	3253.12	2681.37
	IL-34	962.922	1082.66	1351.18	1225.51	2788.77	6413.05	10911.7	21908.1	3065.35	2212.84	2017.82	1421.72	2620.6	2971.83	1710.97	2116.13	1545.94	2490.92	1449	2181.25	1512.31	2652.94	1537.23	2447.29	1841.85	1688.49	1606.23	1203.5	2142.19	1745.42	2207.92	1288.63	1563.21	1500.7	2718.97	2697.88	2435.72	3112.11	2175.94	1771.36	2817.98	3743.57	1561.56	2474.97	2856.48	2738.06	3545.8	2715.12
	IL-34	716.755	1178.82	1296.22	1394.54	2158.08	6725.81	9710.83	19998.8	2276.73	2303.77	1762.73	1062.95	1865.91	2984.62	1616.45	1556.14	1815.03	3182.89	1755.59	2520.59	1581.5	3038.53	1626.46	2893.06	1463.21	2102.34	1240.22	901.78	2230.88	1715.76	2106.91	1647.21	1597.29	1588.35	2733.44	1871.22	2735.68	2513.6	2725.06	2265.72	2649.88	3129.45	1581.98	2902	2225.11	2617.44	3507.56	2791.31
	IL-34	701.645	1020.19	1168.29	1151.51	2691.24	7029.17	10224.8	17652.3	1772.19	2667.33	2395.88	1670.75	1482.88	2933.52	1634.2	2004.24	1364.69	2850.29	1923.71	1875.22	1650.69	3817.09	1581.85	2307.67	2046.83	1895.41	2050.3	998.13	2317.1	1957.25	1974.12	2210.95	1719.25	1676	3115.24	2398.83	2997.69	2717.97	2308.41	2051.41	2707.38	3149.22	1791.29	2390.05	3066.86	2825.17	2727.35	2443.4
	Average	0	1	4	12	37	111	333	1000	F33853 (HC)	M33854 (HC)	M33855 (HC)	M33856 (HC)	M33857 (HC)	F33873 (HC)	F33874 (HC)	F33875 (HC)	M33876 (HC)	F33877 (HC)	F33878 (HC)	F33879 (HC)	F33880 (HC)	M33881 (HC)	M33882 (HC)	M33883 (HC)	M33884 (HC)	F33885 (HC)	F33886 (HC)	F33887 (HC)	M33888 (HC)	M33889 (HC)	F33903 (HC)	F33904 (HC)	F33905 (HC)	M33906 (HC)	M33907 (HC)	M33908 (HC)	M33909 (HC)	F33910 (HC)	F33911 (HC)	F33912 (HC)	F33913 (HC)	M33914 (HC)	M33915 (HC)	M33916 (HC)	M33917 (HC)	M33927 (HC)	M33928 (HC)	F33934 (HC)
	POS1	192879	192703	194110	184451	171762	181969	199315	155169	182112	179633	195797	188404	177604	182065	162142	147930	154372	144246	167173	152998	169888	160736	171077	151272	171130	162504	168820	172372	84080.1	148341	150715	143907	187238	159840	185178	200269	169464	168169	184358	146248	201063	175500	167938	164315	167684	166097	182498	179078
	POS2	55362.3	61287.3	55855	56781.6	51412.3	53850.4	57054	47566.6	56375.3	48569.5	59207.9	61900.8	52344	50510.2	51706.7	46638.9	50907	44903	50347.1	47380.1	52096.8	51280.8	52294.3	48638.3	53299.8	47781.4	48983.4	46752.1	46487.1	44652.2	49712.5	44529.1	53678.1	45724.9	52197.3	48034.8	50478.1	44209.3	53233.9	45670.9	53069.8	44816.1	52474.6	52318	54206.2	49663.3	54772.3	52839.4
	ACE-2	199.443	147.657	262.914	581.403	1383.76	4277.59	11425.9	13976.3	585.053	349.137	486.467	0	467.055	702.572	224.338	210.87	553.41	863.077	737.745	629.377	794.452	633.688	205.46	1880.42	676.285	1106.75	935.45	422.733	449.4	310.707	162.152	219.5	233.46	352.535	316.562	248.09	128.805	268.345	195.035	283.96	107.261	342.244	267.984	252.661	336.455	812.608	255.015	1179.92
	ADAM15	1213.57	1161.61	1184.35	1188.14	1284.25	1407.59	1595.97	1846.69	1055.73	1023.4	1069.68	1456.75	1035.91	1147.28	993.686	1042.72	1137.56	1271.97	1331.06	1462.67	1228.64	1429.74	1341.9	1288.67	1206.91	1508.07	1237.22	1575.35	1010.38	1070.25	1197.17	1182.29	1193.07	1055.73	1346.55	1451.29	1398.85	988.786	1265.13	1273.57	630.115	1098.16	1022.66	887.636	1003.92	912.275	965.997	1057.96
	AFP	454.073	446.826	529.072	703.473	1090.85	2367.03	3503.35	4483.63	437.438	698.433	688.76	526.47	533.793	666.155	611.155	502.908	768.855	716.075	768.895	809.387	1096.97	860.618	488.588	979.99	747.076	657.395	1148.86	927.63	311.557	1184.12	527.132	433.853	660.837	704.095	897.188	734	802.742	966.519	539.543	1067.57	129.99	1097.15	604.545	424.807	937.862	664.692	725.224	1028.95
	ASAHL	395.046	349.189	518.571	1129.57	2510.4	4654.81	6479.26	10240	808.688	624.995	696.892	43.33	667.405	1246.37	564.295	586.812	1033.79	1238.24	1068.98	1053.08	886.214	1138.75	547.462	3307.67	954.882	738.439	847.666	840.675	561.265	438.68	427.873	550.785	633.77	614.075	834.516	469.303	629.049	591.05	596.071	538.192	314.985	1193.48	481.355	324.923	495.34	778.153	727.085	1467.27
	C4.4A	439.24	442.172	640.473	1028.03	1909.21	4262.06	8205.74	9982.8	459.322	327.928	287.565	480.005	688.615	472.678	317.4	521.195	446.595	454.053	708.539	420.899	724.32	519.985	321.449	738.74	253.94	406.78	617.56	345.373	272.625	341.679	266.394	361.5	338.609	238.2	248.84	467.977	244.98	249.775	288.144	367.162	720.456	257.195	506.605	271.859	835.279	400.341	516.212	591.865
	CA12	648.947	619.891	712.575	894.191	1391.64	2284.83	4789.01	6457.75	564.178	597.947	466.175	730.15	433.055	947.545	559.907	653.278	704.465	883.183	764.335	759.882	782.072	738.64	562.425	854.56	592.378	679.607	838.99	871.94	542.163	549.045	606.035	721.037	601.832	461.873	725.79	550.977	530.366	567.493	668.033	588.101	941.332	860.875	496.375	531.66	543.305	881.505	505.87	927.9
	CA14	638.906	775.009	1131.22	2731.2	7890.31	16937.6	33150.9	35394.9	12836	15119.1	15680.2	1241.14	11910.6	19061.3	2371.77	1058.4	16984.1	21373.5	15038.8	9866.95	16061.9	15822	982.852	30591.6	16828.5	11686.4	17544.1	4096.26	7377.28	5089.48	7338.53	7728.08	12863	9883.47	16838.1	1795.44	12560.9	10338.6	10483.7	10884.1	12695.4	14596.1	6013.62	4256.76	3057.87	13692.9	1232.15	20832.6
	CA4	48.6371	69.795	65.9317	94.2875	402.876	1342.66	2428.49	5603.09	3283.96	2493.39	3059.59	677.54	2331.86	7539.07	228.651	213.325	1664.9	3896.6	930.31	735.19	2113.22	2756.06	201.377	7366.52	3135.07	2084.83	5663.15	865.388	1882.29	1701.33	1678.5	6160.69	3899.77	550.09	4516.79	373.085	2277.53	3905.29	6573.37	5813.3	6099.74	8773.74	3101.88	2187.78	320.25	5118.41	161.17	6349.66
	CA9	124.614	128.596	184.748	367.676	829.082	2283.44	5688.78	7933.98	0	0	0	163.865	0	0	70.31	63.635	54.415	0	16.515	42.415	0	24.25	11.165	0	0	77.6063	26.955	229.99	0	0	0	0	0	0	0	0	0	0	81.44	0	0	9.375	9.255	0	26.07	0	0	2.825
	Cadherin-4	160.309	171.705	214.18	299.077	444.684	1243.45	2867.61	4814.32	177.705	91.305	142.875	86.4	53.94	252.36	199.298	197.075	251.461	220.768	185.07	118.785	113.238	200.354	116.11	577.81	318.795	201.23	216.735	217.85	40.49	256.33	50.855	135.496	179.76	0	130.96	182.875	109.835	108.045	99.64	265.6	88.23	192.635	191.015	138.49	270.962	144.385	150.84	195.403
	CD2	1627.69	1801.53	2365.1	3716.69	8015.41	12536.4	14919.8	17224.9	1357.1	1351.43	1277.9	2163.21	1710.73	2059.6	841.293	1455.78	1693.26	1844.21	1700.49	1968.3	1820.52	2000.94	1629.91	2293.36	1504.32	2176.62	1771.52	2107.64	1223.34	1334.88	1226.41	1571.03	1285.01	1325.91	1219.5	1854.66	1351.13	1209.37	2020.32	1703.61	2009.68	2090.39	1491.46	1303.7	1546.5	1472.54	1209.8	1634.76
	CD4	1996.31	2375.06	2934.28	5126.16	8615.76	12312.7	13873.1	17127.4	2084.49	2015.01	2354.39	2681.06	2214.24	2890.72	2316.6	2539.41	2557.31	2689.05	2400.48	2871.89	2365.12	3164.17	2158.98	3095.49	2337.13	3097.48	2735.02	2919.86	1918.87	1943.87	2265.96	2085.19	2071.84	1219.06	1995.42	1899.49	1881.95	1638.57	2173.69	2008.07	2344.11	2775.18	2000.01	2203.8	2329.47	1906	2000.35	2010.69
	CD90	966.73	976.447	1203.89	1718.25	3481.91	5174.25	7597.07	9866.82	994.79	838.817	1001.03	1364.9	1279.59	1100.95	1185.4	1075.27	1612.97	1255.91	1523.08	1620.22	1257.96	1288.73	782.764	2238.34	1118.75	1357.16	1176.24	1233.58	741.785	739.068	922.37	722.91	901.934	1385.68	927.822	1207.52	1175.73	754.6	833.183	799.805	909.225	1173.37	787.363	654.038	1200.52	794.225	1665.68	852.589
	CDCP1	36.0412	15.315	69.4383	174.976	407.147	1118.1	2979.87	6986.08	0	0	0	16.82	0	18.37	179.69	0.885	0.245	0	0	0	0	28.915	0	0	0	10.67	5.17	21.95	0	0	0	0	0	0	0	0	0	0	0	39.37	0	0	0	0	0	0	0	0
	CEACAM-1	1091.96	1095.45	1153.15	1472.43	2752.32	3223.35	5418.92	6809.99	755.855	703.225	699.487	900.134	650.296	1004.85	740.707	809.477	795.57	798.98	944.002	928.288	862.03	1068.74	757.272	1075.73	934.195	940.807	961.212	1065.81	621.88	591.09	619.536	860.665	562.65	750.27	1211.74	936.543	583.43	914.077	1065.91	704.72	1399.44	773.122	742.47	723.201	794.013	610.003	1294.49	772.913
	CLEC9a	1945.3	1826.4	2058.02	2143.84	3695.1	5289.97	10596.4	14347	1714.44	1754.61	1999.89	1878.49	2095.65	2003.98	1559.26	1685.7	2157.18	2215.07	2063.99	2372.57	1946.55	2614.79	1682.39	3168.8	1968	2452.24	2472.69	2150.06	1819.73	1224.88	1803.41	1478.55	1663.99	1381.97	1520.77	1468.36	1690.03	1111.23	1556.76	1874.88	1837.93	1652.81	1913.41	1560.86	1812.72	1664.49	1653.99	1931.96
	CFVII	501.109	584.877	610.942	855.375	1724.14	3170.75	4493.04	6514.11	542.452	517.46	595.585	468.263	577.66	873.165	568.752	477.097	566.04	733.223	628.383	733.258	645.925	717.683	628.97	807.912	587.265	921.197	881.405	829.413	756.255	615.48	839.255	358.184	1163.83	971.712	1050.19	909.594	796.475	1087.98	996.205	453.94	1512.97	1017.69	562.75	866.435	587.809	636	465.67	443.163
	Contactin-4	116.416	154.952	273.226	664.326	1889.98	4660.18	10703.4	14999.2	2689.11	1475.83	2731.78	535.48	1935.2	6920.49	721.572	480.785	2108.87	2968.47	1948.2	1308.18	2090.94	2617.14	484.783	4536.4	2491.53	1588.66	4251.71	1543.47	1242.46	1148.15	1441.81	3368.79	2167.91	896.918	3122.14	519.105	1196.27	2055.81	1536.03	2482.09	3820.81	4933.43	744.675	1659.81	630.83	3168.18	519.866	4670.19
	Contactin-6	220.839	257.703	343.257	694.219	2623.39	4035.51	7604.3	10038.6	572.523	339.135	640.893	205.66	652.145	1408.63	212.05	187.458	474.507	825.928	472.21	467.542	501.673	724.565	248.902	1514.65	683.143	599.202	933.867	298.995	220.109	311.825	385.21	648.277	714.232	250.291	694.611	199.75	535.989	505.523	680.245	465.066	737.45	739.827	276.43	286.416	227.293	829.372	116.695	1076.3
	EpCAM	829.868	921.888	1039.53	1283.07	2589.08	6149.16	9244.77	17450.4	530.558	635.873	633.675	566.767	831.05	1050.35	666.345	764.628	831.432	688.11	947.423	970.725	755.535	838.39	862.543	1137.17	861.847	1169.12	1043.26	1036.41	627.538	668.977	682.732	868.165	711.65	765.84	704.415	819.773	604.191	717.526	941.84	782.122	1196.4	1094.08	899.555	726.038	753.933	593.697	684.54	692.465
	EphA5	2023.49	2093.19	2045.96	2138.62	3083.84	4950.32	6925.7	11108.3	2510.78	2335.34	2623.94	2082.68	2103.99	3022.49	2644.67	1971.76	2433.44	2716.21	2142.41	2489.68	2214.45	3105.62	1978.16	3222.27	2132.71	2520.35	2867.77	2417.07	2117.82	1926.72	1946.37	2244.57	2336.47	1601.03	2413.7	1994.9	1819.07	2028.05	1748.93	1748.03	2867.1	2564.03	2093.54	2309.18	1794.28	2010.6	1667.73	2490.54
	FCRL1	520.432	691.801	1047.52	2820.82	4948.14	5415.07	9109.09	10232	336.619	404.24	429.174	428.385	363.123	594.595	446.125	491.48	385.64	550.863	463.507	690.749	432.725	560.826	422.925	869.88	597.291	746.373	544.826	459.25	398.732	309.115	542.341	537.045	473.19	128.945	127.255	338.273	447.728	224.455	433.649	336.184	467.788	344.595	423.84	285.793	296.295	475.877	419.965	501.97
	FGF-10	181.532	175.457	298.233	575.893	1556.05	4517.69	10389.7	19390.4	158.602	161.205	166.345	126.049	225.336	278.71	282.202	221.61	230.228	226.422	228.428	343.648	181.4	298.93	217.803	408.435	178.415	238.205	332.028	305.438	165.94	130.2	134.483	125.625	266.13	76.435	198.805	184.47	77.33	224.71	228.4	89.215	239.835	257.135	179.635	225.75	152.581	147.785	210.985	235.04
	FGF-4	60.086	58.1567	126.57	241.836	770.728	2321.74	3895.08	6935.33	188.103	149.14	282.983	90.655	98.875	246.971	92.49	104.029	141.26	240.348	47.3613	84.53	94.235	407.835	66.925	424.697	90.4	154.779	532.267	81.665	4.095	37.58	61.465	272.76	0	0	0	0	0	58.24	78.775	91.91	111.125	0	123.94	204.107	129.615	127.455	0	79.825
	FGF-6	447.765	424.389	474.116	598.822	1018.44	2074.2	2838.9	4333.83	330.576	337.19	306.296	400.57	593.263	434.467	430.197	420.048	348.243	469.77	421.03	538.633	430.324	508.461	446.137	575.988	434.66	546.808	624.847	560.147	319.517	337.025	375.122	301.792	405.31	181.695	312.881	331.887	409.212	292.66	410.835	360.82	496.325	213.195	384.96	427.085	340.327	360.012	325.088	478.975
	FLRG	1380.67	1257.07	1405.62	1318.38	1672.85	2128.11	3441.19	9335.59	1188.48	1222.78	1252.09	1288.77	1361.84	1631.09	1316	1418.28	1409.96	1509.26	1232.97	1758.86	1172.34	1387.51	1318.29	1359.83	1248.35	1412.74	1440.76	1458.67	1216.51	1332.4	1386.82	1319.16	1461.68	1119.83	1175.57	1516.76	1257.79	1434.64	1381.57	1200.01	1748	1256.76	1536.67	910.469	1104.25	825.858	1014.25	1152.55
	G-CSF R	2397.11	2645.17	2613.62	2866.92	3579.71	5016.39	6542.36	9421.06	2424.17	2093.92	2484.94	2080.05	2527.78	3070.02	2708.82	3018.83	2715.67	2901.16	2192.53	3047.61	2094.1	3489.38	2483.39	3575.28	2501.12	3193.36	3439.61	3541.67	2331.78	2437.53	2352.18	2910.85	2937.9	2111.51	2829.43	2194.39	2373.68	2599.01	2731.13	2429.86	3482.27	3816.29	3258.14	2798.12	2638.42	1945.67	2303.14	2133.53
	GPV	182.036	252.017	381.517	1059.95	2853.57	5945.71	8362.44	9619.9	5.3	0	0	162.734	75.57	112.155	228.855	177.977	63.535	184.205	75.225	55.41	0.31	134.43	177.736	208.32	56.235	205.405	146.56	124.545	11.9	38.72	47.26	0	91.55	55.12	0	84.14	0	0	30.82	199.266	90.91	38.44	222.296	116.59	143.07	193.694	0	92.145
	GPVI	268.175	225.34	433.208	702.237	1652.43	4626.76	9031.33	14337.4	46.28	0.7	64.215	152.734	100.055	151.038	207.16	240.181	135.295	206.515	149.795	272.82	88.96	226.295	241.757	179.805	131.491	290.692	176.132	324.685	67.635	0	0	29.595	0	0	0	24.14	0	0	0	18.76	0	26.18	112.28	75.64	133.589	0	15.53	11.42
	HDAC8	131.273	265.959	305.639	339.918	520.697	1802.64	5447.33	11322	93.6312	113.344	253.77	153.413	181.541	351.825	291.788	241.947	310.455	288.845	213.87	322.584	123.125	356.1	235.605	402.931	349.564	319.01	294.871	161.411	31	350.744	143.59	381.75	290.625	402.345	190.245	59.385	209.42	364.43	353.584	265.385	387.275	673.205	183.3	213.399	397.961	192.195	271.732	151.322
	HS6ST3	282.257	265.624	330.913	573.817	1709.99	7688.14	12046.6	16008.1	400.882	355.505	434.192	346.43	520.919	755.702	370.265	380.265	244.062	470.06	539.121	614.538	332.933	648.092	367.78	860.365	363.61	650.548	415.45	318.475	361.745	240.83	495.555	331.373	411.399	244.46	573.225	346.125	476.046	415.52	532.933	399.03	590.417	820.94	253.02	331.512	504.105	697.704	442.1	842.163
	IGF-II	201.313	199.882	252.162	305.488	764.308	3339.42	10334.3	16592.6	161.739	74.5512	166.295	138.169	64.67	384.83	239.925	454.885	140.097	250.966	158.405	222.795	228.62	220.213	193.89	260.665	159.169	276.541	251.32	295.174	248.235	255.802	194.959	116.765	110.109	203.41	100.99	230.645	219.768	130.06	268.805	173.266	147.755	178.755	209.265	271.853	281.897	272.743	211.947	309.615
	IGSF8	176.759	231	352.173	626.714	1724.44	4596.35	11073.9	18315.1	17036	16312	22125.8	4912.18	15028.5	20201.5	9811.11	4399.59	15961	19056	7675.24	11276.9	14594.3	18750.2	3537.75	21171.7	17339.2	14899.5	18413.4	5740.21	15134.9	14321.3	13219	15321.7	15354.5	12540.5	14804.7	4511.22	15995	17072.2	14139.1	14875.3	15750.2	18117.3	10537	12416.7	9334.76	15609	4536.55	20628.5
	IL-1 R6	561.424	574.969	574.621	620.217	765.14	1012.24	1336.12	1952.37	518.773	542.023	463.308	536.68	562.445	729.482	590.19	674.765	527.428	759.737	526.346	687.74	541.2	686.525	428.675	791.472	682.005	740.512	772.805	708.513	602.435	349.94	586.555	672.197	503.06	237.739	789.685	489.535	553.169	297.124	561.259	635.835	683.837	466.455	545.695	469.657	692.02	557.03	606.258	592.03
	IL-1 R7	242.11	197.067	379.282	352.813	761.67	2328.5	4886.95	11216.1	10.675	65.15	38.355	78.64	73.835	113.425	227.64	305.98	82.3137	213.57	54.37	224.17	301.868	128.161	189.433	87.41	80.225	131.575	135.234	368.045	150.785	116.694	0	101.911	11.3	249.105	57.175	145.322	8.36	0	30.315	22.85	0.71	214.47	109.47	81.9025	50.43	150.201	6.155	107.16
	IL-16	2175.01	2407.2	2411.99	3311.4	6494.68	12694.5	16060.9	26033.7	3486.89	2742.47	2861.79	1053.92	2541.13	3520.56	2200.65	2821.69	2361.37	3144.6	2349.18	1297.15	1471.99	1369.25	1705.76	3006.3	2854.7	1827.42	3259.9	3482.65	2226.99	1965.43	8.275	2295.06	2458.91	2556.79	2447.24	1989.72	2660.72	1747.26	2391.78	2248.3	3429.9	696.35	2174.89	2888.34	2154.75	2320.12	2438.69	3774.22
	IL-17C	623.607	618.182	647.89	676.163	724.641	1028.95	1180.17	1429.14	613.933	589.965	614.697	592.5	640.852	775.153	715.81	577.205	549.768	695.938	651.747	750.956	471.66	681.876	663.952	755.658	801.973	646.51	762.497	721.135	720.043	573.905	702.86	722.792	606.255	573.983	779.102	518.493	719.305	601.325	759.04	723.193	601.408	604.686	526.346	511.005	802.805	620.808	863.88	695.482
	IL-18 BPc	519.854	518.273	773.436	814.544	1615.26	4311.56	9458.54	18190.8	245.108	209.002	291.152	288.704	219.959	207.53	531.342	350.156	368.643	371.775	317.432	533.562	327.222	328.853	404.895	373.688	425.647	400.575	294.325	773.822	326.166	263.75	242.213	298.377	191.74	515.04	134.225	306.278	160.192	207.455	34.175	233.475	154.29	297.053	201.882	296.223	347.967	220.31	274.428	309.632
	IL-31	129.802	206.902	342.983	669.742	2266.18	6949.69	13435.4	22037.4	0	0	0	2.345	2.54	21.445	250.587	235.445	98.565	0	0	33.8	0	0	115.887	0	0	4.22	0	23.025	18.96	42.4925	0	31.915	0	37.12	24.92	12.205	0	611.967	4.25	0	0	395.64	22.785	0	201.76	0	0	31.615
	IL-34	866.258	1104.79	1240.4	1306.23	2565.55	6819.41	10388.1	20657.8	2565.9	2490.92	2009.86	1438.19	2145.02	2845.88	1787.17	2009.83	1522.12	2760.45	1781.35	2268.24	1581.5	2979.43	1612.6	2590.25	1824.06	2037.66	1585.25	1049.47	2187.05	1775.08	2102.39	1747.56	1680.24	1588.35	2729.18	2266.93	2639	2959.21	2328.11	1894.95	2692.3	3281.03	1720.08	2647.41	2669.71	2751.66	3258.46	2657.8
	POS-Ave	186034	186034	186034	186034	186034	186034	186034	186034	186034	186034	186034	186034	186034	186034	186034	186034	186034	186034	186034	186034	186034	186034	186034	186034	186034	186034	186034	186034	186034	186034	186034	186034	186034	186034	186034	186034	186034	186034	186034	186034	186034	186034	186034	186034	186034	186034	186034	186034
	Normalization	0	1	4	12	37	111	333	1000	F33853 (HC)	M33854 (HC)	M33855 (HC)	M33856 (HC)	M33857 (HC)	F33873 (HC)	F33874 (HC)	F33875 (HC)	M33876 (HC)	F33877 (HC)	F33878 (HC)	F33879 (HC)	F33880 (HC)	M33881 (HC)	M33882 (HC)	M33883 (HC)	M33884 (HC)	F33885 (HC)	F33886 (HC)	F33887 (HC)	M33888 (HC)	M33889 (HC)	F33903 (HC)	F33904 (HC)	F33905 (HC)	M33906 (HC)	M33907 (HC)	M33908 (HC)	M33909 (HC)	F33910 (HC)	F33911 (HC)	F33912 (HC)	F33913 (HC)	M33914 (HC)	M33915 (HC)	M33916 (HC)	M33917 (HC)	M33927 (HC)	M33928 (HC)	F33934 (HC)
	POS1	192879	192703	194110	184451	171762	181969	199315	155169	182112	179633	195797	188404	177604	182065	162142	147930	154372	144246	167173	152998	169888	160736	171077	151272	171130	162504	168820	172372	84080.1	148341	150715	143907	187238	159840	185178	200269	169464	168169	184358	146248	201063	175500	167938	164315	167684	166097	182498	179078
	POS2	55362.3	61287.3	55855	56781.6	51412.3	53850.4	57054	47566.6	56375.3	48569.5	59207.9	61900.8	52344	50510.2	51706.7	46638.9	50907	44903	50347.1	47380.1	52096.8	51280.8	52294.3	48638.3	53299.8	47781.4	48983.4	46752.1	46487.1	44652.2	49712.5	44529.1	53678.1	45724.9	52197.3	48034.8	50478.1	44209.3	53233.9	45670.9	53069.8	44816.1	52474.6	52318	54206.2	49663.3	54772.3	52839.4
1: Linear	ACE-2	199.443	147.657	262.914	581.403	1383.76	4277.59	11425.9	13976.3	585.053	349.137	486.467	0	467.055	702.572	224.338	210.87	553.41	863.077	737.745	629.377	794.452	633.688	205.46	1880.42	676.285	1106.75	935.45	422.733	449.4	310.707	162.152	219.5	233.46	352.535	316.562	248.09	128.805	268.345	195.035	283.96	107.261	342.244	267.984	252.661	336.455	812.607	255.015	1179.92
4: 4-PL	ADAM15	1213.57	1161.61	1184.35	1188.14	1284.25	1407.59	1595.97	1846.69	1055.73	1023.4	1069.68	1456.75	1035.91	1147.28	993.686	1042.72	1137.56	1271.97	1331.06	1462.67	1228.64	1429.74	1341.9	1288.67	1206.91	1508.07	1237.22	1575.35	1010.38	1070.25	1197.17	1182.29	1193.07	1055.73	1346.55	1451.29	1398.85	988.786	1265.13	1273.57	630.115	1098.16	1022.66	887.636	1003.92	912.275	965.997	1057.96
1: Linear	AFP	454.072	446.826	529.072	703.473	1090.85	2367.03	3503.35	4483.63	437.438	698.433	688.76	526.47	533.793	666.155	611.155	502.908	768.855	716.075	768.895	809.387	1096.97	860.618	488.588	979.99	747.076	657.395	1148.86	927.63	311.557	1184.12	527.132	433.853	660.837	704.095	897.188	734	802.743	966.519	539.543	1067.57	129.99	1097.15	604.545	424.807	937.862	664.692	725.224	1028.95
4: 4-PL	ASAHL	395.046	349.189	518.571	1129.57	2510.4	4654.81	6479.26	10240	808.688	624.995	696.892	43.33	667.405	1246.37	564.295	586.812	1033.79	1238.24	1068.98	1053.08	886.214	1138.75	547.462	3307.67	954.882	738.439	847.666	840.675	561.265	438.68	427.873	550.785	633.77	614.075	834.516	469.303	629.049	591.05	596.071	538.192	314.985	1193.48	481.355	324.923	495.34	778.153	727.085	1467.27
1: Linear	C4.4A	439.24	442.172	640.473	1028.03	1909.21	4262.06	8205.74	9982.8	459.322	327.928	287.565	480.005	688.615	472.678	317.4	521.195	446.595	454.053	708.539	420.899	724.32	519.985	321.449	738.74	253.94	406.78	617.56	345.373	272.625	341.679	266.394	361.5	338.609	238.2	248.84	467.978	244.98	249.775	288.144	367.162	720.456	257.195	506.605	271.859	835.279	400.341	516.212	591.865
1: Linear	CA12	648.947	619.891	712.575	894.191	1391.64	2284.83	4789.01	6457.75	564.178	597.947	466.175	730.15	433.055	947.545	559.907	653.278	704.465	883.183	764.335	759.882	782.072	738.64	562.425	854.56	592.378	679.607	838.99	871.94	542.163	549.045	606.035	721.037	601.832	461.873	725.79	550.977	530.366	567.493	668.033	588.101	941.332	860.875	496.375	531.66	543.305	881.505	505.87	927.9
1: Linear	CA14	638.906	775.009	1131.22	2731.2	7890.31	16937.6	33150.9	35394.9	12836	15119.1	15680.2	1241.14	11910.6	19061.3	2371.77	1058.4	16984.1	21373.5	15038.8	9866.95	16061.9	15822	982.852	30591.6	16828.5	11686.4	17544.1	4096.26	7377.28	5089.48	7338.53	7728.08	12863	9883.47	16838.1	1795.44	12560.9	10338.6	10483.7	10884.1	12695.4	14596.1	6013.62	4256.76	3057.87	13692.9	1232.15	20832.6
1: Linear	CA4	48.6371	69.795	65.9317	94.2875	402.876	1342.66	2428.49	5603.09	3283.96	2493.39	3059.59	677.54	2331.86	7539.07	228.651	213.325	1664.9	3896.6	930.31	735.19	2113.22	2756.06	201.377	7366.52	3135.07	2084.83	5663.15	865.388	1882.29	1701.34	1678.5	6160.69	3899.77	550.09	4516.79	373.085	2277.53	3905.29	6573.37	5813.3	6099.74	8773.74	3101.88	2187.78	320.25	5118.41	161.17	6349.66
1: Linear	CA9	124.614	128.596	184.748	367.676	829.082	2283.44	5688.78	7933.98	0	0	0	163.865	0	0	70.31	63.635	54.415	0	16.515	42.415	0	24.25	11.165	0	0	77.6063	26.955	229.99	0	0	0	0	0	0	0	0	0	0	81.44	0	0	9.375	9.255	0	26.07	0	0	2.825
1: Linear	Cadherin-4	160.309	171.705	214.18	299.077	444.684	1243.45	2867.61	4814.32	177.705	91.305	142.875	86.4	53.94	252.36	199.298	197.075	251.461	220.768	185.07	118.785	113.238	200.354	116.11	577.81	318.795	201.23	216.735	217.85	40.49	256.33	50.855	135.496	179.76	0	130.96	182.875	109.835	108.045	99.64	265.6	88.23	192.635	191.015	138.49	270.962	144.385	150.84	195.403
1: Linear	CD2	1627.69	1801.53	2365.1	3716.7	8015.41	12536.4	14919.8	17224.9	1357.1	1351.43	1277.9	2163.21	1710.73	2059.6	841.293	1455.78	1693.26	1844.21	1700.49	1968.3	1820.52	2000.94	1629.91	2293.36	1504.32	2176.62	1771.52	2107.64	1223.34	1334.88	1226.41	1571.03	1285.01	1325.91	1219.5	1854.66	1351.13	1209.37	2020.32	1703.61	2009.68	2090.39	1491.46	1303.7	1546.5	1472.54	1209.8	1634.76
1: Linear	CD4	1996.31	2375.06	2934.28	5126.16	8615.76	12312.7	13873.1	17127.4	2084.49	2015.01	2354.39	2681.06	2214.24	2890.72	2316.6	2539.41	2557.31	2689.05	2400.48	2871.89	2365.12	3164.17	2158.98	3095.49	2337.13	3097.48	2735.02	2919.86	1918.87	1943.87	2265.96	2085.19	2071.84	1219.06	1995.42	1899.49	1881.95	1638.57	2173.69	2008.07	2344.11	2775.18	2000.01	2203.8	2329.47	1906	2000.35	2010.69
4: 4-PL	CD90	966.73	976.447	1203.89	1718.25	3481.91	5174.25	7597.07	9866.82	994.79	838.817	1001.03	1364.9	1279.59	1100.95	1185.4	1075.27	1612.97	1255.91	1523.08	1620.22	1257.96	1288.73	782.764	2238.34	1118.75	1357.16	1176.24	1233.58	741.785	739.068	922.37	722.91	901.934	1385.68	927.822	1207.52	1175.73	754.6	833.183	799.805	909.225	1173.37	787.363	654.038	1200.52	794.225	1665.68	852.589
1: Linear	CDCP1	36.0412	15.315	69.4383	174.976	407.147	1118.1	2979.87	6986.08	0	0	0	16.82	0	18.37	179.69	0.885	0.245	0	0	0	0	28.915	0	0	0	10.67	5.17	21.95	0	0	0	0	0	0	0	0	0	0	0	39.37	0	0	0	0	0	0	0	0
4: 4-PL	CEACAM-1	1091.96	1095.45	1153.15	1472.43	2752.32	3223.35	5418.92	6809.98	755.855	703.225	699.487	900.134	650.296	1004.85	740.707	809.477	795.57	798.98	944.002	928.288	862.03	1068.74	757.272	1075.73	934.195	940.807	961.212	1065.81	621.88	591.09	619.536	860.665	562.65	750.27	1211.74	936.543	583.43	914.077	1065.91	704.72	1399.44	773.122	742.47	723.201	794.013	610.003	1294.49	772.913
1: Linear	CLEC9a	1945.3	1826.4	2058.02	2143.84	3695.1	5289.97	10596.4	14347	1714.44	1754.61	1999.89	1878.49	2095.65	2003.98	1559.26	1685.7	2157.18	2215.07	2063.99	2372.57	1946.55	2614.79	1682.39	3168.8	1968	2452.24	2472.69	2150.06	1819.73	1224.88	1803.41	1478.55	1663.99	1381.97	1520.77	1468.36	1690.03	1111.23	1556.76	1874.88	1837.93	1652.81	1913.41	1560.86	1812.72	1664.49	1653.99	1931.96
4: 4-PL	CFVII	501.109	584.877	610.942	855.375	1724.14	3170.75	4493.04	6514.11	542.452	517.46	595.585	468.263	577.66	873.165	568.752	477.097	566.04	733.223	628.383	733.257	645.925	717.683	628.97	807.912	587.265	921.197	881.405	829.413	756.255	615.48	839.255	358.184	1163.83	971.712	1050.19	909.594	796.475	1087.98	996.205	453.94	1512.97	1017.69	562.75	866.435	587.809	636	465.67	443.163
1: Linear	Contactin-4	116.416	154.952	273.226	664.326	1889.98	4660.18	10703.4	14999.2	2689.11	1475.83	2731.78	535.48	1935.2	6920.49	721.572	480.785	2108.87	2968.47	1948.2	1308.18	2090.94	2617.14	484.783	4536.4	2491.53	1588.66	4251.71	1543.47	1242.46	1148.15	1441.81	3368.79	2167.91	896.918	3122.14	519.105	1196.27	2055.81	1536.03	2482.09	3820.8	4933.43	744.675	1659.81	630.83	3168.18	519.866	4670.19
4: 4-PL	Contactin-6	220.839	257.703	343.257	694.219	2623.39	4035.51	7604.3	10038.6	572.523	339.135	640.893	205.66	652.145	1408.63	212.05	187.458	474.507	825.928	472.21	467.542	501.673	724.565	248.902	1514.65	683.143	599.202	933.868	298.995	220.109	311.825	385.21	648.277	714.232	250.291	694.611	199.75	535.989	505.522	680.245	465.066	737.45	739.827	276.43	286.416	227.292	829.372	116.695	1076.3
4: 4-PL	EpCAM	829.868	921.888	1039.53	1283.07	2589.08	6149.16	9244.77	17450.4	530.558	635.873	633.675	566.767	831.05	1050.35	666.345	764.628	831.432	688.11	947.423	970.725	755.535	838.39	862.543	1137.17	861.847	1169.12	1043.26	1036.41	627.538	668.977	682.732	868.165	711.65	765.84	704.415	819.773	604.191	717.526	941.84	782.122	1196.4	1094.08	899.555	726.038	753.933	593.697	684.54	692.465
4: 4-PL	EphA5	2023.49	2093.19	2045.96	2138.62	3083.84	4950.32	6925.7	11108.3	2510.78	2335.34	2623.94	2082.68	2103.99	3022.49	2644.67	1971.76	2433.44	2716.21	2142.41	2489.68	2214.45	3105.62	1978.16	3222.27	2132.71	2520.35	2867.77	2417.07	2117.82	1926.72	1946.37	2244.57	2336.47	1601.03	2413.7	1994.9	1819.07	2028.05	1748.93	1748.03	2867.1	2564.03	2093.54	2309.18	1794.28	2010.6	1667.73	2490.54
4: 4-PL	FCRL1	520.432	691.801	1047.52	2820.82	4948.14	5415.07	9109.09	10232	336.619	404.24	429.174	428.385	363.123	594.595	446.125	491.48	385.64	550.863	463.507	690.749	432.725	560.826	422.925	869.88	597.291	746.373	544.826	459.25	398.732	309.115	542.341	537.045	473.19	128.945	127.255	338.273	447.728	224.455	433.649	336.184	467.788	344.595	423.84	285.793	296.295	475.877	419.965	501.97
1: Linear	FGF-10	181.532	175.457	298.233	575.893	1556.05	4517.69	10389.7	19390.4	158.602	161.205	166.345	126.049	225.336	278.71	282.202	221.61	230.228	226.422	228.428	343.648	181.4	298.93	217.803	408.435	178.415	238.205	332.028	305.438	165.94	130.2	134.483	125.625	266.13	76.435	198.805	184.47	77.33	224.71	228.4	89.215	239.835	257.135	179.635	225.75	152.581	147.785	210.985	235.04
4: 4-PL	FGF-4	60.086	58.1567	126.57	241.836	770.728	2321.74	3895.08	6935.33	188.103	149.14	282.983	90.655	98.875	246.971	92.49	104.029	141.26	240.348	47.3613	84.53	94.235	407.835	66.925	424.697	90.4	154.779	532.267	81.665	4.095	37.58	61.465	272.76	0	0	0	0	0	58.24	78.775	91.91	111.125	0	123.94	204.108	129.615	127.455	0	79.825
1: Linear	FGF-6	447.765	424.389	474.116	598.822	1018.44	2074.2	2838.9	4333.83	330.576	337.19	306.296	400.57	593.263	434.467	430.197	420.048	348.243	469.77	421.03	538.633	430.324	508.461	446.137	575.988	434.66	546.808	624.847	560.147	319.517	337.025	375.122	301.792	405.31	181.695	312.881	331.887	409.212	292.66	410.835	360.82	496.325	213.195	384.96	427.085	340.327	360.012	325.088	478.975
1: Linear	FLRG	1380.67	1257.07	1405.62	1318.38	1672.85	2128.11	3441.19	9335.59	1188.48	1222.78	1252.09	1288.77	1361.84	1631.09	1316	1418.28	1409.96	1509.26	1232.97	1758.86	1172.34	1387.51	1318.29	1359.83	1248.35	1412.74	1440.76	1458.67	1216.51	1332.4	1386.82	1319.16	1461.68	1119.83	1175.57	1516.76	1257.79	1434.64	1381.57	1200.01	1748	1256.76	1536.67	910.469	1104.25	825.857	1014.25	1152.55
1: Linear	G-CSF R	2397.11	2645.17	2613.62	2866.92	3579.71	5016.39	6542.36	9421.06	2424.17	2093.92	2484.94	2080.05	2527.78	3070.02	2708.82	3018.83	2715.67	2901.16	2192.53	3047.61	2094.1	3489.38	2483.39	3575.28	2501.12	3193.36	3439.61	3541.67	2331.78	2437.53	2352.18	2910.85	2937.9	2111.51	2829.43	2194.39	2373.68	2599.01	2731.13	2429.86	3482.27	3816.29	3258.14	2798.12	2638.42	1945.67	2303.14	2133.53
1: Linear	GPV	182.036	252.017	381.517	1059.95	2853.57	5945.71	8362.44	9619.9	5.3	0	0	162.734	75.57	112.155	228.855	177.977	63.535	184.205	75.225	55.41	0.31	134.43	177.736	208.32	56.235	205.405	146.56	124.545	11.9	38.72	47.26	0	91.55	55.12	0	84.14	0	0	30.82	199.266	90.91	38.44	222.296	116.59	143.07	193.694	0	92.145
1: Linear	GPVI	268.175	225.34	433.208	702.237	1652.43	4626.76	9031.33	14337.4	46.28	0.7	64.215	152.734	100.055	151.038	207.16	240.181	135.295	206.515	149.795	272.82	88.96	226.295	241.757	179.805	131.491	290.692	176.132	324.685	67.635	0	0	29.595	0	0	0	24.14	0	0	0	18.76	0	26.18	112.28	75.64	133.589	0	15.53	11.42
1: Linear	HDAC8	131.273	265.959	305.639	339.918	520.697	1802.64	5447.33	11322	93.6312	113.344	253.77	153.413	181.541	351.825	291.788	241.947	310.455	288.845	213.87	322.584	123.125	356.1	235.605	402.931	349.564	319.01	294.871	161.411	31	350.744	143.59	381.75	290.625	402.345	190.245	59.385	209.42	364.43	353.584	265.385	387.275	673.205	183.3	213.399	397.961	192.195	271.732	151.322
4: 4-PL	HS6ST3	282.257	265.624	330.913	573.817	1709.99	7688.14	12046.6	16008.1	400.882	355.505	434.192	346.43	520.919	755.702	370.265	380.265	244.062	470.06	539.121	614.538	332.933	648.092	367.78	860.365	363.61	650.548	415.45	318.475	361.745	240.83	495.555	331.373	411.399	244.46	573.225	346.125	476.046	415.52	532.933	399.03	590.417	820.94	253.02	331.512	504.105	697.704	442.1	842.163
1: Linear	IGF-II	201.313	199.882	252.162	305.488	764.308	3339.42	10334.3	16592.6	161.739	74.5512	166.295	138.169	64.67	384.83	239.925	454.885	140.097	250.966	158.405	222.795	228.62	220.213	193.89	260.665	159.169	276.541	251.32	295.174	248.235	255.802	194.959	116.765	110.109	203.41	100.99	230.645	219.767	130.06	268.805	173.266	147.755	178.755	209.265	271.853	281.897	272.743	211.947	309.615
1: Linear	IGSF8	176.759	231	352.173	626.714	1724.44	4596.35	11073.9	18315.1	17036	16312	22125.8	4912.18	15028.5	20201.5	9811.11	4399.59	15961	19056	7675.24	11276.9	14594.3	18750.2	3537.75	21171.7	17339.2	14899.5	18413.4	5740.21	15134.9	14321.3	13219	15321.7	15354.5	12540.5	14804.7	4511.22	15995	17072.2	14139.1	14875.3	15750.2	18117.3	10537	12416.7	9334.76	15609	4536.55	20628.5
1: Linear	IL-1 R6	561.424	574.969	574.621	620.217	765.14	1012.24	1336.12	1952.37	518.773	542.023	463.308	536.68	562.445	729.482	590.19	674.765	527.428	759.737	526.346	687.74	541.2	686.525	428.675	791.472	682.005	740.512	772.805	708.513	602.435	349.94	586.555	672.197	503.06	237.739	789.685	489.535	553.169	297.124	561.259	635.835	683.837	466.455	545.695	469.657	692.02	557.03	606.258	592.03
1: Linear	IL-1 R7	242.11	197.067	379.282	352.813	761.67	2328.5	4886.95	11216.1	10.675	65.15	38.355	78.64	73.835	113.425	227.64	305.98	82.3137	213.57	54.37	224.17	301.868	128.161	189.433	87.41	80.225	131.575	135.234	368.045	150.785	116.694	0	101.911	11.3	249.105	57.175	145.322	8.36	0	30.315	22.85	0.71	214.47	109.47	81.9025	50.43	150.201	6.155	107.16
1: Linear	IL-16	2175.01	2407.2	2411.99	3311.4	6494.68	12694.5	16060.9	26033.7	3486.89	2742.47	2861.79	1053.92	2541.13	3520.56	2200.65	2821.69	2361.37	3144.6	2349.18	1297.15	1471.99	1369.25	1705.76	3006.3	2854.7	1827.42	3259.9	3482.65	2226.99	1965.43	8.275	2295.06	2458.91	2556.79	2447.24	1989.72	2660.72	1747.26	2391.78	2248.3	3429.9	696.35	2174.89	2888.34	2154.75	2320.12	2438.69	3774.22
1: Linear	IL-17C	623.607	618.182	647.89	676.163	724.641	1028.95	1180.17	1429.14	613.933	589.965	614.697	592.5	640.852	775.153	715.81	577.205	549.768	695.938	651.747	750.956	471.66	681.876	663.952	755.658	801.973	646.51	762.497	721.135	720.043	573.905	702.86	722.793	606.255	573.983	779.102	518.493	719.305	601.325	759.04	723.193	601.408	604.686	526.346	511.005	802.805	620.808	863.88	695.482
1: Linear	IL-18 BPc	519.854	518.273	773.436	814.544	1615.26	4311.56	9458.54	18190.8	245.108	209.002	291.152	288.704	219.959	207.53	531.342	350.156	368.643	371.775	317.432	533.562	327.222	328.853	404.895	373.688	425.647	400.575	294.325	773.822	326.166	263.75	242.213	298.377	191.74	515.04	134.225	306.278	160.192	207.455	34.175	233.475	154.29	297.053	201.882	296.223	347.967	220.31	274.428	309.632
1: Linear	IL-31	129.802	206.902	342.983	669.742	2266.18	6949.69	13435.4	22037.4	0	0	0	2.345	2.54	21.445	250.587	235.445	98.565	0	0	33.8	0	0	115.887	0	0	4.22	0	23.025	18.96	42.4925	0	31.915	0	37.12	24.92	12.205	0	611.967	4.25	0	0	395.64	22.785	0	201.76	0	0	31.615
4: 4-PL	IL-34	866.258	1104.79	1240.4	1306.23	2565.55	6819.41	10388.1	20657.8	2565.9	2490.92	2009.86	1438.19	2145.02	2845.88	1787.17	2009.83	1522.12	2760.45	1781.35	2268.24	1581.5	2979.43	1612.6	2590.25	1824.06	2037.66	1585.25	1049.47	2187.05	1775.08	2102.39	1747.56	1680.24	1588.35	2729.18	2266.93	2639	2959.21	2328.11	1894.95	2692.3	3281.03	1720.08	2647.41	2669.71	2751.66	3258.46	2657.8
	POS-Ave	186034	186034	186034	186034	186034	186034	186034	186034	186034	186034	186034	186034	186034	186034	186034	186034	186034	186034	186034	186034	186034	186034	186034	186034	186034	186034	186034	186034	186034	186034	186034	186034	186034	186034	186034	186034	186034	186034	186034	186034	186034	186034	186034	186034	186034	186034	186034	186034
[truncated: 146 more columns]

## Sheet: Standard Curves
	POS1	0.00137174	0.00411523	0.0123457	0.037037	0.111111	0.333333	1						Standard Cytokine Data				3	4	5	6	7			Linear Regression Curve								Log-log Regression Curve								4-PL Regression Curve
	POS2	0.00137174	0.00411523	0.0123457	0.037037	0.111111	0.333333	1	Std3 Intercept	Slope	Intercept	Linear
	ACE-2	13.7174	41.1523	123.457	370.37	1111.11	3333.33	10000	#N/A	1.51976	-0.964632	3.41593		ACE-2		0.916499	1.64161	2.36672	3.09183	3.81694	4.54205	5.26716
	ADAM15	54.8697	164.609	493.827	1481.48	4444.44	13333.3	40000	#N/A	0.900976	-1.03762	0.0354168		Concentration (pg/ml)	0	13.7174	41.1523	123.457	370.37	1111.11	3333.33	10000
	AFP	27.4348	82.3045	246.914	740.741	2222.22	6666.67	20000	#N/A	1.56364	-1.65775	0.866598		Signal-BKG	51.7867	1	115.258	433.747	1236.1	4129.93	11278.2	13828.7
	ASAHL	137.174	411.523	1234.57	3703.7	11111.1	33333.3	100000	#N/A	2.23581	-4.2647	0.585736		Log (Concentration)		1.13727	1.61439	2.09151	2.56864	3.04576	3.52288	4
	C4.4A	13.7174	41.1523	123.457	370.37	1111.11	3333.33	10000	#N/A	1.27844	-0.282075	3.50863		Log (Signal-BKG)		0	2.06167	2.63724	3.09205	3.61594	4.05224	4.14078
	CA12	13.7174	41.1523	123.457	370.37	1111.11	3333.33	10000	#N/A	1.33615	-0.757633	1.28564			Slope				Intercept		N	R2
	CA14	13.7174	41.1523	123.457	370.37	1111.11	3333.33	10000	#N/A	1.01744	1.08452	19.2235		Linear regression	3.41593				0		6	0.998814
	CA4	0.548697	1.64609	4.93827	14.8148	44.4444	133.333	400	#N/A	0.972146	1.29123	14.4562		log-log regression	1.51976				-0.964632		6	0.882092
	CA9	5.48697	16.4609	49.3827	148.148	444.444	1333.33	4000	#N/A	1.24878	0.0359349	4.24788			1.51976	#N/A	#N/A	0.997988	-0.811882	0.265361	1.03954	0.421637
	Cadherin-4	13.7174	41.1523	123.457	370.37	1111.11	3333.33	10000	#N/A	0.90782	0.170905	0.828214
	CD2	137.174	411.523	1234.57	3703.7	11111.1	33333.3	100000	#N/A	1.07894	-0.0198681	1.72165
	CD4	27.4348	82.3045	246.914	740.741	2222.22	6666.67	20000	#N/A	0.890919	1.2977	12.5617
	CD90	5.48697	16.4609	49.3827	148.148	444.444	1333.33	4000	#N/A	1.62224	0.0493809	16.757		ADAM15		0.564773	0.994647	1.42452	1.8544	2.28427	2.71415	3.14402
	CDCP1	2.74348	8.23045	24.6914	74.0741	222.222	666.667	2000	#N/A	1.18615	0.194778	3.59919		Concentration (pg/ml)	0	54.8697	164.609	493.827	1481.48	4444.44	13333.3	40000
	CEACAM-1	137.174	411.523	1234.57	3703.7	11111.1	33333.3	100000	#N/A	1.84967	-3.24446	0.430652		Signal-BKG	51.9604	1	22.7408	26.53	122.645	245.977	434.363	685.087
	CLEC9a	27.4348	82.3045	246.914	740.741	2222.22	6666.67	20000	#N/A	1.23413	-0.724662	1.35291		Log (Concentration)		1.73933	2.21645	2.69357	3.1707	3.64782	4.12494	4.60206
	CFVII	137.174	411.523	1234.57	3703.7	11111.1	33333.3	100000	#N/A	0.716054	0.359993	0.325593		Log (Signal-BKG)		0	1.35681	1.42374	2.08865	2.39089	2.63785	2.83575
	Contactin-4	27.4348	82.3045	246.914	740.741	2222.22	6666.67	20000	#N/A	1.02345	0.215704	1.6428			Slope				Intercept		N	R2
	Contactin-6	27.4348	82.3045	246.914	740.741	2222.22	6666.67	20000	#N/A	1.26374	-0.294493	1.86838		Linear regression	0.0354168				0		6	0.937448
	EpCAM	5.48697	16.4609	49.3827	148.148	444.444	1333.33	4000	#N/A	0.826901	1.35627	11.9301		log-log regression	0.900976				-1.03762		7	0.894771
	EphA5	5.48697	16.4609	49.3827	148.148	444.444	1333.33	4000	#N/A	0.930305	0.751509	6.58963			0.900976	#N/A	#N/A	0.955674	-1.00232	0.198656	0.67903	-0.192707
	FCRL1	137.174	411.523	1234.57	3703.7	11111.1	33333.3	100000	#N/A	1.0221	0.0749433	1.79896
	FGF-10	274.348	823.045	2469.14	7407.41	22222.2	66666.7	200000	#N/A	1.32688	-2.31139	0.157752
	FGF-4	13.7174	41.1523	123.457	370.37	1111.11	3333.33	10000	#N/A	1.61956	-1.32598	2.01929
	FGF-6	5.48697	16.4609	49.3827	148.148	444.444	1333.33	4000	#N/A	1.57446	-0.680578	3.7382		AFP		0.886868	1.63292	2.37896	3.12501	3.87106	4.61711	5.36316
	FLRG	13.7174	41.1523	123.457	370.37	1111.11	3333.33	10000	#N/A	1.13847	-0.529316	0.792899		Concentration (pg/ml)	0	27.4348	82.3045	246.914	740.741	2222.22	6666.67	20000
	G-CSF R	137.174	411.523	1234.57	3703.7	11111.1	33333.3	100000	#N/A	0.573866	1.00309	0.246145		Signal-BKG	7.24667	1	82.2467	256.648	644.024	1920.21	3056.53	4036.8
	GPV	27.4348	82.3045	246.914	740.741	2222.22	6666.67	20000	#N/A	1.03921	0.368801	3.58726		Log (Concentration)		1.4383	1.91542	2.39254	2.86967	3.34679	3.82391	4.30103
	GPVI	5.48697	16.4609	49.3827	148.148	444.444	1333.33	4000	#N/A	1.24766	0.132951	9.87579		Log (Signal-BKG)		0	1.91512	2.40934	2.8089	3.28335	3.48523	3.60604
	HDAC8	27.4348	82.3045	246.914	740.741	2222.22	6666.67	20000	#N/A	0.720881	0.828189	0.790253			Slope				Intercept		N	R2
	HS6ST3	5.48697	16.4609	49.3827	148.148	444.444	1333.33	4000	#N/A	1.90432	-0.958338	15.8816		Linear regression	0.866598	0.944048			0		5	0.999186
	IGF-II	1.37174	4.11523	12.3457	37.037	111.111	333.333	1000	#N/A	1.39917	0.40678	29.9953		log-log regression	1.56364				-1.65775		5	0.864087
	IGSF8	13.7174	41.1523	123.457	370.37	1111.11	3333.33	10000	#N/A	0.909586	0.772537	3.3497			1.56364	#N/A	#N/A	0.998489	-1.36213	0.349421	0.944048	0.120285
	IL-1 R6	54.8697	164.609	493.827	1481.48	4444.44	13333.3	40000	#N/A	0.782715	-0.336462	0.105183
	IL-1 R7	27.4348	82.3045	246.914	740.741	2222.22	6666.67	20000	#N/A	1.20394	-0.848217	0.57079
	IL-16	0.274348	0.823045	2.46914	7.40741	22.2222	66.6667	200	#N/A	0.788777	2.73885	483.902
	IL-17C	27.4348	82.3045	246.914	740.741	2222.22	6666.67	20000	#N/A	0.90805	-0.672133	0.181528		ASAHL		1.19896	2.26571	3.33246	4.39922	5.46597	6.53272	7.59948
	IL-18 BPc	5.48697	16.4609	49.3827	148.148	444.444	1333.33	4000	#N/A	1.26789	0.0615562	6.89382		Concentration (pg/ml)	0	137.174	411.523	1234.57	3703.7	11111.1	33333.3	100000
	IL-31	5.48697	16.4609	49.3827	148.148	444.444	1333.33	4000	#N/A	0.902183	1.26681	15.202		Signal-BKG	45.8571	1	169.382	780.386	2161.21	4305.62	6130.07	9890.76
	IL-34	2.74348	8.23045	24.6914	74.0741	222.222	666.667	2000	#N/A	0.726042	1.91029	26.3415		Log (Concentration)		2.13727	2.61439	3.09151	3.56864	4.04576	4.52288	5
														Log (Signal-BKG)		0	2.22887	2.89231	3.3347	3.63404	3.78747	3.99523
															Slope				Intercept		N	R2
														Linear regression	0.585736				0		4	0.995221
														log-log regression	2.23581				-4.2647		4	0.864969
															2.23581	#N/A	#N/A	0.986855	-3.57958	0.448658	1.15886	-0.763999
														C4.4A		1.31281	1.92278	2.53275	3.14272	3.75269	4.36266	4.97263
														Concentration (pg/ml)	0	13.7174	41.1523	123.457	370.37	1111.11	3333.33	10000
														Signal-BKG	0	2.93167	201.233	588.794	1469.97	3822.82	7766.5	9543.56
														Log (Concentration)		1.13727	1.61439	2.09151	2.56864	3.04576	3.52288	4
														Log (Signal-BKG)		0.467115	2.3037	2.76996	3.16731	3.58238	3.89023	3.97971
															Slope				Intercept		N	R2
														Linear regression	3.50863				0		5	0.995707
														log-log regression	1.27844				-0.282075		6	0.861112
															1.27844	#N/A	#N/A	0.995502	-0.141126	0.296472	0.835316	0.997093
														CA12		0.914317	1.55182	2.18933	2.82683	3.46433	4.10184	4.73934
														Concentration (pg/ml)	0	13.7174	41.1523	123.457	370.37	1111.11	3333.33	10000
														Signal-BKG	29.0562	1	92.6842	274.3	771.745	1664.94	4169.12	5837.86
														Log (Concentration)		1.13727	1.61439	2.09151	2.56864	3.04576	3.52288	4
														Log (Signal-BKG)		0	1.96701	2.43823	2.88747	3.2214	3.62004	3.76625
															Slope				Intercept		N	R2
														Linear regression	1.28564				0		6	0.992416
														log-log regression	1.33615				-0.757633		6	0.852987
															1.33615	#N/A	#N/A	0.99603	-0.605247	0.308917	0.857067	0.625335
														CA14		2.24162	2.72706	3.21251	3.69795	4.18339	4.66883	5.15427
														Concentration (pg/ml)	0	13.7174	41.1523	123.457	370.37	1111.11	3333.33	10000
														Signal-BKG	0	136.103	492.313	2092.29	7251.4	16298.7	32512	34756
														Log (Concentration)		1.13727	1.61439	2.09151	2.56864	3.04576	3.52288	4
														Log (Signal-BKG)		2.13387	2.69224	3.32062	3.86042	4.21215	4.51204	4.54103
															Slope				Intercept		N	R2
														Linear regression	19.2235				0		4	0.997507
														log-log regression	1.01744				1.08452		6	0.98183
															1.01744	#N/A	#N/A	0.975328	1.08452	0.0487099	0.949682	1.28011
														CA4		1.03783	1.50166	1.96549	2.42932	2.89315	3.35699	3.82082
														Concentration (pg/ml)	0	0.548697	1.64609	4.93827	14.8148	44.4444	133.333	400
														Signal-BKG	0	21.1579	17.2946	45.6504	354.239	1294.02	2379.86	5554.45
														Log (Concentration)		-0.260668	0.216454	0.693575	1.1707	1.64782	2.12494	2.60206
														Log (Signal-BKG)		1.32547	1.23791	1.65944	2.5493	3.11194	3.37655	3.74464
															Slope				Intercept		N	R2
														Linear regression	14.4562				0		7	0.979877
														log-log regression	0.972146				1.29123		7	0.950395
															0.972146	#N/A	#N/A	0.967465	1.29123	0.0825812	1.09272	1.07337
														CA9		0.959198	1.55502	2.15084	2.74665	3.34247	3.93829	4.53411
														Concentration (pg/ml)	0	5.48697	16.4609	49.3827	148.148	444.444	1333.33	4000
														Signal-BKG	0	3.9825	60.1338	243.062	704.468	2158.83	5564.17	7809.37
														Log (Concentration)		0.739332	1.21645	1.69357	2.1707	2.64782	3.12494	3.60206
														Log (Signal-BKG)		0.600156	1.77912	2.38572	2.84786	3.33422	3.7454	3.89262
															Slope				Intercept		N	R2
														Linear regression	4.24788				0		6	0.996915
														log-log regression	1.24878				0.0359349		6	0.956605
															1.24878	#N/A	#N/A	0.99536	0.0359349	0.140534	1.02302	0.597789
														Cadherin-4		1.20334	1.63648	2.06962	2.50277	2.93591	3.36905	3.80219
														Concentration (pg/ml)	0	13.7174	41.1523	123.457	370.37	1111.11	3333.33	10000
														Signal-BKG	0	11.3965	53.871	138.768	284.376	1083.15	2707.3	4654.01
														Log (Concentration)		1.13727	1.61439	2.09151	2.56864	3.04576	3.52288	4
														Log (Signal-BKG)		1.05677	1.73136	2.14229	2.45389	3.03469	3.43254	3.66783
															Slope				Intercept		N	R2
														Linear regression	0.828214				0		6	0.995408
														log-log regression	0.90782				0.170905		7	0.986851
															0.90782	#N/A	#N/A	0.989635	0.170905	0.049533	0.846379	0.367811
														CD2		2.28611	2.80089	3.31568	3.83046	4.34524	4.86003	5.37481
														Concentration (pg/ml)	0	137.174	411.523	1234.57	3703.7	11111.1	33333.3	100000
														Signal-BKG	0	173.839	737.408	2089	6387.72	10908.7	13292.1	15597.2
														Log (Concentration)		2.13727	2.61439	3.09151	3.56864	4.04576	4.52288	5
														Log (Signal-BKG)		2.24015	2.86771	3.31994	3.80535	4.03777	4.12359	4.19305
															Slope				Intercept		N	R2
														Linear regression	1.72165				0		4	0.99982
														log-log regression	1.07894				-0.0198681		4	0.994576
															1.07894	#N/A	#N/A	0.999583	-0.0198681	0.0660864	0.982599	0.293277
														CD4		2.57911	3.00418	3.42926	3.85433	4.27941	4.70449	5.12956
														Concentration (pg/ml)	0	27.4348	82.3045	246.914	740.741	2222.22	6666.67	20000
														Signal-BKG	0	378.744	937.968	3129.84	6619.45	10316.4	11876.8	15131.1
														Log (Concentration)		1.4383	1.91542	2.39254	2.86967	3.34679	3.82391	4.30103
														Log (Signal-BKG)		2.57835	2.97219	3.49552	3.82082	4.01353	4.0747	4.17987
															Slope				Intercept		N	R2
														Linear regression	12.5617				0		3	0.998191
														log-log regression	0.890919				1.2977		4	0.992815
															0.890919	#N/A	#N/A	0.982172	1.2977	0.00126447	0.889327	1.30176
														CD90		1.59708	2.37108	3.14509	3.91909	4.6931	5.46711	6.24111
														Concentration (pg/ml)	0	5.48697	16.4609	49.3827	148.148	444.444	1333.33	4000
														Signal-BKG	0	9.71667	237.158	751.516	2515.18	4207.52	6630.34	8900.09
														Log (Concentration)		0.739332	1.21645	1.69357	2.1707	2.64782	3.12494	3.60206
														Log (Signal-BKG)		0.987517	2.37504	2.87594	3.40057	3.62403	3.82154	3.94939
															Slope				Intercept		N	R2
														Linear regression	16.757				0		4	0.998604
														log-log regression	1.62224				0.0493809		4	0.929389
															1.62224	#N/A	#N/A	0.999822	0.3977	0.287112	1.07471	1.06375
														CDCP1		0.762316	1.32825	1.89419	2.46013	3.02607	3.59201	4.15795
														Concentration (pg/ml)	0	2.74348	8.23045	24.6914	74.0741	222.222	666.667	2000
														Signal-BKG	20.7263	1	54.1233	159.661	391.832	1102.78	2964.55	6970.76
														Log (Concentration)		0.438302	0.915424	1.39254	1.86967	2.34679	2.82391	3.30103
														Log (Signal-BKG)		0	1.73338	2.2032	2.5931	3.04249	3.47196	3.84328
															Slope				Intercept		N	R2
														Linear regression	3.59919				0		7	0.991434
														log-log regression	1.18615				0.194778		7	0.903647
															1.18615	#N/A	#N/A		0.242423	0.2044	0.886576	0.945465
														CEACAM-1		0.708782	1.5913	2.47381	3.35633	4.23884	5.12136	6.00387
														Concentration (pg/ml)	0	137.174	411.523	1234.57	3703.7	11111.1	33333.3	100000
														Signal-BKG	0	3.49167	61.1883	380.466	1660.36	2131.39	4326.95	5718.02
														Log (Concentration)		2.13727	2.61439	3.09151	3.56864	4.04576	4.52288	5
														Log (Signal-BKG)		0.543033	1.78667	2.58032	3.2202	3.32866	3.63618	3.75725
															Slope				Intercept		N	R2
														Linear regression	0.430652				0		4	0.98913
														log-log regression	1.84967				-3.24446		4	0.976059
															1.84967	#N/A	#N/A	0.99618	-3.24446	0.146568	1.50227	-2.11524
														CLEC9a		1.12041	1.70924	2.29807	2.8869	3.47573	4.06456	4.65339
														Concentration (pg/ml)	0	27.4348	82.3045	246.914	740.741	2222.22	6666.67	20000
														Signal-BKG	118.902	1	231.617	317.436	1868.7	3463.57	8770.04	12520.6
														Log (Concentration)		1.4383	1.91542	2.39254	2.86967	3.34679	3.82391	4.30103
														Log (Signal-BKG)		0	2.36477	2.50166	3.27154	3.53952	3.943	4.09763
															Slope				Intercept		N	R2
														Linear regression	1.35291				0		6	0.988035
														log-log regression	1.23413				-0.724662		7	0.817461
															1.23413	#N/A	#N/A	0.958641	-0.654636	0.307049	0.793826	0.818962
														CFVII		1.8904	2.23204	2.57369	2.91533	3.25697	3.59862	3.94026
														Concentration (pg/ml)	0	137.174	411.523	1234.57	3703.7	11111.1	33333.3	100000
														Signal-BKG	0	83.7688	109.833	354.266	1223.03	2669.64	3991.93	6013
														Log (Concentration)		2.13727	2.61439	3.09151	3.56864	4.04576	4.52288	5
														Log (Signal-BKG)		1.92308	2.04073	2.54933	3.08744	3.42645	3.60118	3.77909
															Slope				Intercept		N	R2
														Linear regression	0.325593				0		4	0.995458
														log-log regression	0.716054				0.359993		7	0.963847
															0.716054	#N/A	#N/A	0.946215	0.359993	0.013402	0.729756	0.302381
														Contactin-4		1.68773	2.17604	2.66434	3.15265	3.64096	4.12927	4.61757
														Concentration (pg/ml)	0	27.4348	82.3045	246.914	740.741	2222.22	6666.67	20000
														Signal-BKG	0	38.5363	156.81	547.91	1773.57	4543.76	10586.9	14882.8
														Log (Concentration)		1.4383	1.91542	2.39254	2.86967	3.34679	3.82391	4.30103
														Log (Signal-BKG)		1.58587	2.19537	2.73871	3.24885	3.65742	4.02477	4.17269
															Slope				Intercept		N	R2
														Linear regression	1.6428				0		6	0.989605
														log-log regression	1.02345				0.215704		6	0.991276
															1.02345	#N/A	#N/A	0.992923	0.215704	0.0456791	0.9594	0.419866
														Contactin-6		1.52315	2.1261	2.72906	3.33202	3.93498	4.53793	5.14089
														Concentration (pg/ml)	0	27.4348	82.3045	246.914	740.741	2222.22	6666.67	20000
														Signal-BKG	0	36.8642	122.418	473.38	2402.55	3814.67	7383.46	9817.72
														Log (Concentration)		1.4383	1.91542	2.39254	2.86967	3.34679	3.82391	4.30103
														Log (Signal-BKG)		1.5666	2.08784	2.67521	3.38067	3.58146	3.86826	3.99201
															Slope				Intercept		N	R2
														Linear regression	1.86838				0		3	0.994259
														log-log regression	1.26374				-0.294493		4	0.995281
															1.26374	#N/A	#N/A	0.997226	-0.294493	0.0491912	1.35482	-0.526898
														EpCAM		1.96763	2.36216	2.75669	3.15122	3.54576	3.94029	4.33482
														Concentration (pg/ml)	0	5.48697	16.4609	49.3827	148.148	444.444	1333.33	4000
														Signal-BKG	0	92.0208	209.662	453.2	1759.22	5319.29	8414.9	16620.5
														Log (Concentration)		0.739332	1.21645	1.69357	2.1707	2.64782	3.12494	3.60206
														Log (Signal-BKG)		1.96389	2.32152	2.65629	3.24532	3.72585	3.92505	4.22064
															Slope				Intercept		N	R2
														Linear regression	11.9301				0		5	0.999168
														log-log regression	0.826901				1.35627		7	0.985015
															0.826901	#N/A	#N/A	0.976159	1.35627	0.00134233	0.825333	1.36067
														EphA5		1.43931	1.88318	2.32705	2.77092	3.21479	3.65865	4.10252
														Concentration (pg/ml)	0	5.48697	16.4609	49.3827	148.148	444.444	1333.33	4000
														Signal-BKG	0	69.7	22.4633	115.125	1060.35	2926.83	4902.2	9084.82
														Log (Concentration)		0.739332	1.21645	1.69357	2.1707	2.64782	3.12494	3.60206
														Log (Signal-BKG)		1.84323	1.35147	2.06117	3.02545	3.4664	3.69039	3.95832
															Slope				Intercept		N	R2
														Linear regression	6.58963				0		5	0.992371
														log-log regression	0.930305				0.751509		7	0.892212
															0.930305	#N/A	#N/A	0.93012	0.751509	0.117959	1.09962	0.276265
														FCRL1		2.25945	2.74712	3.23478	3.72245	4.21011	4.69778	5.18545
														Concentration (pg/ml)	0	137.174	411.523	1234.57	3703.7	11111.1	33333.3	100000
														Signal-BKG	0	171.369	527.09	2300.39	4427.7	4894.64	8588.66	9711.56
														Log (Concentration)		2.13727	2.61439	3.09151	3.56864	4.04576	4.52288	5
														Log (Signal-BKG)		2.23393	2.72188	3.3618	3.64618	3.68972	3.93393	3.98729
															Slope				Intercept		N	R2
														Linear regression	1.79896				0		3	0.988944
														log-log regression	1.0221				0.0749433		4	0.980831
															1.0221	#N/A	#N/A	0.952997	0.0749433	0.0379959	0.968616	0.248799
														FGF-10		0.985532	1.61861	2.25169	2.88478	3.51786	4.15094	4.78402
														Concentration (pg/ml)	0	274.348	823.045	2469.14	7407.41	22222.2	66666.7	200000
														Signal-BKG	6.07458	1	122.775	400.435	1380.59	4342.23	10214.2	19215
														Log (Concentration)		2.4383	2.91542	3.39254	3.86967	4.34679	4.82391	5.30103
														Log (Signal-BKG)		0	2.08911	2.60253	3.14006	3.63771	4.0092	4.28364
															Slope				Intercept		N	R2
														Linear regression	0.157752				0		6	0.991486
														log-log regression	1.32688				-2.31139		7	0.87255
															1.32688	#N/A	#N/A	0.987177	-2.2498	0.241663	0.939582	-0.566304
														FGF-4		0.773862	1.54659	2.31932	3.09205	3.86478	4.6375	5.41023
														Concentration (pg/ml)	0	13.7174	41.1523	123.457	370.37	1111.11	3333.33	10000
														Signal-BKG	1.92938	1	68.4129	183.679	712.572	2263.59	3836.92	6877.17
														Log (Concentration)		1.13727	1.61439	2.09151	2.56864	3.04576	3.52288	4
														Log (Signal-BKG)		0	1.83514	2.26406	2.85283	3.3548	3.58398	3.83741
															Slope				Intercept		N	R2
														Linear regression	2.01929				0		5	0.999168
														log-log regression	1.61956				-1.32598		5	0.899143
															1.61956	#N/A	#N/A	0.996708	-1.06802	0.283341	1.07892	0.062746
														FGF-6		0.725212	1.47642	2.22763	2.97884	3.73005	4.48127	5.23248
														Concentration (pg/ml)	0	5.48697	16.4609	49.3827	148.148	444.444	1333.33	4000
														Signal-BKG	23.3758	1	49.7267	174.433	594.056	1649.81	2414.51	3909.44
														Log (Concentration)		0.739332	1.21645	1.69357	2.1707	2.64782	3.12494	3.60206
														Log (Signal-BKG)		0	1.69659	2.24163	2.77383	3.21743	3.38283	3.59211
															Slope				Intercept		N	R2
														Linear regression	3.7382				0		5	0.998602
														log-log regression	1.57446				-0.680578		5	0.905748
															1.57446	#N/A	#N/A	0.997802	-0.438841	0.271177	1.06781	0.419223
														FLRG		0.765434	1.30862	1.85181	2.395	2.93818	3.48137	4.02456
														Concentration (pg/ml)	0	13.7174	41.1523	123.457	370.37	1111.11	3333.33	10000
														Signal-BKG	123.605	1	148.549	61.3183	415.787	871.041	2184.12	8078.52
														Log (Concentration)		1.13727	1.61439	2.09151	2.56864	3.04576	3.52288	4
														Log (Signal-BKG)		0	2.17187	1.78759	2.61887	2.94004	3.33928	3.90733
															Slope				Intercept		N	R2
														Linear regression	0.792899				0		7	0.994788
														log-log regression	1.13847				-0.529316		7	0.853393
															1.13847	#N/A	#N/A	0.891055	-0.529316	0.231973	0.817614	0.49896
														G-CSF R		2.2296	2.50341	2.77721	3.05101	3.32482	3.59862	3.87243
														Concentration (pg/ml)	0	137.174	411.523	1234.57	3703.7	11111.1	33333.3	100000
														Signal-BKG	0	248.059	216.504	469.811	1182.6	2619.28	4145.25	7023.95
														Log (Concentration)		2.13727	2.61439	3.09151	3.56864	4.04576	4.52288	5
														Log (Signal-BKG)		2.39456	2.33547	2.67192	3.07284	3.41818	3.61755	3.84658
															Slope				Intercept		N	R2
														Linear regression	0.246145				0		5	0.985959
														log-log regression	0.573866				1.00309		7	0.964741
															0.573866	#N/A	#N/A	0.984503	1.00309	0.0803581	0.643011	0.712352
														GPV		1.8635	2.35933	2.85516	3.35099	3.84682	4.34265	4.83848
														Concentration (pg/ml)	0	27.4348	82.3045	246.914	740.741	2222.22	6666.67	20000
														Signal-BKG	0	69.9812	199.481	877.91	2671.54	5763.67	8180.41	9437.86
														Log (Concentration)		1.4383	1.91542	2.39254	2.86967	3.34679	3.82391	4.30103
														Log (Signal-BKG)		1.84498	2.2999	2.94345	3.42676	3.7607	3.91277	3.97487
															Slope				Intercept		N	R2
														Linear regression	3.58726				0		4	0.998868
														log-log regression	1.03921				0.368801		5	0.990002
															1.03921	#N/A	#N/A	0.980152	0.368801	0.0133291	1.0198	0.424491
														GPVI		1.12574	1.72103	2.31631	2.91159	3.50687	4.10216	4.69744
														Concentration (pg/ml)	0	5.48697	16.4609	49.3827	148.148	444.444	1333.33	4000
														Signal-BKG	42.835	1	207.868	476.897	1427.09	4401.42	8805.99	14112.1
														Log (Concentration)		0.739332	1.21645	1.69357	2.1707	2.64782	3.12494	3.60206
														Log (Signal-BKG)		0	2.31779	2.67842	3.15445	3.64359	3.94478	4.14959
															Slope				Intercept		N	R2
														Linear regression	9.87579				0		5	0.99943
														log-log regression	1.24766				0.132951		7	0.823782
															1.24766	#N/A	#N/A	0.983507	0.20331	0.304758	0.805259	1.37469
														HDAC8		1.86503	2.20898	2.55293	2.89688	3.24082	3.58477	3.92872
														Concentration (pg/ml)	0	27.4348	82.3045	246.914	740.741	2222.22	6666.67	20000
														Signal-BKG	0	134.686	174.366	208.645	389.424	1671.37	5316.06	11190.7
														Log (Concentration)		1.4383	1.91542	2.39254	2.86967	3.34679	3.82391	4.30103
														Log (Signal-BKG)		2.12932	2.24146	2.31941	2.59042	3.22307	3.72559	4.04886
															Slope				Intercept		N	R2
														Linear regression	0.790253				0		6	0.996751
														log-log regression	0.720881				0.828189		7	0.928799
															0.720881	#N/A	#N/A	0.957088	0.828189	0.100914	0.831665	0.439798
														HS6ST3		0.674386	1.58298	2.49157	3.40017	4.30876	5.21735	6.12595
														Concentration (pg/ml)	0	5.48697	16.4609	49.3827	148.148	444.444	1333.33	4000
														Signal-BKG	16.6329	1	65.2892	308.193	1444.36	7422.51	11781	15742.5
														Log (Concentration)		0.739332	1.21645	1.69357	2.1707	2.64782	3.12494	3.60206
														Log (Signal-BKG)		0	1.81484	2.48882	3.15968	3.87055	4.07118	4.19707
															Slope				Intercept		N	R2
														Linear regression	15.8816				0		5	0.980956
														log-log regression	1.90432				-0.958338		5	0.942272
															1.90432	#N/A	#N/A	0.999815	-0.733543	0.199642	1.43317	0.0643845
														IGF-II		0.598847	1.26642	1.93399	2.60157	3.26914	3.93671	4.60428
														Concentration (pg/ml)	0	1.37174	4.11523	12.3457	37.037	111.111	333.333	1000
														Signal-BKG	1.43125	1	52.2808	105.607	564.427	3139.54	10134.4	16392.7
														Log (Concentration)		0.137272	0.614394	1.09151	1.56864	2.04576	2.52288	3
														Log (Signal-BKG)		0	1.71834	2.02369	2.75161	3.49687	4.0058	4.21465
															Slope				Intercept		N	R2
														Linear regression	29.9953				0		6	0.997173
														log-log regression	1.39917				0.40678		7	0.93962
															1.39917	#N/A	#N/A	0.975401	0.40678	0.139364	1.14814	0.960239
														IGSF8		1.80698	2.24097	2.67495	3.10893	3.54292	3.9769	4.41088
														Concentration (pg/ml)	0	13.7174	41.1523	123.457	370.37	1111.11	3333.33	10000
														Signal-BKG	0	54.2408	175.414	449.955	1547.69	4419.59	10897.1	18138.3
														Log (Concentration)		1.13727	1.61439	2.09151	2.56864	3.04576	3.52288	4
														Log (Signal-BKG)		1.73433	2.24406	2.65317	3.18968	3.64538	4.03731	4.2586
															Slope				Intercept		N	R2
														Linear regression	3.3497				0		6	0.994614
														log-log regression	0.909586				0.772537		7	0.990678
															0.909586	#N/A	#N/A	0.987248	0.772537	0.0240802	0.879129	0.870146
														IL-1 R6		1.02494	1.39839	1.77184	2.14529	2.51874	2.89219	3.26564
														Concentration (pg/ml)	0	54.8697	164.609	493.827	1481.48	4444.44	13333.3	40000
														Signal-BKG	0	13.545	13.1967	58.7925	203.716	450.813	774.693	1390.95
														Log (Concentration)		1.73933	2.21645	2.69357	3.1707	3.64782	4.12494	4.60206
														Log (Signal-BKG)		1.13178	1.12046	1.76932	2.30902	2.654	2.88913	3.14331
															Slope				Intercept		N	R2
														Linear regression	0.105183				0		5	0.985617
														log-log regression	0.782715				-0.336462		7	0.963308
															0.782715	#N/A	#N/A	0.95537	-0.336462	0.0393337	0.8275	-0.506953
														IL-1 R7		0.942299	1.51672	2.09115	2.66557	3.23999	3.81441	4.38884
														Concentration (pg/ml)	0	27.4348	82.3045	246.914	740.741	2222.22	6666.67	20000
														Signal-BKG	45.0425	1	182.215	155.746	564.602	2131.43	4689.89	11019.1
														Log (Concentration)		1.4383	1.91542	2.39254	2.86967	3.34679	3.82391	4.30103
														Log (Signal-BKG)		0	2.26058	2.19242	2.75174	3.32867	3.67116	4.04214
															Slope				Intercept		N	R2
														Linear regression	0.57079				0		7	0.987917
														log-log regression	1.20394				-0.848217		7	0.853704
															1.20394	#N/A	#N/A	0.956308	-0.789324	0.257019	0.833629	0.450013
														IL-16		2.2958	2.67214	3.04848	3.42482	3.80117	4.17751	4.55385
														Concentration (pg/ml)	0	0.274348	0.823045	2.46914	7.40741	22.2222	66.6667	200
														Signal-BKG	0	232.189	236.987	1136.39	4319.68	10519.5	13885.9	23858.7
														Log (Concentration)		-0.561698	-0.0845763	0.392545	0.869666	1.34679	1.82391	2.30103
														Log (Signal-BKG)		2.36584	2.37472	3.05553	3.63545	4.022	4.14257	4.37765
															Slope				Intercept		N	R2
														Linear regression	483.902				0		5	0.993014
														log-log regression	0.788777				2.73885		7	0.94771
															0.788777	#N/A	#N/A	0.927108	2.73885	0.0258404	0.818139	2.69464
														IL-17C		0.676178	1.10943	1.54268	1.97593	2.40918	2.84243	3.27568
														Concentration (pg/ml)	0	27.4348	82.3045	246.914	740.741	2222.22	6666.67	20000
														Signal-BKG	5.425	1	29.7083	57.9808	106.459	410.771	561.985	810.953
														Log (Concentration)		1.4383	1.91542	2.39254	2.86967	3.34679	3.82391	4.30103
														Log (Signal-BKG)		0	1.47288	1.76328	2.02718	2.6136	2.74972	2.909
															Slope				Intercept		N	R2
														Linear regression	0.181528				0		5	0.989707
														log-log regression	0.90805				-0.672133		7	0.866043
															0.90805	#N/A	#N/A	0.963186	-0.629872	0.242389	0.642324	0.259456
														IL-18 BPc		1.06555	1.67049	2.27543	2.88036	3.4853	4.09024	4.69518
														Concentration (pg/ml)	0	5.48697	16.4609	49.3827	148.148	444.444	1333.33	4000
														Signal-BKG	1.58042	1	255.163	296.271	1096.98	3793.28	8940.27	17672.5
														Log (Concentration)		0.739332	1.21645	1.69357	2.1707	2.64782	3.12494	3.60206
														Log (Signal-BKG)		0	2.40682	2.47169	3.0402	3.57902	3.95135	4.2473
															Slope				Intercept		N	R2
														Linear regression	6.89382				0		6	0.991703
														log-log regression	1.26789				0.0615562		7	0.84086
															1.26789	#N/A	#N/A	0.974054	0.128153	0.279724	0.849152	1.2369
														IL-31		1.93382	2.36427	2.79473	3.22518	3.65563	4.08608	4.51653
														Concentration (pg/ml)	0	5.48697	16.4609	49.3827	148.148	444.444	1333.33	4000
														Signal-BKG	0	77.1	213.182	539.94	2136.37	6819.89	13305.6	21907.6
														Log (Concentration)		0.739332	1.21645	1.69357	2.1707	2.64782	3.12494	3.60206
														Log (Signal-BKG)		1.88705	2.32875	2.73235	3.32968	3.83378	4.12403	4.34059
															Slope				Intercept		N	R2
														Linear regression	15.202				0		5	0.998875
														log-log regression	0.902183				1.26681		7	0.984367
															0.902183	#N/A	#N/A	0.975386	1.26681	0.0155346	0.882578	1.32184
														IL-34		2.22852	2.57493	2.92134	3.26775	3.61416	3.96057	4.30698
														Concentration (pg/ml)	0	2.74348	8.23045	24.6914	74.0741	222.222	666.667	2000
														Signal-BKG	0	238.533	374.143	439.973	1699.29	5953.16	9521.88	19791.6
														Log (Concentration)		0.438302	0.915424	1.39254	1.86967	2.34679	2.82391	3.30103
														Log (Signal-BKG)		2.37755	2.57304	2.64343	3.23027	3.77475	3.97872	4.29648
															Slope				Intercept		N	R2
														Linear regression	26.3415				0		5	0.993496
														log-log regression	0.726042				1.91029		7	0.963556
															0.726042	#N/A	#N/A	0.966587	1.91029	0.0583327	0.788514	1.75375

## Sheet: Protein Information
	Target	Uniprot	GeneName	GeneID	Description
	ACE-2	P57791	Rce1 Face2 Rce1a	19671	CAAX prenyl protease 2 (EC 3.4.22.-) (Farnesylated proteins-converting enzyme 2) (FACE-2) (Prenyl protein-specific endoprotease 2) (RCE1 homolog)																					m_ACE-2
	ADAM15	O88839	Adam15 Mdc15	11490	Disintegrin and metalloproteinase domain-containing protein 15 (ADAM 15) (EC 3.4.24.-) (AD56) (Metalloprotease RGD disintegrin protein) (Metalloproteinase-like, disintegrin-like, and cysteine-rich protein 15) (MDC-15) (Metargidin)																					m_ADAM15
	AFP	P02772	Afp	11576	Alpha-fetoprotein (Alpha-1-fetoprotein) (Alpha-fetoglobulin)																					m_AFP
	ASAHL	Q9D7V9	Naaa Asahl	67111	N-acylethanolamine-hydrolyzing acid amidase (EC 3.5.1.-) (N-acylsphingosine amidohydrolase-like) (ASAH-like protein) [Cleaved into: N-acylethanolamine-hydrolyzing acid amidase subunit alpha; N-acylethanolamine-hydrolyzing acid amidase subunit beta]																					m_ASAHL
	C4.4A	Q91YK8	Lypd3 C4.4a	72434	Ly6/PLAUR domain-containing protein 3 (GPI-anchored metastasis-associated protein C4.4A homolog)																					m_C4.4A
	CA12	Q8CI85	Ca12 Car12	76459	Carbonic anhydrase 12 (EC 4.2.1.1) (Carbonate dehydratase XII) (Carbonic anhydrase XII) (CA-XII)																					m_CA12
	CA14	Q9WVT6	Ca14 Car14 Catm	23831	Carbonic anhydrase 14 (EC 4.2.1.1) (Carbonate dehydratase XIV) (Carbonic anhydrase XIV) (CA-XIV)																					m_CA14
	CA4	Q64444	Ca4 Car4	12351	Carbonic anhydrase 4 (EC 4.2.1.1) (Carbonate dehydratase IV) (Carbonic anhydrase IV) (CA-IV)																					m_CA4
	CA9	Q8VHB5	Ca9 Car9	230099	Carbonic anhydrase 9 (EC 4.2.1.1) (Carbonate dehydratase IX) (Carbonic anhydrase IX) (CA-IX) (CAIX) (Membrane antigen MN homolog)																					m_CA9
	Cadherin-4	P39038	Cdh4	12561	Cadherin-4 (Retinal cadherin) (R-CAD) (R-cadherin)																					m_Cadherin-4
	CD2	Q9QUI6	Ackr1 Darc Dfy Fy	13349	Atypical chemokine receptor 1 (Duffy antigen/chemokine receptor) (CD antigen CD234)																					m_CD2
	CD4	P06332	Cd4	12504	T-cell surface glycoprotein CD4 (T-cell differentiation antigen L3T4) (T-cell surface antigen T4/Leu-3) (CD antigen CD4)																					m_CD4
	CD90	P01831	Thy1 Thy-1	21838	Thy-1 membrane glycoprotein (Thy-1 antigen) (CD antigen CD90)																					m_CD90
	CDCP1	Q5U462	Cdcp1	109332	CUB domain-containing protein 1 (Membrane glycoprotein gp140) (Transmembrane and associated with src kinases) (CD antigen CD318)																					m_CDCP1
	CEACAM-1	P31809	Ceacam1 Bgp Bgp1	26365	Carcinoembryonic antigen-related cell adhesion molecule 1 (Biliary glycoprotein 1) (BGP-1) (Biliary glycoprotein D) (MHVR1) (Murine hepatitis virus receptor) (MHV-R) (CD antigen CD66a)																					m_CEACAM-1
	CLEC9a	Q8BRU4	Clec9a Dngr-1	232414	C-type lectin domain family 9 member A (Dendritic cell natural killer lectin group receptor 1)																					m_CLEC9a
	CFVII	#N/A	#N/A	#N/A	#N/A																					m_CFVII
	Contactin-4	Q69Z26	Cntn4 Kiaa3024	269784	Contactin-4 (Brain-derived immunoglobulin superfamily protein 2) (BIG-2)																					m_Contactin-4
	Contactin-6	Q9JMB8	Cntn6	53870	Contactin-6 (Neural recognition molecule NB-3) (mNB-3)																					m_Contactin-6
	EpCAM	Q99JW5	Epcam Tacstd1	17075	Epithelial cell adhesion molecule (Ep-CAM) (Epithelial glycoprotein 314) (EGP314) (mEGP314) (Protein 289A) (Tumor-associated calcium signal transducer 1) (CD antigen CD326)																					m_EpCAM
	EphA5	Q60629	Epha5 Bsk Ehk1	13839	Ephrin type-A receptor 5 (EC 2.7.10.1) (Brain-specific kinase) (CEK-7) (EPH homology kinase 1) (EHK-1)																					m_EphA5
	FCRL1	Q8R4Y0	Fcrl1 Fcrh1 Ifgp1	229499	Fc receptor-like protein 1 (FcR-like protein 1) (FcRL1) (BXMAS1-like protein 1) (mBXMH1) (Fc receptor homolog 1) (FcRH1) (moFcRH1) (IFGP family protein 1) (mIFGP1) (CD antigen CD307a)																					m_FCRL1
	FGF-10	O35565	Fgf10	14165	Fibroblast growth factor 10 (FGF-10) (Keratinocyte growth factor 2)																					m_FGF-10
	FGF-4	P11403	Fgf4 Fgf-4 Kfgf	14175	Fibroblast growth factor 4 (FGF-4) (Heparin-binding growth factor 4) (HBGF-4) (K-fibroblast growth factor)																					m_FGF-4
	FGF-6	P21658	Fgf6 Fgf-6 Hstf2	14177	Fibroblast growth factor 6 (FGF-6) (Heparin secretory-transforming protein 2) (HST-2) (HSTF-2) (Heparin-binding growth factor 6) (HBGF-6)																					m_FGF-6
	FLRG	Q9EQC7	Fstl3 Flrg	83554	Follistatin-related protein 3 (Follistatin-like protein 3) (Follistatin-related gene protein)																					m_FLRG
	G-CSF R	P40223	Csf3r Csfgr	12986	Granulocyte colony-stimulating factor receptor (G-CSF receptor) (G-CSF-R) (CD antigen CD114)																					m_G-CSF R
	GPV	#N/A	#N/A	#N/A	#N/A																					m_GPV
	GPVI	P0C191	Gp6	243816	Platelet glycoprotein VI (GPVI) (Glycoprotein 5)																					m_GPVI
	HDAC8	Q8VH37	Hdac8	70315	Histone deacetylase 8 (HD8) (EC 3.5.1.98)																					m_HDAC8
	HS6ST3	Q9QYK4	Hs6st3	50787	Heparan-sulfate 6-O-sulfotransferase 3 (HS6ST-3) (mHS6ST-3) (EC 2.8.2.-)																					m_HS6ST3
	IGF-II	P09535	Igf2 Igf-2	16002	Insulin-like growth factor II (IGF-II) (Multiplication-stimulating polypeptide) [Cleaved into: Insulin-like growth factor II; Preptin]																					m_IGF-II
	IGSF8	Q8R366	Igsf8 Ewi2 Kct4 Pgrl	140559	Immunoglobulin superfamily member 8 (IgSF8) (CD81 partner 3) (Glu-Trp-Ile EWI motif-containing protein 2) (EWI-2) (Keratinocyte-associated transmembrane protein 4) (KCT-4) (Prostaglandin regulatory-like protein) (PGRL) (CD antigen CD316)																					m_IGSF8
	IL-1 R6	Q9ERS7	Il1rl2	107527	Interleukin-1 receptor-like 2 (IL-36 receptor) (Interleukin-1 receptor-related protein 2) (IL-1Rrp2) (IL1R-rp2)																					m_IL-1 R6
	IL-1 R7	Q9Z2B1	Il18rap	16174	Interleukin-18 receptor accessory protein (IL-18 receptor accessory protein) (IL-18RAcP) (Accessory protein-like) (AcPL) (CD218 antigen-like family member B) (IL-1R accessory protein-like) (IL-1RAcPL) (Interleukin-18 receptor accessory protein-like) (Interleukin-18 receptor beta) (IL-18R-beta) (IL-18Rbeta) (CD antigen CD218b)																					m_IL-1 R7
	IL-16	O54824	Il16	16170	Pro-interleukin-16 [Cleaved into: Interleukin-16 (IL-16) (Lymphocyte chemoattractant factor) (LCF)]																					m_IL-16
	IL-17C	Q8K4C5	Il17c	234836	Interleukin-17C (Il-17c) (Cytokine CX2)																					m_IL-17C
	IL-18 BPc	Q9Z0M9	Il18bp Igifbp	16068	Interleukin-18-binding protein (IL-18BP) (Interferon gamma-inducing factor-binding protein)																					m_IL-18 BPc
	IL-31	Q6EAL8	Il31	76399	Interleukin-31 (IL-31)																					m_IL-31
	IL-34	Q8R1R4	Il34	76527	Interleukin-34 (IL-34)																					m_IL-34

## Sheet: Bioinformatics
Need help making sense of your data?
RayBiotech offers affordable Biostatistics & Bioinformatics services.
	DATA CLEAN-UP				DIFFERENTIAL EXPRESSION ANALYSIS					CLUSTER ANALYSIS
	Data outliers are identified & removed from further analyses.				Identifies differentially-expressed proteins across groups using volcano plots & jitter plots.					Clusters samples based on similar expression profiles. Includes heatmaps and more!
	BIOMARKER SELECTION				PATHWAY ANALYSIS
	Uses various models to identify statistically-significant biomarkers between groups. Provides p-values.				Identifies the specific protein functions, biological pathways, and physical interactions enriched in a particular group.					Contact us at info@raybiotech.com for more information.

## Sheet: Data Statistics
	Target	LOD (pg/ml)	Best Confident Range	Maximum Value	Highest Reported Value	Lowest Reported Value	% Below LOD	% Above LOD but <3xLOD	% in Best Confidence	% Above Maximum
	ACE-2	6.48388	19.5 - 3,333	10000	732.075	0	18.8172	11.828	69.3548	0
	ADAM15	1712.09	5,136.3 - 13,333	40000	1.68753e+07	63.9112	37.0968	20.9677	24.7312	6.98925
	AFP	40	120.0 - 3,704	11111.1	1117.21	0	30.1075	14.5161	55.3763	0
	ASAHL	254.038	762.1 - 33,333	100000	6454.45	223.863	25.8065	51.6129	22.5806	0
	C4.4A	18.7783	56.3 - 1,852	5555.56	176.15	0	56.4516	25.2688	18.2796	0
	CA12	20	60.0 - 3,333	10000	323.975	0	51.0753	20.9677	27.957	0
	CA14	4.98535	15.0 - 617	1851.85	1564	0	30.6452	3.76344	40.8602	0
	CA4	0.504666	1.5 - 133	400	1041.39	0	21.5054	1.07527	45.6989	10.2151
	CA9	4.40033	13.2 - 1,333	4000	92.3404	0	80.6452	10.7527	8.60215	0
	Cadherin-4	20	60.0 - 3,333	10000	504.099	0	53.2258	20.4301	26.3441	0
	CD2	141.814	425.4 - 6,173	18518.5	2562.41	0	37.0968	32.2581	30.6452	0
	CD4	23.838	71.5 - 412	1234.57	227.319	0	48.9247	32.2581	18.8172	0
	CD90	12.1589	36.5 - 1,333	4000	83.7697	7.82191	44.086	38.7097	17.2043	0
	CDCP1	0.638268	1.9 - 667	2000	102.083	0	65.5914	1.6129	32.7957	0
	CEACAM-1	417.967	1,253.9 - 33,333	100000	2520.77	205.226	75.2688	17.2043	7.52688	0
	CLEC9a	40	120.0 - 6,667	20000	1106.61	0	39.7849	10.7527	49.4624	0
	CFVII	292.821	878.5 - 33,333	100000	3747.49	182.262	37.0968	41.9355	20.9677	0
	Contactin-4	10.6296	31.9 - 6,667	20000	10740.9	0	23.1183	5.91398	70.4301	0
	Contactin-6	45.7387	137.2 - 6,667	20000	1342.6	37.9745	27.957	41.3978	30.6452	0
	EpCAM	14.343	43.0 - 1,333	4000	61.8808	10.3105	56.4516	39.2473	4.30108	0
	EphA5	32.2064	96.6 - 1,333	4000	593.982	13.3172	51.0753	30.6452	18.2796	0
	FCRL1	148.188	444.6 - 33,333	100000	1175.72	131.32	60.2151	39.2473	0.537634	0
	FGF-10	166.836	500.5 - 66,667	200000	3479.96	0	38.172	33.3333	28.4946	0
	FGF-4	33.8089	101.4 - 3,333	10000	375.904	31.7322	30.1075	63.9785	5.91398	0
	FGF-6	8	24.0 - 741	2222.22	122.345	0	56.4516	25.8065	17.7419	0
	FLRG	20	60.0 - 3,333	10000	1961.49	0	17.7419	3.76344	78.4946	0
	G-CSF R	200	600.0 - 18,519	55555.6	14711.7	0	34.4086	4.83871	60.7527	0
	GPV	7.61178	22.8 - 1,235	3703.7	80.6761	0	86.0215	6.45161	7.52688	0
	GPVI	3.42261	10.3 - 741	2222.22	29.8637	0	53.2258	26.8817	19.8925	0
	HDAC8	24.9173	74.8 - 6,667	20000	1004.02	0	23.6559	14.5161	61.828	0
	HS6ST3	26.2346	78.7 - 1,333	4000	98.4759	23.2532	33.3333	66.129	0.537634	0
	IGF-II	0.999564	3.0 - 333	1000	27.5272	0	55.3763	23.1183	21.5054	0
	IGSF8	7.91529	23.7 - 3,333	10000	11947.7	0	29.5699	2.15054	25.2688	0.537634
	IL-1 R6	80	240.0 - 7,407	22222.2	5105.91	0	36.5591	6.98925	56.4516	0
	IL-1 R7	40	120.0 - 6,667	20000	659.253	0	81.7204	8.06452	10.2151	0
	IL-16	0.4	1.2 - 37	111.111	7.49631	0	43.5484	9.67742	46.7742	0
	IL-17C	40	120.0 - 3,704	11111.1	2726.52	0	31.7204	5.91398	62.3656	0
	IL-18 BPc	8	24.0 - 1,333	4000	162.576	0	91.3978	6.45161	2.15054	0
	IL-31	1.28077	3.8 - 741	2222.22	31.7173	0	88.172	3.76344	8.06452	0
	IL-34	5.86268	17.6 - 667	2000	126.158	3.87013	25.2688	11.2903	63.4409	0

## Sheet: Result
			1: Linear
			2: Log-logit	0	Below LOD
			3: Std3	1585.64	Above MAX
			4: 4-PL
	(pg/ml)		4: Indiv_Nor	Experimental Result - Dilution factor not accounted for
186	LOD	MAX	Curve(s)	(pg/ml)	F33853 (HC)	M33854 (HC)	M33855 (HC)	M33856 (HC)	M33857 (HC)	F33873 (HC)	F33874 (HC)	F33875 (HC)	M33876 (HC)	F33877 (HC)	F33878 (HC)	F33879 (HC)	F33880 (HC)	M33881 (HC)	M33882 (HC)	M33883 (HC)	M33884 (HC)	F33885 (HC)	F33886 (HC)	F33887 (HC)	M33888 (HC)	M33889 (HC)	F33903 (HC)	F33904 (HC)	F33905 (HC)	M33906 (HC)	M33907 (HC)	M33908 (HC)	M33909 (HC)	F33910 (HC)	F33911 (HC)	F33912 (HC)	F33913 (HC)	M33914 (HC)	M33915 (HC)	M33916 (HC)	M33917 (HC)	M33927 (HC)	M33928 (HC)	F33934 (HC)	F33935 (HC)	F33936 (HC)	F33937 (HC)	M33938 (HC)	M33939 (HC)
mCYT11	6.48388	10000	1: Linear	ACE-2	128.046	58.9827	99.1854	0	93.5025	162.449	22.448	18.5054	118.783	209.436	172.746	141.022	189.347	142.283	16.9217	507.26	154.754	280.77	230.623	80.5273	88.3341	47.7324	4.24359	21.0318	25.1186	59.9773	49.4465	29.4014	0	35.331	13.8698	39.9022	0	56.9646	35.2252	30.7397	55.2699	194.662	31.4287	302.191	46.9084	90.0262	100.35	120.075	6.9954
mCYT11	1712.09	40000	4: 4-PL	ADAM15	63.9112	63.9112	63.9112	6266.04	63.9112	63.9112	63.9112	63.9112	63.9112	1404.08	2576.46	6487.45	741.89	5315.5	2826.99	1703.32	472.361	8358.63	859.911	11784.6	63.9112	63.9112	365.781	221.376	323.711	63.9112	2937.93	6066.19	4341.33	63.9112	1288.71	1431.72	63.9112	63.9112	63.9112	63.9112	63.9112	63.9112	63.9112	63.9112	3393.61	64.9208	1634.12	4327.98	5950.82
mCYT11	40	11111.1	1: Linear	AFP	0	290.338	279.177	91.9044	100.354	253.092	189.626	64.7147	371.601	310.697	371.648	418.373	750.226	477.49	48.1903	615.238	346.47	242.984	810.103	554.818	0	850.791	92.6689	0	246.956	296.873	519.689	331.381	410.706	599.693	106.989	716.294	0	750.433	181.998	0	566.626	251.404	321.254	671.741	44.0044	158.241	966.86	179.309	0
mCYT11	254.038	100000	4: 4-PL	ASAHL	565.73	407.653	466.002	223.863	441.531	1068.2	361.83	378.466	801.145	1057.16	842.288	823.551	641.492	927.411	349.672	6454.45	713.228	501.77	603.136	596.325	359.624	276.731	270.009	352.053	414.536	399.179	590.362	296.288	410.825	381.644	385.43	343.078	223.863	997.554	304.194	223.863	313.515	537.387	491.845	1394.56	280.893	248.156	488.349	580.6	246.522
mCYT11	18.7783	5555.56	1: Linear	C4.4A	5.72374	0	0	11.6185	71.0747	9.53007	0	23.3581	2.09626	4.22173	76.7532	0	81.251	23.0132	0	85.3609	0	0	50.8232	0	0	0	0	0	0	0	0	8.19051	0	0	0	0	80.1498	0	19.1998	0	112.876	0	21.938	43.4999	83.3167	25.1373	96.2847	22.4083	29.4438
mCYT11	20	10000	1: Linear	CA12	0	0	0	85.7618	0	254.856	0	25.9688	65.7835	204.794	112.352	108.888	126.148	92.3655	0	182.53	0	46.4488	170.42	196.049	0	0	0	78.6739	0	0	82.3705	0	0	0	37.4456	0	250.024	187.442	0	0	0	203.489	0	239.576	51.3646	142.494	0	0	0
mCYT11	4.98535	1851.85	1: Linear	CA14	634.486	753.255	782.444	31.3279	586.348	958.324	90.143	21.8218	850.269	1078.61	749.077	480.039	802.299	789.821	17.892	1558.13	842.178	574.688	879.405	179.85	350.528	231.517	348.512	368.776	635.894	480.899	842.677	60.1625	620.176	504.572	512.124	532.954	627.173	726.047	279.591	188.2	125.833	679.065	30.8604	1050.47	8.4564	8.01891	439.439	512.838	19.7441
mCYT11	0.504666	400	1: Linear	CA4	223.801	169.114	208.281	43.5039	157.941	518.145	12.4524	11.3922	111.804	266.18	60.9891	47.4918	142.816	187.284	10.5657	506.21	213.502	140.852	388.38	56.4982	126.842	114.324	112.745	422.797	266.399	34.6877	309.081	22.4435	154.182	266.781	451.344	398.767	418.581	603.553	211.206	147.974	18.7886	350.698	7.78439	435.869	8.88357	10.8277	170.913	134.709	25.6951
mCYT11	4.40033	4000	1: Linear	CA9	0	0	0	9.24019	0	0	0	0	0	0	0	0	0	0	0	0	0	0	0	24.8068	0	0	0	0	0	0	0	0	0	0	0	0	0	0	0	0	0	0	0	0	13.146	13.8484	83.9065	0	5.5254
mCYT11	20	10000	1: Linear	Cadherin-4	21.0048	0	0	0	0	111.145	47.076	44.3925	110.059	72.9992	29.8974	0	0	48.3513	0	504.099	191.359	49.4093	68.1303	69.4766	0	115.938	0	0	23.486	0	0	27.2471	0	0	0	127.131	0	39.0315	37.0755	0	133.606	0	0	42.3731	17.4821	62.38	34.8976	0	46.0255
mCYT11	141.814	18518.5	1: Linear	CD2	0	0	0	311.052	48.2303	250.866	0	0	38.0845	125.764	42.2825	197.836	112.004	216.797	1.28971	386.648	0	318.838	83.5439	278.773	0	0	0	0	0	0	0	131.832	0	0	228.052	44.0947	221.875	268.755	0	0	0	0	0	4.10388	0	0	0	139.99	182.321
mCYT11	23.838	1234.57	1: Linear	CD4	7.01927	1.48798	28.505	54.5103	17.3485	71.2009	25.497	43.2346	44.659	55.147	32.1742	69.7021	29.3599	92.9698	12.9494	87.5022	27.1315	87.6606	58.8063	73.5202	0	0	21.4659	7.07499	6.01224	0	0	0	0	0	14.1206	0.935513	27.6866	62.0027	0.294081	16.517	26.5218	0	0.321147	1.14448	0	35.5205	1.67984	46.7309	25.1987
mCYT11	12.1589	4000	4: 4-PL	CD90	8.60869	7.82191	8.78716	21.253	17.9797	11.8135	14.6108	11.0059	31.9422	17.1085	27.8684	32.2805	17.1831	18.3206	7.82191	66.6554	12.3851	20.9473	14.2969	16.3015	7.82191	7.82191	7.82191	7.82191	7.82191	22.0814	7.82191	15.3786	14.2797	7.82191	7.82191	7.82191	7.82191	14.1992	7.82191	7.82191	15.134	7.82191	34.4365	7.82191	7.82191	7.82191	8.22412	15.4847	13.009
mCYT11	0.638268	2000	1: Linear	CDCP1	0	0	0	0.418149	0	0.848801	45.67	0	0	0	0	0	0	3.77862	0	0	0	0	0	1.84347	0	0	0	0	0	0	0	0	0	0	0	6.68344	0	0	0	0	0	0	0	0	5.03585	16.1633	0	0	55.2124
mCYT11	417.967	100000	4: 4-PL	CEACAM-1	205.226	205.226	205.226	205.226	205.226	205.226	205.226	205.226	205.226	205.226	205.226	205.226	205.226	205.226	205.226	205.226	205.226	205.226	205.226	205.226	205.226	205.226	205.226	205.226	205.226	205.226	384.569	205.226	205.226	205.226	205.226	205.226	733.152	205.226	205.226	205.226	205.226	205.226	528.608	205.226	258.452	205.226	205.226	205.226	205.226
mCYT11	40	20000	1: Linear	CLEC9a	0	0	128.234	38.4978	199.013	131.255	0	0	244.491	287.282	175.611	403.697	88.8097	582.735	0	992.224	104.661	462.587	477.704	239.227	0	0	0	0	0	0	0	0	0	0	0	35.8332	8.5199	0	64.3098	0	0	0	0	78.02	0	0	0	52.5398	0
mCYT11	292.821	100000	4: 4-PL	CFVII	241.003	204.867	323.848	182.262	295.012	873.791	281.014	182.262	276.796	573.214	378.858	573.284	409.446	542.687	379.87	727.969	310.353	987.322	892.896	774.935	619.529	356.875	796.792	182.262	1639.43	1112.31	1317.77	959.418	703.42	1421.55	1174.96	182.262	2808.61	1231.02	271.708	858.3	311.23	392.042	182.262	182.262	301.043	182.262	526.567	673.162	265.018
mCYT11	10.6296	20000	1: Linear	Contactin-4	1566.04	827.498	1592.02	255.091	1107.12	4141.75	368.369	221.797	1212.84	1736.1	1115.04	725.448	1201.93	1522.23	224.231	2690.52	1445.77	896.181	2517.22	868.671	685.44	628.032	806.789	1979.77	1248.78	475.104	1829.63	245.123	657.324	1180.54	864.142	1440.02	2254.92	2932.2	382.432	939.491	313.132	1857.66	245.587	2771.95	89.6969	36.9554	806.191	662.612	58.526
mCYT11	45.7387	20000	4: 4-PL	Contactin-6	130.147	66.6983	150.177	37.9745	153.532	413.734	37.9745	37.9745	102.527	207.342	101.896	100.616	110.048	175.504	44.5369	455.508	162.856	137.89	242.598	56.6521	37.9745	59.8319	78.5698	152.377	172.329	44.8661	166.336	37.9745	119.697	111.123	161.979	99.938	179.481	180.218	51.134	53.5641	39.4683	208.446	37.9745	291.21	37.9745	45.9034	57.6019	118.908	37.9745
mCYT11	14.343	4000	4: 4-PL	EpCAM	10.3105	10.3105	10.3105	10.3105	10.3461	17.8363	10.3105	10.3105	10.3576	10.3105	14.1037	14.9156	10.3105	10.5682	11.3135	21.2742	11.2917	22.6044	17.5673	17.3089	10.3105	10.3105	10.3105	11.4901	10.3105	10.3105	10.3105	10.3105	10.3105	10.3105	13.9121	10.3105	23.7678	19.5355	12.4976	10.3105	10.3105	10.3105	10.3105	10.3105	10.3105	10.3105	13.6474	19.2026	10.3105
mCYT11	32.2064	4000	4: 4-PL	EphA5	57.7329	39.2648	70.9651	17.4865	19.0814	125.225	73.497	13.3172	49.2765	82.4848	22.0765	55.3777	28.0875	137.981	13.3172	156.69	21.3056	58.8126	102.786	47.5493	20.1418	13.3172	13.3172	30.7481	39.3757	13.3172	47.196	13.3172	13.3172	13.6241	13.3172	13.3172	102.692	63.8349	18.2935	36.7351	13.3172	13.3172	13.3172	55.4722	13.3172	13.3172	13.3172	84.976	18.8861
mCYT11	148.188	100000	4: 4-PL	FCRL1	131.32	131.32	131.32	131.32	131.32	147.315	131.32	131.32	131.32	137.748	131.32	169.75	131.32	139.893	131.32	216.919	147.918	183.632	136.458	131.32	131.32	131.32	135.929	134.806	131.32	131.32	131.32	131.32	131.32	131.32	131.32	131.32	131.32	131.32	131.32	131.32	131.32	131.32	131.32	131.32	131.32	131.32	131.32	131.32	131.32
mCYT11	166.836	200000	1: Linear	FGF-10	0	0	0	0	316.185	654.525	676.664	292.564	347.191	323.071	335.781	1066.17	37.6699	782.701	268.428	1476.86	18.7478	397.761	992.509	823.953	0	0	0	0	574.78	0	148.002	57.1309	0	312.215	335.606	0	408.094	517.76	26.4815	318.808	0	0	225.211	377.698	128.81	0	360.186	1848.41	450.502
mCYT11	33.8089	10000	4: 4-PL	FGF-4	66.2547	55.1409	95.7377	39.6574	41.7417	84.1608	40.12	43.0643	52.9685	82.0818	31.7322	38.1248	40.5613	139.274	33.8196	145.538	39.5933	56.7113	187.54	37.414	31.7322	31.7322	32.5153	92.4048	31.7322	31.7322	31.7322	31.7322	31.7322	31.7519	36.701	39.9736	44.905	31.7322	48.2859	70.9937	49.806	49.2258	31.7322	36.9596	98.6396	39.8513	71.3357	48.3239	112.552
mCYT11	8	2222.22	1: Linear	FGF-6	0	0	0	0	45.1751	2.69604	1.55378	0	0	12.1398	0	30.5611	1.58755	22.49	5.81787	40.5539	2.74754	32.748	53.6244	36.3165	0	0	0	0	0	0	0	0	0	0	0	0	19.2435	0	0	0.721159	0	0	0	14.6022	4.42883	0	0	7.6289	3.318
mCYT11	20	10000	1: Linear	FLRG	0	0	0	39.9841	132.136	471.713	74.3232	203.328	192.831	318.058	0	632.859	0	164.521	77.2177	129.609	0	196.333	231.679	254.258	0	95.0068	163.638	78.3086	258.063	0	0	327.517	0.915417	223.959	157.026	0	619.156	0	352.629	0	0	0	0	0	111.194	0	48.6422	984.675	179.201
mCYT11	200	55555.6	1: Linear	G-CSF R	109.939	0	356.815	0	530.869	2733.78	1266.38	2525.84	1294.19	2047.77	0	2642.75	0	4437.51	350.528	4786.46	422.549	3234.86	4235.28	4649.93	0	164.215	0	2087.13	2197.05	0	1756.35	0	0	820.221	1357	133.035	4408.6	5765.63	3498.03	1629.16	980.34	0	0	0	811.425	2207.71	0	2714.45	0
mCYT11	7.61178	3703.7	1: Linear	GPV	0	0	0	0	0	0	13.0514	0	0	0.60457	0	0	0	0	0	7.32697	0	6.51437	0	0	0	0	0	0	0	0	0	0	0	0	0	4.80311	0	0	11.223	0	0	3.24969	0	0	10.3725	13.3758	0	0	0
mCYT11	3.42261	2222.22	1: Linear	GPVI	0	0	0	0	0	0	0	1.50279	0	0	0	4.80771	0	0.0967011	1.6624	0	0	6.61744	0	10.0594	0	0	0	0	0	0	0	0	0	0	0	0	0	0	0	0	0	0	0	0	9.70403	0	0	0	3.71692
mCYT11	24.9173	20000	1: Linear	HDAC8	0	0	155.009	28.0153	63.6099	279.09	203.117	140.049	226.74	199.394	104.519	242.088	0	284.5	132.023	343.761	276.229	237.565	207.02	38.1371	0	277.722	15.5857	316.958	201.646	343.019	74.6238	0	98.8882	295.041	281.316	169.707	323.949	685.77	65.8355	103.923	337.472	77.0914	177.74	25.3706	316.056	246.616	0	204.802	61.0775
mCYT11	26.2346	4000	4: 4-PL	HS6ST3	33.0335	29.8522	35.3184	29.2053	41.1026	55.9132	30.8964	31.5986	23.2532	37.7372	42.2906	47.1327	28.2359	49.2501	30.7213	62.2398	30.4268	49.4042	34.0376	27.1875	30.2948	23.2532	39.4331	28.1233	33.7592	23.2532	44.4954	29.1835	38.1371	34.0425	41.8876	32.9053	45.5972	59.8722	23.2532	28.1334	39.9978	52.3445	35.8552	61.1489	23.2532	29.3434	29.3926	44.2271	23.2532
mCYT11	0.999564	1000	1: Linear	IGF-II	0	0	0	0	0	6.16591	1.33499	8.50144	0	1.70308	0	0.763897	0.958094	0.6778	0	2.02643	0	2.55572	1.71488	3.1769	1.61203	1.86432	0	0	0	0.117629	0	1.0256	0.662964	0	2.2978	0	0	0	0.312827	2.3994	2.73429	2.42907	0.402257	3.65835	5.53447	0	0.618624	3.67256	1.40154
mCYT11	7.91529	10000	1: Linear	IGSF8	5033.06	4816.92	6552.53	1413.69	4433.75	5978.07	2876.18	1260.66	4712.14	5636.09	2238.55	3313.77	4304.13	5544.81	1003.37	6267.69	5123.58	4395.23	5444.26	1660.88	4465.51	4222.64	3893.55	4521.29	4531.06	3690.99	4366.93	1293.98	4722.27	5043.88	4168.24	4388.02	4649.19	5355.86	3092.89	3654.04	2733.98	4607.04	1301.54	6105.52	661.578	810.647	4722.65	5675.34	1040.89
mCYT11	80	22222.2	1: Linear	IL-1 R6	0	0	0	0	9.70529	1597.77	273.483	1077.56	0	1885.41	0	1200.91	0	1189.36	0	2187.12	1146.39	1702.63	2009.65	1398.4	389.899	0	238.925	1053.15	0	0	2170.13	0	0	0	0	707.441	1163.81	0	0	0	1241.6	0	426.241	290.977	1234.07	524.545	0	108.271	437.602
mCYT11	40	20000	1: Linear	IL-1 R7	0	0	0	0	0	0	53.5617	190.81	0	28.9117	0	47.4824	183.605	0	0	0	0	0	0	299.545	0	0	0	0	0	91.1675	0	0	0	0	0	0	0	30.4885	0	0	0	0	0	0	124.069	39.2701	0	0	0
mCYT11	0.4	111.111	1: Linear	IL-16	2.71104	1.17269	1.41925	0	0.756599	2.78062	0.0529954	1.33639	0.385126	2.0037	0.359927	0	0	0	0	1.71788	1.4046	0	2.24197	2.70229	0.107431	0	0	0.248097	0.586683	0.788961	0.562587	0	1.00375	0	0.447977	0.151461	2.59329	0	0	1.47412	0	0.299871	0.544913	3.30482	0.0246839	1.03146	0.504983	2.34928	0.0114684
mCYT11	40	11111.1	1: Linear	IL-17C	0	0	0	0	124.889	864.719	537.814	0	0	428.34	184.907	731.427	0	350.88	252.142	757.325	1012.46	156.055	795.005	567.148	561.13	0	466.475	576.279	0	0	886.479	0	557.067	0	775.958	578.482	0	0	0	0	1017.05	14.4652	1353.5	425.834	935.025	651.446	131.499	559.56	1236.2
mCYT11	8	4000	1: Linear	IL-18 BPc	0	0	0	0	0	0	1.89578	0	0	0	0	2.21781	0	0	0	0	0	0	0	37.0693	0	0	0	0	0	0	0	0	0	0	0	0	0	0	0	0	0	0	0	0	23.1057	0	0	0	0.816553
mCYT11	1.28077	2222.22	1: Linear	IL-31	0	0	0	0	0	0	7.94541	6.94932	0	0	0	0	0	0	0	0	0	0	0	0	0	0	0	0	0	0	0	0	0	31.7173	0	0	0	17.4871	0	0	4.73349	0	0	0	0	0	0	0	0.340307
mCYT11	5.86268	2000	4: 4-PL	IL-34	49.9258	47.1099	30.6072	14.8063	34.9635	60.9932	23.932	30.6064	16.8452	57.5248	23.7661	39.1288	18.3486	66.5721	19.1559	50.8538	24.9935	31.4849	18.4451	6.76937	36.3637	23.5881	33.5651	22.8124	20.9574	18.5253	56.2752	39.0833	52.7319	65.7154	41.2176	27.0833	54.8154	79.8614	22.0479	53.0585	53.9285	57.1727	78.8342	53.4631	10.0258	5.5242	58.4454	40.3493	3.87013
[truncated: 141 more columns]
